# Supplementary material for: Integrated Analysis of Metabolome and Transcriptome Reveals Insights for Cold Tolerance in Rapeseed (Brassica napus L.)
Source: Front Plant Sci. 2021 Oct 8;12:721681. doi: 10.3389/fpls.2021.721681 (PMC8532563; doi:10.3389/fpls.2021.721681)
Supplement: Supplementary file 1 [file Data_Sheet_1.ZIP]

Archive with 14 entries (14 files):
- Supplementary figures.docx
- Supplementary file S1.docx
- Supplementary Table S1.xls
- Supplementary Table S2.docx
- Supplementary Table S3.xls
- Supplementary Table S4.xls
- Supplementary Table S5.xls
- Supplementary Table S6.xls
- Supplementary Table S7.doc
- Supplementary Table S8.xls
- Supplementary Table S9.xls
- Supplementary Table S10.xls
- Supplementary Table S11.xls
- Supplementary Table S12.xls
