# Supplementary material for: Integrated Analysis of Metabolome and Transcriptome Reveals Insights for Cold Tolerance in Rapeseed (Brassica napus L.)
Source: Front Plant Sci. 2021 Oct 8;12:721681. doi: 10.3389/fpls.2021.721681 (PMC8532563; doi:10.3389/fpls.2021.721681)
Supplement: Supplementary file 1 [file Data_Sheet_1.ZIP › Supplementary Table S1.xls]

## Sheet: TableS1
Supplementary Table S1: Information of identified metabolites in non-targeted metabolome analysis. The screening criteria were FC>1.50, P value<0.05, and VIP>1.
Meta_ID	Meta_name	C18_0_1	C18_0_2	C18_0_3	C18_1_1	C18_1_2	C18_1_3	C18_7_1	C18_7_2	C18_7_3	C6_0_1	C6_0_2	C6_0_3	C6_1_1	C6_1_2	C6_1_3	C6_7_1	C6_7_2	C6_7_3	C18-0_vs_C18-1_log2FC	C18-0_vs_C18-1_Pvalue	C18-0_vs_C18-1_VIP	C18-0_vs_C18-1_(FC_1.5_Pvalue_0.05_VIP_1)_regulated	C18-0_vs_C18-7_log2FC	C18-0_vs_C18-7_Pvalue	C18-0_vs_C18-7_VIP	C18-0_vs_C18-7_(FC_1.5_Pvalue_0.05_VIP_1)_regulated	C6-0_vs_C6-1_log2FC	C6-0_vs_C6-1_Pvalue	C6-0_vs_C6-1_VIP	C6-0_vs_C6-1_(FC_1.5_Pvalue_0.05_VIP_1)_regulated	C6-0_vs_C6-7_log2FC	C6-0_vs_C6-7_Pvalue	C6-0_vs_C6-7_VIP	C6-0_vs_C6-7_(FC_1.5_Pvalue_0.05_VIP_1)_regulated	C6-0_vs_C18-0_log2FC	C6-0_vs_C18-0_Pvalue	C6-0_vs_C18-0_VIP	C6-0_vs_C18-0_(FC_1.5_Pvalue_0.05_VIP_1)_regulated	C6-1_vs_C18-1_log2FC	C6-1_vs_C18-1_Pvalue	C6-1_vs_C18-1_VIP	C6-1_vs_C18-1_(FC_1.5_Pvalue_0.05_VIP_1)_regulated	C6-7_vs_C18-7_log2FC	C6-7_vs_C18-7_Pvalue	C6-7_vs_C18-7_VIP	C6-7_vs_C18-7_(FC_1.5_Pvalue_0.05_VIP_1)_regulated
meta_1		5.89e-05	3.67e-05	3.87e-05	5.9e-05	6.65e-05	4.98e-05	8.45e-05	0.000111617	8.46e-05	2.09e-05	4.67e-05	3.68e-05	3.18e-05	1.85e-05	3.49e-05	4.32e-05	4.3e-05	7.52e-05	0.38418	0.196188	1.22432	unchanged	1.06378	0.0147146	1.33721	up	-0.293847	0.5225	0.620972	unchanged	0.62819	0.228457	1.00103	unchanged	0.362951	0.389843	0.714502	unchanged	1.04098	0.012693	1.49253	up	0.798538	0.0485454	1.35802	up
meta_2	Valeric acid	1.31e-05	1.82e-05	1.58e-05	1.45e-05	1.59e-05	1.26e-05	1.78e-05	1.35e-05	1.6e-05	1.43e-05	1.26e-05	9.83e-06	1.04e-05	1.14e-05	1.44e-05	1.43e-05	1.06e-05	1.32e-05	-0.128585	0.496964	0.698867	unchanged	0.00619794	0.974007	0.0259851	unchanged	-0.0209988	0.925881	0.232887	unchanged	0.0526288	0.802925	0.232187	unchanged	0.358045	0.157498	1.13187	unchanged	0.250458	0.216264	0.960038	unchanged	0.311614	0.140953	1.12506	unchanged
meta_3		3.17e-05	6.2e-05	3.98e-05	5.43e-05	4.82e-05	5.32e-05	7.76e-05	7.08e-05	4.83e-05	4.07e-05	2.75e-05	4.19e-05	3.94e-05	4.36e-05	4.51e-05	4.49e-05	4.14e-05	5.94e-05	0.221435	0.502268	0.72956	unchanged	0.559001	0.171842	0.944859	unchanged	0.2194	0.322313	1.00974	unchanged	0.405533	0.174854	1.08873	unchanged	0.279918	0.496372	0.624467	unchanged	0.281953	0.0220115	1.46176	unchanged	0.433386	0.192304	1.05111	unchanged
meta_4		3.91e-05	3.55e-05	3.74e-05	4.15e-05	3.95e-05	2.65e-05	6.56e-05	5.9e-05	6.24e-05	5.63e-05	4.48e-05	5.1e-05	3.71e-05	3.2e-05	5.84e-05	0.000105106	6.93e-05	9.34e-05	-0.0588592	0.783565	0.298962	unchanged	0.739284	0.00119459	1.45593	up	-0.253792	0.426292	0.953557	unchanged	0.815115	0.0566328	1.49771	unchanged	-0.441886	0.0454292	1.52144	unchanged	-0.246953	0.522851	0.584	unchanged	-0.517717	0.12125	1.29919	unchanged
meta_5	Pyrrolidine	0.000164248	0.000220307	0.000223055	0.000308942	0.000280984	0.00024912	0.000257529	0.000281378	0.000295514	0.000249653	0.000144229	0.00017565	0.000214786	0.000224653	0.000273972	0.000194493	0.000291281	0.000219597	0.465604	0.0408893	1.6351	unchanged	0.457629	0.0379691	1.27498	unchanged	0.324957	0.271387	0.996079	unchanged	0.308604	0.348369	0.80955	unchanged	0.093368	0.749962	0.294481	unchanged	0.234015	0.171793	1.06368	unchanged	0.242393	0.273776	0.945463	unchanged
meta_6	Methylguanidine	1.57e-05	1.18e-05	1.29e-05	1.21e-05	1.32e-05	1.19e-05	8.59e-06	9.38e-06	8.39e-06	1.16e-05	1.96e-05	2.75e-05	1.84e-05	1.64e-05	1.83e-05	1.14e-05	1.58e-05	1.55e-05	-0.120434	0.454422	0.794684	unchanged	-0.614621	0.0481698	1.31603	down	-0.14412	0.725111	0.286655	unchanged	-0.457135	0.367061	0.843434	unchanged	-0.539487	0.312789	0.915	unchanged	-0.515801	0.0042037	1.60848	unchanged	-0.696973	0.0562083	1.46627	unchanged
meta_7	Trimethylamine N-oxide	8.17e-05	0.000128545	9.46e-05	0.000119368	8.66e-05	0.000136376	0.00013687	0.000160269	0.000148178	9.57e-05	7.31e-05	8.74e-05	9.43e-05	9.15e-05	9.46e-05	0.000140345	0.000130125	0.000104415	0.166867	0.570962	0.580001	unchanged	0.546435	0.059675	1.23172	unchanged	0.130092	0.345514	0.961296	unchanged	0.549337	0.0444204	1.46648	unchanged	0.251284	0.373492	0.801064	unchanged	0.288059	0.293084	0.962406	unchanged	0.248382	0.149976	1.13108	unchanged
meta_8		0.000217332	0.000267834	0.000248677	0.000143148	0.000251497	0.000105909	9.06e-05	0.000121031	8.21e-05	0.000160584	0.000183603	0.000310007	0.000134154	0.000117515	0.000171377	0.000145879	0.000133971	0.00010384	-0.551945	0.210182	1.26997	unchanged	-1.32123	0.00177673	1.43099	down	-0.628901	0.233688	1.19143	unchanged	-0.769778	0.185454	1.18033	unchanged	0.165752	0.63233	0.463509	unchanged	0.242709	0.623735	0.41	unchanged	-0.385697	0.156574	1.08976	unchanged
meta_9	Succinic semialdehyde	2.56e-05	2.45e-05	2.47e-05	5.88e-05	4.63e-05	4.78e-05	6.63e-05	6.05e-05	5.35e-05	1.95e-05	3.21e-05	2.77e-05	3.58e-05	3.1e-05	3.55e-05	8.99e-05	4.68e-05	6.58e-05	1.03174	0.0214782	1.88298	up	1.26997	0.0104951	1.44569	up	0.369271	0.161444	1.45113	unchanged	1.35325	0.0708545	1.46208	unchanged	-0.0832639	0.728213	0.300386	unchanged	0.579206	0.0363056	1.50541	unchanged	-0.166543	0.621146	0.450831	unchanged
meta_10	4-Hydroxybutanoic acid lactone	0.000195758	0.000429057	0.000254248	0.000324128	0.000279627	0.000266094	0.000406615	0.000455327	0.000265544	0.000254469	0.000165347	0.000238587	0.000226817	0.000232179	0.000248652	0.000225042	0.000243536	0.000271428	-0.0152023	0.969565	0.0415554	unchanged	0.359072	0.412939	0.616327	unchanged	0.104059	0.614269	0.485617	unchanged	0.168567	0.441028	0.690632	unchanged	0.416996	0.410411	0.758228	unchanged	0.297735	0.0766216	1.39092	unchanged	0.607501	0.144955	1.23314	unchanged
meta_11		0.000353108	0.00028722	0.000347685	0.000392621	0.000326476	0.00025222	0.000524641	0.000553191	0.000488509	0.00022771	0.000226226	0.000255597	0.000200432	0.000173378	0.000233859	0.000337102	0.000382216	0.000341589	-0.0245881	0.910789	0.116071	unchanged	0.664797	0.00252897	1.41816	up	-0.223587	0.184159	1.32875	unchanged	0.580354	0.00399055	1.65626	unchanged	0.477659	0.0320103	1.49986	unchanged	0.676657	0.0792647	1.36117	unchanged	0.562101	0.00259147	1.60048	unchanged
meta_12		3.73e-05	4.15e-05	5.05e-05	4.75e-05	4.49e-05	3.68e-05	3.34e-05	3.3e-05	3.56e-05	3.14e-05	2.78e-05	4.04e-05	3.18e-05	3.22e-05	4.47e-05	3.5e-05	2.96e-05	3.15e-05	-0.000185552	0.999177	0.000216904	unchanged	-0.341764	0.139223	1.11346	unchanged	0.125248	0.624272	0.491919	unchanged	-0.0534841	0.787949	0.255197	unchanged	0.375597	0.141399	1.16755	unchanged	0.250163	0.272995	0.885263	unchanged	0.0873167	0.345068	0.812374	unchanged
meta_13		0.000113824	0.000169217	0.000114266	0.000131196	0.000186096	8.75e-05	0.000133547	0.000167085	0.000171855	0.000110451	9.66e-05	0.000116975	7.09e-05	0.000110984	0.000102766	0.000148298	6.2e-05	0.000120884	0.0268094	0.945743	0.0703842	unchanged	0.250018	0.327318	0.731385	unchanged	-0.186925	0.40787	0.883456	unchanged	0.0314207	0.935086	0.0784506	unchanged	0.294016	0.314797	0.908893	unchanged	0.50775	0.296225	0.895109	unchanged	0.512613	0.197705	1.06504	unchanged
meta_14		0.000174981	8.16e-05	0.0001015	0.000162512	0.000187353	0.00012362	0.000262038	0.000325524	0.000231077	4.17e-05	0.000128635	8.48e-05	5.8e-05	2.23e-05	5.14e-05	0.000111342	0.000103265	0.00024262	0.403146	0.329429	0.970648	unchanged	1.19305	0.0181161	1.31223	up	-0.953274	0.238847	1.1491	unchanged	0.841979	0.279897	0.929391	unchanged	0.489241	0.417162	0.674328	unchanged	1.84566	0.0107921	1.54983	up	0.840317	0.0991082	1.24693	unchanged
meta_15		3.55e-05	3.65e-05	3.03e-05	7.37e-05	7.97e-05	6.1e-05	8.83e-05	7.42e-05	7.37e-05	3.1e-05	3.11e-05	2.28e-05	6.66e-05	4.71e-05	6.19e-05	7.25e-05	4.77e-05	5.88e-05	1.06689	0.013219	1.877	up	1.20651	0.00526413	1.43969	up	1.04843	0.0212726	1.82008	up	1.07715	0.035066	1.55429	up	0.269913	0.168315	1.08392	unchanged	0.288377	0.183905	1.03185	unchanged	0.399269	0.101846	1.23201	unchanged
meta_16	L-Threonine	0.000192862	0.000161911	0.000266528	0.000235208	0.000207828	0.000233542	0.000214797	0.000166237	0.000186045	0.000180059	0.000152519	0.000166193	0.000213247	0.000204454	0.000162708	0.000142953	0.000196545	0.000156408	0.122966	0.618414	0.540487	unchanged	-0.131744	0.635138	0.378678	unchanged	0.218689	0.218542	1.25239	unchanged	-0.0083103	0.961008	0.0464153	unchanged	0.316913	0.317538	0.928134	unchanged	0.22119	0.166823	1.15349	unchanged	0.193479	0.33072	0.805921	unchanged
meta_17		3e-05	3.58e-05	3.31e-05	5.19e-05	5.13e-05	4.05e-05	5.81e-05	5.35e-05	6.59e-05	3.39e-05	2.89e-05	4.03e-05	3.46e-05	3.95e-05	5.28e-05	3.84e-05	6.94e-05	2.97e-05	0.539265	0.0393754	1.72693	unchanged	0.844396	0.00868637	1.41314	up	0.300565	0.291984	1.02886	unchanged	0.416208	0.443515	0.728512	unchanged	-0.0590297	0.735019	0.300426	unchanged	0.17967	0.447523	0.633836	unchanged	0.369158	0.384287	0.779587	unchanged
meta_18	Isovaleric acid	1.67e-05	2.02e-05	1.68e-05	1.44e-05	2.25e-05	1.51e-05	1.52e-05	2.38e-05	2.3e-05	2.74e-05	2.37e-05	2.49e-05	1.68e-05	1.98e-05	2.34e-05	2.44e-05	1.37e-05	2.03e-05	-0.0448547	0.859955	0.19292	unchanged	0.209251	0.423473	0.62907	unchanged	-0.343638	0.0861635	1.63247	unchanged	-0.381698	0.190558	1.15054	unchanged	-0.502996	0.0088496	1.56052	unchanged	-0.204212	0.461595	0.682556	unchanged	0.0879528	0.782759	0.241654	unchanged
meta_19	4-Aminobutyric acid	0.000147103	0.000348367	0.000186324	0.000277962	0.00023137	0.00022047	0.000352901	0.000377418	0.000256185	0.000217626	0.000146754	0.000195935	0.000214758	0.000215674	0.000218537	0.000199059	0.000224679	0.000222289	0.098169	0.823148	0.244105	unchanged	0.532993	0.24511	0.85308	unchanged	0.21191	0.293921	1.09042	unchanged	0.205355	0.306146	0.919072	unchanged	0.283096	0.586637	0.51793	unchanged	0.169355	0.265747	1.05893	unchanged	0.610733	0.0855674	1.38307	unchanged
meta_20	Choline	0.0513927	0.0576063	0.0741413	0.0706482	0.0594376	0.0653624	0.0607287	0.0636814	0.0613457	0.0654394	0.0507279	0.0537584	0.0635181	0.0545417	0.0567909	0.060019	0.0577494	0.0524226	0.0938379	0.625007	0.518542	unchanged	0.0204586	0.909983	0.093767	unchanged	0.0412195	0.772659	0.212989	unchanged	0.00225064	0.987065	0.0245203	unchanged	0.108045	0.62113	0.473698	unchanged	0.160663	0.180887	1.08487	unchanged	0.126253	0.134741	1.21488	unchanged
meta_21		0.000889013	0.000818475	0.000793521	0.000824169	0.00131932	0.000726066	0.00082698	0.000998224	0.000719948	0.000820318	0.000993387	0.00109329	0.000863749	0.000801886	0.00092806	0.000783274	0.000761873	0.000907309	0.198318	0.573732	0.614769	unchanged	0.0252418	0.876985	0.126164	unchanged	-0.16452	0.32467	0.958731	unchanged	-0.245302	0.192229	1.10876	unchanged	-0.217019	0.225826	1.05653	unchanged	0.145819	0.668707	0.362999	unchanged	0.0535248	0.76031	0.27396	unchanged
meta_22		0.00173015	0.00126267	0.00163459	0.001533	0.00164598	0.00128076	0.00177353	0.00169114	0.00180493	0.00115672	0.00129937	0.00149558	0.0011891	0.00118086	0.00154442	0.00144145	0.00148309	0.00150765	-0.0532471	0.771358	0.302938	unchanged	0.187486	0.269513	0.871273	unchanged	-0.0136758	0.94007	0.0686149	unchanged	0.165558	0.241883	1.07257	unchanged	0.227745	0.271323	0.905186	unchanged	0.188174	0.323387	0.788622	unchanged	0.249673	0.00466446	1.59934	unchanged
meta_23		0.000417645	0.000312994	0.000388294	0.000374764	0.000324981	0.00024572	0.000417354	0.000450134	0.000344905	0.000256553	0.000295827	0.000369556	0.000236156	0.000200402	0.000280409	0.000242574	0.000291017	0.000378085	-0.243028	0.303869	0.999422	unchanged	0.115732	0.518189	0.493047	unchanged	-0.362758	0.174504	1.26378	unchanged	-0.0161436	0.950495	0.0756503	unchanged	0.279387	0.222526	0.974063	unchanged	0.399116	0.173749	1.09912	unchanged	0.411263	0.121505	1.1722	unchanged
meta_24	L-Serine	4.83e-05	4.7e-05	6.67e-05	6.12e-05	6.9e-05	0.000111164	5.91e-05	4.52e-05	5.25e-05	9.68e-05	7.31e-05	7.58e-05	0.00010502	6.53e-05	5.22e-05	0.000110726	7.98e-05	7.35e-05	0.575266	0.224318	1.21604	unchanged	-0.0462641	0.833862	0.166145	unchanged	-0.142924	0.691256	0.446033	unchanged	0.104036	0.681969	0.390158	unchanged	-0.600616	0.0481784	1.37645	down	0.117575	0.790832	0.222353	unchanged	-0.750916	0.0768372	1.37174	unchanged
meta_25	Diethanolamine	4.62e-05	7.97e-05	0.000112757	9.61e-05	5.68e-05	5.6e-05	3.23e-05	1.99e-05	1.85e-05	6.05e-05	5.98e-05	0.000108859	8.23e-05	0.000107688	6.07e-05	3.48e-05	1.87e-05	2.66e-05	-0.192176	0.695218	0.407078	unchanged	-1.75575	0.0936933	1.20817	unchanged	0.1293	0.752607	0.444674	unchanged	-1.51689	0.0824418	1.43006	unchanged	0.0582218	0.906671	0.157295	unchanged	-0.263254	0.503217	0.490274	unchanged	-0.180635	0.648549	0.395385	unchanged
meta_26	Larixinic Acid	1.36e-05	1.97e-05	2.17e-05	1.57e-05	1.49e-05	1.2e-05	1.04e-05	9.02e-06	7.72e-06	1.16e-05	6.81e-06	1.15e-05	7.04e-06	7.24e-06	7.52e-06	5.9e-06	3.61e-06	5.05e-06	-0.366604	0.22821	1.199	unchanged	-1.01554	0.0514984	1.29342	unchanged	-0.455302	0.228819	1.34292	unchanged	-1.03722	0.0668913	1.4354	unchanged	0.877572	0.0541944	1.41039	unchanged	0.96627	0.022932	1.59335	up	0.899251	0.0158458	1.49269	up
meta_27		0.000157666	0.000117048	0.000139621	0.000142729	0.000127855	0.000104981	0.000159131	0.000169211	0.000159443	8.04e-05	0.000100909	9.66e-05	7.89e-05	7.08e-05	9.04e-05	0.000117291	0.000130099	0.000127181	-0.141737	0.466818	0.73047	unchanged	0.235448	0.165084	1.04623	unchanged	-0.210169	0.211336	1.17309	unchanged	0.430878	0.0174539	1.56865	unchanged	0.576437	0.0409191	1.44389	unchanged	0.64487	0.0355161	1.46769	up	0.381007	0.00194989	1.60399	unchanged
meta_28	4-Aminophenol	3.31e-05	4.27e-05	3.77e-05	3.06e-05	4.33e-05	1.55e-05	3.68e-05	4.36e-05	3.89e-05	8.06e-05	0.000100079	0.000113112	7.36e-05	4.91e-05	9.79e-05	6.97e-05	2.4e-05	5.38e-05	-0.343942	0.428126	0.840107	unchanged	0.0709413	0.610956	0.395286	unchanged	-0.413298	0.233462	1.17016	unchanged	-0.994619	0.0468451	1.4331	down	-1.37172	0.0173831	1.59336	down	-1.30236	0.0695776	1.35906	unchanged	-0.306158	0.557018	0.544165	unchanged
meta_29	Imidazole	0.000156739	0.000236298	0.000120275	0.000281514	0.00017807	0.000248333	0.000306617	0.000415783	0.000311361	0.000218756	9.51e-05	0.000152898	0.000217145	0.000170159	0.00014437	0.000239099	0.000643402	0.000361054	0.463747	0.231045	1.13751	unchanged	1.01	0.0247275	1.2839	up	0.1879	0.636097	0.446789	unchanged	1.41376	0.154544	1.24148	unchanged	0.137194	0.769516	0.232319	unchanged	0.413041	0.1977	1.07706	unchanged	-0.266568	0.624405	0.447481	unchanged
meta_30	Cytosine	9.8e-05	0.000120234	9.99e-05	0.000131659	0.000116176	0.000125044	0.000112011	0.000171991	6.82e-05	8.79e-05	0.000109766	0.000233922	9.91e-05	0.000130145	0.000105156	8.64e-05	0.000187248	0.00018579	0.228944	0.108492	1.44697	unchanged	0.146495	0.745937	0.266582	unchanged	-0.368268	0.552429	0.566717	unchanged	0.0903145	0.877769	0.129233	unchanged	-0.439936	0.494132	0.635032	unchanged	0.157276	0.313441	0.908508	unchanged	-0.383756	0.470925	0.613695	unchanged
meta_31		4.98e-05	3.86e-05	4.25e-05	5.55e-05	6.15e-05	3.67e-05	8.81e-05	0.000124474	7.55e-05	2.52e-05	4.24e-05	3.25e-05	3.6e-05	1.85e-05	2.24e-05	4.55e-05	3.32e-05	7.67e-05	0.232006	0.425729	0.83169	unchanged	1.13762	0.0642264	1.2811	unchanged	-0.381434	0.346071	0.88679	unchanged	0.634423	0.289077	0.942822	unchanged	0.385799	0.171763	1.09929	unchanged	0.999239	0.0552899	1.36156	unchanged	0.888996	0.0882253	1.24336	unchanged
meta_32	Uracil	5.45e-05	7.24e-05	7.44e-05	9.53e-05	5.2e-05	5.9e-05	6.05e-05	8.57e-05	9.2e-05	3.22e-05	3.57e-05	7.89e-05	4.19e-05	5.26e-05	3.5e-05	2.44e-05	8.54e-05	6.57e-05	0.0355436	0.917764	0.114455	unchanged	0.24254	0.355126	0.694527	unchanged	-0.180581	0.745413	0.253753	unchanged	0.258005	0.703839	0.335991	unchanged	0.455525	0.354372	0.846597	unchanged	0.671649	0.188263	1.16576	unchanged	0.440059	0.379732	0.755954	unchanged
meta_33	(+-)-Mevalonolactone	0.000100887	0.00012654	0.000103173	0.000119674	0.000159305	6.82e-05	0.000119697	0.000157329	0.000152681	0.000102957	8.67e-05	0.000108423	6.1e-05	6.91e-05	9.07e-05	0.00013975	5.19e-05	0.000102401	0.0705147	0.857403	0.194592	unchanged	0.378269	0.0917801	1.11341	unchanged	-0.43347	0.0845402	1.57441	unchanged	-0.0198552	0.962986	0.0422473	unchanged	0.149197	0.362193	0.776398	unchanged	0.653182	0.246779	0.99438	unchanged	0.547321	0.211133	1.04167	unchanged
meta_34	Pyruvaldehyde	1.73e-05	8.48e-05	1.88e-05	1.36e-05	1.87e-05	1.39e-05	3.43e-05	5.95e-05	4.2e-05	1.77e-05	2.88e-05	3.29e-05	2.91e-05	2.92e-05	2.63e-05	2.3e-05	5.86e-05	3.21e-05	-1.38675	0.379959	0.957902	unchanged	0.16728	0.849219	0.155109	unchanged	0.0929227	0.737634	0.515013	unchanged	0.518563	0.4039	0.76305	unchanged	0.60627	0.600622	0.514072	unchanged	-0.873402	0.00553213	1.59131	down	0.254987	0.606748	0.450653	unchanged
meta_35	epsilon-Caprolactam	0.000296494	0.000449853	0.000513121	0.000466984	0.000398019	0.000258499	0.000274421	0.000433332	0.000209242	0.000441919	0.000307785	0.00037376	0.000361331	0.000269954	0.000333296	0.000311527	0.000249799	0.000263865	-0.164811	0.636947	0.484779	unchanged	-0.457829	0.284983	0.775653	unchanged	-0.219979	0.331695	1.07219	unchanged	-0.445156	0.107345	1.30376	unchanged	0.16486	0.585127	0.529051	unchanged	0.220028	0.491748	0.647213	unchanged	0.152187	0.69598	0.361121	unchanged
meta_36		0.000216289	9.13e-05	0.000123856	0.000199524	0.000230755	0.000165845	0.000328526	0.000385889	0.000290739	5.74e-05	0.00015125	9.82e-05	6.4e-05	2.77e-05	5.48e-05	0.000144991	0.000125161	0.000268642	0.46655	0.282704	1.07859	unchanged	1.22028	0.0174523	1.32859	up	-1.06657	0.178391	1.30345	unchanged	0.812409	0.229164	1.012	unchanged	0.491738	0.424598	0.664632	unchanged	2.02485	0.00496694	1.59111	up	0.899611	0.0528526	1.37495	unchanged
meta_37	2-Ethyl-2-Hydroxybutyric acid	1.32e-05	1.36e-05	1.47e-05	1.42e-05	1.62e-05	9.45e-06	2.07e-05	1.91e-05	2.3e-05	1.91e-05	1.74e-05	2e-05	1.29e-05	1.34e-05	1.58e-05	3.27e-05	1.9e-05	2.28e-05	-0.0580763	0.813311	0.258974	unchanged	0.598161	0.0150535	1.395	up	-0.424814	0.0158493	1.83132	unchanged	0.40093	0.275663	1.02185	unchanged	-0.444652	0.00907881	1.58456	unchanged	-0.0779141	0.760566	0.279655	unchanged	-0.247421	0.441351	0.696899	unchanged
meta_38	Acetohydroxamic acid	3.3e-06	3.32e-06	3e-06	4.21e-06	3.9e-06	4.24e-06	4.25e-06	3.95e-06	3.69e-06	3.51e-06	3.38e-06	3.23e-06	3.5e-06	3.72e-06	3.26e-06	2.78e-06	2.91e-06	2.26e-06	0.360506	0.0038307	1.8674	unchanged	0.306572	0.0227305	1.31914	unchanged	0.0512075	0.486016	0.736324	unchanged	-0.349079	0.051413	1.47735	unchanged	-0.0736272	0.274687	0.947857	unchanged	0.235671	0.0241381	1.48003	unchanged	0.582024	0.0074972	1.54974	unchanged
meta_39	Indole	2.9e-05	4.69e-05	2.88e-05	3.87e-05	3.67e-05	4.15e-05	2.12e-05	2.63e-05	1.64e-05	3.96e-05	1.92e-05	2.7e-05	2.97e-05	3.02e-05	3.07e-05	2.19e-05	2.77e-05	1.92e-05	0.160281	0.567331	0.622098	unchanged	-0.710658	0.137481	1.05673	unchanged	0.0781587	0.814056	0.155325	unchanged	-0.317613	0.452265	0.689467	unchanged	0.286793	0.497341	0.577205	unchanged	0.368915	0.0197474	1.57472	unchanged	-0.106252	0.690376	0.346134	unchanged
meta_40	Betaine	0.000624063	0.000838063	0.00080341	0.000565299	0.000559313	0.000641707	0.000294055	0.000585848	0.000541332	0.000880642	0.000673931	0.000579127	0.000807363	0.000816254	0.000704089	0.000382018	0.000520029	0.000431362	-0.359107	0.114662	1.49296	unchanged	-0.672708	0.0722545	1.1548	unchanged	0.125552	0.554897	0.558788	unchanged	-0.678238	0.0780051	1.39167	unchanged	0.0864952	0.713956	0.348081	unchanged	-0.398163	0.0165093	1.48613	unchanged	0.0920254	0.788961	0.240926	unchanged
meta_41	3,4-Dihydroxybenzoate (Protocatechuic acid)	8.45e-06	9.68e-06	6.17e-06	1.07e-05	7.94e-06	7.22e-06	1.21e-05	1.38e-05	1.35e-05	6.55e-06	7.18e-06	7.34e-06	5.78e-06	5.92e-06	7.12e-06	1.57e-05	1.48e-05	1.17e-05	0.0899079	0.742129	0.344776	unchanged	0.700356	0.0221184	1.34448	up	-0.163585	0.217162	1.22833	unchanged	1.00041	0.0250966	1.6343	up	0.205738	0.405326	0.745945	unchanged	0.45923	0.145063	1.21998	unchanged	-0.0943207	0.555556	0.526688	unchanged
meta_42	L-Lactaldehyde	4.48e-06	9.72e-06	5.34e-06	5e-06	4.35e-06	4.63e-06	6.54e-06	6.85e-06	6.14e-06	3.84e-06	3.16e-06	4.51e-06	1.34e-06	2.4e-06	7.35e-06	5.84e-06	5.39e-06	5.34e-06	-0.48262	0.371607	0.970431	unchanged	-0.000961879	0.998115	0.00177346	unchanged	-0.0524379	0.948456	0.142202	unchanged	0.525629	0.0348133	1.54545	unchanged	0.763728	0.236813	1.0745	unchanged	0.333546	0.655976	0.37057	unchanged	0.237137	0.0217511	1.46956	unchanged
meta_43	2-Methyl-3-hydroxybutyric acid	3.82e-05	4.6e-05	4.29e-05	4.28e-05	4.32e-05	4.31e-05	4.79e-05	4.57e-05	5.14e-05	4.77e-05	3.68e-05	4.68e-05	4.21e-05	3.65e-05	4.28e-05	4.5e-05	4.01e-05	3.4e-05	0.0220034	0.800609	0.278485	unchanged	0.190314	0.106842	1.07553	unchanged	-0.11274	0.471715	0.830138	unchanged	-0.140027	0.441573	0.668318	unchanged	-0.0474035	0.75463	0.279945	unchanged	0.08734	0.330549	0.851629	unchanged	0.282937	0.095608	1.27487	unchanged
meta_44		0.000353595	0.000488358	0.000403736	0.00044052	0.000314394	0.000463299	0.000392151	0.000446617	0.000376313	0.000515922	0.000410911	0.000516286	0.000354361	0.00046256	0.000523105	0.000515036	0.000312089	0.000295925	-0.032178	0.887647	0.146308	unchanged	-0.0358918	0.833839	0.167351	unchanged	-0.10693	0.603731	0.613665	unchanged	-0.361768	0.27034	0.958448	unchanged	-0.212246	0.280568	0.885527	unchanged	-0.137494	0.58099	0.485121	unchanged	0.11363	0.711865	0.34019	unchanged
meta_45	Anthranilic acid (Vitamin L1)	3.6e-05	3.79e-05	4.37e-05	3.08e-05	3.61e-05	2.55e-05	2.56e-05	2.53e-05	2.75e-05	5.8e-05	4.76e-05	5.18e-05	3.24e-05	4.14e-05	5.39e-05	3.24e-05	4.01e-05	3.51e-05	-0.347745	0.0970296	1.45785	unchanged	-0.586092	0.0220915	1.38797	down	-0.301611	0.252651	1.25317	unchanged	-0.549299	0.0139129	1.57359	unchanged	-0.420734	0.0280699	1.46057	unchanged	-0.466868	0.192273	1.10261	unchanged	-0.457527	0.0392747	1.49867	unchanged
meta_46	3-Aminobenzoic acid	1.5e-05	1.86e-05	1.85e-05	1.79e-05	1.59e-05	2.1e-05	1.94e-05	1.93e-05	1.98e-05	1.49e-05	1.31e-05	1.67e-05	1.31e-05	1.34e-05	2.31e-05	1.33e-05	2.75e-05	1.64e-05	0.0720045	0.664289	0.449313	unchanged	0.168443	0.205011	0.997069	unchanged	0.14916	0.676327	0.394968	unchanged	0.354748	0.437258	0.734333	unchanged	0.220624	0.190722	1.07519	unchanged	0.143468	0.666283	0.33467	unchanged	0.0343186	0.924694	0.0885981	unchanged
meta_47	L-homoserine	3.71e-05	6.75e-05	4.66e-05	5.5e-05	6.13e-05	5.32e-05	5.89e-05	5.45e-05	5.12e-05	4.88e-05	3.52e-05	4.4e-05	6.84e-05	5.73e-05	6.11e-05	4.97e-05	6.22e-05	4.5e-05	0.164623	0.572874	0.609027	unchanged	0.122797	0.67198	0.347334	unchanged	0.546538	0.0201603	1.75136	unchanged	0.294706	0.215399	1.0357	unchanged	0.240683	0.493099	0.637454	unchanged	-0.141232	0.233845	0.971616	unchanged	0.0687737	0.682251	0.370911	unchanged
meta_48	Gentisaldehyde	1.02e-05	1.48e-05	1.49e-05	8.92e-06	9.74e-06	6.63e-06	9.53e-06	1.25e-05	9.02e-06	1.3e-05	9.01e-06	6.12e-06	6.32e-06	8.84e-07	1.09e-06	1.61e-06	4.44e-06	4.13e-06	-0.6581	0.0652708	1.58486	unchanged	-0.363829	0.196008	0.918129	unchanged	-1.76365	0.0696704	1.61335	unchanged	-1.46759	0.0786427	1.39409	unchanged	0.503889	0.199589	1.05731	unchanged	1.60944	0.0658045	1.3678	unchanged	1.60765	0.00832809	1.54143	up
meta_49		0.000120494	0.000157167	0.000122164	0.000148919	9.49e-05	0.000178996	0.000123436	0.00012702	0.000126123	0.000187652	0.000107582	0.00016244	0.000121493	0.000139046	0.000158855	0.000160342	0.000117895	0.000102932	0.080491	0.798691	0.27343	unchanged	-0.0864133	0.583857	0.453741	unchanged	-0.12601	0.659285	0.575041	unchanged	-0.263888	0.436522	0.682844	unchanged	-0.194948	0.519948	0.59888	unchanged	0.011553	0.969501	0.0262504	unchanged	-0.0174729	0.937289	0.0726254	unchanged
meta_50		0.000698174	0.000665928	0.000513149	0.000501163	0.000456883	0.000598308	0.000319474	0.000381786	0.000442592	0.00145333	0.000886302	0.000830288	0.00103032	0.000759505	0.000586953	0.000443404	0.000482988	0.000446098	-0.270451	0.211253	1.18555	unchanged	-0.71472	0.0298268	1.29488	down	-0.41544	0.336946	1.04824	unchanged	-1.20765	0.0942785	1.43622	unchanged	-0.755825	0.154685	1.24771	unchanged	-0.610837	0.158949	1.15731	unchanged	-0.262894	0.154634	1.18176	unchanged
meta_51	N,N-Dimethylaniline	1.55e-05	1.52e-05	1.34e-05	1.3e-05	1.78e-05	1.35e-05	1.87e-05	1.55e-05	1.63e-05	1.83e-05	1.58e-05	1.5e-05	1.05e-05	2.32e-05	1.72e-05	1.74e-05	1.42e-05	1.28e-05	0.00878051	0.960731	0.0499368	unchanged	0.19342	0.148236	1.00081	unchanged	0.054771	0.881741	0.146551	unchanged	-0.138631	0.42898	0.685848	unchanged	-0.150502	0.256794	0.990735	unchanged	-0.196493	0.629496	0.439411	unchanged	0.181549	0.302738	0.857809	unchanged
meta_52	Nicotinamide	0.00041484	0.000738502	0.000703992	0.000679196	0.000676772	0.000659285	0.000825093	0.00121862	0.00062354	0.000707136	0.000682649	0.00217598	0.00113324	0.00130931	0.0011133	0.000807028	0.00202919	0.00123019	0.117728	0.659252	0.486576	unchanged	0.522122	0.268909	0.819296	unchanged	-0.00401233	0.995293	0.080853	unchanged	0.189545	0.799207	0.22858	unchanged	-0.940977	0.368004	0.819852	unchanged	-0.819237	0.0136935	1.60119	down	-0.608399	0.329144	0.838085	unchanged
meta_53	4-Hexen-1-ol, (E)-	0.000133163	0.000180835	0.000141779	0.000148826	0.00021097	9.22e-05	0.000168725	0.000197292	0.000198339	0.000115874	0.000110609	0.00013353	7.5e-05	8.02e-05	0.000116418	0.000213565	9.05e-05	0.000130187	-0.0121583	0.975103	0.0350124	unchanged	0.308278	0.119331	1.05958	unchanged	-0.406248	0.138282	1.44997	unchanged	0.270564	0.567418	0.55654	unchanged	0.340279	0.148545	1.19977	unchanged	0.734369	0.215167	1.03655	unchanged	0.377993	0.354463	0.831022	unchanged
meta_54		9.03e-05	0.000118254	9.6e-05	0.000106441	0.000111965	6.86e-05	9.42e-05	0.000104327	0.000117529	0.000109294	0.000119256	0.000115747	0.000139988	0.000108522	0.000105046	0.000127386	9.36e-05	8.74e-05	-0.0851922	0.738751	0.350146	unchanged	0.0534726	0.743517	0.255819	unchanged	0.0382845	0.810674	0.326328	unchanged	-0.158725	0.438991	0.717965	unchanged	-0.177156	0.256457	0.966686	unchanged	-0.300633	0.278227	0.854218	unchanged	0.0350414	0.869219	0.147445	unchanged
meta_55	Nicotinate	0.000108264	9.1e-05	9.08e-05	9.77e-05	9.39e-05	0.000104519	0.000125376	0.000123693	0.00011108	0.000183151	0.000158016	0.000556204	0.000192046	0.000171231	0.000165429	0.000166468	0.000159691	0.000154661	0.0297196	0.779152	0.298664	unchanged	0.312311	0.0362782	1.25135	unchanged	-0.763236	0.440642	0.79402	unchanged	-0.900208	0.393601	0.823589	unchanged	-1.62942	0.256325	1.04802	unchanged	-0.836465	0.00519391	1.61483	down	-0.416901	0.00269247	1.59838	unchanged
meta_56	Imidazoleacetic acid	7.78e-06	5.2e-06	5.08e-06	3.72e-06	5.81e-06	8.48e-06	3.78e-06	4.21e-06	2.84e-06	1.22e-05	1.64e-05	1.86e-05	1.76e-05	1.9e-05	1.35e-05	1.27e-05	1.59e-05	1.77e-05	-0.00405826	0.992327	0.0123083	unchanged	-0.738417	0.0940751	1.15184	unchanged	0.0861437	0.718963	0.527705	unchanged	-0.0259386	0.912338	0.11528	unchanged	-1.3842	0.0207484	1.55594	down	-1.4744	0.00839991	1.53672	down	-2.09668	0.0106464	1.60895	down
meta_57	5-Methylcytosine	7.56e-05	8.32e-05	8.52e-05	8.61e-05	9.56e-05	6.68e-05	8.15e-05	7.76e-05	8.12e-05	7.04e-05	6.15e-05	6.91e-05	6.63e-05	6.25e-05	6.65e-05	6.67e-05	5.15e-05	5.49e-05	0.0260695	0.881224	0.161477	unchanged	-0.0219646	0.728833	0.278842	unchanged	-0.0413465	0.584379	0.666686	unchanged	-0.216126	0.172983	1.12535	unchanged	0.279539	0.0241872	1.48318	unchanged	0.346955	0.169155	1.19813	unchanged	0.4737	0.0321431	1.52914	unchanged
meta_58	1,3,5-Benzenetriol	0.000313306	0.000330452	0.000261811	0.000727384	0.000735523	0.000586323	0.000766675	0.000743612	0.000691786	0.000323372	0.00028343	0.000267496	0.00060514	0.000480335	0.000652811	0.000713903	0.000484274	0.000546219	1.17819	0.00764266	1.89565	up	1.28197	0.000144174	1.46346	up	0.991469	0.0219597	1.84693	up	0.996531	0.0449379	1.55716	up	0.0506993	0.714866	0.281911	unchanged	0.237417	0.216452	0.972063	unchanged	0.336136	0.146335	1.2086	unchanged
meta_59	1,2,3-Benzenetriol	6.41e-06	5.75e-06	4.54e-06	4.79e-06	5.73e-06	7.1e-06	1.08e-05	1.34e-05	1.02e-05	5.62e-06	4.74e-06	4.41e-06	6.14e-06	6e-06	4.85e-06	2.59e-05	1.44e-05	2.34e-05	0.0778234	0.740175	0.343219	unchanged	1.03957	0.0120482	1.38083	up	0.202158	0.247589	1.10627	unchanged	2.10976	0.041371	1.58629	up	0.177356	0.38882	0.682999	unchanged	0.0530213	0.803437	0.200094	unchanged	-0.89284	0.0971711	1.33637	unchanged
meta_60	Thymine	1.3e-05	1.5e-05	1.33e-05	1.56e-05	1.36e-05	1.48e-05	1.34e-05	1.95e-05	1.46e-05	9.49e-07	1.61e-05	1.75e-05	1.38e-05	1.32e-05	1.2e-05	1.1e-05	1.68e-05	1.3e-05	0.0930666	0.34786	0.924993	unchanged	0.20295	0.381905	0.6926	unchanged	0.172936	0.808413	0.407451	unchanged	0.233772	0.745349	0.307205	unchanged	0.252238	0.719155	0.372617	unchanged	0.172369	0.105548	1.25234	unchanged	0.221416	0.42106	0.680039	unchanged
meta_61		0.000512875	0.000807769	0.000629689	0.000783518	0.000717317	0.00105696	0.000792236	0.000608038	0.000806425	0.00050054	0.000427201	0.000463478	0.000561405	0.000566948	0.000429781	0.000434848	0.000642808	0.000432952	0.391179	0.209848	1.18028	unchanged	0.178169	0.472361	0.548451	unchanged	0.16347	0.347312	1.01045	unchanged	0.11878	0.631768	0.459793	unchanged	0.487371	0.155317	1.24842	unchanged	0.71508	0.0681152	1.37187	unchanged	0.54676	0.0705248	1.28767	unchanged
meta_62	3-(Methylthio)-1-propanol	1.86e-06	5.89e-06	4.31e-06	6.03e-06	4.28e-06	3.85e-06	4.88e-06	5.78e-06	6.71e-06	2.59e-06	6.63e-06	4.06e-06	4.27e-06	3.64e-06	4.41e-06	5.79e-06	4.88e-06	5.57e-06	0.231935	0.636976	0.496269	unchanged	0.526583	0.268553	0.838066	unchanged	-0.108827	0.8124	0.19673	unchanged	0.289631	0.494115	0.652689	unchanged	-0.139011	0.818699	0.139575	unchanged	0.201751	0.459122	0.709598	unchanged	0.0979407	0.569342	0.501983	unchanged
meta_63		0.000347547	0.000428049	0.000360193	0.000322454	0.00122611	0.000271584	0.000287919	0.000228903	0.000201102	0.000403269	0.000292361	0.000707979	0.000395806	0.000506703	0.000982531	0.000594273	0.000526033	0.000630192	0.680358	0.538788	0.673941	unchanged	-0.661794	0.0176583	1.31412	down	0.425455	0.508512	0.663802	unchanged	0.318625	0.452575	0.703465	unchanged	-0.305445	0.549367	0.565824	unchanged	-0.0505419	0.955446	0.102756	unchanged	-1.28586	0.0011301	1.61835	down
meta_64		9.96e-05	0.00012021	0.000114445	0.000132516	0.000161469	0.00011548	9.36e-05	7.44e-05	6.36e-05	9.99e-05	0.000166556	0.000205067	0.00011427	0.000136112	0.000160734	0.000126331	0.000188908	0.000168222	0.292595	0.194601	1.27101	unchanged	-0.529513	0.0385349	1.25279	unchanged	-0.197845	0.593956	0.492195	unchanged	0.036009	0.918119	0.0882953	unchanged	-0.49625	0.272786	0.968596	unchanged	-0.00580873	0.978247	0.0605223	unchanged	-1.06177	0.0283772	1.49417	down
meta_65		0.00147751	0.00159027	0.00139662	0.00271733	0.00305973	0.0030477	0.00225806	0.00298748	0.00200457	0.00523767	0.00409403	0.00666686	0.0028527	0.00456257	0.00188347	0.0039716	0.00737346	0.00488106	0.983092	0.00150963	1.93688	up	0.699537	0.0827648	1.24124	unchanged	-0.782835	0.107766	1.39526	unchanged	0.0203769	0.955135	0.0485956	unchanged	-1.8414	0.0348437	1.58014	down	-0.075476	0.859537	0.12487	unchanged	-1.16224	0.0887741	1.35582	unchanged
meta_66		0.000557725	0.000853594	0.000508142	0.000453543	0.000533298	0.000400326	0.0003941	0.000245042	0.000377846	0.00122543	0.00114959	0.00164492	0.00087425	0.00077027	0.00152647	0.00066986	0.000625669	0.00067152	-0.46856	0.236423	1.20473	unchanged	-0.916399	0.0914725	1.16349	unchanged	-0.342242	0.381491	0.92905	unchanged	-1.03114	0.0459261	1.57562	down	-1.06647	0.0248264	1.48724	down	-1.19279	0.125033	1.32717	unchanged	-0.95173	0.0146926	1.58592	down
meta_67	D-Pipecolinic acid	0.000621761	0.000881599	0.000781853	0.000434363	0.000776179	0.000329443	0.000258739	0.000361226	0.000248771	0.000511652	0.000608818	0.000941627	0.000413034	0.000355268	0.000520888	0.000414645	0.000412077	0.000303363	-0.569413	0.202376	1.23332	unchanged	-1.39534	0.0125712	1.39255	down	-0.677647	0.176938	1.31866	unchanged	-0.86768	0.131059	1.30164	unchanged	0.148217	0.653194	0.437612	unchanged	0.256451	0.607944	0.429235	unchanged	-0.379443	0.165038	1.07324	unchanged
meta_68		4.53e-05	7.65e-05	5.9e-05	7.84e-05	5.06e-05	5.09e-05	0.000102616	0.000103554	0.000115147	8.2e-05	4.59e-05	5.05e-05	6e-05	4.82e-05	5.29e-05	4.82e-05	9.25e-05	5.18e-05	-0.00755093	0.98169	0.0213176	unchanged	0.829094	0.0212825	1.36143	up	-0.146567	0.669373	0.590416	unchanged	0.110024	0.808896	0.225123	unchanged	0.0202197	0.956753	0.0521428	unchanged	0.159236	0.57634	0.565342	unchanged	0.739289	0.0845075	1.36882	unchanged
meta_69		0.000242538	0.000230451	0.00024684	0.000217718	0.000189658	0.000158793	0.000180281	0.000193461	0.000247311	0.000180743	0.000167462	0.000232243	0.000162767	0.000230243	0.00012123	0.00031866	0.000143142	0.000197182	-0.346424	0.0850501	1.61531	unchanged	-0.212939	0.246147	0.909929	unchanged	-0.174726	0.592706	0.478705	unchanged	0.183078	0.67445	0.402914	unchanged	0.310489	0.135982	1.26369	unchanged	0.138791	0.663231	0.459466	unchanged	-0.0855277	0.837312	0.187601	unchanged
meta_70	Glutaconic acid	1.27e-05	1.23e-05	1.29e-05	6.26e-06	1.4e-05	1.23e-05	5.03e-06	1.1e-05	9.2e-06	1.27e-05	1.08e-05	1.37e-05	9.04e-06	1.15e-05	8.31e-06	1.39e-05	5.55e-06	1.3e-05	-0.216256	0.533432	0.690648	unchanged	-0.588052	0.137271	1.13353	unchanged	-0.366335	0.0987514	1.44054	unchanged	-0.196615	0.618837	0.475925	unchanged	0.0244953	0.826806	0.184233	unchanged	0.174575	0.66404	0.347462	unchanged	-0.366942	0.493555	0.5934	unchanged
meta_71	Creatine	2.25e-06	2.32e-06	2.57e-06	4.04e-05	2.92e-06	2.67e-05	6.07e-06	4.31e-06	6.2e-06	2.01e-06	3.12e-06	2.1e-06	2.29e-05	2.55e-06	2.29e-06	5.01e-06	4.56e-06	3.24e-06	3.29272	0.195945	1.36206	unchanged	1.21461	0.0327854	1.37556	up	1.93834	0.422095	0.925454	unchanged	0.825894	0.0517858	1.43291	unchanged	-0.016665	0.946353	0.014294	unchanged	1.33771	0.346758	0.844072	unchanged	0.372055	0.196791	1.01853	unchanged
meta_72	L-Isoleucine	1.41e-05	2.3e-05	4.78e-05	1.82e-05	1.57e-05	1.33e-05	1.56e-05	1.84e-05	1.4e-05	1.58e-05	9.83e-06	2.07e-05	2.97e-05	1.53e-05	1.26e-05	1.59e-05	1.71e-05	1.43e-05	-0.848001	0.338085	1.0336	unchanged	-0.823577	0.346264	0.765473	unchanged	0.317644	0.579053	0.628289	unchanged	0.0322217	0.923045	0.0914822	unchanged	0.876637	0.329237	0.924932	unchanged	-0.289009	0.583985	0.46317	unchanged	0.0208386	0.887719	0.128445	unchanged
meta_73		2.64e-05	2.78e-05	2.69e-05	3.15e-05	3.57e-05	2.13e-05	5.23e-05	2.98e-05	3.5e-05	2.81e-05	3.31e-05	3.6e-05	2.1e-05	1.86e-05	3.12e-05	2.67e-05	4.36e-05	3.5e-05	0.126604	0.622305	0.543533	unchanged	0.530877	0.218712	0.978211	unchanged	-0.458279	0.138441	1.40939	unchanged	0.114491	0.655231	0.410093	unchanged	-0.262236	0.141169	1.25401	unchanged	0.322647	0.365021	0.733559	unchanged	0.15415	0.663206	0.383201	unchanged
meta_74	L-Asparagine	2.41e-05	5.93e-05	3.95e-05	5.59e-05	2.94e-05	3.67e-05	0.000116037	0.000136425	0.000121027	2.2e-05	4.74e-05	8.62e-05	4.32e-05	4.12e-05	4.52e-05	4.07e-05	0.000121744	5.82e-05	-0.0111069	0.981775	0.0218013	unchanged	1.6024	0.00438526	1.42116	up	-0.26335	0.688893	0.346661	unchanged	0.504144	0.524172	0.569978	unchanged	-0.338663	0.644172	0.384524	unchanged	-0.0864198	0.781888	0.199423	unchanged	0.759592	0.168224	1.17727	unchanged
meta_75	3-Phenylpropanoic acid	2e-05	2.91e-05	3.16e-05	1.75e-05	2.51e-05	1.37e-05	4.73e-05	4.49e-05	3.36e-05	2.51e-05	1.65e-05	2.84e-05	6.07e-05	1.6e-05	2.06e-05	2.13e-05	1.25e-05	1.87e-05	-0.51663	0.171106	1.2604	unchanged	0.640108	0.0541158	1.19286	unchanged	0.475995	0.590273	0.612907	unchanged	-0.418603	0.258832	0.961051	unchanged	0.204721	0.515495	0.596246	unchanged	-0.787903	0.43916	0.695775	unchanged	1.26343	0.0124477	1.54025	up
meta_76	D-Aspartic acid	9.33e-05	0.000114339	0.000109511	0.000167342	0.000159159	0.000173389	0.000224103	0.000195761	0.000238937	0.000123528	7.92e-05	0.000122493	0.000128936	0.000123136	9.93e-05	0.000152579	0.000204454	0.000156437	0.656329	0.00242278	1.90808	up	1.05456	0.00429243	1.43391	up	0.11147	0.643891	0.493628	unchanged	0.658757	0.0483184	1.41013	up	-0.0362415	0.87758	0.146917	unchanged	0.508617	0.018502	1.55769	unchanged	0.359562	0.086575	1.25595	unchanged
meta_77	Mandelonitrile	4.32e-06	9.35e-06	1.17e-05	6.6e-06	7.41e-06	8.36e-06	7.79e-06	8.41e-06	7.61e-06	1.1e-05	5.25e-06	6.6e-06	6.02e-06	5.91e-06	8.15e-06	9.33e-06	5.96e-06	5.69e-06	-0.181849	0.693987	0.431898	unchanged	-0.0915631	0.833847	0.174312	unchanged	-0.188148	0.659345	0.618069	unchanged	-0.124975	0.780255	0.248651	unchanged	0.14895	0.781544	0.282721	unchanged	0.155249	0.445907	0.578534	unchanged	0.182361	0.507648	0.610154	unchanged
meta_78	2',4'-Dihydroxyacetophenone	4.77e-05	4.36e-05	4.83e-05	4.4e-05	4.5e-05	3.67e-05	4.62e-05	6.23e-05	4.73e-05	7.14e-05	5.48e-05	5.61e-05	5.58e-05	5.15e-05	4.84e-05	5.65e-05	5.38e-05	5.88e-05	-0.152959	0.211045	1.21058	unchanged	0.157966	0.411481	0.658626	unchanged	-0.227555	0.232644	1.30378	unchanged	-0.10769	0.50201	0.638657	unchanged	-0.383471	0.107873	1.35175	unchanged	-0.308875	0.0435773	1.34758	unchanged	-0.117815	0.488805	0.629207	unchanged
meta_79		0.000178391	0.000227094	0.000192765	0.0002068	0.000337714	0.000129551	0.000295397	0.000342489	0.000277352	0.000206658	0.00015685	0.000183173	0.000174701	0.00017777	0.000170277	0.000520383	0.000103282	0.000243446	0.172141	0.721331	0.388068	unchanged	0.613398	0.0142886	1.34347	up	-0.0645824	0.636389	0.612202	unchanged	0.665518	0.475815	0.693845	unchanged	0.130051	0.446626	0.656108	unchanged	0.366774	0.493781	0.629774	unchanged	0.0779304	0.908449	0.108004	unchanged
meta_80	5-Aminopentanoic acid	0.000209642	0.000222602	0.000199596	0.00018355	0.000193945	0.000177804	0.000210002	0.000198869	0.000168134	0.00020058	0.000212116	0.000184513	0.000242296	0.00022508	0.000190647	0.000206856	0.00015971	0.000165047	-0.186293	0.0407213	1.65677	unchanged	-0.130976	0.286531	0.799983	unchanged	0.139904	0.321882	1.06238	unchanged	-0.167861	0.28504	0.925214	unchanged	0.0813236	0.331625	0.821703	unchanged	-0.244873	0.143324	1.1865	unchanged	0.118209	0.481606	0.60419	unchanged
meta_81	Adenine	0.0181045	0.0233041	0.0218971	0.024794	0.0234721	0.0251549	0.0206465	0.0250469	0.0192712	0.0226229	0.0188027	0.025047	0.0226456	0.0218049	0.0260631	0.0234689	0.026619	0.0233843	0.21386	0.152287	1.41134	unchanged	0.03732	0.82446	0.17395	unchanged	0.0851408	0.582508	0.539197	unchanged	0.144438	0.343633	0.835071	unchanged	-0.0704273	0.682119	0.342083	unchanged	0.0582919	0.545147	0.500358	unchanged	-0.177545	0.250866	0.946309	unchanged
meta_82	Dopamine	1.62e-05	2.47e-05	1.4e-05	1.63e-05	2.31e-05	2.68e-05	2.56e-05	2.07e-05	2.61e-05	2.33e-05	1.82e-05	1.62e-05	3.13e-05	2.48e-05	2.84e-05	1.17e-05	1.45e-05	1.6e-05	0.271908	0.448281	0.758634	unchanged	0.399262	0.213229	0.913544	unchanged	0.548506	0.0355159	1.63765	unchanged	-0.453031	0.118837	1.25631	unchanged	-0.0734827	0.820775	0.21456	unchanged	-0.350081	0.184688	1.11441	unchanged	0.77881	0.0113243	1.52876	up
meta_83		0.000733854	0.000824333	0.000785497	0.000848608	0.000898814	0.00160184	0.00109197	0.000747476	0.00082729	0.00119792	0.000854031	0.00106616	0.00121976	0.000999301	0.000773336	0.000809324	0.000895398	0.000701337	0.515066	0.301449	1.11006	unchanged	0.186299	0.411181	0.662945	unchanged	-0.0593698	0.810787	0.261702	unchanged	-0.373998	0.126455	1.23704	unchanged	-0.411893	0.115225	1.33002	unchanged	0.162542	0.694359	0.334844	unchanged	0.148404	0.514631	0.574253	unchanged
meta_84	Hypoxanthine	2.41e-05	6.72e-05	4.44e-05	0.000141447	8.43e-05	5.11e-05	0.000113197	0.000213422	0.000123077	1.88e-05	1.54e-05	2.65e-05	5.15e-05	4.66e-05	5.27e-05	4.83e-05	0.000122842	8.06e-05	1.02837	0.209947	1.23678	unchanged	1.72812	0.0665032	1.23647	unchanged	1.31182	0.00335393	1.95367	up	2.05208	0.0949452	1.42157	unchanged	1.1607	0.175877	1.20755	unchanged	0.877248	0.251582	1.08196	unchanged	0.83674	0.17162	1.08144	unchanged
meta_85		0.000188521	0.000212178	0.000175727	0.000232078	0.000248267	0.000189347	0.000346712	0.000307311	0.000402251	0.000196087	0.000198005	0.000133697	9.12e-05	0.000111339	0.00013735	0.000291519	0.000134846	0.000247583	0.216366	0.21967	1.18571	unchanged	0.87378	0.0179008	1.38608	up	-0.634817	0.0778295	1.63575	unchanged	0.352676	0.416493	0.743905	unchanged	0.127172	0.543164	0.546076	unchanged	0.978355	0.00908203	1.53562	up	0.648276	0.0935823	1.26483	unchanged
meta_86	Phenylacetic acid	1.34e-05	4.02e-05	3.99e-05	1.93e-05	2.37e-05	3.47e-05	3.73e-05	4.17e-05	2.39e-05	2.62e-05	3.53e-05	3.72e-05	1.82e-05	1.98e-05	4.71e-05	4e-05	2.46e-05	3.22e-05	-0.266923	0.634947	0.503071	unchanged	0.138088	0.780926	0.220739	unchanged	-0.214986	0.683428	0.478448	unchanged	-0.0291135	0.912147	0.0985403	unchanged	-0.0797932	0.865905	0.0821398	unchanged	-0.13173	0.827824	0.267464	unchanged	0.0874086	0.786433	0.241068	unchanged
meta_87		0.000104062	0.000107023	0.000103141	0.000151314	0.000244867	8.26e-05	0.000191945	0.000257055	0.000222583	0.000144459	0.000146045	0.000166168	0.000110511	0.000110779	0.000147361	0.000217322	0.000114034	0.00014358	0.60756	0.363701	0.989071	unchanged	1.09576	0.0236662	1.40872	up	-0.308898	0.123654	1.46811	unchanged	0.0565745	0.863091	0.174664	unchanged	-0.539349	0.0186874	1.61702	unchanged	0.377109	0.520539	0.569413	unchanged	0.499835	0.157498	1.11853	unchanged
meta_88	4-Aminobenzoate	0.000200649	0.000229847	0.000297312	0.000190597	0.000213853	0.000170119	0.000166232	0.000147146	0.000180315	0.000334134	0.000298323	0.00032331	0.000199219	0.000237389	0.00032782	0.00020667	0.000260526	0.000210725	-0.341079	0.209193	1.24442	unchanged	-0.559943	0.100242	1.1687	unchanged	-0.32228	0.231752	1.33184	unchanged	-0.495541	0.0158662	1.58053	unchanged	-0.393101	0.103891	1.28582	unchanged	-0.4119	0.233601	1.06375	unchanged	-0.457502	0.0504269	1.39662	unchanged
meta_89	Purine	4.7e-06	6.01e-06	5.3e-06	8.11e-05	3.19e-06	4.44e-06	5.51e-06	4.94e-06	6.04e-06	3.91e-06	5.02e-05	4.81e-06	6.92e-06	4.57e-06	4.68e-06	8.53e-06	9.95e-06	5.86e-06	2.46992	0.446124	0.84118	unchanged	0.0425715	0.763384	0.235495	unchanged	-1.86555	0.449591	0.806073	unchanged	-1.27538	0.529715	0.602566	unchanged	-1.87993	0.448109	0.684208	unchanged	2.45554	0.446987	0.768998	unchanged	-0.561977	0.153214	1.20583	unchanged
meta_90	Tyramine	0.000119506	0.000113394	0.000100498	8.66e-05	0.000112526	0.000135987	5.73e-05	7.93e-05	8.71e-05	0.000237529	0.000177806	0.000182886	0.000209441	0.000145203	0.000105535	9.21e-05	0.000101284	9.31e-05	0.007386	0.972975	0.0335126	unchanged	-0.575132	0.033703	1.28043	unchanged	-0.378483	0.279807	1.10642	unchanged	-1.06234	0.0298212	1.6177	down	-0.843432	0.035213	1.55859	down	-0.457564	0.305553	0.87237	unchanged	-0.356225	0.133383	1.23751	unchanged
meta_91		6.47e-05	7.18e-05	6.98e-05	6.47e-05	6.97e-05	8.33e-05	6.69e-05	6.38e-05	6.56e-05	8.36e-05	6.21e-05	6.72e-05	7.57e-05	7.33e-05	6.46e-05	5.63e-05	6.09e-05	6.06e-05	0.0775593	0.574922	0.596213	unchanged	-0.0719513	0.249788	0.872204	unchanged	0.00445627	0.977925	0.0406916	unchanged	-0.2609	0.207531	1.14447	unchanged	-0.0458006	0.771045	0.284603	unchanged	0.0273024	0.846456	0.15582	unchanged	0.143148	0.0334962	1.44732	unchanged
meta_92	Salicylic acid	2e-05	4.12e-05	2.5e-05	2.34e-05	2.91e-05	1.7e-05	2.49e-05	2.68e-05	2.34e-05	3.46e-05	1.14e-05	9.81e-06	8.76e-06	8.8e-06	9.08e-06	1.61e-05	1e-05	9.24e-06	-0.311288	0.499114	0.702325	unchanged	-0.199426	0.622619	0.406319	unchanged	-1.06709	0.349116	1.15297	unchanged	-0.657924	0.488771	0.649727	unchanged	0.627452	0.381923	0.744941	unchanged	1.38326	0.0552317	1.49047	unchanged	1.08595	0.0139782	1.56388	up
meta_93	6-Hydroxynicotinic acid	4.51e-05	4.46e-05	5e-05	3.09e-05	2.58e-05	4.16e-05	1.89e-05	2.18e-05	2.06e-05	4.59e-05	4.25e-05	4.18e-05	3.79e-05	2.94e-05	2.67e-05	1.95e-05	1.32e-05	2.41e-05	-0.506297	0.083588	1.59727	unchanged	-1.18943	0.000995803	1.46264	down	-0.47047	0.0560212	1.72873	unchanged	-1.19929	0.00845773	1.66617	down	0.1019	0.214535	1.02699	unchanged	0.0660729	0.812243	0.214085	unchanged	0.111756	0.682578	0.375603	unchanged
meta_94	Urocanic acid	3.53e-05	3.94e-05	4.68e-05	3.88e-05	4.32e-05	2.93e-05	1.44e-05	2.02e-05	1.83e-05	3.36e-05	3.71e-05	4.18e-05	2.2e-05	1.84e-05	3.61e-05	1.71e-05	2.03e-05	1.44e-05	-0.127946	0.554207	0.605736	unchanged	-1.20034	0.00933062	1.40315	down	-0.557108	0.14225	1.45588	unchanged	-1.11951	0.00324143	1.65761	down	0.112159	0.507299	0.64074	unchanged	0.541321	0.166915	1.05288	unchanged	0.0313306	0.882855	0.130079	unchanged
meta_95		4.25e-05	4.35e-05	5.12e-05	7.59e-05	7.02e-05	8.19e-05	7.48e-05	7.92e-05	7.29e-05	2.48e-05	1.38e-05	2.05e-05	5.88e-05	4.92e-05	4.56e-05	7.9e-05	6.26e-05	6.79e-05	0.731675	0.00262294	1.89004	up	0.724975	0.00143972	1.44293	up	1.37957	0.00391318	1.90829	up	1.82783	0.00177812	1.68371	up	1.21733	0.00378157	1.60864	up	0.569436	0.00931209	1.53893	unchanged	0.11447	0.357363	0.810758	unchanged
meta_96	4-Hydroxybenzaldehyde	2.59e-05	2.18e-05	2.19e-05	2.82e-05	2.99e-05	1.64e-05	4.5e-05	4.59e-05	4.27e-05	3.12e-05	3.85e-05	3.78e-05	2.3e-05	2.21e-05	4.19e-05	7.64e-05	4.47e-05	6.28e-05	0.098895	0.741814	0.358553	unchanged	0.941637	0.000377161	1.46044	up	-0.303636	0.407866	0.922243	unchanged	0.775203	0.101223	1.38756	unchanged	-0.627268	0.0156052	1.55599	down	-0.224737	0.621186	0.462731	unchanged	-0.460834	0.208544	1.11615	unchanged
meta_97		6.28e-06	5.02e-06	5.06e-06	5.88e-06	7.67e-06	4.23e-06	3.8e-06	6.13e-06	4.38e-06	6.25e-05	4.34e-05	5.3e-05	2.71e-05	3.31e-05	5.6e-05	6.72e-05	3.37e-05	3.72e-05	0.120653	0.691602	0.423974	unchanged	-0.192673	0.45958	0.571136	unchanged	-0.45116	0.254825	1.23284	unchanged	-0.201973	0.603597	0.469153	unchanged	-3.28025	0.0127375	1.65355	down	-2.70843	0.0632102	1.48474	unchanged	-3.27095	0.0597538	1.476	unchanged
meta_98	Picolinic acid	0.000418235	0.000457064	0.000533616	0.000431841	0.000515206	0.000389432	0.000432604	0.000460583	0.000457654	0.000408134	0.000355336	0.000527226	0.000262371	0.000246639	0.000405519	0.000281608	0.000328525	0.000253739	-0.0761462	0.655446	0.462299	unchanged	-0.0607248	0.630185	0.39364	unchanged	-0.497049	0.155171	1.34118	unchanged	-0.579259	0.09115	1.36316	unchanged	0.126435	0.558935	0.542465	unchanged	0.547338	0.0941517	1.20485	unchanged	0.644969	0.00928525	1.5956	up
meta_99	3,3-Dimethylacrylic acid	3.57e-05	6.36e-05	9.01e-05	3.65e-05	9.58e-05	2.25e-05	5.24e-05	8.27e-05	6.07e-05	4.03e-05	3.65e-05	4.51e-05	1.91e-05	1.96e-05	2.91e-05	4.29e-05	9.53e-05	3.34e-05	-0.290586	0.698509	0.406758	unchanged	0.0483733	0.912548	0.0874012	unchanged	-0.845734	0.0135458	1.84967	down	0.492894	0.481317	0.683501	unchanged	0.634901	0.287461	1.02866	unchanged	1.19005	0.32566	0.867578	unchanged	0.19038	0.731159	0.310111	unchanged
meta_100		0.000156379	0.000199314	0.000180839	0.00016054	0.000184483	0.00017402	0.000186301	0.000188028	0.000200678	0.000182672	0.000205223	0.000180245	0.000266587	0.000214394	0.000177409	0.000176462	0.000147749	0.000154243	-0.0478128	0.708538	0.397669	unchanged	0.0999162	0.416022	0.644255	unchanged	0.212695	0.366092	1.03166	unchanged	-0.247869	0.0646407	1.34904	unchanged	-0.0825816	0.521224	0.508153	unchanged	-0.343089	0.209068	1.07189	unchanged	0.265204	0.0460487	1.41842	unchanged
meta_101		9.49e-05	3.2e-05	4.82e-05	7.91e-05	8.85e-05	6.29e-05	0.000120249	0.000140839	0.000112603	2.05e-05	5.73e-05	4e-05	2.14e-05	1.11e-05	2.2e-05	5.16e-05	4.58e-05	0.000101703	0.396218	0.439186	0.814638	unchanged	1.09317	0.0550921	1.25321	unchanged	-1.11113	0.177192	1.32177	unchanged	0.757887	0.27387	0.934058	unchanged	0.572454	0.439417	0.648092	unchanged	2.0798	0.00677197	1.59561	up	0.907736	0.0630653	1.37678	unchanged
meta_102		0.000321032	0.000361871	0.000512508	0.000413161	0.000433283	0.000257079	0.000297898	0.000310979	0.000305347	0.000305866	0.000239118	0.000400774	0.000213033	0.000250557	0.000430973	0.000312174	0.000231572	0.000258754	-0.115388	0.72318	0.367123	unchanged	-0.386886	0.2484	0.925416	unchanged	-0.0802884	0.84647	0.250332	unchanged	-0.236971	0.431285	0.71518	unchanged	0.337962	0.33068	0.852943	unchanged	0.302862	0.471222	0.595095	unchanged	0.188047	0.254653	1.0194	unchanged
meta_103	DL-2-Aminoadipic acid	2.09e-05	2.22e-05	2.72e-05	2.08e-05	2.24e-05	1.56e-05	1.99e-05	2.32e-05	2.26e-05	3.07e-05	2.69e-05	2.67e-05	2.46e-05	2.16e-05	2.62e-05	2.24e-05	2.2e-05	2.25e-05	-0.256056	0.246032	1.10525	unchanged	-0.0961532	0.535509	0.486971	unchanged	-0.221389	0.097748	1.56908	unchanged	-0.333336	0.0439054	1.57745	unchanged	-0.263772	0.121852	1.18005	unchanged	-0.298439	0.150107	1.13131	unchanged	-0.0265888	0.724062	0.330039	unchanged
meta_104		6.27e-06	6.69e-06	5.92e-06	9.33e-06	1.01e-05	1.08e-05	1.46e-05	1.42e-05	1.31e-05	2.54e-05	6.85e-06	1.52e-05	1.13e-05	1.24e-05	2.04e-05	3.42e-05	1.56e-05	2.18e-05	0.677151	0.0037069	1.90725	up	1.15031	0.000805535	1.46473	up	-0.102781	0.869285	0.30625	unchanged	0.595092	0.351565	0.80951	unchanged	-1.32955	0.217859	1.14729	unchanged	-0.54962	0.242646	1.09089	unchanged	-0.774334	0.210737	1.1132	unchanged
meta_105		1.55e-05	1.62e-05	2.39e-05	1.64e-05	1.54e-05	1.21e-05	2.61e-05	3.08e-05	2.94e-05	3.15e-05	3.75e-05	5.28e-05	3.12e-05	3.39e-05	4.58e-05	5.41e-05	2.77e-05	4.24e-05	-0.3415	0.284979	1.07779	unchanged	0.635975	0.0425692	1.27162	up	-0.136182	0.664315	0.419476	unchanged	0.0274807	0.941234	0.0680418	unchanged	-1.13293	0.056855	1.41668	unchanged	-1.33825	0.0298819	1.54617	down	-0.524435	0.23834	1.04659	unchanged
meta_106	Erythritol	5.91e-05	3.5e-05	6.04e-05	0.000122011	0.000122954	0.000199773	0.000295195	0.000154465	0.000171089	4.33e-05	3.18e-05	5.3e-05	9.72e-05	0.000163144	8.2e-05	0.00020907	0.000137818	0.000143666	1.52474	0.0530492	1.71543	unchanged	2.00579	0.0682686	1.27782	unchanged	1.41763	0.0956593	1.67208	unchanged	1.93681	0.0272161	1.61199	up	0.270612	0.44345	0.642121	unchanged	0.377724	0.394699	0.717597	unchanged	0.339598	0.448903	0.663754	unchanged
meta_107		0.000104221	0.000117899	0.000148466	0.000142931	0.000167584	0.00010321	9.8e-05	0.000114405	0.00012186	5.98e-05	4.34e-05	5.8e-05	3.92e-05	4.42e-05	6.03e-05	5.44e-05	3.82e-05	3.7e-05	0.158864	0.567318	0.589037	unchanged	-0.14884	0.473496	0.557962	unchanged	-0.165542	0.518833	0.75944	unchanged	-0.31376	0.242541	0.969177	unchanged	1.20157	0.0215691	1.583	up	1.52598	0.0303324	1.51659	up	1.36649	0.0019817	1.6059	up
meta_108	(R)-3-Hydroxybutyric acid	0.000164889	0.000139717	0.000164538	0.000180255	0.000165053	0.000117798	0.000184163	0.000177386	9.7e-05	0.000140768	0.000172476	0.000239626	0.000170805	0.000115011	0.000183659	0.000107372	0.000141515	0.000234068	-0.0186862	0.928732	0.093559	unchanged	-0.0329579	0.913309	0.0887269	unchanged	-0.235893	0.486609	0.677877	unchanged	-0.195054	0.652737	0.427698	unchanged	-0.236912	0.442462	0.70195	unchanged	-0.0197047	0.943733	0.0627107	unchanged	-0.0748163	0.871864	0.142317	unchanged
meta_109	4-Guanidinobutyric acid	9.44e-05	0.000111207	0.000123572	9.48e-05	9.85e-05	8.71e-05	7.9e-05	0.00010444	9.07e-05	0.000182339	0.00014233	0.000165537	0.00011962	0.000128593	0.000138945	0.000150303	0.000114549	0.000115009	-0.231587	0.184821	1.31236	unchanged	-0.264138	0.178128	0.936443	unchanged	-0.340467	0.0791757	1.67524	unchanged	-0.367918	0.0907448	1.27662	unchanged	-0.574482	0.0236124	1.48248	unchanged	-0.465602	0.00955256	1.56836	unchanged	-0.470702	0.0769574	1.3025	unchanged
meta_110		7.81e-05	7.97e-05	8.69e-05	8.54e-05	0.000100635	6.93e-05	0.000107165	9.63e-05	8.68e-05	0.000103888	0.000103637	0.00014808	8.63e-05	8.93e-05	0.000123395	0.000132141	0.000100866	0.000110419	0.0611082	0.739559	0.360151	unchanged	0.245943	0.10728	1.12386	unchanged	-0.25007	0.378566	0.882676	unchanged	-0.0502794	0.829314	0.199129	unchanged	-0.539091	0.12516	1.30434	unchanged	-0.227913	0.388533	0.764135	unchanged	-0.242869	0.193745	1.04306	unchanged
meta_111	Ala-Gly	1.25e-05	1.13e-05	1.44e-05	1.59e-05	1.47e-05	1.02e-05	2.48e-05	2.27e-05	2.42e-05	1.12e-05	9.07e-06	2.25e-05	9.71e-06	2.22e-05	9.49e-06	2.13e-05	1.42e-05	7.27e-06	0.0909184	0.700727	0.408684	unchanged	0.908058	0.000923105	1.44919	up	-0.0482071	0.940487	0.00604094	unchanged	0.000923484	0.998821	0.0112696	unchanged	-0.162085	0.753017	0.297158	unchanged	-0.022959	0.965048	0.0145297	unchanged	0.74505	0.137491	1.26521	unchanged
meta_112	Dimethylformamide	5.65e-05	7.82e-05	7.15e-05	6.16e-05	7.16e-05	7.19e-05	6.19e-05	6.91e-05	7.59e-05	7.38e-05	6.9e-05	7.78e-05	8.44e-05	8.82e-05	6.81e-05	5.81e-05	6.32e-05	6.53e-05	-0.00765492	0.963161	0.0524736	unchanged	0.00418228	0.980511	0.0191578	unchanged	0.126347	0.395217	0.978614	unchanged	-0.241308	0.0285227	1.49679	unchanged	-0.0973236	0.544466	0.507273	unchanged	-0.231325	0.185856	1.06046	unchanged	0.148167	0.236092	0.983088	unchanged
meta_113	Citramalic acid	1.89e-05	2.78e-05	2.7e-05	2.88e-05	3.32e-05	1.81e-05	2.41e-05	2.85e-05	2.31e-05	5.25e-05	2.3e-05	4.73e-05	2.54e-05	2.6e-05	3.53e-05	3.48e-05	2.03e-05	2.04e-05	0.121144	0.710005	0.389488	unchanged	0.0392758	0.84859	0.151925	unchanged	-0.503622	0.315552	1.1402	unchanged	-0.70273	0.221486	1.04724	unchanged	-0.738082	0.206735	1.1113	unchanged	-0.113317	0.715012	0.337717	unchanged	0.00392384	0.990322	0.0125225	unchanged
meta_114	O-Acetyl-L-serine	5.74e-05	7.77e-05	7.72e-05	7.39e-05	7.1e-05	8.09e-05	6.96e-05	0.000140815	9.53e-05	7.93e-05	5.74e-05	8.17e-05	0.000118056	9.43e-05	0.000199666	7.59e-05	0.000108927	7.91e-05	0.0896971	0.582817	0.581094	unchanged	0.526192	0.270551	0.856282	unchanged	0.915879	0.174772	1.34833	unchanged	0.273407	0.314641	0.868208	unchanged	-0.0411207	0.851518	0.146086	unchanged	-0.867303	0.190365	1.19574	unchanged	0.211664	0.593899	0.474543	unchanged
meta_115	L-Glutamate	1.94e-05	2.25e-05	2.29e-05	2.13e-05	2.16e-05	1.72e-05	2.5e-05	2.28e-05	3.4e-05	2.23e-05	2.85e-05	8.18e-06	1.44e-05	2.29e-05	1.59e-05	1.14e-05	2.22e-05	9.45e-06	-0.108942	0.439703	0.77856	unchanged	0.337451	0.233089	0.915676	unchanged	-0.149476	0.789081	0.320078	unchanged	-0.455309	0.507166	0.589553	unchanged	0.135613	0.77987	0.289164	unchanged	0.176146	0.494756	0.637571	unchanged	0.928373	0.0700061	1.29098	unchanged
meta_116		0.00254348	0.00239332	0.00292296	0.00245519	0.00245803	0.00282587	0.00235659	0.00265437	0.00257411	0.00352135	0.00253955	0.00373673	0.00270134	0.00328314	0.00327543	0.00344227	0.00229281	0.00255981	-0.0223213	0.850945	0.197885	unchanged	-0.0513215	0.646123	0.362772	unchanged	-0.0814327	0.695348	0.455277	unchanged	-0.240209	0.378711	0.76179	unchanged	-0.317947	0.214992	1.06922	unchanged	-0.258836	0.1028	1.2548	unchanged	-0.12906	0.570173	0.52024	unchanged
meta_117	trans-cinnamate	3.95e-05	4.98e-05	3.85e-05	4.43e-05	4.66e-05	3.74e-05	5.78e-05	6.2e-05	6.56e-05	7.95e-05	5.8e-05	0.000104997	5.24e-05	5.88e-05	7.01e-05	7.83e-05	5.51e-05	6.55e-05	0.00699495	0.966017	0.0444922	unchanged	0.537754	0.0160249	1.35114	unchanged	-0.419655	0.269245	1.15399	unchanged	-0.285777	0.410259	0.747997	unchanged	-0.924178	0.0978704	1.36822	unchanged	-0.497528	0.0562086	1.39901	unchanged	-0.100647	0.582059	0.500382	unchanged
meta_118	Hydroxyacetone	8.18e-06	1.73e-05	8e-06	3.25e-05	1.61e-05	1.72e-05	5.3e-05	4.7e-05	7.06e-05	1.55e-05	7.94e-06	1.07e-05	2.04e-05	1.29e-05	1.24e-05	1.81e-05	4.34e-05	1.18e-05	0.977936	0.169003	1.30598	unchanged	2.35042	0.0126742	1.39969	up	0.422691	0.31986	0.951968	unchanged	1.10607	0.305975	0.959985	unchanged	-0.0269269	0.958489	0.0543525	unchanged	0.528318	0.337999	0.886256	unchanged	1.21743	0.0588475	1.33548	unchanged
meta_119		0.00022678	0.000296682	0.000256	0.00025932	0.000360915	0.000161132	0.00029415	0.000340754	0.000367183	0.00021354	0.000184972	0.000222553	0.000123726	0.00013346	0.000203458	0.000315646	0.000119466	0.000208291	0.00352302	0.992485	0.00881402	unchanged	0.362459	0.0654683	1.15734	unchanged	-0.431093	0.154739	1.45609	unchanged	0.0509807	0.908559	0.116322	unchanged	0.327734	0.103644	1.28453	unchanged	0.762349	0.196657	1.05902	unchanged	0.639212	0.158796	1.16635	unchanged
meta_120		0.000172713	0.000195297	0.000159677	0.00017105	0.000187295	0.000182021	0.000170219	0.00018113	0.000184571	0.000187524	0.000192697	0.000164857	0.000212424	0.000199186	0.000165741	0.000194522	0.000154548	0.000141974	0.0342537	0.738142	0.354623	unchanged	0.0223352	0.825064	0.178525	unchanged	0.082984	0.552394	0.656287	unchanged	-0.15061	0.389166	0.756329	unchanged	-0.0467798	0.689823	0.356462	unchanged	-0.0955101	0.474845	0.618545	unchanged	0.126166	0.447614	0.689057	unchanged
meta_121	L-Arabinose	0.000256222	0.000337702	0.00034219	0.000285372	0.000302057	0.000255992	0.000212236	0.000211632	0.000176315	0.000255689	0.000255389	0.000460718	0.000144269	0.000192088	0.000264098	0.000463179	0.000289199	0.000338391	-0.150432	0.395267	0.87783	unchanged	-0.641282	0.0411783	1.2989	down	-0.694597	0.206043	1.22936	unchanged	0.166621	0.66956	0.390636	unchanged	-0.0539673	0.88358	0.110561	unchanged	0.490197	0.132889	1.19409	unchanged	-0.86187	0.0805655	1.39248	unchanged
meta_122	D-Lyxose	0.00028232	0.00047854	0.000323512	0.000297377	0.000396969	0.000214463	0.000190947	0.000362645	0.000295937	0.000484378	0.000317627	0.000994467	0.00023416	0.000447313	0.000265177	0.000751637	0.000800195	0.000471792	-0.254811	0.504085	0.679071	unchanged	-0.352125	0.373361	0.663697	unchanged	-0.924262	0.296992	1.05321	unchanged	0.171775	0.761879	0.286428	unchanged	-0.728307	0.3648	0.824916	unchanged	-0.0588557	0.889399	0.0988268	unchanged	-1.25221	0.0434903	1.43548	down
meta_123	L-Methionine	2.09e-05	2.65e-05	3.76e-05	3.47e-05	2.32e-05	3.11e-05	2.21e-05	2.14e-05	2.27e-05	2.16e-05	1.9e-05	3.06e-05	2.29e-05	2.64e-05	2.76e-05	2.93e-05	4.25e-05	2.66e-05	0.0672624	0.833387	0.222649	unchanged	-0.358488	0.331581	0.790675	unchanged	0.110667	0.655124	0.527466	unchanged	0.467999	0.214169	1.04086	unchanged	0.254235	0.494434	0.643173	unchanged	0.210831	0.362941	0.828898	unchanged	-0.572252	0.15984	1.22342	unchanged
meta_124	Ethylmalonic acid	0.000515751	0.000481266	0.000586929	0.000544853	0.000514196	0.00043723	0.0004559	0.000486089	0.000404027	0.000273232	0.000557409	0.000562465	0.000477112	0.000492465	0.000611415	0.00048342	0.000844732	0.000562972	-0.0821442	0.548455	0.610015	unchanged	-0.234827	0.118109	1.04992	unchanged	0.182524	0.594836	0.65838	unchanged	0.440939	0.318458	0.855723	unchanged	0.185217	0.581486	0.546587	unchanged	-0.0794512	0.625418	0.437022	unchanged	-0.490549	0.235963	1.04495	unchanged
meta_125	Triethanolamine	3.23e-05	6.84e-05	7.17e-05	5.37e-05	5.1e-05	3.69e-05	4.28e-05	4.28e-05	3.86e-05	3.77e-05	5.14e-05	4.56e-05	0.000120961	4.58e-05	3.87e-05	3.54e-05	2.81e-05	2.07e-05	-0.284165	0.51292	0.692409	unchanged	-0.472509	0.331263	0.788869	unchanged	0.609041	0.465483	0.857278	unchanged	-0.676844	0.0448277	1.41111	down	0.356121	0.428116	0.79507	unchanged	-0.537085	0.505368	0.58462	unchanged	0.560457	0.0767137	1.37876	unchanged
meta_126	5-Hydroxyhexanoic acid	7.44e-06	9.49e-06	9.14e-06	9.4e-06	9e-06	7.76e-06	6.07e-06	1.1e-05	1.23e-05	8.95e-06	1.15e-05	1.04e-05	1.01e-05	9.69e-06	7.9e-06	7.5e-06	6.28e-06	2.98e-05	0.00520346	0.970762	0.0390397	unchanged	0.175648	0.623403	0.397167	unchanged	-0.157593	0.349567	0.82838	unchanged	0.496126	0.636256	0.439673	unchanged	-0.244896	0.176783	1.01837	unchanged	-0.0820999	0.577965	0.41532	unchanged	-0.565374	0.604546	0.477667	unchanged
meta_127	5-Methyl-5,6-Dihydrouracil	3.23e-05	6.63e-05	3.29e-05	5.69e-05	3.56e-05	3.99e-05	8.64e-05	9.5e-05	0.000100077	4.78e-05	2.87e-05	3.14e-05	5.41e-05	4.82e-05	4.37e-05	4.46e-05	8.34e-05	3.52e-05	0.00960605	0.983354	0.0240397	unchanged	1.0984	0.035183	1.33351	up	0.436386	0.156134	1.32103	unchanged	0.59679	0.340865	0.872132	unchanged	0.285074	0.580402	0.498517	unchanged	-0.141705	0.573723	0.426127	unchanged	0.786688	0.107241	1.31325	unchanged
meta_128		5.09e-05	6.25e-05	5.51e-05	5.51e-05	8.1e-05	3.57e-05	6e-05	7.89e-05	8.04e-05	4.45e-05	4.2e-05	4.72e-05	2.81e-05	3.21e-05	4.72e-05	7.57e-05	4e-05	4.73e-05	0.0285603	0.940723	0.0796947	unchanged	0.37992	0.105723	1.11264	unchanged	-0.316903	0.266732	1.24086	unchanged	0.28497	0.465942	0.709313	unchanged	0.332963	0.0593837	1.43523	unchanged	0.678426	0.238891	0.974779	unchanged	0.427913	0.22868	0.986477	unchanged
meta_129		0.000512337	0.000391031	0.000478187	0.000564402	0.000458048	0.000350816	0.000764267	0.000735517	0.000713309	0.000306732	0.000301869	0.000350795	0.000311195	0.000237255	0.000315055	0.000442653	0.000577842	0.000504262	-0.00868239	0.971423	0.0344929	unchanged	0.67977	0.00854269	1.42241	up	-0.151921	0.353907	0.962031	unchanged	0.668381	0.0274936	1.57413	up	0.526095	0.0437358	1.4559	unchanged	0.669334	0.0948069	1.33151	unchanged	0.537484	0.0177849	1.56139	unchanged
meta_130	N-Methyltyramine	3.47e-05	3.71e-05	5.58e-05	3.26e-05	5.18e-05	4.98e-05	4.01e-05	3.62e-05	3.62e-05	2.73e-05	3.23e-05	5.67e-05	3.84e-05	3.39e-05	4.27e-05	3.9e-05	4.23e-05	4.09e-05	0.0741247	0.816505	0.238131	unchanged	-0.179341	0.536504	0.506765	unchanged	-0.015138	0.969194	0.0293346	unchanged	0.0709069	0.850065	0.177929	unchanged	0.133307	0.757317	0.313449	unchanged	0.222569	0.411694	0.646704	unchanged	-0.116941	0.127701	1.16233	unchanged
meta_131	2,5-Dihydroxyacetophenone	1.33e-05	1.95e-05	1.64e-05	1.85e-05	1.49e-05	1.99e-05	1.86e-05	1.98e-05	1.62e-05	1.2e-05	1.04e-05	1.81e-05	1.21e-05	1.63e-05	1.58e-05	8.61e-06	2.64e-05	1.63e-05	0.117442	0.584635	0.561861	unchanged	0.153463	0.439646	0.595245	unchanged	0.125793	0.675164	0.495827	unchanged	0.341115	0.572994	0.518062	unchanged	0.279636	0.385433	0.764524	unchanged	0.271285	0.199377	1.01652	unchanged	0.0919839	0.84912	0.177006	unchanged
meta_132		5.2e-05	5.48e-05	5.68e-05	5.76e-05	7.57e-05	4.05e-05	5.08e-05	5.26e-05	5.09e-05	5.19e-05	4.34e-05	6.39e-05	4.62e-05	3.67e-05	5.74e-05	7.16e-05	5.29e-05	5.07e-05	0.0870321	0.771427	0.319346	unchanged	-0.0851167	0.136635	1.06927	unchanged	-0.180712	0.500634	0.727288	unchanged	0.139551	0.578827	0.506911	unchanged	0.0401349	0.827454	0.204705	unchanged	0.307878	0.410368	0.683507	unchanged	-0.184533	0.401564	0.772671	unchanged
meta_133		1.25e-05	1.67e-05	1.61e-05	1.12e-05	2.73e-05	2.73e-05	1.28e-05	1.86e-05	2.03e-05	1.64e-05	1.95e-05	2.8e-05	2.05e-05	1.85e-05	1.64e-05	2.11e-05	2.17e-05	1.86e-05	0.53814	0.330051	1.02991	unchanged	0.192725	0.467381	0.561525	unchanged	-0.205426	0.50608	0.615717	unchanged	-0.0544651	0.843587	0.188802	unchanged	-0.495259	0.207505	1.05958	unchanged	0.248307	0.587181	0.442454	unchanged	-0.248069	0.289098	0.915279	unchanged
meta_134		0.00132857	0.00161143	0.001545	0.00156513	0.00156406	0.00163146	0.00169763	0.00169784	0.00181891	0.00166921	0.00126136	0.0015635	0.00142861	0.00123561	0.00137667	0.00159738	0.0013164	0.00118949	0.0860487	0.395814	0.906542	unchanged	0.217383	0.0865299	1.16669	unchanged	-0.153352	0.348931	1.0532	unchanged	-0.131248	0.490138	0.602609	unchanged	-0.00291219	0.984913	0.0101174	unchanged	0.236488	0.0394018	1.45786	unchanged	0.34572	0.0791994	1.36986	unchanged
meta_135		0.000359585	0.000409029	0.000493726	0.00043634	0.000476776	0.000377987	0.000390829	0.000371869	0.000468502	0.00028627	0.000239765	0.000390792	0.00055651	0.000362314	0.000294391	0.000441996	0.000250835	0.000310909	0.0325039	0.853883	0.192139	unchanged	-0.0360342	0.843554	0.155708	unchanged	0.404112	0.35021	1.01936	unchanged	0.130663	0.708899	0.34455	unchanged	0.461377	0.12574	1.19937	unchanged	0.0897689	0.779995	0.285423	unchanged	0.29468	0.319093	0.848813	unchanged
meta_136		5.85e-06	7.4e-06	7.76e-06	8.05e-06	8.17e-06	6.46e-06	6.78e-06	8.49e-06	7.09e-06	4.65e-06	4.49e-06	4.27e-06	4.25e-06	3.94e-06	4.18e-06	4.03e-06	3.13e-06	3.42e-06	0.110514	0.526382	0.64394	unchanged	0.0898114	0.598105	0.406362	unchanged	-0.115471	0.0774619	1.61427	unchanged	-0.343627	0.0541038	1.47127	unchanged	0.647353	0.0452298	1.55641	up	0.873338	0.0223145	1.58625	up	1.08079	0.00714455	1.59187	up
meta_137	L-Valine	5.15e-05	5.68e-05	5.03e-05	5.33e-05	5.08e-05	6.61e-05	5.39e-05	5.51e-05	5.91e-05	5.77e-05	4.82e-05	5.34e-05	7.4e-05	7.69e-05	4.96e-05	5.62e-05	4.81e-05	4.68e-05	0.101875	0.513667	0.688973	unchanged	0.0850058	0.281635	0.785108	unchanged	0.331744	0.249565	1.25072	unchanged	-0.0769487	0.532218	0.548027	unchanged	-0.00696468	0.944246	0.0893771	unchanged	-0.236833	0.378835	0.72418	unchanged	0.15499	0.184428	1.07893	unchanged
meta_138	L-Histidine	0.000218825	0.000318628	0.000165077	0.000223585	0.000171601	0.000332407	0.000683389	0.00059111	0.000708893	0.000197563	0.000162285	0.000204964	0.000183124	0.000222651	0.000204569	0.000308566	0.000927413	0.000367434	0.0505715	0.904437	0.125396	unchanged	1.49734	0.00212518	1.42688	up	0.11185	0.434006	0.793891	unchanged	1.5053	0.220826	1.13993	unchanged	0.314788	0.417534	0.72853	unchanged	0.25351	0.49905	0.605275	unchanged	0.306824	0.588503	0.500545	unchanged
meta_139		0.000209347	0.000226181	0.000270201	0.000188914	0.000214341	0.000234059	0.0001919	0.00024347	0.000278842	0.000297295	0.000275802	0.000210906	0.000255561	0.000256336	0.000211685	0.00020774	0.000203353	0.000183513	-0.147111	0.370735	0.895945	unchanged	0.0172386	0.932313	0.0665635	unchanged	-0.115704	0.546009	0.690756	unchanged	-0.398927	0.126553	1.30513	unchanged	-0.151747	0.461467	0.614476	unchanged	-0.183154	0.219342	0.978838	unchanged	0.264418	0.251016	1.0014	unchanged
meta_140	Quinate	3.96e-06	5.91e-06	5.22e-06	5.45e-06	5.44e-06	3.68e-06	4.78e-06	4.71e-06	5.69e-06	5.67e-06	1.31e-06	4.83e-06	2.87e-06	3.43e-06	5.43e-06	5.35e-06	3.87e-06	4.5e-06	-0.0500089	0.844716	0.204059	unchanged	0.00831188	0.9672	0.0327439	unchanged	-0.0102387	0.986692	0.112207	unchanged	0.217168	0.686376	0.382706	unchanged	0.353757	0.511624	0.585707	unchanged	0.313987	0.388634	0.710312	unchanged	0.144901	0.417878	0.687533	unchanged
meta_141	Methyl acetoacetate	0.000467445	0.000379266	0.00043883	0.000477191	0.000502737	0.000230864	0.0008413	0.000766309	0.000765543	0.000490085	0.000589878	0.000606998	0.000347447	0.000446163	0.000778988	0.00170525	0.00122772	0.00152626	-0.0864251	0.805356	0.266942	unchanged	0.884429	0.000558083	1.44921	up	-0.101277	0.801745	0.316198	unchanged	1.40237	0.0168639	1.64899	up	-0.39205	0.0459102	1.40281	unchanged	-0.377199	0.490447	0.619428	unchanged	-0.90999	0.0343326	1.53863	down
meta_142	Hexanoic acid	5.19e-05	5.78e-05	9.78e-05	9.45e-05	8.78e-05	3.58e-05	6.54e-05	8.67e-05	4.61e-05	3.99e-05	2.07e-05	0.000125574	2.22e-05	5.05e-05	4.08e-05	3.67e-05	4.79e-05	9.8e-05	0.0727551	0.886812	0.150275	unchanged	-0.0665267	0.875241	0.123463	unchanged	-0.714662	0.534415	0.629592	unchanged	-0.0281419	0.976279	0.0428244	unchanged	0.156227	0.854573	0.184616	unchanged	0.943644	0.191858	1.11149	unchanged	0.117842	0.829052	0.192677	unchanged
meta_143		4.3e-05	5.4e-05	6.05e-05	7.92e-05	8.44e-05	5.27e-05	7.46e-05	7.92e-05	8.28e-05	6.27e-05	5.36e-05	6.18e-05	5.01e-05	5.2e-05	6.71e-05	8.01e-05	4.74e-05	5.21e-05	0.457177	0.174696	1.3031	unchanged	0.586556	0.0209769	1.35874	up	-0.0736153	0.660598	0.564544	unchanged	0.0119372	0.966653	0.05113	unchanged	-0.176592	0.323931	0.81036	unchanged	0.3542	0.252557	0.951286	unchanged	0.398026	0.199099	1.11587	unchanged
meta_144		0.00729571	0.00285956	0.00379614	0.00626702	0.00711805	0.00534145	0.0113125	0.0129365	0.00983217	0.00140163	0.00463554	0.00397714	0.00217487	0.00123232	0.00187026	0.0042624	0.00443258	0.00968977	0.424673	0.362937	0.949697	unchanged	1.28856	0.0191184	1.33059	up	-0.924148	0.246658	1.14292	unchanged	0.876447	0.260883	0.961328	unchanged	0.478348	0.480188	0.586902	unchanged	1.82717	0.00417355	1.60386	up	0.890462	0.080093	1.3212	unchanged
meta_145	Cyclohexylamine	7.33e-05	6.79e-05	6.66e-05	6.1e-05	6.71e-05	6.46e-05	8.7e-05	9.03e-05	8.89e-05	8.58e-05	7.83e-05	9.19e-05	7.5e-05	7.77e-05	6.99e-05	9.03e-05	7.31e-05	8.24e-05	-0.108688	0.138734	1.33912	unchanged	0.35716	0.00429167	1.43923	unchanged	-0.201947	0.0862465	1.52421	unchanged	-0.0583267	0.623959	0.444086	unchanged	-0.300229	0.0362104	1.50164	unchanged	-0.20697	0.0293832	1.43039	unchanged	0.115258	0.303331	0.927195	unchanged
meta_146	3-(2-Hydroxyethyl)indole	0.000481766	0.000199724	0.000246114	0.000431018	0.000509565	0.000348444	0.00074925	0.000852974	0.000603798	0.000103117	0.000308373	0.000298331	0.000142111	9.73e-05	0.000130489	0.000308274	0.000332132	0.000676257	0.4747	0.309065	1.02307	unchanged	1.24987	0.0210421	1.30462	up	-0.940459	0.22889	1.19721	unchanged	0.89136	0.230467	1.01407	unchanged	0.386056	0.547461	0.497731	unchanged	1.80122	0.0162598	1.58079	up	0.744561	0.114657	1.21154	unchanged
meta_147	DL-Homoserine	8.49e-06	2.18e-05	2.22e-05	2.89e-05	2.03e-05	1.63e-05	8.68e-05	7.46e-05	0.000136858	2.67e-05	1.85e-05	1.68e-05	1.91e-05	1.78e-05	2.19e-05	2.29e-05	7.23e-05	1.84e-05	0.320412	0.498709	0.68852	unchanged	2.50695	0.0436981	1.33309	up	-0.0752974	0.771955	0.466396	unchanged	0.873932	0.424355	0.767289	unchanged	-0.240248	0.595048	0.431537	unchanged	0.155462	0.616008	0.501753	unchanged	1.39277	0.0753708	1.27412	unchanged
meta_148		0.00014649	0.000205561	0.000159948	0.000164641	0.000227903	0.000104475	0.000189459	0.000233304	0.000237397	0.000129764	0.000117854	0.000146741	8.35e-05	8.24e-05	0.000131191	0.000194704	7.62e-05	0.000136073	-0.0428386	0.908382	0.1243	unchanged	0.366677	0.105649	1.06899	unchanged	-0.4084	0.171427	1.3815	unchanged	0.0453282	0.91504	0.106455	unchanged	0.376627	0.146376	1.20534	unchanged	0.742189	0.193973	1.05948	unchanged	0.697977	0.117111	1.24156	unchanged
meta_149	Indole-3-carboxylic acid	0.000112705	0.000208608	0.000121697	0.00015632	0.000149482	0.000177296	8.6e-05	9.15e-05	5.98e-05	0.000162267	8.18e-05	9.1e-05	0.000123901	0.000128503	9.75e-05	6.04e-05	7.46e-05	7.48e-05	0.12498	0.709604	0.404739	unchanged	-0.900352	0.144466	1.07833	unchanged	0.062462	0.869212	0.095386	unchanged	-0.675339	0.239811	1.08599	unchanged	0.402853	0.418397	0.693185	unchanged	0.465371	0.0263267	1.45227	unchanged	0.17784	0.462339	0.648502	unchanged
meta_150	1-Aminocyclopropanecarboxylic acid	0.000292273	0.000131953	0.000147592	0.00028084	0.000285953	0.000238116	0.000416791	0.000486701	0.000416466	8.15e-05	0.000197551	0.000131539	8.96e-05	5.19e-05	8.16e-05	0.000173174	0.000159884	0.0003747	0.493267	0.263929	1.16019	unchanged	1.20686	0.0244226	1.34741	up	-0.879983	0.196349	1.27361	unchanged	0.785504	0.292756	0.918342	unchanged	0.477806	0.43597	0.646113	unchanged	1.85106	0.00074254	1.62963	up	0.899165	0.0866901	1.34872	unchanged
meta_151	L-Carnitine	8.44e-05	9.58e-05	0.00011313	7.5e-05	8.39e-05	6.73e-05	9.51e-05	0.000130824	0.000103692	0.000151066	0.000108039	9.93e-05	8.02e-05	6.54e-05	8.02e-05	0.000114484	9.64e-05	0.000106653	-0.375062	0.0973128	1.49258	unchanged	0.168195	0.42781	0.599169	unchanged	-0.66596	0.0992886	1.68695	unchanged	-0.17458	0.490494	0.644218	unchanged	-0.288903	0.315565	0.862982	unchanged	0.00199515	0.988617	0.0158446	unchanged	0.0538721	0.759477	0.276161	unchanged
meta_152	D-Mannose	5.1e-05	5.92e-05	5.05e-05	0.000328505	0.000506993	0.000272192	0.000136405	0.000156038	0.00015711	5.99e-05	4.48e-05	5.84e-05	8.08e-05	0.000104665	8.87e-05	0.00011975	9.49e-05	9.35e-05	2.78462	0.0465712	1.7929	up	1.48363	0.00161779	1.46087	up	0.749695	0.0159196	1.82544	up	0.918208	0.0141424	1.60444	up	-0.020338	0.899697	0.136988	unchanged	2.01459	0.0578531	1.46965	unchanged	0.545083	0.013772	1.5086	unchanged
meta_153	Acetoacetic acid	4.47e-05	5.65e-05	3.54e-05	4.03e-05	3.93e-05	5.02e-05	3.14e-05	4.7e-05	4.24e-05	4.02e-05	4.35e-05	9.47e-05	5.68e-05	5.2e-05	4.81e-05	8.86e-05	6.81e-05	3.83e-05	-0.0734034	0.76824	0.312219	unchanged	-0.178023	0.531371	0.481473	unchanged	-0.184865	0.725513	0.303375	unchanged	0.128369	0.821171	0.21615	unchanged	-0.384508	0.52044	0.593715	unchanged	-0.273046	0.109401	1.20619	unchanged	-0.690899	0.226319	1.04394	unchanged
meta_154	2-Butoxyethanol	2.14e-05	2.38e-05	2.26e-05	1.78e-05	2.23e-05	1.95e-05	3.23e-05	2.72e-05	4.48e-05	1.93e-05	1.66e-05	2.61e-05	1.62e-05	1.63e-05	2.1e-05	2.88e-05	4.2e-05	2.38e-05	-0.18712	0.155303	1.34871	unchanged	0.619844	0.143204	1.11614	unchanged	-0.213216	0.443058	0.800548	unchanged	0.608275	0.17476	1.14867	unchanged	0.12875	0.569783	0.5304	unchanged	0.154846	0.379673	0.668178	unchanged	0.140318	0.691155	0.345785	unchanged
meta_155		3.49e-05	4.05e-05	5.68e-05	3.7e-05	3.95e-05	2.3e-05	2.34e-05	2.62e-05	2.4e-05	3.08e-05	3.88e-05	6.13e-05	2.89e-05	3.53e-05	5.82e-05	3.02e-05	2.81e-05	3.05e-05	-0.410753	0.263154	1.07913	unchanged	-0.845168	0.0938236	1.22469	unchanged	-0.0968786	0.8347	0.199672	unchanged	-0.558995	0.263363	1.05467	unchanged	0.0143469	0.971031	0.0753422	unchanged	-0.299527	0.506995	0.607945	unchanged	-0.271826	0.0111028	1.51927	unchanged
meta_156		0.000138738	0.000165239	0.000171598	0.000210023	0.000243421	0.000168934	0.000353199	0.000338257	0.000376059	0.000138198	0.000127173	0.000160011	0.000127337	0.000134591	0.000175939	0.000323083	0.000273358	0.000252326	0.388121	0.137063	1.40931	unchanged	1.16652	0.000197058	1.46106	up	0.0417352	0.829943	0.191855	unchanged	0.996611	0.0106134	1.64536	up	0.160911	0.296421	0.904782	unchanged	0.507297	0.0872433	1.2439	unchanged	0.330815	0.0536879	1.39311	unchanged
meta_157		0.000142124	0.000180322	0.000163082	0.000139728	0.000139129	0.000149597	0.000169795	0.00015596	0.00015658	0.000175524	0.000153197	0.000141581	0.000204273	0.000173156	0.000161115	0.000157991	0.000144134	0.000118321	-0.180412	0.2215	1.25083	unchanged	-0.00951824	0.935225	0.0655029	unchanged	0.195476	0.238677	1.11851	unchanged	-0.161671	0.339989	0.808367	unchanged	0.045965	0.750256	0.308246	unchanged	-0.329923	0.0954586	1.33109	unchanged	0.198118	0.21078	1.06042	unchanged
meta_158	Glutaraldehyde	0.000102956	9.94e-05	0.000105554	0.000117561	0.000134729	7.37e-05	0.000201826	0.000105135	0.00012614	0.000111115	0.000130318	0.000127115	7.94e-05	7.07e-05	0.00012169	0.000106685	0.000176986	0.00013325	0.0821391	0.772599	0.319708	unchanged	0.491988	0.291075	0.855158	unchanged	-0.439401	0.166947	1.41541	unchanged	0.17792	0.518741	0.607812	unchanged	-0.259134	0.0663598	1.41958	unchanged	0.262407	0.494926	0.562501	unchanged	0.0549339	0.888376	0.125701	unchanged
meta_159	3-Aminobutanoic acid	5.12e-05	4.34e-05	5.04e-05	4.19e-05	4.55e-05	3.82e-05	4.11e-05	4.41e-05	3.14e-05	4.59e-05	5.75e-05	5.48e-05	4.73e-05	4.17e-05	4.31e-05	3.3e-05	4.1e-05	4.66e-05	-0.208015	0.119264	1.38732	unchanged	-0.314886	0.119344	1.0617	unchanged	-0.260217	0.114599	1.42772	unchanged	-0.391363	0.0772762	1.33003	unchanged	-0.126291	0.367313	0.759576	unchanged	-0.0740892	0.461952	0.623322	unchanged	-0.0498144	0.816689	0.202957	unchanged
meta_160	Dimethylglycine	1.93e-05	2.16e-05	2.34e-05	1.81e-05	1.72e-05	2.22e-05	1.93e-05	1.66e-05	1.2e-05	1.34e-05	1.71e-05	2.42e-05	2.16e-05	2.03e-05	1.79e-05	1.25e-05	2.05e-05	2.41e-05	-0.160435	0.317437	0.983528	unchanged	-0.421745	0.109247	1.0991	unchanged	0.12869	0.653757	0.617944	unchanged	0.0605453	0.875555	0.127189	unchanged	0.232505	0.426899	0.750607	unchanged	-0.0566204	0.70901	0.323285	unchanged	-0.249785	0.50443	0.580415	unchanged
meta_161	Monomethyl glutaric acid	2.82e-05	4.02e-05	2.91e-05	2.48e-05	1.78e-05	3.77e-05	2.31e-05	1.95e-05	1.29e-05	1.6e-05	1.91e-05	3.01e-05	2.06e-05	1.94e-05	2.2e-05	1.55e-05	2.44e-05	3.25e-05	-0.279875	0.463709	0.747658	unchanged	-0.813147	0.0487531	1.2121	down	-0.0719737	0.828702	0.157928	unchanged	0.152966	0.727989	0.299293	unchanged	0.581858	0.134436	1.16943	unchanged	0.373956	0.403338	0.749375	unchanged	-0.384256	0.392293	0.731926	unchanged
meta_162	Pyridostigmine cation	2.33e-06	2.55e-06	3.83e-06	2.71e-06	2.15e-06	1.75e-06	1.53e-06	1.81e-06	1.83e-06	1.91e-06	2.09e-06	5.45e-06	2.42e-06	2.02e-06	4.72e-06	2.42e-06	1.83e-06	2.26e-06	-0.397841	0.282472	1.06219	unchanged	-0.753249	0.122444	1.14871	unchanged	-0.0438153	0.950817	0.0441293	unchanged	-0.535258	0.487245	0.671338	unchanged	-0.117112	0.857748	0.144177	unchanged	-0.471138	0.422259	0.748493	unchanged	-0.335104	0.108093	1.24075	unchanged
meta_163	4-Hydroxycinnamic acid	4.7e-05	0.000303143	3.93e-05	0.000107485	9.49e-05	8.79e-05	0.000392843	0.000202652	0.000309326	6.23e-05	9.37e-05	8.72e-05	0.000155373	0.000115742	0.000182674	0.000509749	0.000849178	0.000314179	-0.424228	0.739792	0.367973	unchanged	1.21617	0.182424	0.948341	unchanged	0.899653	0.0497761	1.70495	up	2.78209	0.0922525	1.44956	unchanged	0.679097	0.63132	0.473358	unchanged	-0.644784	0.0969111	1.35025	unchanged	-0.886825	0.237856	1.01524	unchanged
meta_164	trans-2-Hydroxycinnamic acid	2.5e-05	3.13e-05	6.77e-05	2.97e-05	2.42e-05	2.03e-05	5.4e-05	3.64e-05	3.92e-05	2.39e-05	2.27e-05	3.13e-05	1.76e-05	2.1e-05	2.02e-05	2.92e-05	3.75e-05	2.57e-05	-0.742432	0.337431	1.02604	unchanged	0.0624128	0.907938	0.0937733	unchanged	-0.403105	0.128658	1.44973	unchanged	0.247553	0.336094	0.838021	unchanged	0.671684	0.367198	0.880378	unchanged	0.332357	0.195545	1.13379	unchanged	0.486543	0.141801	1.14696	unchanged
meta_165	2-Phenylbutyric acid	2.01e-05	2.27e-05	3.17e-05	3.77e-05	2.94e-05	1.58e-05	3.69e-05	4.78e-05	2.97e-05	3.45e-05	1.85e-05	0.000105166	0.00015769	0.000118668	0.000191446	2.25e-05	0.000832646	0.000322475	0.153284	0.7272	0.371115	unchanged	0.619583	0.112765	1.07254	unchanged	1.56487	0.0410481	1.68268	up	2.8968	0.286565	1.00085	unchanged	-1.08648	0.405143	0.777678	unchanged	-2.49807	0.018734	1.58097	down	-3.3637	0.272648	0.996169	unchanged
meta_166	DL-Methionine sulfoxide	3.52e-05	2.83e-05	3.14e-05	4.08e-05	3.32e-05	4.39e-05	5.25e-05	4.66e-05	4.67e-05	2.24e-05	3e-05	3.57e-05	3.3e-05	3.19e-05	3.48e-05	4.16e-05	3.14e-05	3.68e-05	0.313267	0.122068	1.41071	unchanged	0.619657	0.00374362	1.40334	up	0.178383	0.423693	0.976801	unchanged	0.318338	0.215292	1.0313	unchanged	0.106962	0.639065	0.417602	unchanged	0.241847	0.188717	1.12848	unchanged	0.408281	0.0347868	1.42898	unchanged
meta_167		0.000144653	0.00012165	0.000146421	0.000109556	0.00010435	0.000104925	9.26e-05	0.000109002	8.36e-05	7.97e-05	0.000138732	0.000157712	0.000107061	9.13e-05	0.000125519	0.000117783	0.000174423	0.000128032	-0.372383	0.053992	1.74336	unchanged	-0.532907	0.01774	1.31475	unchanged	-0.215884	0.54811	0.568109	unchanged	0.159748	0.643963	0.41965	unchanged	0.133714	0.663755	0.421668	unchanged	-0.0227843	0.880697	0.181954	unchanged	-0.558941	0.107522	1.27026	unchanged
meta_168	(S)-2-Hydroxyglutarate	5.31e-06	3.12e-06	1.32e-05	4.09e-06	4.95e-06	1.99e-06	9.95e-06	1.12e-05	1.15e-05	7.67e-06	1.22e-05	1.68e-05	1.05e-05	1.02e-05	9.38e-06	1.02e-05	8.66e-06	1.33e-05	-0.968575	0.368493	0.954077	unchanged	0.59703	0.34939	0.758294	unchanged	-0.287673	0.491323	0.653121	unchanged	-0.186625	0.652317	0.42841	unchanged	-0.764889	0.281446	0.858497	unchanged	-1.44579	0.0109508	1.58111	down	0.0187661	0.930085	0.0786793	unchanged
meta_169	D-Arabinono-1,4-lactone	0.000330335	0.000375593	0.000407123	0.0003864	0.000423749	0.000333247	0.000326002	0.000349149	0.000370724	0.000435216	0.000389242	0.000494429	0.000385587	0.000371332	0.000482054	0.000485713	0.000414615	0.000383212	0.0388046	0.783966	0.284508	unchanged	-0.0898107	0.444811	0.589411	unchanged	-0.0901763	0.595775	0.595948	unchanged	-0.0391921	0.797501	0.225648	unchanged	-0.244801	0.149635	1.11469	unchanged	-0.11582	0.508067	0.606881	unchanged	-0.29542	0.105014	1.27717	unchanged
meta_170	L-Phenylalanine	0.000169279	0.000193119	0.000201785	0.000302744	0.000282586	0.00021381	0.000313037	0.000297857	0.000351456	0.000166108	0.00016415	0.000242205	0.000197738	0.000228736	0.000298637	0.000207806	0.000393801	0.000176184	0.502287	0.0870559	1.58855	unchanged	0.770399	0.00413288	1.42231	up	0.341017	0.267343	1.09065	unchanged	0.442199	0.425895	0.741188	unchanged	-0.0210207	0.927311	0.061575	unchanged	0.140249	0.572739	0.483611	unchanged	0.307179	0.462664	0.670436	unchanged
meta_171	Atrolactic acid	1.96e-05	2.11e-05	3.14e-05	2.22e-05	3.2e-05	2.07e-05	2.07e-05	2.6e-05	2.01e-05	2.85e-05	2.47e-05	3.1e-05	2.53e-05	1.73e-05	3.52e-05	2.71e-05	2.67e-05	2.56e-05	0.0533779	0.868704	0.170097	unchanged	-0.109709	0.701143	0.305975	unchanged	-0.113253	0.730862	0.450502	unchanged	-0.0850154	0.473489	0.680168	unchanged	-0.223584	0.404144	0.701875	unchanged	-0.0569531	0.881915	0.191609	unchanged	-0.248278	0.148211	1.22278	unchanged
meta_172	3-Methoxytyramine	5.33e-06	2.59e-05	2.28e-05	3.79e-05	4.18e-05	2.47e-05	3.34e-05	3.34e-05	3.06e-05	2.77e-05	1.6e-05	4.24e-05	1.52e-05	1.51e-05	2.43e-05	1.87e-05	2.3e-05	2.5e-05	0.95072	0.114008	1.40353	unchanged	0.850346	0.14981	1.10131	unchanged	-0.654175	0.30377	1.08236	unchanged	-0.368688	0.488246	0.666998	unchanged	-0.671651	0.34547	0.772164	unchanged	0.933244	0.0645186	1.33878	unchanged	0.547383	0.0170476	1.53904	unchanged
meta_173		0.000131195	0.000215938	0.000103379	0.00015077	9.79e-05	0.000275296	0.000182106	0.000170541	0.000129405	0.000196547	0.000133864	0.00012262	0.000184411	0.000188772	0.000131949	0.000157589	0.000128685	0.000131459	0.217783	0.718794	0.37727	unchanged	0.0976257	0.797979	0.205867	unchanged	0.15705	0.587582	0.521831	unchanged	-0.117028	0.671498	0.392348	unchanged	-0.0080447	0.984738	0.0321862	unchanged	0.0526874	0.918916	0.0946973	unchanged	0.206609	0.324687	0.837148	unchanged
meta_174		1.37e-06	2.84e-06	9.86e-07	3.26e-05	3.76e-05	2.47e-05	8.31e-05	7.74e-05	8.57e-05	2.23e-06	1.34e-06	1.12e-06	2.22e-05	1.84e-05	3.79e-05	7.33e-05	0.000111718	5.71e-05	4.19171	0.0140771	1.90478	up	5.56701	0.000543929	1.47477	up	4.0656	0.0539819	1.76985	unchanged	5.69067	0.0394017	1.60185	up	0.147456	0.81407	0.203071	unchanged	0.273561	0.490814	0.557902	unchanged	0.0237959	0.941894	0.0684295	unchanged
meta_175	Pyridoxal (Vitamin B6)	0.000279304	0.000348501	0.000373953	0.000326197	0.000348823	0.000280404	0.000313199	0.000328963	0.000278521	0.000330533	0.0004446	0.000584508	0.000245516	0.000342022	0.000388373	0.000475052	0.000355721	0.000404859	-0.0683206	0.681684	0.428058	unchanged	-0.121757	0.459362	0.575221	unchanged	-0.478404	0.222751	1.15045	unchanged	-0.137976	0.647503	0.426356	unchanged	-0.440692	0.240964	0.987678	unchanged	-0.0306089	0.893272	0.144427	unchanged	-0.424472	0.0769252	1.34861	unchanged
meta_176		4.64e-05	7.26e-05	5.67e-05	6.75e-05	6.04e-05	9.47e-05	6.75e-05	5.41e-05	7.08e-05	4.62e-05	3.71e-05	4.17e-05	5.48e-05	5.26e-05	4e-05	3.92e-05	5.8e-05	4.02e-05	0.341058	0.299517	1.01559	unchanged	0.131525	0.579087	0.431304	unchanged	0.238591	0.248867	1.17316	unchanged	0.136611	0.582276	0.515743	unchanged	0.491707	0.145353	1.24344	unchanged	0.594175	0.124364	1.22463	unchanged	0.486621	0.0845187	1.25434	unchanged
meta_177	Vanillic acid	1.88e-05	3.27e-05	2.26e-05	3.25e-05	1.41e-05	1.48e-05	1.54e-05	1.96e-05	1.31e-05	1.03e-05	1.77e-05	2.51e-05	1.72e-05	1.35e-05	2.03e-05	1.37e-05	1.83e-05	1.91e-05	-0.270094	0.599175	0.540668	unchanged	-0.622667	0.162109	1.01469	unchanged	-0.0587668	0.890411	0.0736819	unchanged	-0.0552163	0.895111	0.134401	unchanged	0.480856	0.305482	0.886396	unchanged	0.269529	0.628156	0.489611	unchanged	-0.0865946	0.71572	0.31815	unchanged
meta_178		0.000130386	0.000243434	0.000133601	0.000387327	0.000217654	0.000227597	0.000548766	0.000553534	0.000756945	0.000204955	0.000117714	0.000135166	0.000232964	0.00018039	0.000174802	0.000207459	0.000495315	0.000154873	0.714401	0.187514	1.24657	unchanged	1.87346	0.00959606	1.39618	up	0.361372	0.259714	1.05175	unchanged	0.905555	0.334305	0.906521	unchanged	0.148357	0.737816	0.296402	unchanged	0.501386	0.273627	1.01378	unchanged	1.11626	0.0670524	1.32495	unchanged
meta_179	N-Methyl-D-aspartic acid	1.66e-05	1.86e-05	1.38e-05	9.64e-06	1.16e-05	1.33e-05	1.95e-05	9.79e-06	1.19e-05	1.21e-05	7.96e-06	1.77e-05	9.42e-06	1.26e-05	1.49e-05	7.38e-06	8.35e-06	8.28e-06	-0.505037	0.0544855	1.59601	unchanged	-0.250534	0.485763	0.547427	unchanged	-0.0345183	0.932224	0.0917884	unchanged	-0.654706	0.243796	1.09205	unchanged	0.372163	0.325425	0.834059	unchanged	-0.0983557	0.695075	0.411049	unchanged	0.776336	0.191096	1.15334	unchanged
meta_180		2.07e-05	2.87e-05	1.91e-05	2.17e-05	2e-05	1.79e-05	1.63e-05	2e-05	1.73e-05	3.01e-05	2.17e-05	1.74e-05	2.54e-05	2.98e-05	4.03e-05	1.56e-05	1.22e-05	2.11e-05	-0.202161	0.427477	0.836428	unchanged	-0.352336	0.232899	0.90832	unchanged	0.4655	0.205313	1.10897	unchanged	-0.500166	0.218455	1.03744	unchanged	-0.0119723	0.970099	0.047203	unchanged	-0.679633	0.106302	1.33988	unchanged	0.135858	0.611717	0.455667	unchanged
meta_181	Pyridoxine	7.04e-05	7.79e-05	6.98e-05	4.5e-05	4.06e-05	4.62e-05	3.86e-05	3.94e-05	3.65e-05	0.00011583	0.000105609	0.000110835	0.000123107	8.29e-05	5.13e-05	3.93e-05	5.92e-05	6.81e-05	-0.726758	0.00146038	1.92193	down	-0.929428	0.0028652	1.45955	down	-0.368674	0.352015	0.992841	unchanged	-0.99686	0.0149095	1.64707	down	-0.607454	0.000687399	1.65676	down	-0.965538	0.180742	1.14704	unchanged	-0.540022	0.177524	1.18303	unchanged
meta_182	6-Hydroxydopamine	1.02e-05	1.23e-05	1.3e-05	1.03e-05	1.02e-05	1.04e-05	3.2e-05	3.6e-05	2.77e-05	1.29e-05	1.08e-05	1.25e-05	1.03e-05	9.84e-06	1.08e-05	1.65e-05	3.41e-05	3.1e-05	-0.201731	0.205914	1.33373	unchanged	1.4313	0.00798145	1.4329	up	-0.23286	0.100744	1.62512	unchanged	1.17021	0.105256	1.39397	unchanged	-0.0301067	0.827983	0.160882	unchanged	0.00102257	0.980805	0.0347494	unchanged	0.230986	0.486948	0.617311	unchanged
meta_183		0.000130377	0.000171341	0.000169833	0.000110256	0.000291416	0.000327807	0.000107872	0.000193401	0.000215159	0.000165422	0.000195935	0.000324621	0.000227851	0.000187167	0.000189639	0.000207429	0.000248878	0.000194893	0.629453	0.328757	1.04013	unchanged	0.131166	0.70433	0.305063	unchanged	-0.182046	0.639244	0.424026	unchanged	-0.0750611	0.83919	0.195001	unchanged	-0.54075	0.277835	0.955001	unchanged	0.270749	0.601741	0.418689	unchanged	-0.334522	0.308746	0.870715	unchanged
meta_184	Pyrocatechol	2.56e-05	2.08e-05	1.55e-05	2.02e-05	1.95e-05	3.36e-05	2.72e-05	2.33e-05	2.12e-05	3.26e-05	2.79e-05	2.18e-05	4.1e-05	2.45e-05	2.18e-05	3.22e-05	2.55e-05	3.41e-05	0.244273	0.52907	0.649052	unchanged	0.210717	0.404462	0.637166	unchanged	0.0853343	0.820875	0.223758	unchanged	0.157186	0.482544	0.621638	unchanged	-0.409543	0.188195	1.09415	unchanged	-0.250604	0.5748	0.488391	unchanged	-0.356011	0.110094	1.21041	unchanged
meta_185		4.09e-05	8.55e-05	7.31e-05	4.91e-05	8.08e-05	0.000101023	7.88e-05	0.000140384	6.21e-05	2.42e-05	5.07e-05	6.13e-05	5.94e-05	8.11e-05	5.35e-05	0.000118413	0.000329475	0.000238935	0.211757	0.62941	0.493281	unchanged	0.495914	0.38787	0.661107	unchanged	0.510453	0.241166	1.26503	unchanged	2.33399	0.0909361	1.42566	unchanged	0.550231	0.29139	0.93309	unchanged	0.251535	0.52529	0.524177	unchanged	-1.28784	0.145606	1.19196	unchanged
meta_186		0.00068057	0.00105456	0.000846791	0.000794484	0.00109146	0.000682186	0.0011733	0.00240045	0.000696462	0.00124555	0.00216973	0.00140637	0.0112357	0.00239955	0.00339754	0.00404315	0.00218259	0.000971412	-0.00772568	0.978889	0.030061	unchanged	0.725867	0.383364	0.704411	unchanged	1.82071	0.28188	1.1994	unchanged	0.577898	0.474132	0.689334	unchanged	-0.901085	0.106272	1.27578	unchanged	-2.72952	0.226361	1.07544	unchanged	-0.753116	0.408961	0.710749	unchanged
meta_187		0.000630542	0.00105769	0.000687229	0.00078594	0.000765365	0.000987305	0.00074316	0.000838799	0.000695159	0.00143545	0.000414246	0.000538766	0.000640636	0.000578562	0.000470194	0.00048682	0.00119734	0.00164654	0.09583	0.743135	0.346232	unchanged	-0.0610003	0.833912	0.171125	unchanged	-0.499578	0.545377	0.78317	unchanged	0.479741	0.537599	0.538355	unchanged	-0.00787382	0.990946	0.0307436	unchanged	0.587534	0.0360619	1.41618	up	-0.548615	0.407628	0.762802	unchanged
meta_188	Mesaconic acid	1.34e-05	8.9e-06	1.43e-05	1.99e-05	9.57e-06	9.05e-06	1.72e-05	1.57e-05	7.9e-06	7.45e-06	1.04e-05	8.43e-06	9.8e-06	1.31e-05	8.74e-06	6.09e-06	1.33e-05	1.51e-05	0.0713444	0.884791	0.159498	unchanged	0.151087	0.710317	0.294224	unchanged	0.268681	0.328508	1.08108	unchanged	0.393352	0.427406	0.7276	unchanged	0.480804	0.164296	1.14788	unchanged	0.283468	0.593783	0.560707	unchanged	0.238539	0.630508	0.419513	unchanged
meta_189	Glycerol 3-phosphate	0.00010356	9.83e-05	8.62e-05	0.000103164	0.000107921	0.000117801	0.000182	0.000168707	0.000160622	0.000149401	0.000182776	0.000191098	0.00017145	0.000138197	0.000159992	0.000328825	0.000165609	0.000295628	0.191619	0.114266	1.40017	unchanged	0.828283	0.000909306	1.44413	up	-0.156017	0.331507	0.906314	unchanged	0.594399	0.21114	1.12815	unchanged	-0.861598	0.0150267	1.59261	down	-0.513962	0.0259622	1.52797	unchanged	-0.627714	0.201504	1.1284	unchanged
meta_190	L-Kynurenine	0.000227068	0.000297242	0.000221021	0.000298028	0.000299894	0.000331159	0.000453898	0.000416764	0.000357774	0.000174589	0.000164298	0.000103127	0.00015174	0.000147987	0.000102968	0.000217078	0.000124992	0.000134955	0.317924	0.113905	1.4809	unchanged	0.72087	0.0128146	1.34185	up	-0.134404	0.658475	0.501978	unchanged	0.109975	0.767588	0.284263	unchanged	0.753788	0.0382942	1.41607	up	1.20612	0.00133452	1.62644	up	1.36468	0.0034714	1.58184	up
meta_191		2.58e-05	2.33e-05	2.84e-05	2.51e-05	3.2e-05	1.53e-05	3.49e-05	4.46e-05	3.9e-05	1.42e-05	1.64e-05	1.65e-05	1.26e-05	2.12e-05	1.72e-05	2.12e-05	1.16e-05	1.5e-05	-0.0983651	0.763683	0.327305	unchanged	0.612239	0.0224053	1.34088	up	0.109294	0.672538	0.517553	unchanged	0.015847	0.957207	0.0595398	unchanged	0.715669	0.00901602	1.61426	up	0.508009	0.279298	0.924335	unchanged	1.31206	0.00400977	1.57485	up
meta_192		1.52e-05	2.26e-05	2.16e-05	2.9e-05	3.04e-05	2.1e-05	2.88e-05	3.04e-05	3.06e-05	1.89e-05	1.5e-05	2.01e-05	1.99e-05	1.83e-05	2.33e-05	2.9e-05	2.39e-05	1.95e-05	0.433714	0.139413	1.34098	unchanged	0.594616	0.0420648	1.33755	up	0.188484	0.304919	0.96171	unchanged	0.421384	0.14377	1.21078	unchanged	0.139587	0.552089	0.563811	unchanged	0.384817	0.152979	1.14808	unchanged	0.312818	0.163043	1.19928	unchanged
meta_193	L-Pyroglutamic acid	6.95e-05	4.71e-05	5.69e-05	2.96e-05	2.74e-05	3.45e-05	2.27e-05	2.74e-05	1.84e-05	3.82e-05	3.95e-05	3.26e-05	3.1e-05	3.25e-05	4.48e-05	4.28e-05	2.31e-05	4.01e-05	-0.922426	0.0412861	1.75868	down	-1.34051	0.0208076	1.37208	down	-0.0248863	0.905629	0.226462	unchanged	-0.0553775	0.848305	0.18274	unchanged	0.654618	0.0710309	1.39028	unchanged	-0.242922	0.335641	0.876871	unchanged	-0.630515	0.168746	1.13354	unchanged
meta_194		0.000508297	0.000376535	0.000435983	0.000450312	0.000407482	0.000257966	0.000508875	0.000547299	0.000425061	0.000249298	0.000313606	0.000296294	0.000242221	0.00021318	0.000272937	0.0003615	0.000423388	0.000401058	-0.243402	0.390191	0.863864	unchanged	0.165372	0.36598	0.670947	unchanged	-0.238383	0.167254	1.27141	unchanged	0.464976	0.0146378	1.55127	unchanged	0.620367	0.0375025	1.46045	up	0.615348	0.148472	1.22958	unchanged	0.320763	0.0942288	1.28594	unchanged
meta_195		4.53e-05	5.53e-05	5.74e-05	6.76e-05	7.08e-05	4.57e-05	5.78e-05	6.61e-05	6.13e-05	3.27e-05	3.09e-05	3.44e-05	3.22e-05	2.74e-05	3.11e-05	3.1e-05	3.48e-05	2.71e-05	0.22124	0.394449	0.879499	unchanged	0.229309	0.122585	1.05574	unchanged	-0.112962	0.242738	1.16874	unchanged	-0.079756	0.526934	0.574498	unchanged	0.687598	0.02651	1.59679	up	1.0218	0.0543259	1.4862	unchanged	0.996663	0.000731102	1.62524	up
meta_196	2-Hydroxyadenine	4.53e-05	6.96e-05	6.8e-05	6.41e-05	4.82e-05	5.8e-05	5.32e-05	7.29e-05	4.86e-05	5.56e-05	4.34e-05	6.35e-05	4.53e-05	5.1e-05	5.47e-05	3.93e-05	8.09e-05	5.38e-05	-0.103502	0.672641	0.442231	unchanged	-0.066483	0.812139	0.18604	unchanged	-0.105624	0.597498	0.587592	unchanged	0.0993632	0.79452	0.240091	unchanged	0.171302	0.526578	0.594605	unchanged	0.173424	0.313616	0.873638	unchanged	0.00545614	0.988605	0.0136373	unchanged
meta_197	Oxaloacetate	0.000262809	0.000306173	7.65e-05	0.00036734	0.000278743	0.000266902	0.000132991	0.000203917	0.00038995	0.000377937	0.000352297	0.00041221	0.000217276	0.000343762	0.000326562	0.000504263	0.00018363	0.000475543	0.50012	0.337965	0.984822	unchanged	0.171201	0.80743	0.190506	unchanged	-0.36414	0.152855	1.41048	unchanged	0.0262691	0.952129	0.053656	unchanged	-0.823579	0.136089	1.29907	unchanged	0.0406808	0.875982	0.173933	unchanged	-0.678648	0.323436	0.823231	unchanged
meta_198		6.15e-05	4.39e-05	5.42e-05	4.22e-05	6.13e-05	6.11e-05	4.45e-05	3.51e-05	4.25e-05	7.51e-05	0.000124318	0.000168229	0.00012577	0.000115734	0.000121014	0.000114026	9.05e-05	0.00010161	0.043339	0.852202	0.191866	unchanged	-0.386964	0.118076	1.0792	unchanged	-0.0203867	0.954967	0.0552141	unchanged	-0.264174	0.528992	0.600642	unchanged	-1.20328	0.118522	1.319	unchanged	-1.13956	0.00329877	1.63795	down	-1.32607	0.00541663	1.61546	down
meta_199		0.00010978	2.62e-05	3.03e-05	7.09e-05	7.84e-05	8.3e-05	0.00030077	0.000386859	0.000181426	1.18e-05	4.67e-05	3.27e-05	1.74e-05	1.62e-05	1.79e-05	5.41e-05	4e-05	0.000146282	0.482526	0.504191	0.732672	unchanged	2.38606	0.0417369	1.28991	up	-0.824914	0.321048	1.01273	unchanged	1.39807	0.271108	0.98859	unchanged	0.866105	0.46242	0.620192	unchanged	2.17354	0.0028966	1.63919	up	1.8541	0.0513592	1.39301	unchanged
meta_200	Vanillin	0.000450224	0.000573009	0.000465428	0.000552777	0.000521262	0.000453705	0.000561265	0.00064526	0.000596314	0.000467535	0.000409731	0.000440587	0.000414072	0.000357396	0.000410282	0.000603462	0.000500215	0.000524994	0.0373873	0.802251	0.263094	unchanged	0.276256	0.0959563	1.11346	unchanged	-0.157265	0.14155	1.4339	unchanged	0.305506	0.0592709	1.43149	unchanged	0.175826	0.277614	0.953007	unchanged	0.370478	0.0373651	1.43786	unchanged	0.146576	0.219696	0.98396	unchanged
meta_201	L-Arginine	0.00258358	0.00332369	0.00197342	0.0062865	0.000561937	0.00266571	0.00581736	0.00554363	0.00567952	0.00065338	0.000945007	0.000401491	0.00260491	0.00204722	0.00249605	0.000806006	0.00567135	0.00292513	0.271752	0.778528	0.312582	unchanged	1.11257	0.0132284	1.42986	up	1.83766	0.00182795	1.93119	up	2.23313	0.220722	1.13122	unchanged	1.97841	0.02481	1.5483	up	0.412498	0.684205	0.439131	unchanged	0.857855	0.21206	1.11296	unchanged
meta_202		3.35e-05	4.17e-05	3.95e-05	4.05e-05	5.86e-05	3.15e-05	6.01e-05	7.07e-05	5.45e-05	8.52e-05	7.32e-05	9.87e-05	5.02e-05	5.38e-05	8.69e-05	0.000117289	4.94e-05	7.65e-05	0.189227	0.577481	0.598708	unchanged	0.693477	0.0220032	1.34523	up	-0.428935	0.198281	1.29557	unchanged	-0.0801905	0.84234	0.183467	unchanged	-1.16561	0.0157523	1.60332	down	-0.547443	0.236672	1.00363	unchanged	-0.391938	0.433293	0.711971	unchanged
meta_203	L-Citrulline	5.65e-05	5.42e-05	4.84e-05	0.000208486	0.000153983	0.000152573	0.000160872	0.000192124	0.0002588	6.76e-05	4.3e-05	6.93e-05	8.78e-05	9.42e-05	0.000101381	8.61e-05	0.000163971	0.000207328	1.69427	0.0217183	1.87795	up	1.94263	0.0339623	1.37917	up	0.65475	0.0386931	1.73841	up	1.34577	0.113911	1.34363	unchanged	-0.177231	0.505078	0.660661	unchanged	0.862288	0.0469515	1.51792	up	0.419633	0.325809	0.812242	unchanged
meta_204	3-Hydroxy-4-methoxycinnamic acid	6.76e-05	7.41e-05	7.19e-05	0.000105141	0.000112538	0.000126913	0.000160642	0.000161333	0.000144046	0.000270881	8.8e-05	0.000160114	0.000127914	0.000141189	0.000226415	0.000386581	0.000221013	0.000243879	0.690662	0.0147246	1.87977	up	1.12617	0.0021039	1.46313	up	-0.0667423	0.906351	0.259358	unchanged	0.714279	0.209833	1.03922	unchanged	-1.28145	0.195516	1.19134	unchanged	-0.52405	0.241746	1.08462	unchanged	-0.869565	0.129656	1.28961	unchanged
meta_205		9.97e-05	0.000107449	8.91e-05	8.65e-05	9.78e-05	9.02e-05	0.000115845	0.000104782	0.00010193	0.000100039	0.000100816	8.56e-05	0.000101875	9.99e-05	8.53e-05	0.000119614	7.57e-05	8.58e-05	-0.110355	0.321976	0.988129	unchanged	0.122564	0.270568	0.800211	unchanged	0.00285538	0.980327	0.0288911	unchanged	-0.0269687	0.909857	0.0952531	unchanged	0.048814	0.67478	0.356081	unchanged	-0.0643967	0.543839	0.512978	unchanged	0.198347	0.410628	0.738894	unchanged
meta_206	trans-2-Phenylcyclopropylamine	0.000201146	0.000246417	0.000198825	0.000213599	0.000205777	0.000157456	0.000291215	0.00028139	0.000312793	0.000457178	0.000340511	0.00059514	0.000270888	0.000295015	0.000393436	0.000418271	0.000326671	0.00031865	-0.16425	0.378922	0.871435	unchanged	0.453926	0.0180012	1.34585	unchanged	-0.537905	0.179344	1.3316	unchanged	-0.389073	0.273103	0.973765	unchanged	-1.10755	0.0716892	1.45209	unchanged	-0.733891	0.0582342	1.40715	unchanged	-0.264547	0.197757	1.10621	unchanged
meta_207	Arecoline	1.19e-05	4.88e-06	3.2e-05	5.68e-05	5.22e-05	6.1e-05	9.23e-06	7.41e-06	4.6e-06	4.47e-06	1.43e-06	2.06e-05	4.33e-05	4.81e-05	4.18e-05	4.97e-05	3.8e-05	9.16e-06	1.79999	0.0291409	1.81132	up	-1.20034	0.375873	0.719294	unchanged	2.33171	0.0189173	1.92651	up	1.87295	0.181569	1.14805	unchanged	0.88375	0.503855	0.610159	unchanged	0.352029	0.0214183	1.48481	unchanged	-2.18953	0.170096	1.19605	unchanged
meta_208	Ala-Ala	3.08e-05	2.79e-05	3.44e-05	4.89e-05	3.62e-05	1.62e-05	2.09e-05	3.1e-05	3.29e-05	5.28e-05	3.97e-05	5.56e-05	1.92e-05	1.21e-05	3.78e-05	5.23e-05	9e-06	3.59e-05	0.121975	0.802453	0.277974	unchanged	-0.135444	0.553599	0.467813	unchanged	-1.09909	0.0538967	1.70197	unchanged	-0.607507	0.311316	0.916503	unchanged	-0.669481	0.0498178	1.47562	down	0.551583	0.431283	0.675845	unchanged	-0.197417	0.778702	0.258864	unchanged
meta_209		0.000144931	0.000198449	0.000198949	0.000367837	0.000219957	0.000654343	0.00198674	0.000317968	0.000355396	3.93e-05	2.29e-05	0.000354591	4.29e-05	5.4e-05	6.87e-05	0.000237108	0.00013408	0.000193275	1.19559	0.206916	1.32008	unchanged	2.29424	0.327992	0.798172	unchanged	-1.33112	0.519328	0.657801	unchanged	0.437468	0.698143	0.366447	unchanged	0.379756	0.737267	0.324855	unchanged	2.90646	0.105982	1.3418	unchanged	2.23653	0.331816	0.891002	unchanged
meta_210		0.00146276	0.00169723	0.00157188	0.00157172	0.00155229	0.00198307	0.00161202	0.00140663	0.00146426	0.00192799	0.00147058	0.00167426	0.00179465	0.00175181	0.00146283	0.00136118	0.00150008	0.00131253	0.110088	0.48338	0.73036	unchanged	-0.0779758	0.415143	0.611138	unchanged	-0.0181832	0.906311	0.160355	unchanged	-0.281435	0.138481	1.24412	unchanged	-0.10038	0.500458	0.612431	unchanged	0.0278912	0.861949	0.158072	unchanged	0.103079	0.283002	0.876794	unchanged
meta_211	Succinate	5.39e-06	2.72e-06	9.36e-06	6.98e-06	5.74e-06	6.48e-06	9.85e-06	9.7e-06	5.83e-06	7.22e-06	9.65e-06	7.17e-06	8.12e-06	1.1e-05	2.45e-05	3.16e-05	2.48e-05	2.6e-05	0.136528	0.794538	0.287091	unchanged	0.539272	0.329257	0.727197	unchanged	0.860356	0.323524	1.02751	unchanged	1.77826	0.00553871	1.68513	up	-0.461091	0.379965	0.749067	unchanged	-1.18492	0.246904	1.07914	unchanged	-1.70008	0.00301581	1.60738	down
meta_212	(Z)-4-Decen-1-ol	9.34e-05	0.000123175	9.81e-05	0.00010582	0.000149499	6.45e-05	0.00012242	0.000145747	0.000160711	7.91e-05	8.33e-05	9.66e-05	5.09e-05	5.68e-05	8.79e-05	0.000132807	5.05e-05	9.01e-05	0.0236122	0.952169	0.0635211	unchanged	0.446755	0.0602144	1.17595	unchanged	-0.405411	0.198786	1.31173	unchanged	0.0782693	0.860129	0.174456	unchanged	0.281163	0.174092	1.13073	unchanged	0.710187	0.228494	0.991197	unchanged	0.649649	0.148041	1.16661	unchanged
meta_213	Methomyl	0.000437899	0.000458179	0.000378947	0.00103053	0.00102991	0.000857709	0.00106284	0.00100139	0.000986135	0.000442748	0.000385391	0.000373626	0.000843494	0.000702937	0.000869369	0.000981233	0.000664816	0.000760659	1.19453	0.004835	1.91773	up	1.25845	5.96e-05	1.46841	up	1.00735	0.00803024	1.91069	up	1.00191	0.0443491	1.56178	up	0.0853715	0.487681	0.559352	unchanged	0.272552	0.0970801	1.21771	unchanged	0.341919	0.142173	1.23552	unchanged
meta_214		7.84e-05	8.74e-05	7.68e-05	9.52e-05	0.000107971	7.33e-05	9.41e-05	8.05e-05	9.63e-05	6.9e-05	7.61e-05	8.44e-05	7.85e-05	7.67e-05	8.55e-05	0.000100849	7.12e-05	7.91e-05	0.18905	0.382037	0.92276	unchanged	0.159279	0.19696	0.920181	unchanged	0.068441	0.52101	0.7343	unchanged	0.130234	0.519493	0.598664	unchanged	0.0795721	0.479443	0.633043	unchanged	0.200181	0.359691	0.819545	unchanged	0.108617	0.562739	0.510158	unchanged
meta_215	Caffeic Acid	1.4e-05	1.11e-05	1.71e-05	1.51e-05	1.56e-05	1.18e-05	1.26e-05	1.55e-05	1.28e-05	1.62e-05	1.49e-05	2.33e-05	1.04e-05	1.28e-05	1.68e-05	1.54e-05	1.23e-05	1.35e-05	0.0101441	0.96507	0.0466771	unchanged	-0.0495037	0.825956	0.175869	unchanged	-0.444929	0.213142	1.19903	unchanged	-0.399852	0.227279	1.0795	unchanged	-0.366944	0.27226	0.915533	unchanged	0.0881298	0.72516	0.288478	unchanged	-0.0165955	0.90922	0.099596	unchanged
meta_216	DL-Vanillylmandelic acid	5.16e-05	6.97e-05	6.67e-05	7.33e-05	7.07e-05	5.65e-05	7e-05	9.49e-05	8.99e-05	4.78e-05	4.06e-05	4.01e-05	3.74e-05	2.85e-05	3.73e-05	4.59e-05	3.16e-05	3.17e-05	0.0927989	0.615407	0.516701	unchanged	0.438852	0.0838094	1.1262	unchanged	-0.316333	0.0963857	1.5675	unchanged	-0.235384	0.313955	0.880041	unchanged	0.549252	0.0541011	1.46172	unchanged	0.958384	0.010708	1.56342	up	1.22349	0.00926753	1.55819	up
meta_217	4-Hydroxyphenylpyruvate	1.4e-05	1.31e-05	2.08e-05	1.31e-05	1.49e-05	8.99e-06	8.14e-06	1.4e-05	7.35e-06	2.22e-05	2.48e-05	2.88e-05	1.62e-05	1.63e-05	2.45e-05	2.51e-05	1.64e-05	1.8e-05	-0.373326	0.29599	1.0237	unchanged	-0.699777	0.129389	1.02224	unchanged	-0.410734	0.14244	1.37356	unchanged	-0.348981	0.182483	1.09102	unchanged	-0.662506	0.0423677	1.38042	down	-0.625098	0.120441	1.21698	unchanged	-1.0133	0.0452661	1.37346	down
meta_218	myo-Inositol	2.93e-05	2.28e-05	2.06e-05	3.13e-05	2.63e-05	3.94e-05	5.86e-05	5.88e-05	4.2e-05	1.77e-05	2.02e-05	2.66e-05	2.78e-05	2.32e-05	2.37e-05	6.43e-05	3.85e-05	7.05e-05	0.416511	0.1635	1.29715	unchanged	1.13252	0.0205454	1.35973	up	0.209674	0.343929	1.06557	unchanged	1.42362	0.0573845	1.50168	unchanged	0.170837	0.507164	0.534678	unchanged	0.377674	0.180422	1.11253	unchanged	-0.120266	0.707935	0.332752	unchanged
meta_219		0.00121247	0.00124991	0.00134902	0.000926071	0.000825453	0.000545601	0.000961018	0.00110189	0.000992299	0.000632859	0.000256077	0.00123449	0.000891887	0.00156548	0.00139442	0.000816969	0.000581753	0.00058341	-0.730493	0.0353258	1.77241	down	-0.319052	0.0130046	1.33829	unchanged	0.859132	0.182181	1.30153	unchanged	-0.0993438	0.886264	0.138728	unchanged	0.843926	0.184757	1.17499	unchanged	-0.745699	0.107291	1.22141	unchanged	0.624218	0.0260866	1.48775	up
meta_220	L-Tyrosine	5.83e-05	7.12e-05	6.66e-05	6.32e-05	5.49e-05	5.4e-05	0.000113883	6.8e-05	7.6e-05	7.1e-05	6.24e-05	6.91e-05	4.71e-05	5.31e-05	5.63e-05	6.48e-05	7.64e-05	5.47e-05	-0.189395	0.170794	1.26742	unchanged	0.394382	0.281197	0.849151	unchanged	-0.3717	0.0151072	1.84369	unchanged	-0.0492244	0.763268	0.272411	unchanged	-0.0462791	0.669139	0.355046	unchanged	0.136026	0.263686	0.928308	unchanged	0.397327	0.281122	0.924278	unchanged
meta_221		3.4e-05	5.04e-05	4.68e-05	5.33e-05	4.65e-05	4.47e-05	3.3e-05	4.08e-05	4.69e-05	4.72e-05	3.99e-05	5.73e-05	4.28e-05	4.98e-05	4.06e-05	5.29e-05	3.66e-05	3.51e-05	0.140516	0.484791	0.726354	unchanged	-0.119423	0.618231	0.38635	unchanged	-0.116233	0.561452	0.561241	unchanged	-0.212018	0.436466	0.678092	unchanged	-0.138867	0.566509	0.470933	unchanged	0.117881	0.379789	0.807521	unchanged	-0.0462725	0.861242	0.155921	unchanged
meta_222	Harmane	2.72e-05	2.3e-05	2.84e-05	2.71e-05	3.5e-05	1.37e-05	1.97e-05	1.9e-05	2.16e-05	3.24e-05	4.21e-05	4.85e-05	2.47e-05	9.87e-06	3.4e-05	2.57e-05	6.47e-06	2.36e-05	-0.0497357	0.901668	0.135384	unchanged	-0.381089	0.0476508	1.2675	unchanged	-0.842676	0.108586	1.46586	unchanged	-1.143	0.0465499	1.4274	down	-0.648504	0.0738841	1.39198	unchanged	0.144437	0.810474	0.180806	unchanged	0.113405	0.826746	0.20365	unchanged
meta_223	4-Pyridoxic acid	1.83e-05	2.17e-05	1.55e-05	2.48e-05	1.54e-05	1.49e-05	6.71e-06	5.94e-06	2.36e-05	1.72e-05	2.85e-05	3.17e-05	2.79e-05	2.91e-05	1.94e-05	1.48e-05	1.68e-05	1.95e-05	-0.0092023	0.976373	0.0274321	unchanged	-0.615219	0.382412	0.694884	unchanged	-0.0174296	0.956966	0.0933124	unchanged	-0.598642	0.176793	1.19548	unchanged	-0.481608	0.23279	1.01455	unchanged	-0.473381	0.18188	0.972273	unchanged	-0.498185	0.480363	0.647844	unchanged
meta_224	Phosphorylcholine	0.000595546	0.000496856	0.000642249	0.000180472	0.00025313	0.000415434	0.000283689	0.000303132	0.000221821	0.00094753	0.000576068	0.000666463	0.000306704	0.000334189	0.000265874	0.00044648	0.000184309	0.00041905	-1.03075	0.0305525	1.72183	down	-1.10107	0.00691884	1.40739	down	-1.27217	0.0580061	1.82492	unchanged	-1.0608	0.0573834	1.39343	unchanged	-0.336326	0.307496	0.929323	unchanged	-0.0949077	0.811734	0.254805	unchanged	-0.376595	0.439169	0.698154	unchanged
meta_225		1.17e-05	1.56e-05	2e-05	1.41e-05	1.68e-05	1.84e-05	1.21e-05	1.68e-05	1.29e-05	1.2e-05	1.63e-05	2.2e-05	1.99e-05	2.16e-05	1.79e-05	1.67e-05	2.22e-05	1.4e-05	0.063806	0.80968	0.253026	unchanged	-0.175444	0.561872	0.452602	unchanged	0.239366	0.409051	1.01098	unchanged	0.0722962	0.830059	0.201063	unchanged	-0.0917404	0.796743	0.176106	unchanged	-0.267301	0.116816	1.18821	unchanged	-0.339481	0.272907	0.911204	unchanged
meta_226		0.000248603	0.000298864	0.000251816	0.000199223	0.000205514	0.000250605	0.000248475	0.000263652	0.000267474	0.00026546	0.000277444	0.000236305	0.000316354	0.000276088	0.000219654	0.000236421	0.000224369	0.000199643	-0.286458	0.104524	1.42274	unchanged	-0.0359715	0.733623	0.276126	unchanged	0.0596367	0.745954	0.393641	unchanged	-0.238602	0.0732368	1.32084	unchanged	0.0366957	0.759718	0.298697	unchanged	-0.309399	0.199338	1.02844	unchanged	0.239326	0.0466991	1.41312	unchanged
meta_227		3.74e-05	6.59e-05	3.67e-05	0.000106392	5.89e-05	7.42e-05	0.000135193	0.000117874	0.000168757	6.78e-05	3.65e-05	4.83e-05	7.9e-05	5.96e-05	4.87e-05	6.02e-05	0.000126832	4.67e-05	0.77401	0.131787	1.376	unchanged	1.59091	0.00944141	1.38208	up	0.295952	0.414547	0.793596	unchanged	0.614813	0.393779	0.793109	unchanged	-0.123825	0.768056	0.275881	unchanged	0.354233	0.363488	0.836614	unchanged	0.852271	0.110912	1.22048	unchanged
meta_228		7.92e-05	3.28e-05	5.61e-05	9.06e-05	6.05e-05	8.87e-05	3.58e-05	0.000122653	9.23e-05	0.000169012	5e-05	6.21e-05	4.11e-05	5.9e-05	4.33e-05	6.48e-05	4.4e-05	0.000114163	0.512024	0.229012	1.15281	unchanged	0.576686	0.40809	0.637927	unchanged	-0.971112	0.348393	1.13476	unchanged	-0.334347	0.682893	0.385801	unchanged	-0.741314	0.429751	0.760003	unchanged	0.741822	0.0597325	1.38749	unchanged	0.16972	0.792275	0.23082	unchanged
meta_229		1.22e-05	1.14e-05	1.33e-05	1.1e-05	1.12e-05	1.14e-05	1.07e-05	1.44e-05	1.11e-05	1.06e-05	9.54e-06	1.32e-05	8.78e-06	8.68e-06	1.05e-05	9.98e-06	9.64e-06	1.06e-05	-0.135016	0.176434	1.38218	unchanged	-0.0254084	0.880625	0.121205	unchanged	-0.248697	0.246554	1.16031	unchanged	-0.136995	0.452865	0.717196	unchanged	0.146128	0.400893	0.742858	unchanged	0.25981	0.087428	1.34405	unchanged	0.257715	0.234204	1.04489	unchanged
meta_230	N-Acetylmannosamine	1.13e-05	1.49e-05	2.22e-05	1.3e-05	1.59e-05	1.36e-05	1.25e-05	1.06e-05	1.16e-05	1.42e-05	1.21e-05	2.94e-05	1.39e-05	1.4e-05	1.33e-05	1.16e-05	2.94e-05	1.24e-05	-0.187154	0.607779	0.558462	unchanged	-0.47569	0.291776	0.845278	unchanged	-0.434826	0.468236	0.748358	unchanged	-0.0576739	0.931541	0.079379	unchanged	-0.203325	0.723083	0.292613	unchanged	0.0443481	0.679864	0.349496	unchanged	-0.621341	0.394689	0.783991	unchanged
meta_231	Jasmine lactone	8.99e-05	0.000130414	0.000127884	0.000100981	0.000125594	0.000109521	0.000111712	0.000123641	0.000125416	0.000101888	0.000108644	0.000124316	0.000180567	0.000120341	0.000129531	0.000150033	0.000110601	8.74e-05	-0.0510041	0.804459	0.265691	unchanged	0.0511951	0.785317	0.221865	unchanged	0.362305	0.225093	1.29653	unchanged	0.0555676	0.838809	0.209302	unchanged	0.0563739	0.782112	0.31704	unchanged	-0.356935	0.229498	1.03149	unchanged	0.0520015	0.839934	0.187717	unchanged
meta_232		0.00022316	0.000261965	0.000204032	0.00017471	0.000189052	0.000242185	0.000188585	0.000221755	0.000299763	0.000280157	0.000269867	0.000195604	0.000444117	0.000266147	0.000224102	0.000203251	0.000220657	0.000201408	-0.185641	0.359015	0.908701	unchanged	0.043193	0.862745	0.137975	unchanged	0.325531	0.457952	0.802351	unchanged	-0.25387	0.268566	1.01604	unchanged	-0.113624	0.588944	0.486226	unchanged	-0.624796	0.241413	1.00892	unchanged	0.183439	0.482898	0.64281	unchanged
meta_233	Aceclidine	5.84e-05	6.52e-05	7.31e-05	7.01e-05	7.27e-05	6.33e-05	7.23e-05	7.1e-05	6.73e-05	4.39e-05	4.31e-05	5.51e-05	4.98e-05	4.65e-05	5.4e-05	5.59e-05	5.64e-05	4.96e-05	0.0674074	0.575893	0.578297	unchanged	0.0983396	0.393977	0.674556	unchanged	0.0808019	0.580196	0.617314	unchanged	0.18822	0.229751	1.03259	unchanged	0.469973	0.0341651	1.45365	unchanged	0.456579	0.00737204	1.54435	unchanged	0.380093	0.00540213	1.57957	unchanged
meta_234	1,3-Diaminopropane	4.86e-05	8.4e-05	6.79e-05	6.58e-05	7.27e-05	6.77e-05	6.19e-05	5.96e-05	5.63e-05	9.62e-05	2.85e-05	3.51e-05	4.18e-05	3.42e-05	4.4e-05	3.93e-05	2.8e-05	0.000198498	0.0411832	0.868963	0.179482	unchanged	-0.172442	0.540038	0.504199	unchanged	-0.41376	0.601692	0.713687	unchanged	0.733912	0.598234	0.477024	unchanged	0.326722	0.611929	0.454325	unchanged	0.781665	0.00217475	1.59309	up	-0.579632	0.64776	0.428338	unchanged
meta_235		4.29e-05	3.21e-05	4.33e-05	6.35e-05	4.23e-05	4.24e-05	5.77e-05	4.23e-05	4.15e-05	0.000131903	0.000216795	0.000264773	0.000194643	0.000201118	0.000258601	0.0003058	0.000228005	0.000211882	0.324347	0.299561	1.04613	unchanged	0.257121	0.305241	0.758586	unchanged	0.0930925	0.77612	0.384001	unchanged	0.281574	0.418539	0.721405	unchanged	-2.37364	0.0500348	1.51712	unchanged	-2.14238	0.00830159	1.61472	down	-2.39809	0.0174989	1.59412	down
meta_236	DL-Indole-3-lactic acid	4.44e-05	4e-05	4.89e-05	6.66e-05	5.72e-05	4.71e-05	0.000167279	0.00011139	0.000167998	3.66e-05	4.04e-05	5.12e-05	3.21e-05	3.13e-05	4.15e-05	0.000156854	0.000114515	8.47e-05	0.357401	0.143313	1.40039	unchanged	1.74443	0.0288602	1.38932	up	-0.289234	0.234367	1.13522	unchanged	1.47348	0.0626583	1.51318	unchanged	0.0560605	0.759184	0.293998	unchanged	0.702696	0.0391044	1.44014	up	0.327008	0.343748	0.786369	unchanged
meta_237	L-NG-Monomethylarginine	8.75e-05	0.000117743	0.00011732	7.32e-05	0.000175076	0.000197098	6.72e-05	0.000117694	0.000126498	0.000111882	0.000119986	0.000167627	0.000146803	0.000122238	0.000119164	0.000118896	0.000144185	0.000107717	0.465426	0.396837	0.901726	unchanged	-0.0510437	0.869849	0.131476	unchanged	-0.0413591	0.859229	0.0947794	unchanged	-0.107546	0.668992	0.391545	unchanged	-0.308442	0.286308	0.877211	unchanged	0.198343	0.670153	0.331456	unchanged	-0.25194	0.41861	0.699091	unchanged
meta_238	D-Ribose	0.000360664	7.01e-05	0.000112658	0.000109935	0.000235016	0.000205435	0.000235784	0.000368068	7.83e-05	3.87e-05	6.45e-05	4.71e-05	3.23e-05	1.6e-05	2.06e-05	5.27e-05	4.13e-05	0.000221542	0.0182657	0.982879	0.0223696	unchanged	0.327923	0.726996	0.272236	unchanged	-1.12678	0.0485432	1.63803	down	1.06992	0.444757	0.715498	unchanged	1.85424	0.28453	0.935617	unchanged	2.99928	0.048992	1.4704	up	1.11225	0.304478	0.854739	unchanged
meta_239	Dihydro-4,4-dimethyl-2,3-furandione	6.26e-06	7.49e-06	6.05e-06	1.83e-05	9.22e-06	5.73e-06	1.42e-05	2.38e-05	1.73e-05	6.31e-06	8.32e-06	1.09e-05	1.43e-05	5.54e-06	8.87e-06	2.06e-05	1.17e-05	1.57e-05	0.74923	0.353936	1.00764	unchanged	1.4833	0.0493481	1.33023	up	0.172306	0.733315	0.417663	unchanged	0.914088	0.0800038	1.37226	unchanged	-0.365364	0.285057	0.935421	unchanged	0.21156	0.758109	0.325626	unchanged	0.203845	0.559106	0.504636	unchanged
meta_240	Val-Ala	1.21e-05	2.01e-05	1.84e-05	1.47e-05	1.07e-05	1.03e-05	1.48e-05	1.68e-05	1.32e-05	1.01e-05	9.15e-06	2.34e-05	1.1e-05	1.46e-05	1.17e-05	1.54e-05	1.53e-05	1.57e-05	-0.505686	0.170293	1.30175	unchanged	-0.179487	0.518224	0.512788	unchanged	-0.196318	0.735072	0.296466	unchanged	0.11987	0.813686	0.223582	unchanged	0.245827	0.646275	0.440833	unchanged	-0.0635403	0.777498	0.175428	unchanged	-0.0535297	0.643948	0.428709	unchanged
meta_241		0.0003045	0.000420011	0.000323432	0.000328248	0.000488889	0.000200475	0.000385134	0.00043119	0.000488046	0.000281458	0.000253446	0.000301904	0.000174945	0.000174283	0.0003022	0.000434649	0.000156673	0.000283306	-0.0423722	0.919048	0.110907	unchanged	0.315794	0.142454	0.999351	unchanged	-0.361289	0.280868	1.20179	unchanged	0.0637726	0.890634	0.138433	unchanged	0.324591	0.178303	1.1533	unchanged	0.643508	0.284189	0.882844	unchanged	0.576613	0.209415	1.06502	unchanged
meta_242	N.alpha.-Acetyl-L-lysine	1.15e-05	1.86e-05	1.96e-05	2.02e-05	1.93e-05	2.11e-05	1.72e-05	1.65e-05	1.51e-05	1.72e-05	1.7e-05	1.77e-05	1.56e-05	1.57e-05	1.92e-05	2.48e-05	2e-05	2.15e-05	0.284349	0.289963	1.12094	unchanged	-0.0272369	0.915602	0.0870665	unchanged	-0.0371166	0.751267	0.426413	unchanged	0.354953	0.0755202	1.48423	unchanged	-0.0596049	0.809585	0.159451	unchanged	0.261861	0.0910766	1.27482	unchanged	-0.441795	0.0393839	1.46281	unchanged
meta_243	N6,N6,N6-Trimethyl-L-lysine	0.000504221	0.000518594	0.000446296	0.000759742	0.000582224	0.000443902	0.000443337	0.000845721	0.000777033	0.000399273	0.000572395	0.000372237	0.000389587	0.000370489	0.000395698	0.000549418	0.000478765	0.000621687	0.281682	0.36769	0.965821	unchanged	0.49196	0.248331	0.914337	unchanged	-0.217572	0.422834	0.8758	unchanged	0.295921	0.256055	0.966829	unchanged	0.128513	0.58294	0.519735	unchanged	0.627766	0.147466	1.28934	unchanged	0.324552	0.382975	0.776368	unchanged
meta_244		4.54e-05	5.42e-05	4.82e-05	4.77e-05	6.16e-05	4.79e-05	4.14e-05	5.14e-05	6.5e-05	4.84e-05	5.45e-05	4.19e-05	6.3e-05	5.44e-05	4.94e-05	4.11e-05	4.43e-05	3.77e-05	0.0900012	0.587777	0.563354	unchanged	0.0950696	0.682399	0.329916	unchanged	0.204142	0.245348	1.15041	unchanged	-0.235638	0.173523	1.13689	unchanged	0.0288772	0.838593	0.221563	unchanged	-0.0852636	0.627479	0.424608	unchanged	0.359585	0.226874	1.04968	unchanged
meta_245		0.00010469	7.47e-05	8.96e-05	0.000124978	9.94e-05	9.4e-05	0.000173509	0.000144042	0.000164157	6.07e-05	6.96e-05	8.86e-05	7.28e-05	5.99e-05	7.14e-05	0.000109014	0.00013347	0.000111598	0.243263	0.271016	1.06215	unchanged	0.840596	0.00444462	1.39653	up	-0.101398	0.628107	0.449864	unchanged	0.693282	0.0165106	1.5423	up	0.296764	0.235404	0.941201	unchanged	0.641426	0.0416188	1.48129	up	0.444079	0.0222328	1.45709	unchanged
meta_246	Kynurenic acid	0.000129966	0.000135552	0.000201799	0.000132898	0.000133287	8.73e-05	7.36e-05	9.14e-05	9.99e-05	0.000186065	9.55e-05	0.000169556	9.32e-05	7.32e-05	0.000134186	6.42e-05	5.46e-05	5.61e-05	-0.40257	0.252235	1.11188	unchanged	-0.819276	0.0873233	1.19866	unchanged	-0.585654	0.216448	1.29215	unchanged	-1.36678	0.0790503	1.47583	unchanged	0.0510505	0.888479	0.134023	unchanged	0.234135	0.496199	0.564279	unchanged	0.598552	0.0466063	1.452	up
meta_247	L-Glutamine	2.59e-05	5.9e-05	3.01e-05	7.89e-05	4.45e-05	4.8e-05	8.62e-05	0.000100283	0.000110978	5.23e-05	2.05e-05	2.64e-05	4.85e-05	3.83e-05	3.66e-05	3.9e-05	8.32e-05	3.07e-05	0.576935	0.279719	1.0444	unchanged	1.37163	0.0114787	1.36437	up	0.314853	0.504315	0.631418	unchanged	0.623716	0.410313	0.742259	unchanged	0.212625	0.731381	0.301665	unchanged	0.474707	0.276902	1.00775	unchanged	0.960541	0.0805893	1.33611	unchanged
meta_248	Diaminopimelic acid	1.5e-05	1.47e-05	2.01e-05	1.44e-05	1.32e-05	1.33e-05	9.25e-06	1.04e-05	8.36e-06	1.2e-05	1.59e-05	1.79e-05	1.21e-05	1.19e-05	1.34e-05	1.12e-05	1.43e-05	1.08e-05	-0.282776	0.230819	1.24957	unchanged	-0.834144	0.0423321	1.31821	down	-0.291163	0.246231	1.15049	unchanged	-0.33296	0.214964	1.04355	unchanged	0.122771	0.612627	0.495725	unchanged	0.131159	0.126019	1.1594	unchanged	-0.378412	0.113259	1.23349	unchanged
meta_249		0.00015454	0.000168875	0.000185678	0.0002018	0.000244117	0.000125887	0.00024579	0.000302576	0.000267102	9.67e-05	8.71e-05	0.000113261	4.99e-05	6.09e-05	0.000102444	0.000144977	6.78e-05	9.37e-05	0.167593	0.611534	0.551409	unchanged	0.6797	0.0114571	1.38612	up	-0.478696	0.217188	1.28439	unchanged	0.0451613	0.905335	0.120127	unchanged	0.777093	0.00424903	1.61442	up	1.42338	0.0563344	1.3939	unchanged	1.41163	0.00500915	1.57739	up
meta_250		0.000344494	0.000420318	0.000347632	0.000478958	0.000621934	0.000294563	0.000753131	0.00101361	0.000851283	0.000384249	0.000423459	0.000453313	0.000343526	0.000336112	0.000429263	0.000694588	0.000387188	0.000514949	0.327003	0.426451	0.852392	unchanged	1.23475	0.0149528	1.40794	up	-0.185463	0.241111	1.15753	unchanged	0.340524	0.335575	0.907081	unchanged	-0.180861	0.197853	1.01405	unchanged	0.331605	0.42314	0.709694	unchanged	0.713363	0.0451723	1.36891	up
meta_251		7.53e-05	8.34e-05	7.98e-05	6.63e-05	9.95e-05	5.43e-05	0.000147352	0.000106295	0.000138266	8.08e-05	6.89e-05	9.01e-05	5.1e-05	5.75e-05	9.72e-05	0.000147689	3.93e-05	5.84e-05	-0.114814	0.698682	0.42791	unchanged	0.717066	0.0500538	1.32429	unchanged	-0.221665	0.525457	0.748353	unchanged	0.0332876	0.960891	0.0582805	unchanged	-0.0085256	0.947941	0.0619223	unchanged	0.0983259	0.818833	0.151642	unchanged	0.675253	0.279025	0.939228	unchanged
meta_252		5.47e-06	7.12e-06	4.49e-06	7.76e-06	5.02e-06	1.48e-05	4.48e-05	2.34e-05	2.65e-05	7.08e-06	3.22e-06	4.9e-06	7.8e-06	5e-06	3.18e-06	1.77e-05	3.21e-05	2.31e-05	0.688717	0.352923	0.986756	unchanged	2.47115	0.0582775	1.31289	unchanged	0.0721616	0.889284	0.122944	unchanged	2.26339	0.0369817	1.57249	up	0.168466	0.67087	0.345784	unchanged	0.785021	0.319726	0.854405	unchanged	0.376225	0.417603	0.696492	unchanged
meta_253		1.56e-05	2.05e-05	2.29e-05	1.26e-05	1.31e-05	1.61e-05	1.07e-05	1.41e-05	1.07e-05	2.38e-05	1.47e-05	1.36e-05	1.56e-05	1.75e-05	1.64e-05	1.18e-05	1.17e-05	1.25e-05	-0.497265	0.0988225	1.50555	unchanged	-0.732439	0.047901	1.25557	down	-0.0739209	0.815762	0.384577	unchanged	-0.53481	0.238991	1.09888	unchanged	0.178356	0.593389	0.490405	unchanged	-0.244988	0.127464	1.22575	unchanged	-0.0192722	0.902341	0.112812	unchanged
meta_254	Dehydroascorbic acid (Oxidized vitamin C)	0.000508215	0.000516206	0.000602465	0.000580021	0.000428332	0.000515952	0.000572528	0.000632181	0.000783246	0.000647087	0.000626111	0.000538594	0.000223203	0.000567846	0.000603596	0.000613145	0.000620211	0.000624609	-0.0939602	0.560473	0.597168	unchanged	0.289172	0.185989	0.966109	unchanged	-0.377519	0.371033	1.02285	unchanged	0.0363056	0.689335	0.390669	unchanged	-0.155305	0.242217	0.927641	unchanged	0.128254	0.763529	0.273297	unchanged	0.0975614	0.561153	0.538977	unchanged
meta_255		0.000455988	0.000335563	0.000294577	0.000399526	0.000330769	0.000610387	0.000840971	0.000600776	0.000480802	9.3e-05	0.000119538	7.85e-05	9.88e-05	4.69e-05	0.000122046	0.000102316	6.35e-05	0.000175601	0.303774	0.442801	0.78776	unchanged	0.823827	0.102451	1.13447	unchanged	-0.120145	0.778525	0.365943	unchanged	0.230586	0.669362	0.389731	unchanged	1.90007	0.0261156	1.5568	up	2.32399	0.0434048	1.47745	up	2.49331	0.0291894	1.53216	up
meta_256	5-Hydroxyindoleacetic acid	2.17e-05	1.42e-05	1.68e-05	1.44e-05	2.16e-05	1.67e-05	3.06e-05	2.73e-05	2.56e-05	1.31e-05	1.57e-05	5.32e-07	1.8e-05	1.33e-05	1.69e-05	2.13e-05	2.12e-05	2.73e-05	0.00109589	0.996729	0.00216914	unchanged	0.663404	0.0235158	1.31382	up	0.714522	0.31152	1.02268	unchanged	1.25178	0.08544	1.37575	unchanged	0.846345	0.233667	1.00092	unchanged	0.132918	0.580971	0.426283	unchanged	0.257972	0.148967	1.12156	unchanged
meta_257	cis-4-Hydroxy-D-proline	0.000160544	0.000362684	0.000252411	0.000195004	0.000192166	0.000145276	0.000220254	0.000222637	0.000133784	0.000148666	0.000172428	0.000535921	0.000310229	0.000195026	0.000333437	0.000213162	0.000372195	0.000280866	-0.54275	0.297869	1.0934	unchanged	-0.42763	0.386142	0.668475	unchanged	-0.031179	0.966691	0.0159532	unchanged	0.0154195	0.983346	0.0136526	unchanged	-0.143934	0.857702	0.144457	unchanged	-0.655505	0.127115	1.25415	unchanged	-0.586983	0.164532	1.09955	unchanged
meta_258		0.000154395	0.000158239	0.000150996	0.000162558	0.000176613	0.000300894	0.000216075	0.000143884	0.000156332	0.000238862	0.000172214	0.000219413	0.000235895	0.000197469	0.000149692	0.000160881	0.000173749	0.000145203	0.465241	0.312664	1.09089	unchanged	0.155209	0.513727	0.540071	unchanged	-0.112837	0.64672	0.483137	unchanged	-0.393937	0.111571	1.31096	unchanged	-0.443494	0.1051	1.39454	unchanged	0.134583	0.73069	0.291778	unchanged	0.105651	0.65012	0.413186	unchanged
meta_259	Citrate	6.31e-06	4.88e-06	7.61e-06	5.21e-06	8.65e-06	6.22e-06	6.45e-06	4.93e-06	7.9e-06	1.25e-05	8.27e-06	7.47e-06	6.04e-06	4.3e-06	5.61e-06	9.2e-06	7.01e-06	6.32e-06	0.0954059	0.757358	0.319029	unchanged	0.0369625	0.89566	0.102736	unchanged	-0.822665	0.10646	1.65487	unchanged	-0.324204	0.361291	0.802966	unchanged	-0.585207	0.169694	1.14315	unchanged	0.332864	0.315805	0.80622	unchanged	-0.224041	0.42611	0.673196	unchanged
meta_260	5-Hydroxyferulate	6.35e-05	5.92e-05	5.37e-05	6.93e-05	5.36e-05	5.87e-05	5.44e-05	6.07e-05	6.75e-05	0.000167041	0.000159091	0.000325019	0.000102519	8.2e-05	0.000140203	0.000104839	7.11e-05	7.5e-05	0.041596	0.769357	0.313393	unchanged	0.049366	0.689682	0.311482	unchanged	-1.00377	0.173394	1.35732	unchanged	-1.37579	0.127346	1.33319	unchanged	-1.88349	0.0991094	1.39703	unchanged	-0.838121	0.0986902	1.35563	unchanged	-0.458337	0.155869	1.17837	unchanged
meta_261		1.03e-05	1.27e-05	1.26e-05	1.36e-05	1.58e-05	9.19e-06	1.47e-05	1.38e-05	1.59e-05	1.16e-05	1.15e-05	1.54e-05	8.38e-06	8.95e-06	1.37e-05	2e-05	9.21e-06	1.55e-05	0.119679	0.664814	0.462905	unchanged	0.322073	0.0457178	1.22261	unchanged	-0.31116	0.307152	1.03359	unchanged	0.217532	0.586228	0.510246	unchanged	-0.113019	0.561633	0.482525	unchanged	0.31782	0.380112	0.713992	unchanged	-0.00847785	0.980495	0.0230737	unchanged
meta_262	1-Indanone	2.36e-05	1.96e-05	2.65e-05	3.03e-05	3.16e-05	2.67e-05	2.3e-05	2.14e-05	2.86e-05	2.38e-05	1.68e-05	1.91e-05	2.14e-05	1.3e-05	1.67e-05	5.83e-05	1.93e-05	2.94e-05	0.347568	0.0687776	1.54895	unchanged	0.0689728	0.720355	0.278523	unchanged	-0.22257	0.425918	0.890789	unchanged	0.843629	0.308706	0.964037	unchanged	0.22415	0.309158	0.834907	unchanged	0.794289	0.0184976	1.5115	up	-0.550506	0.436648	0.712941	unchanged
meta_263		1.72e-05	3.18e-05	3.86e-05	3.47e-05	1.7e-05	2.4e-05	3.32e-05	2.06e-05	3.29e-05	2.51e-05	1.87e-05	5.15e-05	3.29e-05	3.19e-05	2.14e-05	1.54e-05	1.95e-05	1.56e-05	-0.209969	0.65313	0.462571	unchanged	-0.0143462	0.971588	0.0281829	unchanged	-0.144993	0.797363	0.199196	unchanged	-0.915175	0.273399	1.02996	unchanged	-0.121214	0.841113	0.150435	unchanged	-0.186189	0.613667	0.360299	unchanged	0.779615	0.089344	1.34486	unchanged
meta_264		1.35e-05	1.11e-05	1.29e-05	1.74e-05	2.54e-05	1.29e-05	2.91e-05	3.5e-05	3.36e-05	8.39e-05	8.12e-05	9.14e-05	6.08e-05	5.95e-05	8.55e-05	0.000193003	0.000106802	0.000138345	0.571299	0.235488	1.2421	unchanged	1.38	0.00337207	1.45105	up	-0.317622	0.174332	1.42014	unchanged	0.772491	0.136086	1.32847	unchanged	-2.77278	0.00105418	1.68326	down	-1.88386	0.0156826	1.57607	down	-2.16528	0.0452334	1.51779	down
meta_265	Metronidazole	2.18e-05	2.97e-05	2.31e-05	2.59e-05	2.49e-05	2.68e-05	2.83e-05	2.93e-05	3.03e-05	2.95e-05	3.55e-05	3.87e-05	3.11e-05	3.08e-05	3.66e-05	3.52e-05	2.63e-05	2.76e-05	0.0578122	0.720744	0.390654	unchanged	0.236867	0.206192	0.979207	unchanged	-0.0760503	0.619814	0.470605	unchanged	-0.220616	0.272463	0.920575	unchanged	-0.476006	0.055658	1.33122	unchanged	-0.342144	0.0568367	1.46881	unchanged	-0.0185233	0.905001	0.110639	unchanged
meta_266	2-Hydroxyphenylacetic acid	2.09e-05	2.9e-05	2.37e-05	2.46e-05	2.28e-05	2.33e-05	4.88e-05	4.43e-05	3.51e-05	1.87e-05	2.77e-05	1.82e-05	1.84e-05	1.75e-05	1.84e-05	2.08e-05	2.23e-05	2.23e-05	-0.0602609	0.71585	0.398351	unchanged	0.798539	0.026226	1.3144	up	-0.249579	0.382944	0.942441	unchanged	0.0175282	0.940229	0.0745621	unchanged	0.190278	0.481453	0.660422	unchanged	0.379597	0.00240328	1.62849	unchanged	0.971289	0.0332363	1.55017	up
meta_267		7.74e-06	1.03e-05	5.59e-06	8.4e-06	9.23e-06	9.37e-06	1.31e-05	1.3e-05	1.36e-05	1.39e-05	1.17e-05	1.95e-05	1.09e-05	1.19e-05	1.63e-05	1.57e-05	1.23e-05	1.29e-05	0.192281	0.499058	0.73268	unchanged	0.748786	0.056788	1.31475	unchanged	-0.208774	0.521441	0.67299	unchanged	-0.146126	0.612687	0.471795	unchanged	-0.93475	0.0705314	1.36012	unchanged	-0.533695	0.132661	1.31149	unchanged	-0.0398376	0.759815	0.284137	unchanged
meta_268	trans-Ferulic acid	2.99e-06	5.29e-06	4.7e-06	4.17e-06	4.71e-06	3.9e-06	1.06e-05	1.2e-05	1.34e-05	4.91e-06	3.2e-06	6.86e-06	1.76e-06	4.25e-06	3.64e-06	1.34e-05	6.88e-06	1.01e-05	-0.0227599	0.933185	0.092749	unchanged	1.47179	0.0021138	1.42409	up	-0.633815	0.250268	1.12155	unchanged	1.02105	0.0930312	1.32404	unchanged	-0.206467	0.630667	0.411683	unchanged	0.404588	0.296896	0.911005	unchanged	0.244272	0.434184	0.690357	unchanged
meta_269		2.64e-05	3.41e-05	3.38e-05	3.76e-05	4.2e-05	2.65e-05	5.33e-05	5.52e-05	6.39e-05	6.53e-05	7.2e-05	0.000102514	5.86e-05	5.72e-05	7.39e-05	0.000117091	6.48e-05	8.42e-05	0.171295	0.503912	0.693071	unchanged	0.871444	0.00401383	1.40803	up	-0.337866	0.28319	1.06328	unchanged	0.150029	0.671796	0.389792	unchanged	-1.34747	0.0457458	1.5111	down	-0.838312	0.0173812	1.49472	down	-0.626058	0.172637	1.1749	unchanged
meta_270		0.000378188	0.000338702	0.000362979	0.000391477	0.000340107	0.000318535	0.000413324	0.000400277	0.000371881	0.000202318	0.000232319	0.00020461	0.000201978	0.000174711	0.000211477	0.000214624	0.000300542	0.000271254	-0.0403033	0.712402	0.385914	unchanged	0.134618	0.104292	1.0695	unchanged	-0.12015	0.310558	1.02522	unchanged	0.298928	0.181876	1.1559	unchanged	0.756413	0.00070702	1.65125	up	0.83626	0.00815129	1.59429	up	0.592103	0.0192695	1.53132	up
meta_271	N-Methylanthranilic Acid	4.5e-06	4.55e-06	3.38e-06	2.31e-06	3.06e-06	1.95e-06	4.17e-06	2.48e-06	3.14e-06	2.87e-06	3.77e-06	4.07e-06	5.06e-06	4.07e-06	7.37e-06	4.6e-06	2.23e-06	2.75e-06	-0.764275	0.028746	1.6928	down	-0.345407	0.233449	0.853955	unchanged	0.623653	0.177955	1.3431	unchanged	-0.161055	0.671412	0.385523	unchanged	0.215552	0.33662	0.791931	unchanged	-1.17238	0.0764784	1.40753	unchanged	0.0312011	0.940354	0.0675573	unchanged
meta_272	Baclofen	1.97e-05	2.02e-05	1.91e-05	1.96e-05	1.45e-05	2.05e-05	1.29e-05	1.95e-05	1.56e-05	2.48e-05	1.83e-05	1.94e-05	1.94e-05	1.84e-05	1.78e-05	1.76e-05	1.39e-05	1.35e-05	-0.110833	0.518603	0.702882	unchanged	-0.300319	0.19283	1.0152	unchanged	-0.167318	0.375324	1.06487	unchanged	-0.476503	0.0816379	1.3312	unchanged	-0.0826244	0.624528	0.497314	unchanged	-0.0261393	0.876911	0.110087	unchanged	0.0935597	0.691357	0.350927	unchanged
meta_273	Acetyl-DL-Leucine	8.2e-06	8.5e-06	1.71e-05	7.71e-06	8.67e-06	1.42e-05	5.24e-06	1.09e-05	5.85e-06	9.46e-06	7.66e-06	8.01e-06	8.47e-06	1.22e-05	8.12e-06	7.52e-06	9.59e-06	8.47e-06	-0.147108	0.775418	0.300793	unchanged	-0.61809	0.328609	0.733068	unchanged	0.197466	0.460027	0.801561	unchanged	0.0251722	0.864954	0.152743	unchanged	0.428297	0.427259	0.779707	unchanged	0.083723	0.824975	0.181827	unchanged	-0.214964	0.588799	0.490617	unchanged
meta_274		1.52e-05	1.65e-05	2.04e-05	1.94e-05	1.71e-05	1.67e-05	1.69e-05	1.43e-05	2.05e-05	1.53e-05	1.42e-05	2.06e-05	2.02e-05	1.86e-05	1.66e-05	2.11e-05	1.31e-05	1.74e-05	0.026406	0.867862	0.178268	unchanged	-0.0131262	0.950415	0.0491858	unchanged	0.144728	0.488861	0.817115	unchanged	0.0430614	0.876391	0.142865	unchanged	0.0582671	0.799233	0.260501	unchanged	-0.0600551	0.60896	0.369263	unchanged	0.00207956	0.993667	0.00561805	unchanged
meta_275	L-Threonate	2.87e-05	3.9e-05	3.42e-05	4.37e-05	4.39e-05	3.56e-05	5.74e-05	5.16e-05	5.59e-05	6.65e-05	5.1e-05	8.95e-05	5.13e-05	5.31e-05	6.63e-05	6.65e-05	4.88e-05	5.19e-05	0.275256	0.150926	1.30549	unchanged	0.694811	0.00697747	1.40476	up	-0.278629	0.399042	0.896155	unchanged	-0.307819	0.3668	0.812102	unchanged	-1.02288	0.0797579	1.41029	unchanged	-0.468996	0.0590596	1.37946	unchanged	-0.0202512	0.902584	0.111956	unchanged
meta_276		6.35e-05	8.03e-05	5.77e-05	5.8e-05	7.04e-05	5.2e-05	8.32e-05	0.000109259	9.58e-05	7.55e-05	5.15e-05	6.24e-05	3.45e-05	3.93e-05	5.96e-05	0.000112765	6.63e-05	6.36e-05	-0.159187	0.466427	0.738042	unchanged	0.516751	0.0466149	1.21044	unchanged	-0.505847	0.146095	1.44065	unchanged	0.357708	0.389076	0.797011	unchanged	0.0895714	0.698345	0.318778	unchanged	0.436231	0.177903	1.02611	unchanged	0.248614	0.454935	0.658652	unchanged
meta_277	N-Acetyl-L-Histidine	8.88e-05	9.93e-05	9.59e-05	0.000247972	0.000145087	0.00019526	0.000180479	0.000205421	0.000300596	0.000126453	6.58e-05	9.35e-05	0.000121145	0.0001255	0.000147898	0.00010926	0.000216249	0.000292167	1.05083	0.0745436	1.69671	unchanged	1.27349	0.0660105	1.29587	unchanged	0.465322	0.163135	1.28224	unchanged	1.11199	0.163132	1.20139	unchanged	-0.00909543	0.976073	0.0539863	unchanged	0.576417	0.153885	1.2307	unchanged	0.152401	0.742013	0.28841	unchanged
meta_278	Kinetin	1.47e-05	1.98e-05	1.96e-05	1.99e-05	1.05e-06	2.62e-05	3.29e-06	1.62e-06	1.92e-06	1.27e-05	2.6e-05	2.91e-05	2.03e-06	1.93e-05	2.27e-05	4.66e-06	2.29e-05	1.76e-05	-0.195949	0.793284	0.285323	unchanged	-2.98535	0.0068934	1.44233	down	-0.622194	0.389224	0.832947	unchanged	-0.585769	0.366223	0.791432	unchanged	-0.326541	0.465842	0.623705	unchanged	0.0997045	0.920796	0.0853144	unchanged	-2.72613	0.140935	1.26553	unchanged
meta_279		2.45e-05	3.6e-05	3.21e-05	3.16e-05	3.27e-05	3.9e-05	2.46e-05	2.65e-05	3.25e-05	2.14e-05	3.62e-05	4.55e-05	4.25e-05	2.9e-05	3.79e-05	3.32e-05	3.85e-05	2.7e-05	0.157963	0.436473	0.78663	unchanged	-0.14782	0.50856	0.508796	unchanged	0.0853535	0.811116	0.352184	unchanged	-0.0628168	0.863131	0.158416	unchanged	-0.154074	0.686336	0.324727	unchanged	-0.0814647	0.690632	0.39391	unchanged	-0.239077	0.292106	0.872412	unchanged
meta_280		0.00022779	0.00028609	0.000225862	0.000191076	0.000241358	0.000238456	0.000266458	0.000236187	0.000243197	0.000236363	0.000257946	0.000240887	0.000275406	0.000276886	0.000234252	0.000244613	0.000187713	0.000188739	-0.140946	0.42264	0.807056	unchanged	0.0118476	0.931847	0.0692914	unchanged	0.097399	0.352473	1.06367	unchanged	-0.243385	0.170966	1.18198	unchanged	0.00889328	0.947542	0.0877637	unchanged	-0.229451	0.148621	1.12145	unchanged	0.264126	0.144002	1.1726	unchanged
meta_281	2-Isopropylmalic acid	1.63e-05	1.93e-05	2.13e-05	1.87e-05	1.94e-05	1.49e-05	2.32e-05	2.63e-05	2.58e-05	1.74e-05	2.19e-05	2.4e-05	1.34e-05	1.64e-05	2.69e-05	2.79e-05	1.96e-05	2.22e-05	-0.100236	0.564307	0.589036	unchanged	0.405084	0.0306485	1.28615	unchanged	-0.155452	0.668724	0.475942	unchanged	0.137752	0.539043	0.556431	unchanged	-0.154169	0.434708	0.620619	unchanged	-0.0989529	0.794431	0.277166	unchanged	0.113163	0.530273	0.563639	unchanged
meta_282	Acetoin	2.47e-05	2.45e-05	1.93e-05	6.22e-05	5.82e-05	4.77e-05	6.23e-05	5.18e-05	6.29e-05	2.42e-05	2.34e-05	2.15e-05	5.32e-05	4.22e-05	4.93e-05	5.3e-05	3.76e-05	5.03e-05	1.29439	0.00844036	1.89316	up	1.36936	0.00316228	1.44256	up	1.06519	0.0120888	1.93193	up	1.02705	0.0343569	1.60089	up	-0.0121575	0.927955	0.136002	unchanged	0.217049	0.225589	0.99864	unchanged	0.33015	0.118088	1.18129	unchanged
meta_283	p-CHLOROPHENYLALANINE	2.52e-05	2.83e-05	3.09e-05	2.74e-05	2.12e-05	2.84e-05	2.14e-05	2.74e-05	2.2e-05	3.56e-05	2.81e-05	3.1e-05	3.14e-05	2.68e-05	3.1e-05	2.37e-05	2.39e-05	2.19e-05	-0.13068	0.434911	0.786617	unchanged	-0.254721	0.147696	0.988666	unchanged	-0.0864874	0.530188	0.77209	unchanged	-0.446586	0.0523209	1.51483	unchanged	-0.168015	0.279787	0.889814	unchanged	-0.212207	0.214153	1.00178	unchanged	0.0238497	0.86279	0.159856	unchanged
meta_284	IS	0.00176097	0.00212261	0.00208704	0.00196837	0.00199219	0.00205975	0.00226496	0.00224849	0.0022922	0.00224252	0.00164292	0.00205319	0.00183907	0.00157725	0.00179165	0.00213064	0.00171858	0.00161536	0.0119589	0.900284	0.135578	unchanged	0.188854	0.13507	1.13599	unchanged	-0.189408	0.304919	1.14456	unchanged	-0.120018	0.541633	0.537575	unchanged	0.00775044	0.962509	0.0490578	unchanged	0.209117	0.0656772	1.38088	unchanged	0.316623	0.103893	1.35739	unchanged
meta_285		5.73e-05	5.49e-05	5.27e-05	0.000145409	5.34e-05	5.56e-05	5.33e-05	6.1e-05	8.51e-05	0.000205293	6.39e-05	5.11e-05	8.37e-05	5.62e-05	0.00015425	0.000139409	5.38e-05	5.16e-05	0.62609	0.428376	0.872605	unchanged	0.273944	0.35319	0.753748	unchanged	-0.123002	0.888089	0.303449	unchanged	-0.388215	0.687667	0.362373	unchanged	-0.958401	0.404154	0.811506	unchanged	-0.209309	0.768769	0.246479	unchanged	-0.296243	0.66044	0.400829	unchanged
meta_286		8.71e-06	8.92e-06	9.6e-06	9.24e-06	7.34e-06	9.68e-06	7.11e-06	9e-06	7.08e-06	1.24e-05	8.73e-06	9.89e-06	1.01e-05	8.19e-06	9.55e-06	7.14e-06	7.8e-06	6.12e-06	-0.0525454	0.704511	0.405934	unchanged	-0.231914	0.156479	1.03198	unchanged	-0.156708	0.451339	0.905164	unchanged	-0.560401	0.075735	1.39766	unchanged	-0.189187	0.365542	0.846324	unchanged	-0.085024	0.593975	0.461173	unchanged	0.1393	0.428473	0.674851	unchanged
meta_287	3-Hydroxybenzoate	0.00054244	0.000640285	0.000638125	0.00059013	0.000581882	0.000619364	0.00065898	0.0006558	0.000714686	0.000684068	0.000527922	0.000617296	0.000551107	0.000486947	0.000565058	0.000617205	0.000546755	0.00049576	-0.0235443	0.796141	0.280796	unchanged	0.156488	0.153598	1.0045	unchanged	-0.190405	0.236149	1.28165	unchanged	-0.140341	0.383034	0.754384	unchanged	-0.00666797	0.962307	0.0323905	unchanged	0.160192	0.10403	1.23297	unchanged	0.290161	0.0523234	1.3927	unchanged
meta_288		4.28e-05	3.33e-05	8.17e-05	3.41e-05	2.67e-05	4.11e-05	4.89e-05	4.16e-05	4.47e-05	2.69e-05	3.13e-05	4.01e-05	4.4e-05	5.68e-05	3.81e-05	4.8e-05	3.13e-05	2.74e-05	-0.630544	0.33475	1.01884	unchanged	-0.22211	0.663656	0.359892	unchanged	0.498462	0.122946	1.51064	unchanged	0.118738	0.727299	0.333746	unchanged	0.682009	0.31104	0.953205	unchanged	-0.446996	0.153809	1.07646	unchanged	0.341161	0.268181	0.965341	unchanged
meta_289		2.05e-05	2.55e-05	2.21e-05	2.52e-05	2.43e-05	2.67e-05	2.07e-05	2.51e-05	3.21e-05	3e-05	2.61e-05	2.21e-05	3.72e-05	2.67e-05	2.46e-05	4.03e-05	2.31e-05	1.77e-05	0.165606	0.19577	1.26312	unchanged	0.197777	0.433257	0.613844	unchanged	0.178077	0.50178	0.682946	unchanged	0.0517322	0.904493	0.132151	unchanged	-0.202092	0.289515	0.889039	unchanged	-0.214563	0.408105	0.735578	unchanged	-0.0560471	0.9006	0.11309	unchanged
meta_290	Kojic Acid	3.03e-05	2.21e-05	2.03e-05	1.39e-05	1.3e-05	1.61e-05	1.37e-05	1.61e-05	1.45e-05	1.76e-05	2.38e-05	2.81e-05	2.21e-05	1.86e-05	2.48e-05	3.25e-05	1.68e-05	2.62e-05	-0.756942	0.0742401	1.64996	unchanged	-0.713399	0.0849948	1.23007	unchanged	-0.0873191	0.725084	0.310971	unchanged	0.11824	0.738878	0.307357	unchanged	0.0648585	0.817879	0.169401	unchanged	-0.604764	0.035307	1.48637	down	-0.76678	0.14767	1.24218	unchanged
meta_291	Alpha-D-Glucose	0.000334709	0.000363531	0.000426308	0.000905178	0.000794901	0.00105105	0.00118336	0.00113766	0.000963135	0.000152727	5.42e-05	0.000110204	0.000641867	0.000513631	0.000463245	0.0017325	0.000844456	0.00104644	1.29068	0.0107856	1.88794	up	1.54618	0.00367986	1.44879	up	2.35169	0.00516843	1.93727	up	3.51416	0.0531617	1.55494	unchanged	1.82616	0.00240621	1.62504	up	0.765149	0.0176298	1.49905	up	-0.141818	0.71875	0.330912	unchanged
meta_292	Leu-Ala	9.85e-06	1.16e-05	1.14e-05	9.54e-06	1.18e-05	1.14e-05	1.11e-05	1.02e-05	1.04e-05	3.05e-05	2.4e-05	3.17e-05	1.9e-05	1.95e-05	2.2e-05	2.64e-05	1.57e-05	2.12e-05	-0.00293176	0.981431	0.0289696	unchanged	-0.0494091	0.597745	0.416875	unchanged	-0.5097	0.0553383	1.75079	unchanged	-0.444697	0.127246	1.20451	unchanged	-1.3918	0.0139832	1.63041	down	-0.885031	0.00190959	1.62908	down	-0.996512	0.0750184	1.43146	unchanged
meta_293	Ile-Ala	3.63e-05	3.76e-05	4.11e-05	2.64e-05	3.36e-05	1.51e-05	3.77e-05	2.89e-05	3.85e-05	4.27e-05	4.94e-05	4.48e-05	3.3e-05	2.4e-05	3.35e-05	5.28e-05	1.65e-05	3.79e-05	-0.613936	0.12333	1.50941	unchanged	-0.130068	0.406291	0.646459	unchanged	-0.596116	0.0190254	1.81993	down	-0.350568	0.450339	0.716321	unchanged	-0.250634	0.0454911	1.36525	unchanged	-0.268454	0.465068	0.64451	unchanged	-0.0301337	0.951655	0.0561469	unchanged
meta_294		5.23e-05	5.29e-05	5.54e-05	5.12e-05	5.05e-05	5.07e-05	5.12e-05	5.98e-05	4.91e-05	4.39e-05	4.31e-05	5.38e-05	3.98e-05	3.96e-05	4.37e-05	5.04e-05	3.92e-05	4.36e-05	-0.0756194	0.0935137	1.60836	unchanged	-0.00332157	0.974072	0.0266921	unchanged	-0.194768	0.221561	1.22398	unchanged	-0.0802404	0.620997	0.444839	unchanged	0.188562	0.191719	1.14912	unchanged	0.307711	0.0170345	1.58467	unchanged	0.265481	0.124218	1.15822	unchanged
meta_295	Ser-Gly	3.34e-05	5.63e-05	6.32e-05	7.49e-05	2.93e-05	4.34e-05	0.000152828	5.18e-05	4.44e-05	1.08e-05	4.66e-06	3.73e-05	5.79e-06	7.84e-06	2.75e-05	3.18e-05	2.87e-05	3.87e-05	-0.0499606	0.920737	0.101562	unchanged	0.704004	0.458857	0.599904	unchanged	-0.359367	0.768055	0.30814	unchanged	0.910121	0.259421	1.01849	unchanged	1.53508	0.0693037	1.33914	unchanged	1.84449	0.101428	1.28464	unchanged	1.32897	0.288892	0.96495	unchanged
meta_296		0.00144245	0.00176056	0.00205955	0.00180142	0.00179709	0.0020855	0.00136044	0.00189673	0.00201439	0.00247386	0.00179704	0.00255862	0.00203088	0.00242789	0.0023244	0.0021829	0.00157517	0.00179784	0.11114	0.536123	0.643954	unchanged	0.00246462	0.991639	0.00773663	unchanged	-0.00982337	0.957863	0.088733	unchanged	-0.297761	0.234983	0.997714	unchanged	-0.376017	0.162443	1.09597	unchanged	-0.255054	0.0771051	1.29129	unchanged	-0.075791	0.742039	0.290185	unchanged
meta_297	Ser-Val	4.67e-06	1.13e-05	7.15e-06	9.58e-06	6.76e-06	5.13e-06	6.87e-06	1.14e-05	7.41e-06	7.07e-06	6.71e-06	1.56e-05	6.38e-06	8.89e-06	6.68e-06	6.65e-06	1.24e-05	9.3e-06	-0.106449	0.826975	0.228438	unchanged	0.149756	0.744007	0.256255	unchanged	-0.422241	0.48662	0.685178	unchanged	-0.0515958	0.924352	0.0954385	unchanged	-0.347334	0.585211	0.465079	unchanged	-0.0315416	0.923202	0.0120283	unchanged	-0.145982	0.698806	0.338451	unchanged
meta_298	alpha-Farnesene	2e-05	1.74e-05	1.78e-05	1.85e-05	2.41e-05	1.05e-05	1.04e-05	1.94e-05	1.79e-05	1.99e-05	2.32e-05	2.12e-05	8.46e-06	1.13e-05	1.81e-05	2.83e-05	1e-05	1.78e-05	-0.0559391	0.877239	0.170112	unchanged	-0.205909	0.47628	0.574895	unchanged	-0.765979	0.0774815	1.68595	unchanged	-0.196678	0.660547	0.416033	unchanged	-0.221621	0.0740555	1.31144	unchanged	0.488418	0.361219	0.748268	unchanged	-0.230852	0.675984	0.373424	unchanged
meta_299	L-Fucose	0.00015881	0.000144957	0.000222009	0.000146564	0.000164413	0.000179074	8.13e-05	0.000114621	9.06e-05	0.000146397	0.000125906	9.71e-05	0.000159719	0.00013443	8.12e-05	0.000141372	0.000109102	0.000142481	-0.101517	0.676744	0.448659	unchanged	-0.875343	0.0618703	1.242	unchanged	0.0229227	0.946339	0.0715441	unchanged	0.0891028	0.686937	0.367344	unchanged	0.509188	0.148342	1.17804	unchanged	0.384748	0.235176	1.02515	unchanged	-0.455258	0.0749497	1.27642	unchanged
meta_300	4-acetamidobutanoate	0.000184849	0.000164126	0.000202782	0.000194662	0.000147606	0.00024754	0.000291299	0.000221412	0.000175739	0.000103486	8.02e-05	0.000120611	0.00028101	0.000145905	0.000115051	0.000115563	0.000233116	0.000307264	0.0962114	0.713487	0.395561	unchanged	0.319321	0.306817	0.799999	unchanged	0.832589	0.257471	1.24623	unchanged	1.10796	0.165787	1.22367	unchanged	0.858418	0.00703102	1.56936	up	0.122041	0.802219	0.244273	unchanged	0.069782	0.877624	0.13798	unchanged
meta_301	Acetylcholine	0.000126117	2.25e-05	0.000143323	0.000109309	9.61e-06	1.07e-05	6.04e-06	0.00013856	4.52e-06	0.000179208	8.77e-06	1.14e-05	5.89e-05	0.000116614	0.000151548	0.000239606	4.25e-06	0.000118745	-1.17201	0.342238	0.930599	unchanged	-0.969329	0.460954	0.558943	unchanged	0.714391	0.54675	0.519242	unchanged	0.863253	0.572061	0.513413	unchanged	0.550661	0.675839	0.344551	unchanged	-1.33574	0.200757	0.987797	unchanged	-1.28192	0.437575	0.666015	unchanged
meta_302		1.77e-05	2.05e-05	1.72e-05	1.94e-05	1.82e-05	1.6e-05	2.06e-05	2.51e-05	2.28e-05	1.87e-05	1.67e-05	1.5e-05	1.61e-05	1.44e-05	1.59e-05	2.27e-05	1.99e-05	2.21e-05	-0.0508162	0.678439	0.426588	unchanged	0.305815	0.0606515	1.17818	unchanged	-0.123417	0.33761	1.11033	unchanged	0.357574	0.0284961	1.49378	unchanged	0.137341	0.321661	0.823741	unchanged	0.209942	0.122472	1.22805	unchanged	0.0855813	0.451179	0.648274	unchanged
meta_303		9.89e-06	1.06e-05	1.26e-05	1.25e-05	1.5e-05	6.78e-06	1.43e-05	1.57e-05	1.58e-05	7.93e-06	6.61e-06	9.62e-06	3e-06	7.35e-06	9.33e-06	1.3e-05	6.27e-06	9.23e-06	0.0486863	0.893652	0.144925	unchanged	0.468753	0.0165343	1.34713	unchanged	-0.295917	0.524164	0.713351	unchanged	0.239946	0.548637	0.56023	unchanged	0.455859	0.0655338	1.34121	unchanged	0.800462	0.192308	1.02685	unchanged	0.684667	0.0896943	1.36114	unchanged
meta_304		1.23e-05	2.68e-05	1.36e-05	3.43e-05	2.13e-05	2.68e-05	4.28e-05	4e-05	5e-05	2.69e-05	1.08e-05	1.41e-05	2.44e-05	1.96e-05	1.81e-05	1.73e-05	3.91e-05	1.63e-05	0.644022	0.17608	1.25518	unchanged	1.33333	0.0122564	1.36681	up	0.26396	0.56405	0.536915	unchanged	0.49241	0.481729	0.636897	unchanged	0.0276829	0.962815	0.0330903	unchanged	0.407745	0.211193	1.08697	unchanged	0.868607	0.100071	1.29692	unchanged
meta_305	Stavudine	5.46e-06	7.46e-06	5.27e-06	6.5e-06	7.77e-06	5.45e-06	9.35e-06	1.05e-05	1.02e-05	8.36e-06	8.19e-06	9.08e-06	5.82e-06	5.98e-06	7.45e-06	8.61e-06	6.01e-06	4.97e-06	0.116825	0.625802	0.500169	unchanged	0.721974	0.0161798	1.37441	up	-0.412488	0.0358851	1.77948	unchanged	-0.386888	0.199424	1.14271	unchanged	-0.494214	0.0562803	1.43901	unchanged	0.0350987	0.862035	0.119139	unchanged	0.614647	0.0739003	1.39079	unchanged
meta_306	3-Hydroxy-L-kynurenine	3.62e-06	5.31e-06	4.33e-06	4.59e-06	5.95e-06	3.38e-06	4.76e-06	5.08e-06	4.89e-06	7.34e-06	6.55e-06	9.78e-06	4.71e-06	5.14e-06	6.45e-06	8.46e-06	6.5e-06	7.18e-06	0.0707699	0.816852	0.242031	unchanged	0.151594	0.425564	0.648546	unchanged	-0.537968	0.110912	1.48574	unchanged	-0.0961966	0.680871	0.3797	unchanged	-0.835653	0.0510388	1.42256	unchanged	-0.226915	0.437238	0.690852	unchanged	-0.587862	0.0465675	1.50307	down
meta_307	gamma-Aminobutryic acid	0.00261898	0.00375802	0.00297129	0.00288187	0.00429156	0.00176593	0.00339359	0.00378262	0.00424856	0.00198804	0.00171783	0.00210137	0.00117056	0.00142442	0.00217163	0.00265589	0.00108008	0.00173824	-0.06453	0.876912	0.167616	unchanged	0.289392	0.179176	0.94261	unchanged	-0.284889	0.371317	1.01811	unchanged	-0.0852042	0.833403	0.196314	unchanged	0.686849	0.0602729	1.4602	unchanged	0.907208	0.188245	1.07994	unchanged	1.06145	0.0302174	1.47126	up
meta_308		0.000187221	0.000157031	0.000198025	0.000163991	0.000181826	0.000139914	0.00014622	0.000141989	0.000137202	0.000126912	0.000149765	0.00018617	0.000123597	0.00011909	0.00016037	0.000110658	0.00015446	0.000128183	-0.158872	0.336214	0.942472	unchanged	-0.350174	0.0805811	1.24244	unchanged	-0.199554	0.412872	0.803125	unchanged	-0.234903	0.345328	0.825736	unchanged	0.228493	0.285993	0.903535	unchanged	0.269175	0.197746	0.985839	unchanged	0.113223	0.49081	0.633159	unchanged
meta_309	N-Benzyloxycarbonylglycine	8.64e-05	9.3e-05	8.39e-05	9.86e-05	9.2e-05	7.93e-05	0.000101176	0.000110951	0.000110482	8.27e-05	7.42e-05	7.97e-05	7.72e-05	6.55e-05	7.12e-05	0.000107292	8.73e-05	8.83e-05	0.0355469	0.750312	0.341487	unchanged	0.292954	0.00970015	1.36072	unchanged	-0.145136	0.152219	1.39272	unchanged	0.257802	0.128534	1.28876	unchanged	0.154663	0.0731288	1.28471	unchanged	0.335345	0.0593076	1.38067	unchanged	0.189815	0.167907	1.12117	unchanged
meta_310		0.000600753	0.000714402	0.000599655	0.000835653	0.00109368	0.000488096	0.00111578	0.00133632	0.00131806	0.000717801	0.000664218	0.000755116	0.000558397	0.000529862	0.000723634	0.0010492	0.000598525	0.000752806	0.336269	0.441884	0.830682	unchanged	0.977422	0.0041848	1.43015	up	-0.23818	0.207197	1.33255	unchanged	0.167674	0.577447	0.541793	unchanged	-0.158476	0.193481	1.05341	unchanged	0.415974	0.371417	0.783207	unchanged	0.651272	0.0543236	1.38848	unchanged
meta_311		3.57e-05	4.55e-05	3.85e-05	3.72e-05	5.76e-05	2.92e-05	5.72e-05	5.49e-05	5.13e-05	3.37e-05	3.15e-05	4.7e-05	1.82e-05	2.23e-05	3.73e-05	4.55e-05	1.85e-05	3.11e-05	0.0506003	0.88544	0.153871	unchanged	0.448682	0.0198275	1.34101	unchanged	-0.527794	0.207098	1.22468	unchanged	-0.237712	0.575408	0.508506	unchanged	0.0940455	0.683284	0.380651	unchanged	0.67244	0.21648	0.962295	unchanged	0.780439	0.0938293	1.36098	unchanged
meta_312		6.12e-06	5.69e-06	9.32e-06	8.18e-06	9.41e-06	6.6e-06	6.78e-06	6.81e-06	8.56e-06	1.5e-05	6.35e-06	1.02e-05	4.62e-06	4.4e-06	8.24e-06	6.8e-06	2.49e-06	4.04e-06	0.195443	0.511628	0.670824	unchanged	0.0680773	0.808748	0.19325	unchanged	-0.869857	0.188479	1.40355	unchanged	-1.24258	0.119729	1.26783	unchanged	-0.578122	0.301166	0.913366	unchanged	0.487177	0.20633	0.984108	unchanged	0.732531	0.130504	1.20591	unchanged
meta_313	2,2-Dimethyl Succinic acid	2.47e-05	2.64e-05	1.94e-05	1.68e-05	1.99e-05	1.18e-05	1.47e-05	1.58e-05	1.81e-05	1.98e-05	1.4e-05	1.65e-05	1.59e-05	1.27e-05	1.97e-05	1.97e-05	1.15e-05	1.09e-05	-0.540568	0.0812402	1.49216	unchanged	-0.53849	0.0538845	1.25023	unchanged	-0.0561274	0.821624	0.367496	unchanged	-0.25715	0.465876	0.646206	unchanged	0.488307	0.0684659	1.28757	unchanged	0.00386598	0.989625	0.0152445	unchanged	0.206967	0.535549	0.560011	unchanged
meta_314		4.41e-05	5.94e-05	7.71e-05	3.83e-05	9.21e-05	0.000106563	4.71e-05	7.91e-05	7.47e-05	7.17e-05	5.42e-05	9.27e-05	6.51e-05	5.57e-05	6.3e-05	6.96e-05	8.8e-05	7.01e-05	0.391819	0.475043	0.743443	unchanged	0.154143	0.648965	0.352113	unchanged	-0.249886	0.408139	0.891677	unchanged	0.0587187	0.826038	0.202316	unchanged	-0.275549	0.436651	0.641716	unchanged	0.366156	0.4845	0.578445	unchanged	-0.180125	0.497301	0.591957	unchanged
meta_315	Pinacidil	8.43e-05	0.000103704	8.7e-05	0.000115403	0.000153019	7.13e-05	0.000155687	0.000188812	0.000181934	0.000105774	9.65e-05	0.000108495	8.11e-05	7.75e-05	0.000104716	0.000154097	8.52e-05	0.000105885	0.305057	0.459937	0.794837	unchanged	0.936946	0.00422277	1.42244	up	-0.239268	0.196498	1.36775	unchanged	0.151424	0.632891	0.468588	unchanged	-0.176633	0.182522	1.08212	unchanged	0.367692	0.397812	0.737879	unchanged	0.608889	0.0789177	1.32669	unchanged
meta_316		8.58e-05	8.51e-05	9.63e-05	7.78e-05	8.78e-05	9.36e-05	7.77e-05	8.9e-05	0.000102488	7.9e-05	7.46e-05	8.03e-05	0.000116607	8.55e-05	7.64e-05	7.01e-05	7.01e-05	6.6e-05	-0.0434642	0.676569	0.436058	unchanged	0.0108762	0.938379	0.0614287	unchanged	0.251794	0.345926	1.07363	unchanged	-0.181968	0.015373	1.55353	unchanged	0.192143	0.072788	1.38776	unchanged	-0.103115	0.661704	0.393765	unchanged	0.384988	0.0940981	1.36356	unchanged
meta_317		5.53e-05	7.1e-05	7.01e-05	6.89e-05	8.63e-05	5.16e-05	6.82e-05	7.2e-05	8.06e-05	8.91e-05	8.1e-05	0.000107025	6.75e-05	6.26e-05	8.93e-05	8.99e-05	5.22e-05	6.35e-05	0.074145	0.778966	0.296968	unchanged	0.16865	0.272527	0.801624	unchanged	-0.337117	0.162835	1.32714	unchanged	-0.430608	0.163042	1.13544	unchanged	-0.496323	0.0517682	1.37564	unchanged	-0.0850614	0.763351	0.298758	unchanged	0.102934	0.702013	0.349428	unchanged
meta_318	2-Amino-2-methyl-1,3-propanediol	3.04e-05	4.3e-05	3.01e-05	2.6e-05	4.23e-05	3.99e-05	3.79e-05	3.08e-05	3.62e-05	5.21e-05	4.09e-05	5.5e-05	4.62e-05	4.21e-05	5.59e-05	5.04e-05	3.74e-05	3.39e-05	0.0645514	0.823677	0.2286	unchanged	0.0198232	0.926413	0.074416	unchanged	-0.0369939	0.844379	0.27926	unchanged	-0.280876	0.259909	0.940912	unchanged	-0.51612	0.070549	1.31276	unchanged	-0.414575	0.143145	1.18858	unchanged	-0.215421	0.385896	0.760878	unchanged
meta_319	Altretamine	5.24e-05	5.84e-05	4.5e-05	8.08e-05	0.000101452	5.43e-05	0.000107432	0.00014892	0.000164682	0.000483697	0.000469264	0.000519213	0.000352937	0.000367455	0.000501739	0.00120941	0.000614576	0.000786526	0.602192	0.180564	1.35255	unchanged	1.43422	0.030213	1.37364	up	-0.268549	0.21446	1.33855	unchanged	0.826386	0.164007	1.26775	unchanged	-3.24016	0.000595094	1.68486	down	-2.36942	0.0145068	1.60367	down	-2.63233	0.052716	1.49377	unchanged
meta_320		9.74e-05	7.99e-05	9.35e-05	0.000108597	8.96e-05	8.42e-05	0.000139601	0.000130499	0.00012987	6.38e-05	6.12e-05	7.2e-05	6.39e-05	5.03e-05	6.73e-05	7.61e-05	0.000104526	9.06e-05	0.0606613	0.694482	0.413109	unchanged	0.562765	0.00466948	1.42039	unchanged	-0.118321	0.454783	0.803967	unchanged	0.461321	0.0794091	1.40043	unchanged	0.458962	0.0241375	1.49005	unchanged	0.637944	0.0247822	1.47631	up	0.560406	0.0232969	1.53738	unchanged
meta_321	N-Acetyl-L-glutamate	1.42e-05	1.33e-05	2.6e-05	1.26e-05	1.91e-05	1.47e-05	1.12e-05	1.31e-05	8.33e-06	1.56e-05	7.72e-06	9.19e-06	7.51e-06	1.16e-05	1.64e-05	1.58e-05	1.6e-05	1.07e-05	-0.203078	0.642529	0.49481	unchanged	-0.715115	0.225646	0.926934	unchanged	0.129208	0.788334	0.15878	unchanged	0.385666	0.333701	0.84994	unchanged	0.717583	0.232054	1.0179	unchanged	0.385297	0.326163	0.760048	unchanged	-0.383198	0.215046	0.989065	unchanged
meta_322	Pectin (Galacturonic acid)	4.37e-06	6.47e-06	4.76e-06	6.28e-06	4.45e-06	2.65e-06	5.88e-06	9.63e-06	8.76e-06	3.26e-06	6.06e-06	1.18e-05	4.23e-06	5.16e-06	9.06e-06	9.08e-06	3.46e-06	7.64e-06	-0.220387	0.587556	0.56149	unchanged	0.63853	0.107864	1.09783	unchanged	-0.19426	0.779449	0.246828	unchanged	-0.0647601	0.924175	0.0919202	unchanged	-0.436966	0.543894	0.548103	unchanged	-0.463093	0.409991	0.706356	unchanged	0.266323	0.543165	0.528667	unchanged
meta_323	(S)-(-)-Citronellic acid	4.81e-05	8.87e-05	6.87e-05	6.14e-05	5.27e-05	7.79e-05	5.39e-05	6.22e-05	7.13e-05	4.05e-05	7.62e-05	8.25e-05	0.000105511	7.34e-05	7.58e-05	7.32e-05	6.82e-05	5.88e-05	-0.0985375	0.763297	0.31751	unchanged	-0.132971	0.671489	0.340403	unchanged	0.354423	0.332126	1.07541	unchanged	0.00662764	0.983941	0.0236823	unchanged	0.044686	0.911033	0.154993	unchanged	-0.408275	0.182159	1.05304	unchanged	-0.0949127	0.553583	0.512914	unchanged
meta_324		0.000144835	0.000140577	0.000138717	0.000128982	0.000151822	0.000132036	0.00017037	0.000131438	0.000130283	0.000134074	0.000165551	0.000136668	0.000153467	0.000161032	0.000148635	0.000155179	0.000117467	0.000114739	-0.0389201	0.655882	0.488717	unchanged	0.0268336	0.859657	0.147349	unchanged	0.0861312	0.475809	0.844409	unchanged	-0.171528	0.382193	0.751881	unchanged	-0.040795	0.728539	0.307302	unchanged	-0.165846	0.129022	1.20854	unchanged	0.157567	0.466647	0.621267	unchanged
meta_325		2.05e-05	3e-05	2.04e-05	2.52e-05	2.7e-05	3.15e-05	1.96e-05	2.19e-05	3.11e-05	2.85e-05	1.91e-05	2.1e-05	4.81e-05	3.42e-05	2.43e-05	2.13e-05	2.55e-05	2.14e-05	0.241511	0.321491	0.989463	unchanged	0.0353867	0.907639	0.0908533	unchanged	0.636197	0.199398	1.30431	unchanged	-0.00691278	0.974945	0.0272502	unchanged	0.0472168	0.86774	0.139034	unchanged	-0.347469	0.386249	0.759226	unchanged	0.0895163	0.730106	0.310703	unchanged
meta_326	D-Ribulose 5-phosphate	1.11e-05	9.12e-06	1.09e-05	1.51e-05	1.31e-05	1.58e-05	1.35e-05	1.31e-05	1.63e-05	1.1e-05	9.29e-06	1.28e-05	1.73e-05	1.88e-05	1.26e-05	1.41e-05	1.03e-05	1.42e-05	0.500578	0.014454	1.78054	unchanged	0.4606	0.0386192	1.26297	unchanged	0.55779	0.0907502	1.60731	unchanged	0.223615	0.323644	0.844075	unchanged	-0.0888058	0.617118	0.476408	unchanged	-0.146018	0.505219	0.538833	unchanged	0.148179	0.441566	0.653383	unchanged
meta_327		2.58e-05	3.49e-05	2.84e-05	4.28e-05	5.37e-05	3.5e-05	6.55e-05	6.96e-05	5.18e-05	2.58e-05	3.67e-05	6.19e-05	3.33e-05	5.03e-05	4.68e-05	7.11e-05	7.92e-05	7.12e-05	0.561583	0.103014	1.49365	unchanged	1.06875	0.0130419	1.38604	up	0.0679025	0.877562	0.260937	unchanged	0.833195	0.0859568	1.42575	unchanged	-0.480972	0.387227	0.778113	unchanged	0.012709	0.961533	0.0348907	unchanged	-0.245419	0.152986	1.14836	unchanged
meta_328	Perillyl alcohol	4.81e-05	0.000115884	7.9e-05	8.92e-05	5.4e-05	5.96e-05	6.62e-05	6.82e-05	5.07e-05	7.58e-05	6.55e-05	0.00010212	0.000125784	0.000113631	7.52e-05	3.58e-05	4.65e-05	5.08e-05	-0.260028	0.592027	0.559371	unchanged	-0.392173	0.431953	0.631711	unchanged	0.370301	0.280602	1.15245	unchanged	-0.870286	0.0618739	1.45988	unchanged	-0.00284479	0.994745	0.0301811	unchanged	-0.633174	0.125203	1.11122	unchanged	0.475268	0.0744906	1.28464	unchanged
meta_329		1.04e-05	1.85e-05	1.01e-05	1.61e-05	8.37e-06	1.4e-05	6.18e-05	5.27e-05	5.75e-05	1.12e-05	5.74e-06	8.19e-06	1e-05	7e-06	8.64e-06	3.57e-05	5.31e-05	4.14e-05	-0.014823	0.972398	0.0340404	unchanged	2.14279	0.00031272	1.45648	up	0.0321901	0.922446	0.00554348	unchanged	2.37619	0.0145765	1.65018	up	0.634928	0.235695	0.991761	unchanged	0.587915	0.196673	1.11851	unchanged	0.401527	0.0954296	1.2793	unchanged
meta_330	3-Hydroxyanthranilic acid	0.000189472	0.000215833	0.000194653	0.000246689	0.000155812	0.000149022	0.000169694	0.000170079	0.000217422	0.000246507	0.000410142	0.000467877	0.000189272	0.000224253	0.000261544	0.000163914	0.000218846	0.000273931	-0.121441	0.663506	0.469782	unchanged	-0.10668	0.481852	0.550172	unchanged	-0.736211	0.142657	1.40422	unchanged	-0.776029	0.128042	1.26374	unchanged	-0.906382	0.116639	1.32393	unchanged	-0.291612	0.345398	0.763139	unchanged	-0.237033	0.42034	0.705509	unchanged
meta_331		0.000141894	0.000196161	0.000159697	0.00016602	0.000170512	0.000158817	0.000173575	0.000169627	0.000198738	0.000156563	0.000179132	0.000170641	0.000231486	0.000205153	0.000196288	0.000202677	0.000135302	0.000135875	-0.00698321	0.964998	0.0492167	unchanged	0.122703	0.478726	0.549245	unchanged	0.321944	0.0362365	1.7806	unchanged	-0.0956522	0.681957	0.37675	unchanged	-0.0246665	0.880216	0.0890578	unchanged	-0.353594	0.0388086	1.47968	unchanged	0.193689	0.424953	0.70627	unchanged
meta_332		7.89e-05	8.22e-05	8.2e-05	0.000114062	0.000100768	0.000110873	6.62e-05	6.52e-05	9.13e-05	9.73e-05	7.53e-05	8.48e-05	8.93e-05	8.43e-05	8.19e-05	9.82e-05	5.21e-05	7.07e-05	0.421948	0.0155929	1.88388	unchanged	-0.126824	0.50852	0.545397	unchanged	-0.0100994	0.935808	0.173261	unchanged	-0.219523	0.4762	0.647403	unchanged	-0.0824024	0.533551	0.60802	unchanged	0.349645	0.0134107	1.56646	unchanged	0.0102966	0.975325	0.0263797	unchanged
meta_333		2.81e-05	3.27e-05	2.73e-05	3.16e-05	2.99e-05	3.37e-05	2.52e-05	2.66e-05	3.47e-05	3.85e-05	3.12e-05	3.36e-05	4.18e-05	3.22e-05	3.16e-05	3.53e-05	2.74e-05	2.53e-05	0.111852	0.313281	0.999635	unchanged	-0.0266456	0.884945	0.115844	unchanged	0.0337751	0.8478	0.169227	unchanged	-0.231098	0.252123	0.960452	unchanged	-0.229882	0.142404	1.16302	unchanged	-0.151804	0.400792	0.735249	unchanged	-0.0254286	0.910252	0.100858	unchanged
meta_334		0.00021788	0.000241873	0.000263376	0.000248642	0.00028483	0.00018728	0.000235439	0.000224277	0.00023626	0.000216264	0.000254474	0.000290184	0.000217891	0.000220389	0.000271075	0.000260583	0.00016739	0.000218722	-0.00475199	0.981517	0.0256422	unchanged	-0.0552176	0.567779	0.463607	unchanged	-0.101242	0.56704	0.557567	unchanged	-0.234664	0.333161	0.835554	unchanged	-0.0734951	0.646647	0.361058	unchanged	0.0229944	0.915834	0.0764673	unchanged	0.105951	0.605437	0.479868	unchanged
meta_335	sn-Glycerol 3-phosphoethanolamine	1.19e-05	9.79e-06	1.41e-05	1.77e-05	1.27e-06	5.96e-06	7.26e-06	2.19e-05	9.02e-06	9.8e-06	1.13e-05	1.97e-05	6.26e-06	7.33e-06	5.89e-06	8.06e-06	5.48e-06	5.3e-06	-0.520849	0.540346	0.659137	unchanged	0.093121	0.88116	0.122554	unchanged	-1.0668	0.144391	1.44692	unchanged	-1.11493	0.131171	1.30012	unchanged	-0.19015	0.651649	0.404421	unchanged	0.355803	0.746182	0.372148	unchanged	1.0179	0.295485	0.941101	unchanged
meta_336		3.67e-05	4.67e-05	3.18e-05	5.41e-05	5.03e-05	2.47e-05	2.45e-05	3.83e-05	3.4e-05	6.51e-05	6.06e-05	9.26e-05	2.64e-05	2.67e-05	5.58e-05	6.7e-05	2.09e-05	4.54e-05	0.164306	0.682545	0.436195	unchanged	-0.250992	0.36415	0.673474	unchanged	-1.00253	0.0597272	1.59969	unchanged	-0.7109	0.170059	1.11741	unchanged	-0.922014	0.0582667	1.42826	unchanged	0.244826	0.643435	0.392768	unchanged	-0.462106	0.461202	0.665829	unchanged
meta_337	Glu-Ser	3.26e-05	7.08e-05	5.24e-05	5.24e-05	4.35e-05	3.83e-05	8.76e-05	0.00012156	7.27e-05	2.56e-05	2.18e-05	3.3e-05	3.09e-05	3.17e-05	3.28e-05	4.48e-05	4.21e-05	3.87e-05	-0.214857	0.592209	0.572772	unchanged	0.855427	0.0865513	1.1173	unchanged	0.245335	0.266009	1.2331	unchanged	0.643265	0.0257277	1.55043	up	0.954374	0.141752	1.27496	unchanged	0.494182	0.0854274	1.42895	unchanged	1.16654	0.0670218	1.45125	unchanged
meta_338	N-.alpha.-Acetyl-L-arginine	0.000107604	0.000105096	0.000119442	0.000115676	0.00012828	9.68e-05	0.000113826	7.84e-05	8.03e-05	0.000187976	0.000169757	0.000216604	0.000127948	0.00014668	0.000176322	0.000154815	0.000142145	0.000130151	0.0367658	0.797699	0.27285	unchanged	-0.285486	0.219777	0.927031	unchanged	-0.34893	0.103923	1.47133	unchanged	-0.427287	0.0493376	1.46066	unchanged	-0.7901	0.0193028	1.59108	down	-0.404404	0.105134	1.2471	unchanged	-0.648298	0.0263699	1.46994	down
meta_339	Val-Val	1.6e-05	3.24e-05	3.29e-05	3.47e-05	2.57e-05	2.2e-05	2.84e-05	3.86e-05	2.83e-05	1.42e-05	1.32e-05	5.02e-05	1.9e-05	2.58e-05	1.93e-05	1.76e-05	3.46e-05	2.85e-05	0.0177059	0.962874	0.050448	unchanged	0.227618	0.523052	0.495654	unchanged	-0.276069	0.74859	0.274379	unchanged	0.0577274	0.941655	0.0610599	unchanged	0.0686493	0.931218	0.106049	unchanged	0.362425	0.252183	1.01155	unchanged	0.23854	0.47382	0.617507	unchanged
meta_340	9-Decen-1-ol	4.12e-06	2.33e-06	5.79e-06	6.35e-06	5.76e-06	4.57e-06	7.79e-06	6.45e-06	8.68e-06	4.43e-06	3.93e-06	5.82e-06	2.91e-06	3.52e-06	5.89e-06	6.69e-06	6.4e-06	5.96e-06	0.4472	0.279393	1.08167	unchanged	0.905569	0.0489328	1.2287	up	-0.203528	0.59832	0.59416	unchanged	0.426333	0.0890206	1.38586	unchanged	-0.212739	0.609996	0.448605	unchanged	0.43799	0.253893	0.932018	unchanged	0.266497	0.175767	1.14146	unchanged
meta_341		1.78e-05	1.67e-05	1.81e-05	1.85e-05	1.73e-05	1.65e-05	1.95e-05	1.77e-05	1.84e-05	1.11e-05	1.07e-05	1e-05	1.08e-05	9.42e-06	1.04e-05	9.83e-06	1.46e-05	1.27e-05	-0.0122775	0.845165	0.20137	unchanged	0.0782925	0.222854	0.868547	unchanged	-0.051993	0.519493	0.764412	unchanged	0.22332	0.329463	0.906089	unchanged	0.727541	0.000308192	1.66695	up	0.767256	0.000798845	1.63532	up	0.582513	0.034695	1.49599	unchanged
meta_342		4.21e-05	2.64e-05	6.47e-05	4.26e-05	5.23e-05	2.59e-05	2.93e-05	3.93e-05	4.16e-05	4.11e-05	3.37e-05	3.83e-05	3.52e-05	4.11e-05	3.12e-05	2.6e-05	2.37e-05	2.84e-05	-0.1404	0.777934	0.295899	unchanged	-0.272728	0.570563	0.457823	unchanged	-0.0725838	0.636267	0.494433	unchanged	-0.533183	0.0154753	1.58522	unchanged	0.234889	0.61177	0.495079	unchanged	0.167073	0.636307	0.456879	unchanged	0.495344	0.0930025	1.32539	unchanged
meta_343	Glucosaminic acid	0.00010281	0.000117285	0.000139689	7.66e-05	5.63e-05	5.15e-05	7.4e-05	8.4e-05	9.58e-05	0.000118915	0.000120165	0.000246033	6.42e-05	7.22e-05	0.000172766	5e-05	0.000129872	7.38e-05	-0.964139	0.0142274	1.79105	down	-0.503382	0.0601584	1.20817	unchanged	-0.650151	0.346303	0.937492	unchanged	-0.935172	0.204726	1.08053	unchanged	-0.431191	0.428196	0.716809	unchanged	-0.745179	0.356081	0.866345	unchanged	0.000599208	0.998971	0.000489987	unchanged
meta_344	Ala-Glu	6.11e-05	6.29e-05	6.21e-05	5.98e-05	4.63e-05	4.4e-05	6.58e-05	7.04e-05	8.46e-05	6.69e-05	4.51e-05	4.37e-05	4.65e-05	4.24e-05	3.94e-05	4.19e-05	5.67e-05	4.32e-05	-0.310675	0.13325	1.51418	unchanged	0.246134	0.177127	1.05241	unchanged	-0.280758	0.345985	1.11498	unchanged	-0.134848	0.634265	0.432568	unchanged	0.256968	0.309878	0.920104	unchanged	0.227051	0.27591	1.00017	unchanged	0.63795	0.0247548	1.44763	up
meta_345	Ser-Leu	1.59e-05	1.63e-05	1.93e-05	1.53e-05	1.75e-05	1.4e-05	1.31e-05	1.08e-05	1.15e-05	2.83e-05	2.17e-05	2.68e-05	1.72e-05	2.01e-05	2.36e-05	2.19e-05	1.73e-05	1.84e-05	-0.133364	0.367254	0.89215	unchanged	-0.537958	0.0204466	1.33432	unchanged	-0.334008	0.125615	1.46636	unchanged	-0.412959	0.0665819	1.36838	unchanged	-0.57661	0.0326481	1.48679	unchanged	-0.375966	0.113121	1.25424	unchanged	-0.701609	0.0194294	1.53315	down
meta_346	Ala-Lys	2.66e-05	3.68e-05	2.45e-05	4.36e-05	3.23e-05	4.48e-05	3.92e-05	4.61e-05	3.84e-05	1.91e-05	2.15e-05	4.68e-05	2.81e-05	4.24e-05	2.45e-05	3.35e-05	4.57e-05	3.7e-05	0.456183	0.11786	1.38754	unchanged	0.493177	0.0669871	1.17943	unchanged	0.119401	0.823082	0.350965	unchanged	0.410582	0.398363	0.769531	unchanged	0.0083719	0.987158	0.0185551	unchanged	0.345154	0.27976	0.933337	unchanged	0.090967	0.599755	0.460341	unchanged
meta_347	Dodecanoic acid	0.000640351	0.000694491	0.000740128	0.000661173	0.000639824	0.00072287	0.000699965	0.000672519	0.00122623	0.000782485	0.000607771	0.000711935	0.000888044	0.000711427	0.000755883	0.00182905	0.000653435	0.000561508	-0.0359756	0.678411	0.429925	unchanged	0.32471	0.435393	0.637269	unchanged	0.16405	0.314479	0.952619	unchanged	0.534072	0.522872	0.629877	unchanged	-0.0188041	0.885833	0.127725	unchanged	-0.218829	0.160934	1.14261	unchanged	-0.228166	0.763046	0.272982	unchanged
meta_348		1.49e-05	1.4e-05	1.49e-05	3e-05	2.9e-05	3.58e-05	4.02e-05	3.63e-05	3.23e-05	9.45e-06	6.49e-06	8.19e-06	2.36e-05	1.93e-05	1.53e-05	5.23e-05	3.13e-05	3.55e-05	1.11702	0.0139383	1.90634	up	1.31518	0.0100094	1.44545	up	1.27143	0.0299208	1.84725	up	2.30295	0.0364447	1.603	up	0.857921	0.0103398	1.61496	up	0.703517	0.0193173	1.47493	up	-0.129845	0.65583	0.403644	unchanged
meta_349		7.34e-07	5.05e-06	2.72e-06	3.51e-06	1.47e-06	3.04e-06	1.7e-06	2.43e-06	9.69e-07	7.56e-07	1.09e-06	1.57e-06	2.97e-06	8.15e-06	3.47e-06	2.92e-06	7.63e-06	1.45e-06	-0.0843049	0.915452	0.11261	unchanged	-0.739392	0.464163	0.585408	unchanged	2.09275	0.150103	1.54201	unchanged	1.81214	0.263633	1.05287	unchanged	1.31454	0.306012	0.978443	unchanged	-0.862516	0.316201	0.834192	unchanged	-1.237	0.341682	0.85626	unchanged
meta_350	Theanine	4.16e-06	2.6e-06	6.46e-06	4.15e-06	4.96e-06	1.84e-05	3.69e-06	4.18e-06	3.41e-06	1.1e-05	4.02e-06	3.15e-06	3.52e-06	3.79e-06	3.33e-06	3.04e-06	2.32e-06	3.22e-06	1.05846	0.412397	0.879009	unchanged	-0.229076	0.625405	0.40167	unchanged	-0.773263	0.418882	1.01662	unchanged	-1.08399	0.326894	0.929119	unchanged	-0.459908	0.590564	0.503654	unchanged	1.37182	0.347845	0.829284	unchanged	0.395005	0.0663455	1.30576	unchanged
meta_351	N-Formylmethionine	3.27e-06	1.89e-06	3.36e-06	3.03e-06	1.53e-06	3.08e-06	2.95e-06	2.5e-06	2.36e-06	3.92e-06	1.52e-06	2.39e-06	3.72e-06	3.35e-06	4.24e-06	2.77e-06	3.57e-06	2.6e-06	-0.158013	0.694055	0.40432	unchanged	-0.12618	0.676729	0.336589	unchanged	0.529318	0.236138	1.12654	unchanged	0.192872	0.661835	0.412364	unchanged	0.123323	0.799082	0.191983	unchanged	-0.564008	0.123507	1.20898	unchanged	-0.195729	0.351614	0.790255	unchanged
meta_352	2-Ethoxyethanol	8.08e-05	9.66e-05	8.22e-05	8.3e-05	0.00013062	7.1e-05	0.000140148	0.000195985	0.000187326	7.88e-05	7.05e-05	6.72e-05	4.99e-05	4.12e-05	5.94e-05	0.000132732	8.29e-05	9.32e-05	0.133466	0.695261	0.423581	unchanged	1.0122	0.0288549	1.36665	up	-0.52456	0.0314851	1.81425	unchanged	0.512333	0.175017	1.22148	unchanged	0.2615	0.0873399	1.28878	unchanged	0.919527	0.124054	1.24332	unchanged	0.761367	0.0369902	1.39605	up
meta_353	5-L-Glutamyl-L-alanine	1.64e-05	2.25e-05	1.82e-05	3.01e-05	2.83e-05	2.73e-05	2.96e-05	2.68e-05	3.23e-05	1.71e-05	1.16e-05	2.21e-05	1.98e-05	1.83e-05	1.99e-05	2.04e-05	2.95e-05	2.1e-05	0.587651	0.0193054	1.81902	up	0.63654	0.0118802	1.3463	up	0.19147	0.51054	0.74194	unchanged	0.481853	0.186405	1.07482	unchanged	0.167192	0.591524	0.48098	unchanged	0.563372	0.00141578	1.63035	unchanged	0.321878	0.173212	1.09981	unchanged
meta_354	Ser-Ile	1.27e-05	3.27e-05	2.59e-05	3.55e-05	2.31e-05	2.09e-05	2.82e-05	4.23e-05	2.35e-05	1.94e-05	1.43e-05	4.43e-05	1.92e-05	2.96e-05	1.68e-05	2.46e-05	3.42e-05	3.14e-05	0.159396	0.729318	0.362165	unchanged	0.400194	0.404379	0.624001	unchanged	-0.250549	0.710276	0.323181	unchanged	0.211034	0.70716	0.349715	unchanged	-0.131553	0.847878	0.148516	unchanged	0.278392	0.483525	0.675216	unchanged	0.0576066	0.85865	0.16189	unchanged
meta_355		4.14e-06	2.67e-06	5.2e-06	7.63e-06	3.61e-06	5.86e-06	7.82e-06	4.64e-06	4.5e-06	2.16e-06	1.71e-06	9.63e-06	2.6e-06	3.77e-06	2.8e-06	6.75e-06	5.27e-06	5.1e-06	0.509005	0.296678	1.03487	unchanged	0.497174	0.284821	0.787967	unchanged	-0.556842	0.632395	0.45926	unchanged	0.343633	0.686489	0.386367	unchanged	-0.167109	0.868637	0.154859	unchanged	0.898738	0.141484	1.26403	unchanged	-0.0135678	0.967475	0.0347873	unchanged
meta_356	Pantothenate	6.25e-05	6.81e-05	8.1e-05	5.98e-05	7.17e-05	4.99e-05	8.68e-05	8.71e-05	8.42e-05	9.23e-05	9.83e-05	9.79e-05	6.86e-05	6.26e-05	7.2e-05	0.000102654	9.11e-05	8.36e-05	-0.222517	0.29496	1.01767	unchanged	0.286633	0.101551	1.20165	unchanged	-0.505546	0.00170717	1.9547	unchanged	-0.0568867	0.579935	0.50438	unchanged	-0.447192	0.0313667	1.50793	unchanged	-0.164162	0.374038	0.796046	unchanged	-0.103672	0.366673	0.822232	unchanged
meta_357		0.000190046	0.00019283	0.000220215	0.000239075	0.000127802	0.000176346	0.000176697	0.000144669	0.000257069	0.000182499	0.00249156	0.000217933	0.000269712	0.000152943	0.000140058	0.000398981	0.000344104	0.000223924	-0.15083	0.604848	0.555325	unchanged	-0.0602193	0.832442	0.173695	unchanged	-2.36159	0.416395	0.867798	unchanged	-1.58046	0.489476	0.662266	unchanged	-2.26161	0.423097	0.723904	unchanged	-0.050853	0.907516	0.0471834	unchanged	-0.741374	0.114802	1.20443	unchanged
meta_358		0.00144016	0.000982031	0.00208084	0.00318809	0.00145981	0.00235732	0.00373596	0.0016449	0.00186075	0.000840033	0.000578354	0.00358839	0.000903945	0.00142824	0.00115434	0.00234196	0.00185866	0.00202069	0.637538	0.243523	1.1354	unchanged	0.685416	0.306726	0.778806	unchanged	-0.522091	0.652738	0.432545	unchanged	0.313334	0.71629	0.347633	unchanged	-0.152988	0.881249	0.135581	unchanged	1.00664	0.133616	1.28038	unchanged	0.219094	0.662439	0.405158	unchanged
meta_359		8.61e-05	7.24e-05	6.85e-05	5.26e-05	6.64e-05	5.72e-05	5.74e-05	6.22e-05	4.25e-05	8.51e-05	8.75e-05	8.42e-05	8.83e-05	7.85e-05	7.97e-05	5.51e-05	5.55e-05	6.64e-05	-0.364399	0.0698193	1.54105	unchanged	-0.486098	0.0539932	1.18928	unchanged	-0.0591347	0.385603	0.922296	unchanged	-0.537414	0.0140138	1.6639	unchanged	-0.178116	0.200175	1.18867	unchanged	-0.48338	0.0118913	1.53453	unchanged	-0.126801	0.524106	0.55388	unchanged
meta_360		0.000105321	0.000117021	0.00012569	0.000117771	0.000102017	0.000107778	8.22e-05	0.000128863	9.29e-05	0.000142038	0.000129541	0.000152839	0.000111101	0.000107155	0.000104445	0.00010391	9.6e-05	8.4e-05	-0.0874322	0.416417	0.813569	unchanged	-0.195049	0.41558	0.63949	unchanged	-0.395287	0.0294366	1.84777	unchanged	-0.580058	0.00657103	1.61142	unchanged	-0.286267	0.0476015	1.36271	unchanged	0.0215875	0.768908	0.339611	unchanged	0.0987421	0.693312	0.357991	unchanged
meta_361	Spermidine	1.86e-05	2e-05	2.35e-05	1.13e-05	1.42e-05	1.14e-05	1.2e-05	1.63e-05	1.32e-05	2.84e-05	2.71e-05	3.44e-05	1.84e-05	1.24e-05	1.81e-05	1.11e-05	1.48e-05	9.76e-06	-0.75017	0.01208	1.81734	down	-0.584265	0.0240097	1.28947	unchanged	-0.877578	0.010518	1.8388	down	-1.33133	0.00410042	1.65359	down	-0.533664	0.0327195	1.44831	unchanged	-0.406257	0.165773	1.15882	unchanged	0.213403	0.39325	0.719326	unchanged
meta_362	N-Acetyl-D-glucosamine	3.35e-05	3.62e-05	3.23e-05	3.11e-05	3.23e-05	3.52e-05	3.6e-05	2.85e-05	3.51e-05	4.47e-05	3.89e-05	4.3e-05	4.5e-05	3.57e-05	3.43e-05	2.17e-05	2.73e-05	3.55e-05	-0.0495243	0.534715	0.633924	unchanged	-0.0360693	0.771289	0.232496	unchanged	-0.138817	0.381189	0.922536	unchanged	-0.58361	0.0561762	1.4775	unchanged	-0.311681	0.0209949	1.52221	unchanged	-0.222389	0.240339	1.00401	unchanged	0.23586	0.356005	0.784867	unchanged
meta_363		1.51e-05	1.07e-05	2.12e-05	3.2e-05	1.86e-05	2.76e-05	5.12e-05	1.5e-05	3.15e-05	3.16e-05	1.04e-05	5.55e-05	7.44e-06	2.35e-05	1.38e-05	2.97e-05	2.68e-05	2.85e-05	0.735918	0.108754	1.42368	unchanged	1.05593	0.243712	0.90501	unchanged	-1.12417	0.309099	1.05087	unchanged	-0.19759	0.780092	0.276743	unchanged	-1.05354	0.324551	0.909222	unchanged	0.806549	0.142971	1.15595	unchanged	0.199982	0.726731	0.327079	unchanged
meta_364	4-Hydroxycoumarin	8.16e-05	8.75e-05	7.57e-05	0.000101876	9.55e-05	8.71e-05	0.000110667	0.000101418	0.000103848	7.4e-05	7.57e-05	7.49e-05	8.47e-05	7.87e-05	7.99e-05	0.000100928	8.83e-05	8.81e-05	0.216785	0.0766238	1.51503	unchanged	0.368373	0.0064581	1.38559	unchanged	0.115247	0.068251	1.73432	unchanged	0.30421	0.0519576	1.55897	unchanged	0.124006	0.186227	1.16606	unchanged	0.225544	0.0684959	1.40408	unchanged	0.188169	0.0740554	1.30612	unchanged
meta_365		0.000151247	0.000176198	0.000195253	0.000184199	0.000185603	0.000205748	0.000149165	0.000180055	0.000199536	0.000231052	0.000192072	0.000264636	0.000202514	0.000274633	0.000246843	0.000220045	0.000163653	0.000178275	0.138964	0.309355	1.0184	unchanged	0.0166262	0.9223	0.0761935	unchanged	0.0740638	0.704879	0.416785	unchanged	-0.291405	0.197602	1.05879	unchanged	-0.395927	0.102603	1.24705	unchanged	-0.331027	0.131819	1.24218	unchanged	-0.0878962	0.647111	0.400239	unchanged
meta_366	Tiopronin	5.44e-06	1.03e-05	1.25e-05	6.84e-06	1.09e-05	1.15e-05	9.7e-06	1.16e-05	9.57e-06	8.41e-06	1.15e-05	1.17e-05	1.41e-05	1.06e-05	1.24e-05	1e-05	9.02e-06	1.16e-05	0.0443041	0.914361	0.10967	unchanged	0.126472	0.726428	0.285125	unchanged	0.23167	0.28178	1.12988	unchanged	-0.048505	0.80275	0.240489	unchanged	-0.160468	0.669459	0.311573	unchanged	-0.347834	0.217483	1.04458	unchanged	0.0145087	0.922069	0.086581	unchanged
meta_367	N-Acetyl-L-tyrosine	1.24e-05	1.54e-05	1.52e-05	1.46e-05	1.77e-05	1.14e-05	1.61e-05	2e-05	1.43e-05	1.99e-05	1.54e-05	1.64e-05	1.27e-05	1.06e-05	1.53e-05	1.58e-05	1.65e-05	3.24e-05	0.0253915	0.909037	0.120086	unchanged	0.23181	0.287137	0.794363	unchanged	-0.420959	0.0860157	1.6015	unchanged	0.325357	0.507427	0.611439	unchanged	-0.268226	0.163836	1.09959	unchanged	0.178125	0.498078	0.553501	unchanged	-0.361772	0.473512	0.648188	unchanged
meta_368	L-Iditol	2.58e-05	2.09e-05	2.62e-05	2.17e-05	1.55e-05	3.84e-05	2.6e-05	1.51e-05	1.49e-05	1.46e-05	1.16e-05	1.56e-05	3.43e-05	1.85e-05	1.1e-05	1.33e-05	2.12e-05	3.02e-05	0.0517976	0.910093	0.123628	unchanged	-0.379343	0.263887	0.842585	unchanged	0.614767	0.395491	0.980158	unchanged	0.635069	0.253199	1.03146	unchanged	0.806593	0.0100898	1.55607	up	0.243624	0.707097	0.33751	unchanged	-0.207818	0.662061	0.383082	unchanged
meta_369	Tolazoline	1.63e-05	1.33e-05	2.5e-05	1.37e-05	1.48e-05	1.02e-05	2.06e-05	2.19e-05	1.24e-05	1.57e-05	2.07e-05	3.12e-05	6.03e-05	2.17e-05	2.94e-05	2.37e-05	3.57e-05	2.64e-05	-0.496141	0.267763	1.12851	unchanged	0.00734941	0.984875	0.0150977	unchanged	0.719804	0.343597	1.0481	unchanged	0.342789	0.362164	0.790318	unchanged	-0.307242	0.497497	0.563971	unchanged	-1.52319	0.174421	1.17906	unchanged	-0.642681	0.0971441	1.22366	unchanged
meta_370		9.53e-06	1.87e-05	1.73e-05	2.03e-05	2.38e-05	1.87e-05	2.56e-05	2.84e-05	2.52e-05	1.76e-05	1.08e-05	1.62e-05	1.15e-05	1.33e-05	1.66e-05	2.44e-05	1.86e-05	2.01e-05	0.462782	0.172126	1.30603	unchanged	0.798727	0.0464467	1.30091	up	-0.108908	0.69736	0.507917	unchanged	0.498014	0.0879021	1.29816	unchanged	0.0283501	0.937671	0.103271	unchanged	0.600041	0.0289428	1.40095	up	0.329063	0.069139	1.33447	unchanged
meta_371	trans-3-Coumaric acid	0.00690374	0.00864715	0.00758783	0.0102684	0.0100145	0.00925029	0.0104243	0.0112087	0.0113432	0.0065801	0.00617764	0.00626707	0.00722728	0.00604376	0.00723274	0.0107699	0.0080642	0.00866371	0.352031	0.0316886	1.71891	unchanged	0.511118	0.00963801	1.39233	unchanged	0.108009	0.338818	0.954628	unchanged	0.531437	0.0719843	1.49438	unchanged	0.282427	0.106676	1.36418	unchanged	0.526449	0.00465632	1.5748	unchanged	0.262108	0.14517	1.20339	unchanged
meta_372	Ile-Glu	1.13e-05	1.9e-05	2.03e-05	2.57e-05	2e-05	1.95e-05	8.76e-06	2.3e-05	1.95e-05	1.22e-05	1.03e-05	1.9e-05	1.47e-05	2.05e-05	9.27e-06	1.22e-05	2.34e-05	1.88e-05	0.368174	0.235499	1.14081	unchanged	0.0197004	0.96645	0.0329307	unchanged	0.0975659	0.828525	0.328163	unchanged	0.388893	0.365999	0.77847	unchanged	0.283878	0.479033	0.655987	unchanged	0.554486	0.15625	1.17997	unchanged	-0.0853145	0.856603	0.16119	unchanged
meta_373		0.00153069	0.00228854	0.00176243	0.00169873	0.00238446	0.00105285	0.00200532	0.00230701	0.00243775	0.00145554	0.00100839	0.00151334	0.000864149	0.00102565	0.00151803	0.00179506	0.000812801	0.00123673	-0.120038	0.759135	0.325097	unchanged	0.274209	0.223564	0.889624	unchanged	-0.222922	0.496868	0.777837	unchanged	-0.0489422	0.900362	0.112921	unchanged	0.48892	0.13148	1.18563	unchanged	0.591804	0.275001	0.902007	unchanged	0.812072	0.0587943	1.39636	unchanged
meta_374	Formylanthranilic acid	2.15e-05	2.82e-05	2.31e-05	2.33e-05	2.17e-05	2.58e-05	8.5e-05	7.18e-05	5.69e-05	2.02e-05	7.64e-06	1.88e-05	2.41e-05	2.4e-05	2.35e-05	4.1e-05	9.61e-05	6.67e-05	-0.0372798	0.808771	0.256228	unchanged	1.55446	0.0232001	1.39201	up	0.619872	0.170281	1.41934	unchanged	2.12764	0.0733183	1.46073	unchanged	0.641647	0.146725	1.16801	unchanged	-0.0155046	0.852443	0.176043	unchanged	0.0684647	0.865218	0.153957	unchanged
meta_375		0.000153596	0.000150188	0.000128246	0.000123123	0.000121005	0.000112085	0.000156999	0.000140183	0.000104981	0.000150122	0.000150337	0.000114785	0.000157446	0.000155513	0.000127729	0.000143142	0.00011918	0.0001112	-0.278392	0.0694638	1.62267	unchanged	-0.103351	0.604513	0.408874	unchanged	0.0857988	0.608311	0.526346	unchanged	-0.152769	0.414614	0.703517	unchanged	0.0571715	0.717041	0.295576	unchanged	-0.30702	0.0860513	1.30549	unchanged	0.106589	0.630435	0.427032	unchanged
meta_376	Dimethyl sulfone	2.23e-05	3.4e-05	2.43e-05	3.26e-05	3.11e-05	4.57e-05	3.89e-05	2.67e-05	3.76e-05	2.08e-05	1.81e-05	2.05e-05	2.34e-05	2.29e-05	1.76e-05	1.82e-05	2.77e-05	1.9e-05	0.440197	0.181986	1.24293	unchanged	0.356336	0.227905	0.857257	unchanged	0.106656	0.513354	0.746577	unchanged	0.127394	0.613053	0.483902	unchanged	0.440735	0.183038	1.18102	unchanged	0.774276	0.0667248	1.38048	unchanged	0.669677	0.063633	1.3162	unchanged
meta_377	N6-Acetyl-L-lysine	2.17e-06	1.73e-06	2.72e-06	1.69e-06	1.93e-05	1.68e-06	1.85e-06	2.63e-06	2.47e-06	1.66e-05	1.72e-05	1.92e-06	1.51e-05	1.28e-06	1.45e-06	1.99e-06	2.1e-06	1.33e-06	1.77942	0.458234	0.811757	unchanged	0.0721989	0.777701	0.220634	unchanged	-1.00495	0.428026	0.849942	unchanged	-2.72375	0.180342	1.22225	unchanged	-2.43646	0.191258	1.17154	unchanged	0.347917	0.839087	0.162998	unchanged	0.359486	0.204994	1.00208	unchanged
meta_378	Ethionamide	3.66e-05	3.99e-05	3.95e-05	4.02e-05	5.84e-05	4.52e-05	7.21e-05	7.91e-05	7.07e-05	7.33e-05	5.99e-05	6.51e-05	4.58e-05	4.45e-05	5.8e-05	9.55e-05	5.38e-05	5.58e-05	0.310794	0.226525	1.26214	unchanged	0.935825	0.0021603	1.45938	up	-0.418732	0.046192	1.72555	unchanged	0.0486504	0.885286	0.151298	unchanged	-0.773726	0.0149711	1.62425	down	-0.044199	0.840603	0.250399	unchanged	0.113449	0.722355	0.330782	unchanged
meta_379	L-Carnosine	5.38e-06	5.9e-06	6.04e-06	5.89e-06	5.89e-06	5.58e-06	4.77e-06	5.91e-06	6.52e-06	7.92e-06	5.24e-06	5.84e-06	5.97e-06	5.53e-06	5.21e-06	5.47e-06	5.48e-06	5.08e-06	0.00467124	0.939595	0.0804995	unchanged	-0.00979593	0.94874	0.0527691	unchanged	-0.185066	0.449677	0.922362	unchanged	-0.245387	0.346361	0.887838	unchanged	-0.133696	0.565177	0.5511	unchanged	0.056041	0.433593	0.732643	unchanged	0.101895	0.530464	0.571766	unchanged
meta_380	Propoxur	5.08e-05	4.56e-05	5.47e-05	4.9e-05	5.47e-05	4.23e-05	3.91e-05	3.99e-05	3.78e-05	5.13e-05	4.82e-05	6.36e-05	4.32e-05	4.57e-05	6.17e-05	5.84e-05	4.64e-05	4.15e-05	-0.0496475	0.722935	0.37021	unchanged	-0.370804	0.0436755	1.33397	unchanged	-0.114667	0.608654	0.558673	unchanged	-0.156786	0.462867	0.640312	unchanged	-0.110459	0.510066	0.587216	unchanged	-0.0454397	0.832311	0.230997	unchanged	-0.324477	0.188944	1.15413	unchanged
meta_381		3.41e-05	3.58e-05	4.17e-05	4.02e-05	4.09e-05	3.26e-05	2.76e-05	3.1e-05	3.1e-05	3.98e-05	3.5e-05	4.73e-05	3.91e-05	3.36e-05	4.42e-05	3.74e-05	2.94e-05	3.22e-05	0.0277451	0.846741	0.202122	unchanged	-0.316738	0.0659125	1.21278	unchanged	-0.0635554	0.729013	0.388739	unchanged	-0.303512	0.157148	1.15686	unchanged	-0.130478	0.462394	0.626686	unchanged	-0.0391771	0.809169	0.232086	unchanged	-0.143704	0.316104	0.859581	unchanged
meta_382		4.33e-05	4.83e-05	4.08e-05	6.74e-05	5.07e-05	5.09e-05	5.18e-05	6.79e-05	5.45e-05	4.57e-05	4.94e-05	0.000134555	6.11e-05	8.26e-05	5.84e-05	5.73e-05	5.98e-05	7e-05	0.352856	0.145472	1.41141	unchanged	0.395524	0.0910114	1.16338	unchanged	-0.184168	0.785581	0.20679	unchanged	-0.295195	0.674876	0.413638	unchanged	-0.794717	0.380077	0.822019	unchanged	-0.257692	0.313908	0.770869	unchanged	-0.103998	0.532301	0.539424	unchanged
meta_383		4e-05	9.78e-05	3.57e-05	4.06e-05	5.27e-05	8.41e-05	3.83e-05	4.08e-05	7.5e-05	4.43e-05	5.18e-05	9.95e-05	9.32e-05	4.88e-05	4.73e-05	4.93e-05	5.89e-05	4.66e-05	0.032603	0.958874	0.0525808	unchanged	-0.170258	0.798569	0.202781	unchanged	-0.0475474	0.931062	0.00414427	unchanged	-0.336764	0.517268	0.621105	unchanged	-0.173352	0.794327	0.221182	unchanged	-0.0932011	0.852336	0.183816	unchanged	-0.0068458	0.985784	0.0190674	unchanged
meta_384		8.12e-05	6.77e-05	7.42e-05	0.000104169	8.7e-05	9.99e-05	0.000157172	0.000117197	0.000137259	6.36e-05	5.52e-05	7.06e-05	7.02e-05	5.38e-05	6.08e-05	7.16e-05	0.000112194	8.13e-05	0.383005	0.0282193	1.70839	unchanged	0.883227	0.0228584	1.37786	up	-0.0357713	0.824145	0.234368	unchanged	0.485248	0.165266	1.20029	unchanged	0.23679	0.131275	1.12661	unchanged	0.655566	0.00739927	1.55343	up	0.634768	0.0441593	1.36832	up
meta_385	mafenide	3.13e-05	3.26e-05	5.06e-05	4.11e-05	2.5e-05	3.68e-05	0.000138287	0.000186511	0.000300811	4.6e-05	5.14e-05	5.8e-05	4.79e-05	2e-05	3.07e-05	0.000200747	0.000585642	0.000352328	-0.154141	0.650825	0.466663	unchanged	2.45088	0.0692116	1.28326	unchanged	-0.655824	0.131477	1.44306	unchanged	2.8736	0.0993829	1.42377	unchanged	-0.441355	0.147573	1.12755	unchanged	0.0603272	0.890614	0.143319	unchanged	-0.864077	0.263912	0.955336	unchanged
meta_386		1.42e-05	1.48e-05	1.82e-05	1.69e-05	2.19e-05	1.07e-05	1.3e-05	1.39e-05	1.44e-05	3.49e-05	3.13e-05	4.3e-05	1.87e-05	2.24e-05	3.4e-05	4.02e-05	2.2e-05	2.91e-05	0.0687927	0.840824	0.215772	unchanged	-0.196885	0.241598	0.901459	unchanged	-0.539096	0.126393	1.43048	unchanged	-0.257599	0.409313	0.729794	unchanged	-1.2088	0.0179923	1.58686	down	-0.600909	0.212761	1.03184	unchanged	-1.14808	0.0870678	1.40067	unchanged
meta_387		0.000315298	0.000330387	0.000316952	0.000322997	0.000404165	0.000237502	0.000379449	0.000380371	0.000361095	0.000327498	0.000359684	0.000470956	0.000273427	0.000296354	0.000348761	0.000462273	0.00023199	0.000332445	0.00303578	0.990094	0.0126607	unchanged	0.219614	0.00330805	1.41585	unchanged	-0.334389	0.201016	1.22854	unchanged	-0.173782	0.615698	0.455251	unchanged	-0.266744	0.271764	1.0015	unchanged	0.0706814	0.791878	0.220234	unchanged	0.126652	0.684495	0.379973	unchanged
meta_388		0.000323435	0.000380262	0.000425576	0.000344506	0.000483141	0.00021458	0.0003806	0.000410788	0.000390947	0.000345604	0.000453921	0.000556174	0.000297	0.000333683	0.000453641	0.000402923	0.000244713	0.000322129	-0.115725	0.753243	0.340104	unchanged	0.0662443	0.61642	0.407114	unchanged	-0.322241	0.309025	0.975039	unchanged	-0.483329	0.171459	1.11472	unchanged	-0.263642	0.3482	0.78196	unchanged	-0.0571258	0.886177	0.153859	unchanged	0.285932	0.25876	1.00679	unchanged
meta_389		1.98e-05	1.59e-05	1.66e-05	2.48e-05	3.85e-05	2.79e-05	2.98e-05	4.42e-05	1.29e-05	2.49e-05	2.66e-05	3.47e-05	6.32e-05	4.67e-05	1.55e-05	5.61e-05	0.000102637	4.87e-05	0.801868	0.0789724	1.63411	unchanged	0.733099	0.329876	0.789629	unchanged	0.53963	0.451487	0.913518	unchanged	1.26592	0.135013	1.32038	unchanged	-0.722319	0.0499352	1.47202	down	-0.46008	0.505505	0.573596	unchanged	-1.25514	0.124997	1.20128	unchanged
meta_390	N-Acetyl-L-phenylalanine	2.55e-05	2.55e-05	2e-05	1.68e-05	1.84e-05	1.79e-05	2.93e-05	3.11e-05	2.65e-05	4.6e-06	1.96e-05	1.37e-05	7.51e-06	1.04e-05	1.13e-05	7.16e-06	1.25e-05	1.71e-05	-0.418374	0.0751672	1.66066	unchanged	0.292714	0.0845199	1.12662	unchanged	-0.379722	0.576117	0.531101	unchanged	-0.0449335	0.944921	0.0739396	unchanged	0.903655	0.112871	1.28846	unchanged	0.865004	0.0108881	1.57065	up	1.2413	0.0154492	1.5542	up
meta_391	3-Hydroxycapric acid	4.17e-06	5.28e-06	4.8e-06	5.12e-06	6.99e-06	4.35e-06	4.95e-06	6.93e-06	4.69e-06	4.9e-06	5.3e-06	5.34e-06	5.05e-06	6.7e-06	3.81e-06	4.33e-06	4.19e-06	3.47e-06	0.20822	0.456362	0.781097	unchanged	0.218225	0.397376	0.658856	unchanged	0.00229415	0.993095	0.104595	unchanged	-0.374623	0.0283376	1.5326	unchanged	-0.125533	0.314897	0.83053	unchanged	0.0803929	0.808483	0.24098	unchanged	0.467315	0.152512	1.18218	unchanged
meta_392		0.000376038	0.000444191	0.000367401	0.000397344	0.000366405	0.000447478	0.00035619	0.000383397	0.000547055	0.000435624	0.000413766	0.000395343	0.000615646	0.000473292	0.000461116	0.000393409	0.000333926	0.000371529	0.0283837	0.827808	0.226674	unchanged	0.115526	0.647803	0.366551	unchanged	0.316482	0.171093	1.42279	unchanged	-0.179823	0.0901665	1.30641	unchanged	-0.0677504	0.532721	0.560683	unchanged	-0.355849	0.136405	1.1797	unchanged	0.227598	0.406134	0.745265	unchanged
meta_393		0.000418942	0.000453227	0.000406198	0.000398423	0.000434959	0.000500244	0.000374127	0.000402493	0.000573198	0.000539005	0.000435399	0.00047977	0.000728336	0.000544023	0.000529628	0.00045126	0.000398526	0.000431774	0.061052	0.616841	0.526931	unchanged	0.0784633	0.741571	0.2709	unchanged	0.30939	0.204474	1.2624	unchanged	-0.182298	0.187052	1.12046	unchanged	-0.185897	0.180395	1.1431	unchanged	-0.434235	0.119259	1.23434	unchanged	0.0748638	0.753059	0.287684	unchanged
meta_394		0.0120445	0.0135183	0.0109716	0.0117209	0.0117991	0.0154871	0.0113549	0.0123926	0.0148722	0.0144107	0.0111364	0.0110813	0.0228865	0.01637	0.0133704	0.0113944	0.0120409	0.0101321	0.0944781	0.605505	0.537845	unchanged	0.0800791	0.618463	0.387336	unchanged	0.52284	0.189199	1.3308	unchanged	-0.125899	0.469878	0.650962	unchanged	-0.0037026	0.982446	0.0526148	unchanged	-0.432065	0.243654	0.974502	unchanged	0.202276	0.24836	0.960964	unchanged
meta_395	Val-Ile	0.000108081	0.000244634	0.000197378	0.000237486	0.000147592	0.000139266	0.000168912	0.000263934	0.000176963	0.000134635	0.000104746	0.000347381	0.000153017	0.000244298	0.000119797	0.000113977	0.000241206	0.000182593	-0.0691623	0.874733	0.163208	unchanged	0.148681	0.713788	0.286883	unchanged	-0.182296	0.802982	0.180099	unchanged	-0.125769	0.860041	0.173171	unchanged	-0.0930984	0.896219	0.0972901	unchanged	0.0200353	0.962978	0.123003	unchanged	0.181351	0.642167	0.405737	unchanged
meta_396	Leu-Val	1.45e-05	1.64e-05	1.64e-05	1.68e-05	2.06e-05	1.14e-05	1.74e-05	2.11e-05	2.13e-05	1.95e-05	1.77e-05	1.78e-05	1.19e-05	9.91e-06	1.28e-05	2.28e-05	1.06e-05	1.65e-05	0.0484315	0.861554	0.190302	unchanged	0.338787	0.0625919	1.22163	unchanged	-0.667088	0.00454967	1.96261	down	-0.143125	0.673105	0.401765	unchanged	-0.220849	0.0367883	1.40174	unchanged	0.494671	0.213467	1.06201	unchanged	0.261063	0.454904	0.668774	unchanged
meta_397	N-(omega)-Hydroxyarginine	9.63e-06	1.22e-05	1.52e-05	1.3e-05	1.8e-05	2.16e-05	5e-06	1.1e-05	1.18e-05	9.14e-06	1.53e-05	1.85e-05	1.13e-05	1.21e-05	1.09e-05	1.03e-05	1.26e-05	9.32e-06	0.509738	0.164544	1.29819	unchanged	-0.408296	0.325717	0.728364	unchanged	-0.322248	0.406578	0.805094	unchanged	-0.415618	0.322134	0.90404	unchanged	-0.215593	0.573536	0.451752	unchanged	0.616393	0.13115	1.24391	unchanged	-0.20827	0.587649	0.486782	unchanged
meta_398		0.00046437	0.000567063	0.000523372	0.000496789	0.000509059	0.00058274	0.000489609	0.000482189	0.000480971	0.000628855	0.000499254	0.000515675	0.000583589	0.000541864	0.000493739	0.000456371	0.000465426	0.00043629	0.0310108	0.792773	0.271425	unchanged	-0.0979296	0.371309	0.730832	unchanged	-0.0217467	0.874875	0.240346	unchanged	-0.275444	0.139057	1.29701	unchanged	-0.0802863	0.590928	0.470499	unchanged	-0.0275289	0.798239	0.226521	unchanged	0.0972282	0.0561209	1.44313	unchanged
meta_399		0.000242471	0.000310241	0.000248664	0.0002679	0.000272362	0.000310341	0.000265147	0.000439904	0.000225577	0.000172691	0.000210004	0.000250282	0.000185942	0.000201455	0.000345644	0.000364716	0.000259986	0.000396519	0.0860061	0.561011	0.601149	unchanged	0.215726	0.587599	0.438624	unchanged	0.211742	0.594164	0.556663	unchanged	0.690071	0.0681319	1.39162	unchanged	0.340327	0.145912	1.15073	unchanged	0.214591	0.525507	0.520174	unchanged	-0.134019	0.720868	0.315857	unchanged
meta_400		8.25e-05	9.07e-05	9.22e-05	9.36e-05	0.000131	9.57e-05	0.00015607	0.000186625	0.000197642	8.92e-05	4.9e-05	6.91e-05	8.19e-05	7.66e-05	9.34e-05	0.000174878	8.94e-05	0.000127597	0.271097	0.267903	1.1582	unchanged	1.02556	0.0139672	1.42307	up	0.280224	0.332988	0.913163	unchanged	0.918308	0.114696	1.29457	unchanged	0.356216	0.232836	1.04699	unchanged	0.347089	0.191855	1.04814	unchanged	0.463472	0.173205	1.10686	unchanged
meta_401		7.03e-05	9.38e-05	6.8e-05	0.000112529	0.000114133	9.76e-05	0.000146597	0.000153922	0.000148383	8.28e-05	5.01e-05	5.96e-05	9.29e-05	8.33e-05	0.000121979	0.000139324	8.24e-05	0.000110756	0.482011	0.0437568	1.65803	unchanged	0.951202	0.00903841	1.43802	up	0.630609	0.0832345	1.43484	unchanged	0.787806	0.085959	1.33827	unchanged	0.269911	0.360517	0.758885	unchanged	0.121313	0.547349	0.499356	unchanged	0.433307	0.139796	1.26314	unchanged
meta_402		3.81e-05	4.72e-05	5.66e-05	4.57e-05	4.03e-05	4.91e-05	5.6e-05	4.99e-05	3.11e-05	5.75e-05	2.91e-05	3.71e-05	6.87e-05	9.04e-05	0.000127995	0.000198746	0.00015126	0.000140186	-0.071059	0.727279	0.371309	unchanged	-0.0487479	0.873428	0.125376	unchanged	1.21457	0.069145	1.57746	unchanged	1.98666	0.0100767	1.64677	up	0.197661	0.582591	0.496983	unchanged	-1.08797	0.0966698	1.39073	unchanged	-1.83774	0.0124999	1.57669	down
meta_403	Val-Asp	9e-06	1.3e-05	1.68e-05	1.24e-05	1.17e-05	9.64e-06	1.18e-05	1.04e-05	1.34e-05	7.71e-06	9.92e-06	1.05e-05	7.32e-06	9.4e-06	8.7e-06	1.36e-05	9.29e-06	1.22e-05	-0.2011	0.541425	0.65169	unchanged	-0.123501	0.693825	0.317949	unchanged	-0.145818	0.442322	0.698798	unchanged	0.31872	0.2128	1.04486	unchanged	0.462595	0.251149	1.06257	unchanged	0.407312	0.0596826	1.35699	unchanged	0.0203736	0.91943	0.0886411	unchanged
meta_404		0.000606826	0.000917959	0.000817639	0.000298739	0.000474704	0.000188284	0.00022552	0.000112016	0.000168363	0.00109181	0.000987429	0.00259784	0.000516586	0.000837143	0.00130184	0.000337947	0.00044721	0.000524573	-1.2843	0.0209218	1.73209	down	-2.21108	0.0136319	1.40807	down	-0.816591	0.328104	0.988921	unchanged	-1.83634	0.162325	1.26807	unchanged	-0.997607	0.271672	0.995649	unchanged	-1.46532	0.11886	1.2877	unchanged	-1.37235	0.0199948	1.50263	down
meta_405		3.94e-05	5.3e-05	4.81e-05	3.25e-05	7.48e-05	8.05e-05	3e-05	5.36e-05	5.36e-05	5.36e-05	5.43e-05	7.29e-05	6.01e-05	5.24e-05	5.75e-05	5.05e-05	5.94e-05	4.18e-05	0.41743	0.410172	0.877757	unchanged	-0.0355867	0.905343	0.0959261	unchanged	-0.0886503	0.635735	0.453596	unchanged	-0.253016	0.29967	0.883466	unchanged	-0.363347	0.159514	1.10657	unchanged	0.142733	0.736061	0.241932	unchanged	-0.145918	0.63524	0.418656	unchanged
meta_406	4-(4-Chlorophenyl)-4-hydroxypiperidine	1.43e-05	1.65e-05	1.72e-05	2.2e-05	2.1e-05	1.5e-05	1.95e-05	1.98e-05	1.76e-05	1.33e-05	1.54e-05	1.57e-05	1.45e-05	1.62e-05	2.32e-05	2.86e-05	1.4e-05	2.42e-05	0.275021	0.262873	1.13977	unchanged	0.24849	0.0571043	1.1885	unchanged	0.275394	0.360979	0.959105	unchanged	0.585657	0.225242	1.11622	unchanged	0.107209	0.378656	0.815216	unchanged	0.106835	0.70962	0.314819	unchanged	-0.229958	0.528296	0.582827	unchanged
meta_407	Pro-His	2.26e-05	3.51e-05	2.49e-05	2.19e-05	2.16e-05	2.01e-05	2.13e-05	3.61e-05	2.5e-05	2.28e-05	2.24e-05	3.38e-05	1.57e-05	2.81e-05	2.59e-05	2.48e-05	2.83e-05	2.24e-05	-0.376148	0.239214	1.24409	unchanged	-0.00268361	0.993494	0.00652646	unchanged	-0.182702	0.588195	0.522096	unchanged	-0.0661437	0.793361	0.245742	unchanged	0.0622568	0.838591	0.201276	unchanged	-0.13119	0.650248	0.422074	unchanged	0.125717	0.669585	0.388028	unchanged
meta_408		2.97e-05	2.77e-05	2.04e-05	3.09e-05	3.21e-05	3.97e-05	6.95e-05	5.6e-05	6e-05	4.36e-05	1.65e-05	2.71e-05	3.49e-05	3.45e-05	4.12e-05	0.000159596	0.000148255	0.000119941	0.401001	0.103276	1.42456	unchanged	1.25439	0.00277381	1.42538	up	0.342857	0.429903	0.751502	unchanged	2.29468	0.00229533	1.67904	up	-0.165134	0.737221	0.36469	unchanged	-0.10699	0.495587	0.649362	unchanged	-1.20542	0.0133361	1.58712	down
meta_409		7.6e-05	7.8e-05	8.06e-05	7.94e-05	7.19e-05	7.29e-05	8.47e-05	7.8e-05	7.75e-05	4.59e-05	4.63e-05	4.32e-05	4.45e-05	4.26e-05	4.48e-05	4.29e-05	6.31e-05	5.35e-05	-0.0651706	0.285532	1.05722	unchanged	0.0345924	0.530297	0.490176	unchanged	-0.0385086	0.376732	0.985428	unchanged	0.236757	0.30141	0.966024	unchanged	0.792433	7.72e-05	1.6853	up	0.765771	0.0032663	1.6474	up	0.590269	0.0306669	1.5046	up
meta_410	N-Carboxyethyl-.gamma.-aminobutyric acid	2.61e-05	2.53e-05	4.46e-05	2.74e-05	2.6e-05	2.42e-05	3.94e-05	3.56e-05	1.49e-05	1.76e-05	1.09e-05	1.73e-05	1.7e-05	1.96e-05	2.65e-05	1.5e-05	3.63e-05	2.16e-05	-0.306923	0.434329	0.851325	unchanged	-0.0956965	0.845658	0.152558	unchanged	0.461849	0.187072	1.19428	unchanged	0.66887	0.287111	0.964585	unchanged	1.06771	0.105373	1.34185	unchanged	0.298934	0.224106	1.02151	unchanged	0.30314	0.596801	0.461609	unchanged
meta_411	Procaine	2.62e-05	1.13e-05	8.06e-06	1.75e-05	8.43e-06	1.14e-05	1.06e-05	8.66e-06	1.3e-05	1.56e-05	7.05e-06	1.39e-05	4.79e-06	8.84e-06	2.7e-05	8.96e-06	1.31e-05	6.74e-05	-0.289984	0.687198	0.424886	unchanged	-0.49693	0.514912	0.531521	unchanged	0.155724	0.8636	0.0963644	unchanged	1.29386	0.448063	0.708524	unchanged	0.320664	0.659595	0.323835	unchanged	-0.125044	0.889221	0.151555	unchanged	-1.47013	0.418278	0.749855	unchanged
meta_412	Quinaldic acid	6.95e-05	0.000229095	0.000155101	2.72e-05	4.74e-05	2.52e-05	0.000182638	5.55e-05	4.45e-05	9.62e-05	4.59e-05	1.86e-05	2.87e-05	1.56e-05	9.59e-05	4.62e-05	6.28e-05	3.34e-05	-2.18458	0.121675	1.54297	unchanged	-0.682576	0.423264	0.600952	unchanged	-0.197145	0.849074	0.347461	unchanged	-0.175161	0.819776	0.208638	unchanged	1.49728	0.156322	1.18943	unchanged	-0.490159	0.648103	0.478063	unchanged	0.989866	0.402417	0.766302	unchanged
meta_413	trans-2-Octenoic acid, ethyl ester	3.55e-06	7.32e-06	8.12e-06	7.89e-06	6.38e-06	2.96e-06	1.67e-05	1.06e-05	5.67e-06	4.29e-06	4.91e-06	1.82e-05	6.85e-06	8.74e-06	6.21e-06	6.91e-06	3.22e-06	3.75e-06	-0.14011	0.786878	0.280178	unchanged	0.796921	0.279819	0.82337	unchanged	-0.329207	0.72266	0.305636	unchanged	-0.98045	0.427203	0.750578	unchanged	-0.528234	0.606548	0.457183	unchanged	-0.339137	0.422142	0.63518	unchanged	1.24914	0.173868	1.14041	unchanged
meta_414	Phe-Ala	5.99e-06	7.38e-06	8.33e-06	9.02e-06	6.38e-06	5.17e-06	1.05e-05	1.06e-05	9.08e-06	7.17e-06	6.43e-06	1.59e-05	4.5e-06	8.92e-06	5.42e-06	7.5e-06	1.13e-05	8.64e-06	-0.0778326	0.791598	0.276003	unchanged	0.471968	0.0331191	1.27089	unchanged	-0.646753	0.369947	0.872554	unchanged	-0.105298	0.846864	0.18872	unchanged	-0.442161	0.485474	0.638509	unchanged	0.12676	0.760537	0.332921	unchanged	0.135105	0.519857	0.575529	unchanged
meta_415		1.1e-05	1.49e-05	1.23e-05	1.17e-05	1.17e-05	1.27e-05	1.19e-05	1.27e-05	1.26e-05	1.44e-05	1.1e-05	1.29e-05	1.27e-05	1.2e-05	1.37e-05	1.06e-05	1.2e-05	8.24e-06	-0.0803909	0.614069	0.548598	unchanged	-0.039589	0.794519	0.21502	unchanged	0.0057733	0.966042	0.0738507	unchanged	-0.310438	0.17161	1.09712	unchanged	-0.00564227	0.975375	0.0203731	unchanged	-0.0918065	0.258826	0.986558	unchanged	0.265207	0.19649	1.12664	unchanged
meta_416		2.57e-05	3.02e-05	3.34e-05	3.1e-05	3.47e-05	2.41e-05	2.84e-05	3.32e-05	3.12e-05	2.03e-05	1.68e-05	1.92e-05	1.69e-05	1.47e-05	1.75e-05	1.55e-05	1.78e-05	1.47e-05	0.00711044	0.971373	0.0369087	unchanged	0.0557672	0.684265	0.319779	unchanged	-0.196926	0.149446	1.42198	unchanged	-0.227745	0.119197	1.21361	unchanged	0.667386	0.0237819	1.56063	up	0.871423	0.040938	1.50016	up	0.950898	0.00173923	1.6212	up
meta_417		6.5e-05	6.54e-05	6.91e-05	6.85e-05	6.55e-05	6.01e-05	4.52e-05	5.84e-05	3.78e-05	6.56e-05	5.75e-05	9.04e-05	5.41e-05	6.72e-05	8.63e-05	4.35e-05	5.85e-05	5.84e-05	-0.0392467	0.565911	0.598361	unchanged	-0.49642	0.0788261	1.2455	unchanged	-0.0410161	0.890632	0.15101	unchanged	-0.413128	0.209681	1.0871	unchanged	-0.0985565	0.682985	0.389408	unchanged	-0.0967871	0.68295	0.40451	unchanged	-0.181848	0.465324	0.622113	unchanged
meta_418		5.1e-05	6.64e-05	6.23e-05	5.73e-05	7.42e-05	7.01e-05	5.82e-05	6.89e-05	9.21e-05	6.95e-05	5.84e-05	5.94e-05	9.5e-05	6.9e-05	6.95e-05	6.36e-05	5.01e-05	5.71e-05	0.166221	0.347277	0.920555	unchanged	0.28644	0.323604	0.756765	unchanged	0.317359	0.208223	1.26251	unchanged	-0.132656	0.356897	0.793899	unchanged	-0.0599389	0.685825	0.331652	unchanged	-0.211077	0.361213	0.795986	unchanged	0.359157	0.244581	0.993929	unchanged
meta_419		6.55e-06	8.4e-06	6.98e-06	8.44e-06	1.01e-05	1.92e-05	1.11e-05	6.58e-06	7.71e-06	1.2e-05	8.99e-06	1.21e-05	1.32e-05	9.3e-06	8.15e-06	8.65e-06	1.09e-05	6.81e-06	0.784906	0.253814	1.20503	unchanged	0.210433	0.497132	0.539308	unchanged	-0.108088	0.691589	0.414305	unchanged	-0.327039	0.226946	0.999048	unchanged	-0.592967	0.0467976	1.43795	down	0.300027	0.56998	0.478505	unchanged	-0.055495	0.862899	0.151004	unchanged
meta_420		2.96e-05	3.22e-05	4.24e-05	4.29e-05	5.19e-05	2.1e-05	3.54e-05	3.94e-05	4.29e-05	3.22e-05	3.88e-05	4.98e-05	2.15e-05	2.45e-05	4.59e-05	5.26e-05	2.06e-05	3.45e-05	0.153252	0.72507	0.376355	unchanged	0.176063	0.383847	0.665803	unchanged	-0.394719	0.363799	0.931197	unchanged	-0.166261	0.705275	0.346543	unchanged	-0.213845	0.440976	0.625056	unchanged	0.334126	0.542456	0.505672	unchanged	0.128479	0.755512	0.287688	unchanged
meta_421	Mephentermine	3.07e-05	3.44e-05	3.14e-05	3.83e-05	3.47e-05	4.12e-05	4.03e-05	4.31e-05	4.45e-05	2.89e-05	2.38e-05	3.26e-05	3.47e-05	2.8e-05	2.14e-05	3.6e-05	3.53e-05	2.82e-05	0.243343	0.0685166	1.5759	unchanged	0.407418	0.00340654	1.40742	unchanged	-0.0202217	0.936	0.0315835	unchanged	0.222818	0.253351	0.966264	unchanged	0.178854	0.276862	0.936737	unchanged	0.442419	0.101701	1.29046	unchanged	0.363454	0.0438264	1.43314	unchanged
meta_422	Gly-Thr	1.42e-05	1.14e-05	1.14e-05	1.17e-05	1.2e-05	1.09e-05	1.18e-05	1.12e-05	1.1e-05	1.64e-05	1.98e-05	1.7e-05	1.36e-05	1.25e-05	1.37e-05	9.7e-06	6.21e-06	1.53e-05	-0.0967579	0.489474	0.734248	unchanged	-0.124835	0.389211	0.690762	unchanged	-0.418901	0.0390574	1.78039	unchanged	-0.77052	0.0933419	1.37373	unchanged	-0.523753	0.0191455	1.50523	unchanged	-0.20161	0.0277255	1.4414	unchanged	0.121931	0.761729	0.282488	unchanged
meta_423	Ethyl glucuronide	3.48e-06	4.32e-06	4.86e-06	4.88e-06	4.61e-06	2.95e-06	4.88e-06	4.23e-06	5.14e-06	3.42e-06	4.02e-06	5.66e-06	2.78e-06	3.16e-06	5.6e-06	5.9e-06	3.18e-06	3.17e-06	-0.0245743	0.927246	0.0952475	unchanged	0.171182	0.342987	0.710044	unchanged	-0.185583	0.660808	0.463217	unchanged	-0.0974467	0.813781	0.207749	unchanged	-0.0506676	0.858408	0.118532	unchanged	0.110342	0.791328	0.215604	unchanged	0.217961	0.544983	0.551577	unchanged
meta_424	Histamine	4.72e-05	4.44e-05	4.95e-05	5.61e-05	4.74e-05	4.07e-05	6.36e-05	4.88e-05	2.64e-05	3.6e-05	3.25e-05	3.34e-05	4.67e-05	2.25e-05	5.15e-05	5.38e-05	2.67e-05	4.81e-05	0.0313635	0.842823	0.218844	unchanged	-0.0237015	0.950207	0.0512486	unchanged	0.24224	0.561424	0.581463	unchanged	0.333864	0.395492	0.810311	unchanged	0.468549	0.00285071	1.62398	unchanged	0.257673	0.491576	0.595218	unchanged	0.110984	0.814349	0.209796	unchanged
meta_425		9.56e-06	1.37e-05	6.42e-06	1.23e-05	7.97e-06	1.08e-05	1.45e-05	1.56e-05	2.17e-05	1.36e-05	1.25e-05	1.53e-05	1.35e-05	1.19e-05	4.11e-05	1.95e-05	9.2e-06	1.15e-05	0.0692183	0.855011	0.19536	unchanged	0.803734	0.0738134	1.13676	unchanged	0.684783	0.47074	0.739787	unchanged	-0.0413855	0.913518	0.0949115	unchanged	-0.479848	0.196489	1.11625	unchanged	-1.09541	0.339524	0.91113	unchanged	0.365271	0.375485	0.747427	unchanged
meta_426		9.46e-05	0.000102142	9.15e-05	8.1e-05	9.13e-05	6.96e-05	0.000109276	9.1e-05	9.38e-05	9.26e-05	9.65e-05	7.89e-05	0.000117741	0.000105584	9.17e-05	0.000105139	7.44e-05	7.87e-05	-0.252932	0.116599	1.45565	unchanged	0.0288256	0.784151	0.218616	unchanged	0.233695	0.171203	1.31739	unchanged	-0.0535117	0.786057	0.238894	unchanged	0.105557	0.348629	0.815506	unchanged	-0.381071	0.069399	1.27156	unchanged	0.187894	0.357046	0.785867	unchanged
meta_427	L-Anserine	3.44e-05	4.01e-05	4.26e-05	3.82e-05	3.98e-05	3.79e-05	3.29e-05	4.19e-05	3.92e-05	4.96e-05	3.38e-05	3.72e-05	4.06e-05	3.72e-05	3.67e-05	4.43e-05	3.75e-05	3.39e-05	-0.0147644	0.887562	0.15667	unchanged	-0.0395474	0.783959	0.214796	unchanged	-0.0748858	0.718213	0.50855	unchanged	-0.0597853	0.791444	0.234572	unchanged	-0.0422332	0.843965	0.178002	unchanged	0.0178882	0.75162	0.293872	unchanged	-0.0219953	0.892159	0.11952	unchanged
meta_428		0.000232116	0.000246233	0.000322885	0.000358348	0.000307018	0.000280586	0.000158253	0.000195741	0.000272602	0.000249352	0.000256007	0.000872391	0.000129138	0.000288846	0.000213295	0.00022556	0.000253391	0.000237061	0.239545	0.257245	1.09024	unchanged	-0.354689	0.257558	0.816877	unchanged	-1.12597	0.35133	0.946885	unchanged	-0.94426	0.397438	0.817484	unchanged	-0.782019	0.450967	0.700558	unchanged	0.583491	0.136655	1.21187	unchanged	-0.192449	0.471731	0.659698	unchanged
meta_429		0.000332372	0.000344891	0.000446922	0.000383159	0.00045093	0.000361418	0.000374116	0.000344788	0.000365304	0.000352805	0.000388527	0.000513794	0.000325857	0.000333128	0.000454179	0.000492358	0.000274887	0.000442656	0.0887418	0.628867	0.498213	unchanged	-0.0522376	0.751954	0.259844	unchanged	-0.173166	0.502573	0.671694	unchanged	-0.0529434	0.863661	0.161674	unchanged	-0.158952	0.515715	0.53383	unchanged	0.102956	0.613966	0.388922	unchanged	-0.158246	0.590437	0.500297	unchanged
meta_430		0.000358526	0.000400961	0.000482592	0.000371004	0.000489836	0.000243917	0.000304301	0.000320674	0.000334045	0.000411044	0.000519446	0.000614627	0.000331186	0.000365212	0.000517808	0.000338464	0.000267557	0.000292954	-0.169028	0.606585	0.543386	unchanged	-0.373125	0.115308	1.15798	unchanged	-0.347703	0.250625	1.09224	unchanged	-0.781363	0.0541974	1.49442	unchanged	-0.31496	0.231426	0.954998	unchanged	-0.136285	0.7107	0.354921	unchanged	0.093279	0.445742	0.675798	unchanged
meta_431	D-Erythrose 4-phosphate	2.21e-06	1.37e-06	1.68e-06	1.19e-06	1.39e-06	2.62e-06	1.66e-06	1.46e-06	1.42e-06	2.54e-06	2.71e-06	3.94e-06	1.6e-06	2.2e-06	2.66e-06	3.48e-06	2.2e-06	2.24e-06	-0.0149018	0.974017	0.0358662	unchanged	-0.214382	0.433679	0.627687	unchanged	-0.509344	0.174472	1.26572	unchanged	-0.215383	0.524814	0.561745	unchanged	-0.804836	0.0775555	1.35142	unchanged	-0.310393	0.491189	0.648392	unchanged	-0.803834	0.11169	1.32259	unchanged
meta_432		4.26e-05	4.87e-05	4.95e-05	4.42e-05	3.85e-05	4.78e-05	3.48e-05	4.42e-05	3.47e-05	5.45e-05	4.63e-05	4.72e-05	5.4e-05	4.9e-05	4.35e-05	3.95e-05	4e-05	3.34e-05	-0.109768	0.383209	0.8674	unchanged	-0.308469	0.085815	1.12643	unchanged	-0.0158531	0.898928	0.169796	unchanged	-0.389661	0.0267718	1.49145	unchanged	-0.0717366	0.52081	0.540951	unchanged	-0.165652	0.263555	0.874598	unchanged	0.00945526	0.951513	0.0559636	unchanged
meta_433		4.27e-05	3.01e-05	3.67e-05	2.65e-05	3.13e-05	3.61e-05	2.1e-05	2.26e-05	1.57e-05	5.58e-05	2.83e-05	3.85e-05	3e-05	3.37e-05	4.39e-05	2.86e-05	2.96e-05	2.85e-05	-0.222667	0.323169	0.972649	unchanged	-0.885918	0.0253255	1.32081	down	-0.186686	0.621336	0.658388	unchanged	-0.499459	0.274347	1.03188	unchanged	-0.161894	0.658582	0.455105	unchanged	-0.197874	0.418212	0.760489	unchanged	-0.548352	0.0452022	1.50696	unchanged
meta_434	Nname,Clomipramine	1.69e-05	1.62e-05	1.31e-05	8.78e-06	1.26e-05	1.04e-05	8.97e-06	8.87e-06	9.01e-06	1.9e-05	2.02e-05	1.77e-05	1.36e-05	1.38e-05	1.43e-05	1.08e-05	1.35e-05	1.08e-05	-0.536113	0.0410232	1.63373	unchanged	-0.779622	0.0314142	1.38843	down	-0.449975	0.0147679	1.94267	unchanged	-0.698513	0.00347872	1.64591	down	-0.305193	0.0696762	1.36956	unchanged	-0.391331	0.0908266	1.41235	unchanged	-0.386302	0.0888149	1.39822	unchanged
meta_435	3,5-Dimethoxy-4-hydroxycinnamic acid	6.69e-05	8.41e-05	6.57e-05	0.000397744	0.000378051	0.000360652	0.000377523	0.000412745	0.000435125	6.66e-05	4.78e-05	6.09e-05	0.000262809	0.000219425	0.000277255	0.000368167	0.000304948	0.000295724	2.39076	0.00010444	1.96025	up	2.49947	0.000926986	1.4694	up	2.11538	0.00439908	1.96128	up	2.46661	0.00511741	1.70272	up	0.306057	0.165848	1.0797	unchanged	0.581431	0.00632667	1.57595	unchanged	0.338915	0.0434866	1.38544	unchanged
meta_436	Amitriptyline	2.57e-05	3.56e-05	3.39e-05	2.97e-05	3.25e-05	2.64e-05	2.58e-05	2.82e-05	2.06e-05	3.16e-05	3.48e-05	4.44e-05	3.88e-05	3.08e-05	5.45e-05	3.78e-05	2.71e-05	3.12e-05	-0.103659	0.57466	0.586397	unchanged	-0.35218	0.150476	0.992037	unchanged	0.163141	0.616159	0.51859	unchanged	-0.20451	0.381381	0.763628	unchanged	-0.219413	0.351521	0.749617	unchanged	-0.486212	0.227526	1.0949	unchanged	-0.367083	0.139812	1.1371	unchanged
meta_437		1.22e-05	8.21e-06	8.17e-06	8.99e-06	6.64e-06	1.3e-05	7.3e-06	8.01e-06	7.97e-06	2.38e-05	2.57e-05	2.31e-05	3.18e-05	1.99e-05	2.2e-05	2.16e-05	1.55e-05	2.59e-05	0.00227749	0.995128	0.00742819	unchanged	-0.29841	0.317236	0.80531	unchanged	0.0211984	0.931826	0.11044	unchanged	-0.202858	0.406422	0.791042	unchanged	-1.34163	0.00197585	1.66043	down	-1.36055	0.0359934	1.45438	down	-1.43718	0.0477447	1.51064	down
meta_438	Homovanillic acid	1.97e-06	1.54e-06	6.84e-06	7.1e-06	5.97e-06	3.09e-06	1.73e-06	6.97e-06	7.96e-06	4.01e-06	3.92e-06	3.15e-06	5.17e-06	4.41e-06	2.84e-06	2.8e-06	2.06e-06	4.16e-06	0.644577	0.408544	0.8334	unchanged	0.687063	0.460576	0.558179	unchanged	0.164163	0.594274	0.611328	unchanged	-0.29949	0.384676	0.802597	unchanged	-0.100494	0.897821	0.0747127	unchanged	0.379919	0.428117	0.747597	unchanged	0.886058	0.317607	0.881376	unchanged
meta_439		4.8e-05	8.26e-05	8.45e-05	8.24e-05	7.35e-05	4.76e-05	4.26e-05	7.22e-05	6.44e-05	8.26e-05	7.57e-05	8.28e-05	8.35e-05	7.96e-05	7.18e-05	6.23e-05	6.62e-05	6.88e-05	-0.0799256	0.819058	0.237858	unchanged	-0.263951	0.466995	0.554735	unchanged	-0.037532	0.649269	0.451566	unchanged	-0.288784	0.00923272	1.60243	unchanged	-0.164111	0.544517	0.508325	unchanged	-0.206505	0.426842	0.65485	unchanged	-0.139279	0.567639	0.527854	unchanged
meta_440		0.000493862	0.000553656	0.00074234	0.000659184	0.000609938	0.0006061	0.000537007	0.000518579	0.000448464	0.00034075	0.000197171	0.00033956	0.000519562	0.000462177	0.000521123	0.000403242	0.00049554	0.000452212	0.0672159	0.743583	0.358366	unchanged	-0.250994	0.332034	0.758774	unchanged	0.776273	0.0342451	1.77608	up	0.622582	0.0596396	1.41603	unchanged	1.02841	0.0344612	1.47504	up	0.319348	0.00898204	1.53837	unchanged	0.15483	0.249763	0.928823	unchanged
meta_441		6.2e-05	6.57e-05	4.76e-05	4.06e-05	4.16e-05	4.28e-05	6.88e-05	6.22e-05	6.34e-05	7.44e-05	0.000101663	0.000110546	7.61e-05	5.74e-05	6.11e-05	7.81e-05	7.56e-05	8.62e-05	-0.488301	0.0910282	1.64036	unchanged	0.148656	0.371925	0.702647	unchanged	-0.557762	0.0875769	1.49508	unchanged	-0.256946	0.286019	0.983963	unchanged	-0.708829	0.0567557	1.40783	unchanged	-0.639368	0.0539019	1.48701	unchanged	-0.303227	0.0222508	1.48624	unchanged
meta_442	Sebacic acid	1.51e-05	1.07e-05	2.18e-05	1.26e-05	1.55e-05	2.08e-05	1.36e-05	9.98e-06	1.35e-05	1.67e-05	2.19e-05	9.55e-06	2.27e-05	1.82e-05	2.49e-05	3.14e-05	2.22e-05	1.42e-05	0.0409315	0.914999	0.110225	unchanged	-0.362184	0.390556	0.677437	unchanged	0.450763	0.241889	1.12556	unchanged	0.491066	0.353437	0.827047	unchanged	-0.0175965	0.969635	0.00291776	unchanged	-0.427428	0.145868	1.1711	unchanged	-0.870846	0.170401	1.17428	unchanged
meta_443		9.42e-05	0.000250606	8.91e-05	0.000105136	0.000131041	0.000213799	9.57e-05	9.78e-05	0.000178793	0.000100311	0.000128033	0.000238289	0.000223831	0.000121906	0.000106651	0.000119685	0.000150721	0.00010927	0.0526594	0.936185	0.0829351	unchanged	-0.220666	0.753706	0.250439	unchanged	-0.0447321	0.936491	0.0118601	unchanged	-0.297523	0.568341	0.542655	unchanged	-0.105103	0.879999	0.119977	unchanged	-0.00771116	0.987772	0.0291979	unchanged	-0.0282454	0.940416	0.0702181	unchanged
meta_444		0.000263193	0.000284469	0.000283623	0.000526782	0.000244904	0.000283961	0.000237088	0.000274879	0.000342953	0.000716332	0.000255599	0.000308133	0.000381578	0.000292265	0.000592345	0.000312465	0.000252033	0.00024499	0.344713	0.485886	0.770042	unchanged	0.0404469	0.825261	0.181378	unchanged	-0.0157252	0.979927	0.174986	unchanged	-0.661134	0.394189	0.809388	unchanged	-0.622801	0.412293	0.796696	unchanged	-0.262363	0.605168	0.438968	unchanged	0.0787791	0.710548	0.325719	unchanged
meta_445	Uridine	4.3e-05	4.49e-05	5.86e-05	5.5e-05	5.25e-05	5.26e-05	4.64e-05	4.72e-05	3.87e-05	3.09e-05	2.01e-05	3.22e-05	4.38e-05	4.02e-05	4.46e-05	3.72e-05	4.34e-05	4.11e-05	0.127795	0.455201	0.813248	unchanged	-0.146836	0.458926	0.574233	unchanged	0.627907	0.0456876	1.74784	up	0.549676	0.0595533	1.43765	unchanged	0.816402	0.0301319	1.46685	up	0.316291	0.00538947	1.58768	unchanged	0.11989	0.347688	0.792733	unchanged
meta_446	Leu-Ile	2.95e-05	6.68e-05	6.8e-05	5.11e-05	3.66e-05	2.84e-05	3.41e-05	6.13e-05	3.73e-05	4.23e-05	2.96e-05	8.13e-05	3.41e-05	6.85e-05	3.3e-05	2.87e-05	9e-05	5e-05	-0.500673	0.342433	0.962259	unchanged	-0.308887	0.532918	0.482033	unchanged	-0.176694	0.778307	0.22335	unchanged	0.139387	0.838206	0.182135	unchanged	0.100939	0.862889	0.191114	unchanged	-0.22304	0.661283	0.323179	unchanged	-0.347335	0.589726	0.480582	unchanged
meta_447	Ile-Leu	1.18e-05	1.17e-05	1.4e-05	5.72e-06	4.69e-06	3.29e-06	4.86e-06	5.42e-06	2.2e-06	2.95e-06	5.64e-06	9.07e-06	1.08e-05	2.53e-06	7.6e-06	7.5e-06	5.97e-06	3.46e-06	-1.4544	0.00151476	1.9034	down	-1.59042	0.00327704	1.41656	down	0.248657	0.732284	0.412209	unchanged	-0.0605348	0.915754	0.0900313	unchanged	1.08929	0.0483358	1.47673	up	-0.613773	0.424879	0.720744	unchanged	-0.440605	0.390964	0.718979	unchanged
meta_448	7-Methyluric acid	1.76e-05	1.42e-05	2.07e-05	1.94e-05	1.63e-05	1.77e-05	2.75e-05	1.34e-05	1.89e-05	1.5e-05	1.5e-05	1.37e-05	2.64e-05	1.19e-05	1.49e-05	1.34e-05	4.26e-05	2.42e-05	0.0220949	0.905258	0.129396	unchanged	0.186892	0.630522	0.384008	unchanged	0.284529	0.548247	0.676896	unchanged	0.874548	0.289349	1.00059	unchanged	0.264289	0.255342	1.03591	unchanged	0.00185413	0.996399	0.022484	unchanged	-0.423367	0.525636	0.562428	unchanged
meta_449	5-Fluoro-5'-Deoxyuridine	9.33e-05	0.000108339	0.000124426	0.000115532	0.000114039	0.000127742	0.000135564	0.000148438	0.000101939	7.06e-05	8.05e-05	0.000118385	0.000114242	8.92e-05	9.91e-05	0.000106983	0.000135674	0.000115567	0.132173	0.376041	0.908615	unchanged	0.243367	0.303517	0.764419	unchanged	0.167067	0.547346	0.727399	unchanged	0.410528	0.171277	1.13506	unchanged	0.27468	0.343936	0.850113	unchanged	0.239786	0.112928	1.20197	unchanged	0.107519	0.606122	0.45633	unchanged
meta_450	Dihydrouracil	3.86e-06	3.15e-06	3.08e-06	2.51e-06	1.94e-06	2.97e-06	5.5e-06	4.95e-06	4.94e-06	2.7e-06	3.41e-06	3.44e-06	3.53e-06	2.43e-06	1.72e-06	4.32e-06	6.62e-06	4.45e-06	-0.442545	0.0873099	1.47643	unchanged	0.609195	0.00590989	1.39433	up	-0.314402	0.364709	0.865773	unchanged	0.688148	0.109442	1.34714	unchanged	0.0792373	0.631127	0.394807	unchanged	-0.048906	0.896341	0.0837777	unchanged	0.000284721	0.999056	0.00186939	unchanged
meta_451	Val-Gln	8.59e-06	1.51e-05	1.52e-05	1.69e-05	1.15e-05	1.18e-05	1.3e-05	1.73e-05	1.19e-05	1.13e-05	8.78e-06	1.94e-05	1.04e-05	1.58e-05	1.49e-05	1.17e-05	1.96e-05	1.86e-05	0.0501609	0.878289	0.162396	unchanged	0.120783	0.702598	0.298422	unchanged	0.0572102	0.892486	0.192402	unchanged	0.337455	0.443179	0.668266	unchanged	-0.0244551	0.957669	0.0171544	unchanged	-0.0315044	0.908723	0.0563674	unchanged	-0.241127	0.443863	0.656839	unchanged
meta_452	Lys-Val	0.000489493	0.000494663	0.000561321	0.000548163	0.000646689	0.000527341	0.000560212	0.000516158	0.000551413	0.000421204	0.000466863	0.000618625	0.000442139	0.000479569	0.000452652	0.000720691	0.000429734	0.000445965	0.156195	0.259163	1.10073	unchanged	0.0748551	0.376117	0.674078	unchanged	-0.132624	0.538657	0.586659	unchanged	0.0834295	0.804432	0.238164	unchanged	0.0366684	0.854714	0.195204	unchanged	0.325487	0.0770582	1.37463	unchanged	0.0280939	0.922287	0.091765	unchanged
meta_453	L-leucyl-L-proline	1.89e-05	2.79e-05	2.22e-05	1.67e-05	1.32e-05	6.53e-06	7.46e-06	9.8e-06	1.66e-05	2.5e-05	1.53e-05	4.11e-05	3.77e-05	2.47e-05	3.15e-05	1.18e-05	1.74e-05	1.6e-05	-0.919493	0.0534349	1.58538	unchanged	-1.02465	0.0369692	1.2398	down	0.205047	0.656516	0.508099	unchanged	-0.850557	0.246521	1.07111	unchanged	-0.239531	0.645319	0.426095	unchanged	-1.36407	0.0177126	1.47346	down	-0.413625	0.321167	0.838707	unchanged
meta_454	(R)-(+)-Citronellic acid	1.29e-05	1.36e-05	1.54e-05	1.35e-05	1.51e-05	1.08e-05	1.32e-05	1.22e-05	1.07e-05	2.19e-05	1.9e-05	1.42e-05	9.02e-06	7.99e-06	1.51e-05	1.77e-05	7.35e-06	6.35e-06	-0.0862697	0.616131	0.524463	unchanged	-0.212412	0.143353	0.993448	unchanged	-0.781225	0.0712674	1.64277	unchanged	-0.812706	0.151029	1.16341	unchanged	-0.397054	0.178527	1.1469	unchanged	0.297901	0.403292	0.68053	unchanged	0.20324	0.707626	0.349025	unchanged
meta_455		0.000689914	0.000583052	0.000520238	0.000617064	0.000614059	0.000720371	0.00108285	0.000983868	0.001018	0.00082925	0.00107175	0.00122823	0.00102877	0.000863262	0.000987275	0.00200125	0.00109664	0.00194225	0.12204	0.438293	0.784829	unchanged	0.782599	0.00379357	1.42782	up	-0.120089	0.561107	0.535313	unchanged	0.687653	0.14917	1.22524	unchanged	-0.803272	0.0455108	1.47287	down	-0.561143	0.00935814	1.55993	unchanged	-0.708326	0.154159	1.23446	unchanged
meta_456		2.89e-05	3.17e-05	2.5e-05	7.1e-05	5.93e-05	5.09e-05	6.92e-05	5.87e-05	6.31e-05	2.93e-05	2.69e-05	2.18e-05	5.49e-05	4.32e-05	5.92e-05	5.95e-05	3.71e-05	5.12e-05	1.08306	0.0228474	1.83607	up	1.15925	0.00133736	1.4477	up	1.01097	0.0178269	1.82884	up	0.922304	0.0586988	1.48642	unchanged	0.13343	0.439333	0.643488	unchanged	0.205521	0.349706	0.796584	unchanged	0.370381	0.14544	1.17416	unchanged
meta_457	Pro-Met	8.61e-06	8.6e-06	1.06e-05	1.09e-05	1.14e-05	8.65e-06	9.49e-06	8.84e-06	1.1e-05	1.83e-05	1.15e-05	1.64e-05	9.27e-06	8.08e-06	1.14e-05	1.45e-05	9.92e-06	9.94e-06	0.151388	0.397659	0.844701	unchanged	0.0756071	0.621388	0.381194	unchanged	-0.683393	0.0842568	1.65442	unchanged	-0.429885	0.196233	1.06288	unchanged	-0.731469	0.0814243	1.39573	unchanged	0.103312	0.612358	0.415385	unchanged	-0.225977	0.393824	0.749524	unchanged
meta_458	Abscisic Acid (cis,trans)	3.66e-05	4e-05	4.03e-05	6.99e-05	6.59e-05	5.58e-05	5.11e-05	4.96e-05	5.1e-05	2.93e-05	3.73e-05	4.15e-05	6.23e-05	6.43e-05	9e-05	6.21e-05	4.61e-05	5.56e-05	0.713568	0.020712	1.85723	up	0.37701	0.00440883	1.44398	unchanged	1.00338	0.0408433	1.76589	up	0.600639	0.036749	1.4616	up	0.113356	0.502501	0.656028	unchanged	-0.176451	0.463148	0.67084	unchanged	-0.110273	0.477996	0.657438	unchanged
meta_459	Pro-Asn	1.91e-06	2.41e-05	3.47e-05	3.15e-05	1.68e-06	1.41e-06	1.2e-06	7.16e-05	9.8e-05	1.81e-06	1.55e-06	5.34e-06	1.64e-06	2.35e-05	4.07e-06	1.14e-06	8.89e-07	1.55e-06	-0.813481	0.564105	0.58658	unchanged	1.49257	0.331994	0.761938	unchanged	1.74867	0.427884	0.934596	unchanged	-1.28035	0.296327	0.98669	unchanged	2.80323	0.213236	1.17501	unchanged	0.24108	0.891828	0.197889	unchanged	5.57616	0.193444	1.15181	unchanged
meta_460		3.44e-05	3.27e-05	4.04e-05	3.43e-05	3.03e-05	3.99e-05	3.86e-05	3.18e-05	2.2e-05	2.27e-05	2.82e-05	4.59e-05	3.17e-05	2.7e-05	4.5e-05	2.42e-05	3.17e-05	3.86e-05	-0.0417643	0.792319	0.274318	unchanged	-0.218061	0.420932	0.62599	unchanged	0.0967746	0.813145	0.284321	unchanged	-0.0356401	0.928469	0.0977605	unchanged	0.149485	0.672031	0.410755	unchanged	0.010946	0.968198	0.0182297	unchanged	-0.0329358	0.916615	0.091244	unchanged
meta_461	6-Benzylaminopurine	3.94e-05	3.35e-05	3.3e-05	4.79e-05	7.49e-05	5.25e-05	5.92e-05	8.64e-05	2.68e-05	4.94e-05	5.07e-05	7.16e-05	0.000125967	9.97e-05	3.66e-05	0.000111686	0.00019132	9.87e-05	0.728177	0.100869	1.57804	unchanged	0.704524	0.325963	0.796618	unchanged	0.611011	0.374034	1.0483	unchanged	1.22635	0.110392	1.3662	unchanged	-0.697933	0.0833587	1.40415	unchanged	-0.580767	0.391223	0.73629	unchanged	-1.21976	0.101165	1.24473	unchanged
meta_462		5.34e-05	8.21e-05	7.01e-05	7.68e-05	7.09e-05	7.69e-05	0.000322559	0.000196644	0.000115844	5.67e-05	2.11e-05	3.58e-05	5.68e-05	5.64e-05	5.3e-05	6.57e-05	0.000142202	0.000112928	0.127686	0.528337	0.683572	unchanged	1.62723	0.137799	1.1273	unchanged	0.549945	0.230503	1.22277	unchanged	1.49874	0.0718809	1.40289	unchanged	0.856342	0.0849285	1.28051	unchanged	0.434083	0.00265302	1.62662	unchanged	0.984832	0.217188	1.05243	unchanged
meta_463	6-Hydroxymelatonin	3.55e-06	8.18e-06	8.86e-06	8.25e-06	6.07e-06	4.09e-06	6.4e-05	4.19e-06	5.81e-06	7.5e-06	5.88e-06	1.02e-05	4.35e-06	7.56e-06	5.81e-05	4.79e-06	6.54e-05	0.000101538	-0.160834	0.744051	0.339994	unchanged	1.84607	0.46111	0.608043	unchanged	1.5706	0.467889	0.746797	unchanged	2.86545	0.22201	1.12195	unchanged	-0.195149	0.660636	0.344283	unchanged	-1.92659	0.427431	0.778329	unchanged	-1.21452	0.403186	0.711021	unchanged
meta_464	L-Proline	3.95e-05	5.02e-05	4.02e-05	5.26e-05	5.48e-05	3.84e-05	4.17e-05	5.82e-05	6.87e-05	4.96e-05	5.43e-05	7.83e-05	5.3e-05	4.35e-05	6.19e-05	7.31e-05	3.3e-05	4.78e-05	0.165937	0.447356	0.772695	unchanged	0.374714	0.239261	0.885222	unchanged	-0.202152	0.494222	0.680663	unchanged	-0.242291	0.55993	0.522073	unchanged	-0.486888	0.179436	1.12973	unchanged	-0.118799	0.602141	0.468967	unchanged	0.130117	0.75076	0.280325	unchanged
meta_465	Thr-Lys	3.9e-06	3.83e-06	4.5e-06	4.57e-06	3.55e-06	3.83e-06	7.48e-06	4.22e-06	4.6e-06	4.15e-06	3.13e-06	5.21e-06	3.59e-06	3.96e-06	3.38e-06	4.37e-06	1.32e-05	3.83e-06	-0.0318401	0.823354	0.230789	unchanged	0.413605	0.317789	0.800949	unchanged	-0.194023	0.478892	0.739852	unchanged	0.776283	0.432697	0.750617	unchanged	-0.0316318	0.897872	0.122428	unchanged	0.130551	0.392788	0.810297	unchanged	-0.39431	0.63921	0.426014	unchanged
meta_466		6.74e-05	8.3e-05	6.63e-05	8.75e-05	8.93e-05	7.56e-05	9.51e-05	9.24e-05	0.000100023	7.26e-05	6.62e-05	8e-05	6.19e-05	6.32e-05	7.42e-05	0.000111806	6.67e-05	8.49e-05	0.219241	0.164146	1.28213	unchanged	0.406892	0.0340533	1.32371	unchanged	-0.134214	0.309474	1.04144	unchanged	0.267528	0.375856	0.828661	unchanged	-0.0131877	0.926217	0.0833519	unchanged	0.340268	0.0387546	1.37863	unchanged	0.126176	0.604398	0.480072	unchanged
meta_467		5.99e-05	7.66e-05	8.47e-05	7.95e-05	9.81e-05	4.63e-05	0.000105967	0.000102245	0.000110526	7.3e-05	8.23e-05	0.00012166	5.35e-05	6.02e-05	0.000110626	0.000142088	6.74e-05	0.000110751	0.0183765	0.958839	0.0544736	unchanged	0.527199	0.0360844	1.33664	unchanged	-0.303776	0.496606	0.702733	unchanged	0.209381	0.616029	0.456762	unchanged	-0.324561	0.346383	0.793821	unchanged	-0.00240863	0.996033	0.0369354	unchanged	-0.00674293	0.983804	0.0190968	unchanged
meta_468	N-Acetylglutamine	9.43e-06	1.91e-05	1.01e-05	4.03e-05	2.48e-05	2.08e-05	7.01e-05	9.18e-05	8.17e-05	1.76e-05	1.02e-05	1.26e-05	2.49e-05	3.09e-05	2.11e-05	2.13e-05	8.18e-05	2.35e-05	1.15406	0.0992338	1.50032	unchanged	2.65767	0.00251315	1.44745	up	0.929952	0.0299409	1.72967	up	1.64899	0.282908	1.0141	unchanged	-0.0639546	0.886504	0.131108	unchanged	0.160154	0.679587	0.453008	unchanged	0.944723	0.179399	1.13793	unchanged
meta_469	Met-Val	8.16e-06	1.35e-05	1.02e-05	1.33e-05	1.3e-05	9.5e-06	1.06e-05	1.3e-05	1.26e-05	1.23e-05	1.31e-05	2.51e-05	9.34e-06	1.24e-05	1.09e-05	9.89e-06	1.79e-05	1.57e-05	0.173298	0.533537	0.636317	unchanged	0.188255	0.455932	0.58286	unchanged	-0.630713	0.284878	1.0848	unchanged	-0.217251	0.654346	0.422049	unchanged	-0.666988	0.268518	0.959595	unchanged	0.137023	0.518759	0.595809	unchanged	-0.261483	0.423497	0.720304	unchanged
meta_470		6.4e-05	3.3e-05	3.48e-05	1.89e-05	2.17e-05	2.81e-05	2.1e-05	6.13e-06	2.06e-05	3.83e-05	5.36e-05	3.43e-05	1.01e-05	2.06e-05	5.99e-06	1.07e-05	5.84e-06	7.63e-06	-0.942087	0.163549	1.39898	unchanged	-1.46787	0.0897211	1.15628	unchanged	-1.78222	0.0177175	1.78214	down	-2.38628	0.0233931	1.62494	down	0.0623492	0.882526	0.0899018	unchanged	0.902481	0.119543	1.20425	unchanged	0.980761	0.245282	1.01403	unchanged
meta_471	Glu-Cys	0.000320346	0.000327759	0.000282315	0.000242505	0.000248489	0.000216436	0.000235791	7.03e-06	9.53e-06	0.000408529	0.00041139	0.000557563	0.000320199	4.03e-06	0.000429145	4.98e-06	3.14e-05	1.76e-05	-0.395293	0.0157437	1.78461	unchanged	-1.88242	0.0919087	1.22011	unchanged	-0.870595	0.239352	1.24461	unchanged	-4.67131	0.0107859	1.68551	down	-0.566079	0.0841738	1.39856	unchanged	-0.0907779	0.915498	0.144417	unchanged	2.2228	0.475698	0.662447	unchanged
meta_472	Adenosine	0.000563335	0.000642076	0.00107527	0.000828247	0.000761848	0.000437006	0.000469002	0.000934712	0.000420527	0.00135625	0.00137239	0.00122517	0.000562672	0.00115429	0.000939637	0.000529848	0.0010311	0.00142695	-0.170046	0.695562	0.40613	unchanged	-0.322168	0.541917	0.466931	unchanged	-0.573661	0.12119	1.55864	unchanged	-0.404111	0.34007	0.915149	unchanged	-0.793778	0.0627148	1.42116	unchanged	-0.390163	0.382354	0.712654	unchanged	-0.711835	0.286601	0.887571	unchanged
meta_473		0.00154364	0.00234957	0.00218851	0.00355585	0.00271903	0.00101183	0.00157047	0.00274979	0.00095981	0.000509425	0.000424981	0.00433892	0.000563909	0.00200064	0.00147383	0.00114422	0.0012962	0.00289982	0.260786	0.652896	0.487845	unchanged	-0.203923	0.678084	0.331486	unchanged	-0.384937	0.78583	0.224766	unchanged	0.0181926	0.988443	0.000703964	unchanged	0.205767	0.855352	0.181748	unchanged	0.851491	0.292536	0.927017	unchanged	-0.0163484	0.980446	0.0211975	unchanged
meta_474		0.000856259	0.00116366	0.00168359	0.00348275	0.00276179	0.00060812	0.000813083	0.00197483	0.000864086	0.0004074	0.000509209	0.00391775	0.000290807	0.00166084	0.000926292	0.000826008	0.000754546	0.00267393	0.88777	0.348227	0.995193	unchanged	-0.0202063	0.971662	0.0283811	unchanged	-0.748291	0.637229	0.436004	unchanged	-0.184341	0.892086	0.140698	unchanged	-0.384432	0.777223	0.253904	unchanged	1.25163	0.263296	0.991703	unchanged	-0.220297	0.800621	0.22579	unchanged
meta_475		2.33e-05	3.72e-05	2.63e-05	3.68e-05	3.42e-05	4.66e-05	3.89e-05	2.85e-05	4.02e-05	2.4e-05	1.94e-05	2.12e-05	2.53e-05	2.65e-05	1.87e-05	2.08e-05	3.19e-05	2.14e-05	0.439815	0.144103	1.32171	unchanged	0.311851	0.283409	0.779224	unchanged	0.127766	0.518777	0.703238	unchanged	0.201412	0.473687	0.670576	unchanged	0.426223	0.215591	1.09758	unchanged	0.738272	0.032567	1.44559	up	0.536662	0.0978374	1.21635	unchanged
meta_476	DL-Homocystine	0.000112457	3.75e-05	8.39e-05	5.81e-05	4.28e-05	3.96e-05	0.000115607	7.27e-05	3.26e-05	2.14e-05	3.64e-05	2.77e-05	2.56e-05	1.83e-05	1.96e-05	1.67e-05	6.55e-05	5.91e-05	-0.735283	0.288098	1.11431	unchanged	-0.0824449	0.900323	0.0980066	unchanged	-0.427179	0.233641	1.13202	unchanged	0.723617	0.348469	0.860867	unchanged	1.4507	0.147281	1.23011	unchanged	1.1426	0.0324988	1.52665	up	0.644639	0.412364	0.70398	unchanged
meta_477	4-Nitroquinoline-1-oxide	3.37e-06	4.25e-06	4.75e-06	1.76e-06	3.95e-06	2.16e-06	1.96e-06	3.62e-06	4.77e-06	3.92e-06	5.23e-06	4.69e-06	3.63e-06	3.28e-06	5.13e-06	2.69e-06	3.03e-06	3.05e-06	-0.653478	0.144539	1.36091	unchanged	-0.255334	0.516743	0.510399	unchanged	-0.201799	0.436073	0.81591	unchanged	-0.657594	0.0381278	1.56235	down	-0.163241	0.424424	0.614791	unchanged	-0.61492	0.191908	1.08235	unchanged	0.23902	0.585262	0.50404	unchanged
meta_478	Nname,cis-Vaccenic acid	2.91e-06	1.8e-06	2.62e-06	4.21e-06	3.11e-06	3.85e-06	2.52e-06	4.07e-06	3.72e-06	3.25e-06	2.92e-06	4.2e-06	4e-06	3.41e-06	3.78e-06	4.31e-06	4.2e-06	5e-06	0.606519	0.0512912	1.59272	unchanged	0.490048	0.168768	0.962776	unchanged	0.10925	0.567307	0.656101	unchanged	0.382411	0.0945197	1.29108	unchanged	-0.49864	0.118647	1.21316	unchanged	-0.001371	0.992921	0.0284436	unchanged	-0.391003	0.136931	1.17828	unchanged
meta_479	epsilon-Captrolactone	0.000152007	0.000235302	0.000273765	0.000393681	0.000314925	0.000110919	0.000157257	0.000303789	0.000114205	6.48e-05	6.04e-05	0.000492609	7.74e-05	0.000230281	0.000233685	0.000156151	0.000158555	0.000347342	0.309977	0.608648	0.546609	unchanged	-0.200621	0.698239	0.305429	unchanged	-0.190705	0.879599	0.100564	unchanged	0.0996829	0.931514	0.0681598	unchanged	0.0975591	0.930327	0.0976484	unchanged	0.598241	0.411087	0.736588	unchanged	-0.202745	0.752136	0.277035	unchanged
meta_480		2.46e-05	3.36e-05	2.95e-05	2.5e-05	3.3e-05	1.58e-05	1.55e-05	1.8e-05	1.97e-05	3.01e-05	2.78e-05	3.7e-05	1.9e-05	2.21e-05	2.45e-05	1.69e-05	1.06e-05	1.43e-05	-0.249454	0.466127	0.756565	unchanged	-0.722048	0.0298993	1.32343	down	-0.528937	0.0509661	1.67152	unchanged	-1.18537	0.00863729	1.6183	down	-0.112736	0.563289	0.479483	unchanged	0.166747	0.649007	0.407727	unchanged	0.350585	0.1687	1.08594	unchanged
meta_481	Deoxyadenosine	0.000146256	0.000100548	0.000164476	0.000122116	0.00013278	9.41e-05	0.000195864	0.000150947	0.000174374	5.38e-05	8.73e-05	4.51e-05	4.94e-05	2.8e-05	6e-05	0.000138574	0.000116705	9.84e-05	-0.236989	0.413656	0.831465	unchanged	0.341676	0.196005	0.920218	unchanged	-0.438836	0.369917	0.937397	unchanged	0.926073	0.0326785	1.4759	up	1.14356	0.0372586	1.44886	up	1.3454	0.00996988	1.52245	up	0.55916	0.0332288	1.41036	unchanged
meta_482	5'-Deoxyadenosine	1.51e-05	2.82e-05	3.28e-05	3.16e-05	2.95e-05	3.18e-05	4.93e-05	4.76e-05	4.2e-05	9e-06	2.3e-05	2.73e-05	2.63e-05	2.58e-05	1.46e-05	4.7e-05	5.24e-05	3.41e-05	0.289359	0.398244	0.917242	unchanged	0.868648	0.0425766	1.29662	up	0.170853	0.732297	0.513782	unchanged	1.1713	0.0330403	1.46921	up	0.359146	0.505463	0.643639	unchanged	0.477653	0.144726	1.27904	unchanged	0.0564922	0.783756	0.2515	unchanged
meta_483		1.15e-05	1.66e-05	1.35e-05	1.58e-05	1.39e-05	2.21e-05	1.54e-05	1.23e-05	1.66e-05	1.11e-05	8.3e-06	8.72e-06	1.27e-05	1.17e-05	1.01e-05	9.07e-06	1.39e-05	9.54e-06	0.315365	0.319599	0.994196	unchanged	0.0896745	0.674329	0.326504	unchanged	0.291021	0.145683	1.31456	unchanged	0.205816	0.472028	0.653428	unchanged	0.56198	0.0726799	1.35129	unchanged	0.586324	0.137228	1.22739	unchanged	0.445839	0.124708	1.15924	unchanged
meta_484	1H-Indole-3-propanoic acid	1.99e-05	2.12e-05	2.44e-05	2.56e-05	2.87e-05	1.76e-05	2.04e-05	2.05e-05	2.24e-05	2.69e-05	2.73e-05	3.78e-05	1.98e-05	2.35e-05	3.22e-05	3.24e-05	2.13e-05	2.23e-05	0.136043	0.592297	0.569987	unchanged	-0.0469982	0.674934	0.334647	unchanged	-0.286505	0.340492	0.949776	unchanged	-0.277378	0.345493	0.808502	unchanged	-0.491685	0.115851	1.26809	unchanged	-0.0691372	0.823615	0.219957	unchanged	-0.261305	0.360067	0.832011	unchanged
meta_485	Naproxen	1.21e-05	3.48e-06	2.57e-06	1.57e-05	3.71e-06	9.32e-06	4.67e-06	1.41e-05	6.15e-06	2.76e-06	2.56e-06	1.89e-05	8.14e-06	7.63e-06	4.4e-06	1.62e-05	5.37e-06	1.01e-05	0.666123	0.485613	0.709595	unchanged	0.461029	0.61866	0.384184	unchanged	-0.263579	0.82867	0.148356	unchanged	0.388546	0.715224	0.336321	unchanged	-0.41776	0.764185	0.308635	unchanged	0.511942	0.503234	0.673823	unchanged	-0.345277	0.628876	0.419309	unchanged
meta_486	Phe-Ser	1.11e-05	1.23e-05	1.28e-05	1.07e-05	1.63e-05	1.13e-05	1.5e-05	1.53e-05	1.63e-05	1.32e-05	1.1e-05	2.2e-05	1.19e-05	1.05e-05	1.44e-05	1.36e-05	1.71e-05	1.3e-05	0.0796765	0.742229	0.354304	unchanged	0.360426	0.00693136	1.38766	unchanged	-0.332444	0.450075	0.791423	unchanged	-0.0829742	0.828494	0.207705	unchanged	-0.34976	0.427813	0.738902	unchanged	0.0623603	0.813098	0.147294	unchanged	0.0936402	0.532511	0.568327	unchanged
meta_487		7.68e-05	8.28e-05	8.74e-05	9.03e-05	0.000107263	4.92e-05	7.64e-05	0.00011556	9.31e-05	0.000120604	0.000136076	0.000115597	5.31e-05	6.06e-05	0.000103359	0.0001684	5.79e-05	7.44e-05	-0.00157491	0.99635	0.00518205	unchanged	0.206687	0.381136	0.701033	unchanged	-0.778001	0.0653114	1.72223	unchanged	-0.307696	0.561919	0.544778	unchanged	-0.591932	0.00958159	1.58507	down	0.184494	0.693657	0.322454	unchanged	-0.0775499	0.895986	0.119292	unchanged
meta_488		4.77e-05	4.9e-05	5.75e-05	5.47e-05	6.67e-05	3.69e-05	4.61e-05	5.29e-05	5.97e-05	4.83e-05	4.71e-05	6.37e-05	5.81e-05	3.91e-05	6.06e-05	7.1e-05	3.06e-05	5.01e-05	0.0381186	0.892061	0.146279	unchanged	0.0411222	0.780457	0.218097	unchanged	-0.0113735	0.963914	0.049677	unchanged	-0.0685005	0.860914	0.161864	unchanged	-0.0448664	0.807581	0.19632	unchanged	0.0046257	0.988512	0.00585187	unchanged	0.0647563	0.86481	0.155556	unchanged
meta_489	Melamine	4.49e-05	6.65e-05	6.34e-05	6.1e-05	5.3e-05	5.07e-05	4e-05	3.71e-05	4.51e-05	3.08e-05	3.45e-05	0.000113319	2.7e-05	5.26e-05	4.55e-05	4.93e-05	3.85e-05	4.15e-05	-0.0861498	0.682742	0.434314	unchanged	-0.516226	0.109995	1.14483	unchanged	-0.514601	0.580369	0.534051	unchanged	-0.466375	0.604102	0.505212	unchanged	-0.0312045	0.967125	0.0228794	unchanged	0.397247	0.219634	1.05606	unchanged	-0.0810547	0.588471	0.472795	unchanged
meta_490		0.000845847	0.00112579	0.000920122	0.000857709	0.00109665	0.000991818	0.00079976	0.00111425	0.0011975	0.00107707	0.000903204	0.00101071	0.00124066	0.00109874	0.00100362	0.000965448	0.000775353	0.00078954	0.0268986	0.875704	0.159993	unchanged	0.105666	0.648004	0.356262	unchanged	0.160534	0.247695	1.13161	unchanged	-0.241289	0.127702	1.19376	unchanged	-0.0486755	0.755783	0.270111	unchanged	-0.182311	0.246759	0.946013	unchanged	0.298279	0.249869	0.964069	unchanged
meta_491		5.44e-05	0.00010724	5.64e-05	5.58e-05	5.49e-05	6.53e-05	7.09e-05	5.31e-05	5.32e-05	6.6e-05	9.2e-05	8.6e-05	7.24e-05	0.00011048	5.79e-05	7.25e-05	4.85e-05	6.93e-05	-0.309062	0.504617	0.72768	unchanged	-0.299194	0.521176	0.515072	unchanged	-0.0193198	0.954762	0.0523518	unchanged	-0.359166	0.175178	1.09876	unchanged	-0.162452	0.681549	0.343026	unchanged	-0.452194	0.300832	0.893705	unchanged	-0.102479	0.674964	0.366468	unchanged
meta_492		5.3e-05	9.94e-05	0.000109098	0.000106481	8.57e-05	5.51e-05	5.23e-05	6.82e-05	5.32e-05	4.52e-05	4.5e-05	0.00011492	5.32e-05	7.9e-05	8e-05	3.24e-05	7.11e-05	5.29e-05	-0.0811026	0.845279	0.202657	unchanged	-0.590349	0.227698	0.930588	unchanged	0.0489604	0.931302	0.162217	unchanged	-0.391265	0.575478	0.52552	unchanged	0.350029	0.5553	0.559263	unchanged	0.219966	0.546067	0.567447	unchanged	0.150945	0.673444	0.37895	unchanged
meta_493	1,2-Diacetylhydrazine	0.000665479	0.00131161	0.00131342	0.0018306	0.00147526	0.00106715	0.00101815	0.00156833	0.00109957	0.000785433	0.00109301	0.00249049	0.00105847	0.00141151	0.0012388	0.000856878	0.00153677	0.000977125	0.410315	0.307103	0.994032	unchanged	0.163761	0.658454	0.343759	unchanged	-0.236333	0.717983	0.308763	unchanged	-0.3742	0.602736	0.4915	unchanged	-0.408965	0.576575	0.480604	unchanged	0.237683	0.43329	0.742549	unchanged	0.128996	0.718355	0.317281	unchanged
meta_494	1-Deoxy-D-xylulose 5-phosphate	4.96e-06	6.11e-06	5.42e-06	4.82e-06	4.46e-06	4.66e-06	3.89e-06	4.97e-06	4.82e-06	5.26e-06	5.62e-06	7.01e-06	5.19e-06	4.48e-06	8.22e-06	4.18e-06	6.45e-06	3.1e-06	-0.242662	0.114544	1.51978	unchanged	-0.269358	0.119569	1.03836	unchanged	0.00059201	0.998587	0.029371	unchanged	-0.381431	0.30234	0.901183	unchanged	-0.116802	0.509734	0.55684	unchanged	-0.360056	0.370217	0.867058	unchanged	-0.00472923	0.989608	0.0116525	unchanged
meta_495		0.00328202	0.00227547	0.00300024	0.00210042	0.00262386	0.00426432	0.00225168	0.00194496	0.00162515	0.0068373	0.0064098	0.00753466	0.00861375	0.00774063	0.00638908	0.00600521	0.00691019	0.00774688	0.0708665	0.854943	0.193957	unchanged	-0.555764	0.0729328	1.17188	unchanged	0.130135	0.434567	0.896685	unchanged	-0.00831798	0.95078	0.0768336	unchanged	-1.28002	0.000814092	1.65666	down	-1.33929	0.0075353	1.54139	down	-1.82746	0.00529814	1.62397	down
meta_496	Tyr-Gly	4.5e-06	4e-06	4.41e-06	4.77e-06	3.84e-06	7.49e-06	8.45e-06	4.59e-06	4.24e-06	3.53e-06	4.48e-06	3.73e-06	4.41e-06	2.87e-06	3.01e-06	3.9e-06	3.18e-06	4.57e-06	0.31824	0.43433	0.851826	unchanged	0.420165	0.393718	0.698182	unchanged	-0.1893	0.457699	0.733685	unchanged	-0.0117311	0.952296	0.0647719	unchanged	0.137927	0.317243	0.87874	unchanged	0.645467	0.212099	1.03109	unchanged	0.569823	0.296479	0.923648	unchanged
meta_497		0.000831641	0.0018478	0.000837549	0.000793689	0.00124789	0.000918601	0.000802918	0.00169354	0.00107611	0.000702816	0.000886567	0.000974292	0.00291013	0.0010548	0.000992875	0.000989009	0.00078678	0.000837006	-0.248655	0.649732	0.487948	unchanged	0.0226201	0.96769	0.0318873	unchanged	0.951491	0.331798	1.10791	unchanged	0.0273811	0.878976	0.144441	unchanged	0.456127	0.448072	0.723592	unchanged	-0.744018	0.401493	0.755704	unchanged	0.451366	0.348186	0.846467	unchanged
meta_498		0.000155517	0.000197692	0.000175971	0.000182773	0.000232183	0.000164877	0.000150525	0.000246759	0.000188029	0.00026027	0.000219485	0.000325725	0.000206995	0.00020136	0.000288057	0.000168453	0.000149626	0.00025002	0.13188	0.520509	0.661826	unchanged	0.145452	0.587283	0.432577	unchanged	-0.209905	0.433319	0.826615	unchanged	-0.503704	0.144199	1.17192	unchanged	-0.60609	0.0815847	1.36616	unchanged	-0.264305	0.328764	0.862447	unchanged	0.0430649	0.897105	0.113359	unchanged
meta_499		3.18e-05	2.96e-05	3.06e-05	3.16e-05	3.42e-05	2.93e-05	2.7e-05	3.77e-05	2.86e-05	6.24e-05	5.49e-05	5.86e-05	4.51e-05	4.13e-05	4.81e-05	4.52e-05	4.9e-05	3.18e-05	0.0459619	0.571223	0.598761	unchanged	0.0199981	0.910691	0.0925557	unchanged	-0.38731	0.00916115	1.90205	unchanged	-0.482017	0.068718	1.42257	unchanged	-0.934273	0.0033742	1.6745	down	-0.501001	0.00735524	1.57187	unchanged	-0.432258	0.165217	1.09663	unchanged
meta_500		1.45e-05	2.51e-05	2.4e-05	3.27e-05	2.62e-05	2.28e-05	1.04e-05	2.77e-05	1.31e-05	2.16e-05	1.29e-05	7.32e-05	8.34e-06	3.16e-05	1.46e-05	1.51e-05	1.03e-05	2.85e-05	0.360754	0.247909	1.10497	unchanged	-0.313108	0.555596	0.45892	unchanged	-0.9809	0.453321	0.741668	unchanged	-0.99926	0.444723	0.727504	unchanged	-0.759508	0.518571	0.600117	unchanged	0.582146	0.325832	0.896048	unchanged	-0.0733554	0.913066	0.0966461	unchanged
meta_501		2.96e-05	2.75e-05	2.79e-05	2.08e-05	2.17e-05	3.63e-05	1.88e-05	2.09e-05	2.67e-05	2.53e-05	1.75e-05	2.08e-05	4.16e-05	2.87e-05	2.06e-05	1.73e-05	2.78e-05	6.58e-06	-0.108253	0.723709	0.391561	unchanged	-0.353582	0.114085	1.15379	unchanged	0.515002	0.271699	1.16349	unchanged	-0.300279	0.591441	0.492054	unchanged	0.416738	0.0776587	1.38053	unchanged	-0.206517	0.636744	0.408938	unchanged	0.363435	0.514631	0.584323	unchanged
meta_502	5-Methylcytidine	1.02e-05	9.3e-06	1.13e-05	1.05e-05	1.08e-05	1.05e-05	8.64e-06	7.78e-06	8.92e-06	1.58e-05	1.33e-05	1.63e-05	1.21e-05	1.47e-05	1.63e-05	1.25e-05	8.54e-06	1.2e-05	0.0419958	0.653508	0.492009	unchanged	-0.282913	0.0659669	1.19188	unchanged	-0.070477	0.664797	0.516045	unchanged	-0.459624	0.0599342	1.38527	unchanged	-0.555346	0.0173957	1.54226	unchanged	-0.442873	0.0880595	1.41647	unchanged	-0.378636	0.1678	1.17192	unchanged
meta_503	Glycerophosphocholine	0.029786	0.0258286	0.0232956	0.0217166	0.0272997	0.0220651	0.0259236	0.0224385	0.0208866	0.0275082	0.0360289	0.0390194	0.0321404	0.0256451	0.0325421	0.0217773	0.0245059	0.0284619	-0.150742	0.374549	0.879897	unchanged	-0.188427	0.255164	0.821718	unchanged	-0.18318	0.385975	0.825545	unchanged	-0.45637	0.0967725	1.32107	unchanged	-0.378135	0.135711	1.20373	unchanged	-0.345696	0.0923105	1.27251	unchanged	-0.110192	0.498108	0.582269	unchanged
meta_504	.gamma.-L-Glu-.epsilon.-L-Lys	4.03e-06	2.95e-06	6.22e-06	5.98e-06	6.73e-06	5.89e-06	7.07e-06	7.92e-06	7.47e-06	8.82e-06	6.76e-06	1.45e-05	6.26e-06	9.75e-06	8.42e-06	1.58e-05	8.38e-06	7.67e-06	0.494879	0.195875	1.31683	unchanged	0.766988	0.0766684	1.2429	unchanged	-0.302429	0.513574	0.656012	unchanged	0.0801012	0.877545	0.14933	unchanged	-1.19068	0.122055	1.25784	unchanged	-0.39337	0.189973	1.12891	unchanged	-0.503792	0.351731	0.853012	unchanged
meta_505		5.84e-05	6.87e-05	6.02e-05	6.7e-05	6.02e-05	6.61e-05	5.78e-05	6e-05	7.96e-05	8.72e-05	5.92e-05	7.14e-05	8.71e-05	6.94e-05	7.26e-05	6.51e-05	5.03e-05	5.25e-05	0.0459355	0.628176	0.504905	unchanged	0.0766398	0.68736	0.321665	unchanged	0.0737069	0.718708	0.306508	unchanged	-0.37474	0.167322	1.14568	unchanged	-0.217848	0.337587	0.872899	unchanged	-0.245619	0.146768	1.173	unchanged	0.233532	0.311691	0.84348	unchanged
meta_506		0.000388775	0.000433223	0.000334746	0.000937647	0.000933684	0.000748406	0.00101673	0.000905486	0.000870054	0.000383269	0.000347844	0.000329008	0.000745789	0.000628831	0.000763785	0.000870794	0.000559744	0.000701825	1.17935	0.00719159	1.89314	up	1.27137	0.00106095	1.45105	up	1.01231	0.00723668	1.92628	up	1.00822	0.0538769	1.54065	unchanged	0.12584	0.393291	0.719261	unchanged	0.292887	0.109937	1.21395	unchanged	0.388986	0.118294	1.22916	unchanged
meta_507		8.12e-05	0.000100242	5.24e-05	3.07e-05	0.000124087	2.55e-05	3.37e-05	1.37e-05	3.68e-05	0.000782937	0.000837186	0.000566917	0.000219495	9.87e-05	0.000891975	0.000153496	0.000108307	0.000182835	-0.375373	0.647608	0.489775	unchanged	-1.47453	0.0497414	1.25099	down	-0.853815	0.317283	1.1488	unchanged	-2.29828	0.0148062	1.6559	down	-3.22544	0.0137529	1.63354	down	-2.747	0.29799	0.991494	unchanged	-2.40169	0.0220398	1.55331	down
meta_508	Suprofen	4.38e-05	4.84e-05	6.32e-05	5.25e-05	5.1e-05	5.21e-05	4.83e-05	4.63e-05	4.14e-05	3.87e-05	2.25e-05	3.42e-05	4.75e-05	4.56e-05	4.61e-05	3.78e-05	4.13e-05	4e-05	0.00170551	0.992595	0.00977535	unchanged	-0.193228	0.385301	0.686502	unchanged	0.545588	0.0914479	1.63601	unchanged	0.31981	0.239578	1.07715	unchanged	0.703713	0.0596193	1.36062	unchanged	0.15983	0.00199001	1.61189	unchanged	0.190674	0.0926308	1.29105	unchanged
meta_509	Ile-Ser	1.86e-05	3.83e-05	2.84e-05	3.84e-05	2.89e-05	2.17e-05	3.54e-05	4.65e-05	3.83e-05	2e-05	1.8e-05	4.51e-05	2.32e-05	3.09e-05	1.94e-05	2.67e-05	5.07e-05	3.14e-05	0.0610516	0.877339	0.16307	unchanged	0.494873	0.169043	0.978172	unchanged	-0.179701	0.754818	0.249622	unchanged	0.388129	0.49547	0.604094	unchanged	0.0369599	0.948759	0.0822589	unchanged	0.277713	0.433113	0.743974	unchanged	0.143703	0.671075	0.382299	unchanged
meta_510	Lys-Leu	4.36e-05	6.09e-05	5.97e-05	7.76e-05	5.59e-05	5.96e-05	5.44e-05	6.71e-05	6.58e-05	4.11e-05	4.77e-05	0.000105454	4.91e-05	7.12e-05	4.04e-05	5.21e-05	7.39e-05	6.09e-05	0.233679	0.332956	0.953567	unchanged	0.189964	0.33167	0.720792	unchanged	-0.273361	0.654787	0.379058	unchanged	-0.0556095	0.917891	0.104436	unchanged	-0.241968	0.678251	0.368388	unchanged	0.265072	0.399123	0.786022	unchanged	0.00360547	0.984619	0.0162887	unchanged
meta_511	Pentadecanoic Acid	0.000307419	0.000365542	0.000374362	0.000348592	0.000339987	0.000373316	0.00027588	0.000341422	0.000481838	0.000461493	0.000281783	0.000432011	0.000531302	0.000409885	0.000420798	0.000415604	0.000298759	0.000303868	0.0199338	0.848528	0.203049	unchanged	0.0696693	0.80897	0.196212	unchanged	0.212698	0.416525	0.801985	unchanged	-0.206948	0.486255	0.619946	unchanged	-0.166307	0.533119	0.57668	unchanged	-0.359071	0.11524	1.29097	unchanged	0.11031	0.72938	0.304985	unchanged
meta_512	Disulfiram	2.27e-06	1.51e-06	1.79e-06	1.62e-06	2.77e-06	8.88e-07	1.01e-06	5.74e-07	1.84e-06	6.65e-06	9.29e-06	6.55e-06	3.4e-06	2.76e-06	5.99e-06	4.49e-06	2.47e-06	2.44e-06	-0.0763759	0.883067	0.15967	unchanged	-0.704126	0.188434	0.943457	unchanged	-0.887929	0.0616723	1.61056	unchanged	-1.25794	0.0204732	1.52855	down	-2.01351	0.0194785	1.59831	down	-1.20196	0.131806	1.21868	unchanged	-1.4597	0.0795539	1.31248	unchanged
meta_513	alpha-D-Glucose 1-phosphate	1.32e-05	1.42e-05	1.31e-05	1.44e-05	1.51e-05	1.56e-05	1.55e-05	1.61e-05	1.7e-05	1.24e-05	1.37e-05	1.87e-05	1.75e-05	1.37e-05	1.42e-05	2.2e-05	1.36e-05	1.85e-05	0.155893	0.0370043	1.64716	unchanged	0.261734	0.0106003	1.35903	unchanged	0.0221138	0.924561	0.195721	unchanged	0.270812	0.378926	0.768755	unchanged	-0.143213	0.540945	0.566559	unchanged	-0.00943368	0.942905	0.0744195	unchanged	-0.15229	0.537224	0.569767	unchanged
meta_514	D-Glucose 6-phosphate	1.71e-05	1.45e-05	1.36e-05	2.47e-05	2.82e-05	2.73e-05	2.6e-05	2.22e-05	3.07e-05	3.04e-05	2.24e-05	3.33e-05	3.88e-05	2.96e-05	2.91e-05	4.44e-05	2.29e-05	3.09e-05	0.831344	0.0013951	1.90538	up	0.809213	0.0295989	1.33531	up	0.179603	0.449837	0.786287	unchanged	0.189485	0.608006	0.478463	unchanged	-0.933083	0.0421119	1.52942	down	-0.281342	0.20265	1.08845	unchanged	-0.313355	0.421506	0.713552	unchanged
meta_515	Beta-D-Fructose 6-phosphate	5.2e-06	5.99e-06	4.87e-06	7.81e-06	8.41e-06	7.95e-06	7.73e-06	7.06e-06	9.54e-06	7e-06	4.73e-06	1.17e-05	1.11e-05	1.14e-05	1.07e-05	1.28e-05	7.39e-06	5.56e-06	0.589415	0.0051548	1.8923	up	0.598872	0.0483023	1.27193	up	0.503304	0.251457	1.29169	unchanged	0.135608	0.808875	0.23019	unchanged	-0.543117	0.353689	0.870221	unchanged	-0.457007	0.000465848	1.62933	unchanged	-0.0798531	0.855445	0.166754	unchanged
meta_516		0.000149446	0.000169659	0.000214206	0.000205404	0.000220205	0.000100876	0.00013746	0.000170264	0.000163911	0.000191938	0.000173538	0.000186009	0.000112959	0.000111407	0.000198517	0.000190703	9.66e-05	0.000139587	-0.0185862	0.960365	0.0526769	unchanged	-0.177309	0.411009	0.635129	unchanged	-0.383062	0.272984	1.26323	unchanged	-0.369306	0.264085	1.03029	unchanged	-0.048344	0.785822	0.202479	unchanged	0.316132	0.508463	0.559409	unchanged	0.143653	0.64856	0.413507	unchanged
meta_517	Pro-Tyr	1.1e-05	1.16e-05	6.26e-06	2.03e-05	2.06e-05	2.4e-05	2.83e-05	2.3e-05	4.45e-05	2.5e-05	2.15e-05	2.15e-05	1.38e-05	9.65e-06	2.11e-05	4.68e-05	2.47e-05	2.72e-05	1.16451	0.00623661	1.85738	up	1.72907	0.0662584	1.26743	unchanged	-0.609825	0.133506	1.56806	unchanged	0.537867	0.278479	1.02279	unchanged	-1.23385	0.00475566	1.62572	down	0.540485	0.172084	1.09395	unchanged	-0.0426384	0.924624	0.0849398	unchanged
meta_518	Lys-Asn	4.36e-06	4.36e-06	4.43e-06	4.93e-06	3.55e-06	3.59e-06	8.09e-06	9.26e-06	1.05e-05	4.79e-06	2.7e-06	5.23e-06	3.68e-06	4.06e-06	4.03e-06	5.27e-06	1.02e-05	7.6e-06	-0.124504	0.508424	0.723801	unchanged	1.08151	0.0193333	1.42157	up	-0.112325	0.724287	0.424407	unchanged	0.858918	0.120502	1.25338	unchanged	0.0476326	0.871819	0.12588	unchanged	0.0354532	0.852515	0.235566	unchanged	0.270228	0.392972	0.742315	unchanged
meta_519	all cis-(6,9,12)-Linolenic acid	0.000231794	0.000441405	0.000303928	0.000276117	0.000309839	0.000306523	0.00033823	0.000292107	0.000381796	0.000267964	0.0002961	0.000314846	0.000376621	0.000309201	0.000268691	0.000289835	0.000279504	0.000241474	-0.130728	0.69324	0.435249	unchanged	0.0507809	0.87348	0.12879	unchanged	0.11905	0.520618	0.784988	unchanged	-0.116346	0.321095	0.839514	unchanged	0.152832	0.650842	0.467358	unchanged	-0.0969466	0.586899	0.481872	unchanged	0.319958	0.104856	1.24164	unchanged
meta_520	Flumequine	3.41e-05	4.54e-05	4.88e-05	2.45e-05	6.75e-05	5.21e-05	2.45e-05	2.08e-05	1.65e-05	5.1e-05	3.72e-05	4.83e-05	4.42e-05	3.77e-05	7.03e-05	3.21e-05	4.86e-05	3.91e-05	0.166357	0.726272	0.37315	unchanged	-1.0524	0.0212797	1.3466	down	0.156278	0.666725	0.372868	unchanged	-0.187881	0.434901	0.692193	unchanged	-0.0888661	0.680947	0.337489	unchanged	-0.0787867	0.8752	0.224882	unchanged	-0.953387	0.038379	1.45499	down
meta_521		1.17e-05	1.37e-05	1.22e-05	1.35e-05	1.69e-05	9.16e-06	1.67e-05	2.05e-05	1.68e-05	1.16e-05	1.61e-05	2.15e-05	1.04e-05	1.2e-05	1.6e-05	2.17e-05	1.22e-05	1.58e-05	0.0682112	0.814147	0.255788	unchanged	0.519588	0.0334725	1.31357	unchanged	-0.356749	0.349791	0.906464	unchanged	0.0155033	0.96646	0.0414538	unchanged	-0.385189	0.308415	0.911907	unchanged	0.0397715	0.90388	0.082977	unchanged	0.118896	0.67243	0.380889	unchanged
meta_522		8.7e-05	0.000124459	0.000103864	0.000109188	0.000139833	8.17e-05	9.7e-05	0.000107761	0.000134901	3.64e-05	3.57e-05	3.79e-05	3.75e-05	3.82e-05	4.64e-05	4.28e-05	3.92e-05	3.7e-05	0.0687432	0.812035	0.248825	unchanged	0.107245	0.631236	0.370789	unchanged	0.150403	0.290395	1.08792	unchanged	0.113782	0.208239	1.11559	unchanged	1.51893	0.0237693	1.62292	up	1.43727	0.0500635	1.48607	unchanged	1.51239	0.0207778	1.58606	up
meta_523	Phe-Pro	0.000115975	9.82e-05	6.9e-05	0.000212313	0.000204896	0.000248905	0.000226673	0.000126677	0.000180916	3.62e-05	4.53e-05	7.82e-05	0.000170287	1.19e-05	1.73e-05	2.82e-05	2.07e-05	1.74e-05	1.23403	0.00271301	1.88211	up	0.915824	0.0833682	1.17427	unchanged	0.320575	0.825265	0.292952	unchanged	-1.2675	0.127799	1.31832	unchanged	0.826513	0.0931785	1.21806	unchanged	1.73997	0.0872408	1.37019	unchanged	3.00984	0.0313508	1.5568	up
meta_524	trans-Zeatin	5.61e-06	4.97e-06	6.84e-06	4.66e-06	8.97e-06	6.12e-06	1.03e-05	1.09e-05	4.09e-06	5.22e-06	4.4e-06	6.89e-06	1.19e-05	9e-06	4.77e-06	1.47e-05	1.93e-05	8.87e-06	0.179527	0.619321	0.524555	unchanged	0.53606	0.352623	0.743912	unchanged	0.636609	0.275846	1.21132	unchanged	1.37597	0.0925	1.41929	unchanged	0.0779878	0.755967	0.286512	unchanged	-0.379095	0.469883	0.615178	unchanged	-0.76192	0.196293	1.02748	unchanged
meta_525		1.4e-05	2.01e-05	2.79e-05	3.78e-05	1.4e-05	2.81e-05	5.28e-05	1.99e-05	2.2e-05	8.98e-06	4.98e-06	1.7e-05	8.25e-06	1.04e-05	1.3e-05	1.67e-05	1.52e-05	2.05e-05	0.364468	0.507718	0.688367	unchanged	0.608585	0.420831	0.637144	unchanged	0.0344466	0.95239	0.0853689	unchanged	0.757453	0.170897	1.15968	unchanged	1.00137	0.1268	1.20287	unchanged	1.3314	0.140989	1.27727	unchanged	0.852507	0.315948	0.911109	unchanged
meta_526		3.64e-06	3.85e-06	3.68e-06	3.38e-06	6.34e-06	6.36e-06	6.7e-06	6.9e-06	5.98e-06	1.37e-05	4.71e-06	7.92e-06	6.49e-06	7.16e-06	1.16e-05	2.02e-05	1.02e-05	1.21e-05	0.524374	0.240104	1.24673	unchanged	0.808156	0.00749826	1.44749	up	-0.059656	0.914708	0.250354	unchanged	0.690259	0.254229	0.965615	unchanged	-1.23494	0.194604	1.1944	unchanged	-0.650914	0.193992	1.10961	unchanged	-1.11705	0.128915	1.29346	unchanged
meta_527		9.03e-05	0.000124699	0.000102311	0.000134566	0.00012829	0.000131651	0.000138006	0.000104678	0.000114504	0.000101017	7.61e-05	8.52e-05	8.44e-05	8.69e-05	0.000100088	0.0001468	0.000105264	0.000107083	0.314235	0.121061	1.53822	unchanged	0.170869	0.399705	0.629874	unchanged	0.0488618	0.750874	0.208699	unchanged	0.453342	0.124821	1.25794	unchanged	0.274585	0.22141	1.01079	unchanged	0.539958	0.00747982	1.60137	unchanged	-0.0078883	0.970989	0.031051	unchanged
meta_528		3.98e-05	5.82e-05	4.38e-05	4.5e-05	4.3e-05	5.58e-05	4.09e-05	5.64e-05	3.99e-05	5.63e-05	3.53e-05	6.88e-05	3.8e-05	5.07e-05	4.74e-05	5.74e-05	3.51e-05	3.2e-05	0.020297	0.927363	0.0948362	unchanged	-0.0464936	0.855843	0.14242	unchanged	-0.23738	0.504078	0.724067	unchanged	-0.365091	0.400217	0.731856	unchanged	-0.178617	0.617211	0.454164	unchanged	0.0790596	0.665397	0.355359	unchanged	0.13998	0.686475	0.357786	unchanged
meta_529	Thiamine	5.62e-05	6.96e-05	6.43e-05	5.76e-05	5.65e-05	3.41e-05	4.63e-05	5.66e-05	2.9e-05	3.66e-05	3.21e-05	6.78e-05	3.32e-05	5.76e-05	3.68e-05	2.44e-05	4.65e-05	3.56e-05	-0.359741	0.202484	1.24194	unchanged	-0.527264	0.122454	1.08595	unchanged	-0.0981381	0.837502	0.137736	unchanged	-0.358223	0.492562	0.630095	unchanged	0.4769	0.249079	1.02278	unchanged	0.215297	0.559674	0.550787	unchanged	0.307859	0.460184	0.632403	unchanged
meta_530	Val-Phe	0.00130186	0.00146431	0.00139384	0.00203366	0.00224401	0.00254222	0.00299708	0.00302858	0.00272744	0.00597791	0.00183984	0.00327889	0.00247866	0.00271875	0.00437446	0.0083722	0.00442697	0.00488372	0.713164	0.0188633	1.85516	up	1.07321	0.000848537	1.46363	up	-0.21325	0.732559	0.503558	unchanged	0.672232	0.275371	0.929121	unchanged	-1.41547	0.196694	1.18846	unchanged	-0.489051	0.260592	1.0459	unchanged	-1.01449	0.138668	1.27172	unchanged
meta_531	trans-Vaccenic acid	0.00283128	0.0025329	0.00234417	0.00200455	0.00230282	0.0021634	0.0027975	0.00238551	0.00215861	0.00240111	0.00280789	0.00229163	0.0027115	0.00277112	0.00220994	0.00253977	0.00191275	0.00189269	-0.252485	0.0811056	1.53301	unchanged	-0.0703238	0.63183	0.371917	unchanged	0.0364515	0.801041	0.341286	unchanged	-0.241347	0.224483	1.00498	unchanged	0.0394101	0.760066	0.246038	unchanged	-0.249526	0.135019	1.17393	unchanged	0.210433	0.306631	0.842861	unchanged
meta_532		5.02e-05	6.29e-05	7.07e-05	6.6e-05	5.55e-05	6.06e-05	5.17e-05	0.000102424	3.67e-05	6.48e-05	4.21e-05	9.12e-05	3.96e-05	5.08e-05	4.96e-05	3.51e-05	9.57e-05	7.99e-05	-0.0137318	0.936342	0.0841353	unchanged	0.0546485	0.918203	0.0841299	unchanged	-0.500053	0.303979	1.09227	unchanged	0.089664	0.863548	0.146458	unchanged	-0.107632	0.779855	0.246917	unchanged	0.378689	0.0408122	1.3985	unchanged	-0.142648	0.818035	0.201729	unchanged
meta_533		2.67e-05	2.91e-05	1.86e-05	1.79e-05	1.84e-05	1.99e-05	3.74e-05	2.72e-05	2.98e-05	2.5e-05	4.86e-05	4.7e-05	2.84e-05	2.25e-05	2.36e-05	3.98e-05	3.82e-05	4.22e-05	-0.404028	0.195355	1.34076	unchanged	0.344993	0.204306	0.892917	unchanged	-0.695237	0.176163	1.31951	unchanged	-0.00470457	0.987953	0.017859	unchanged	-0.69646	0.170645	1.13885	unchanged	-0.40525	0.0655682	1.41391	unchanged	-0.346762	0.0928259	1.32044	unchanged
meta_534	Indolelactic acid	7.63e-05	0.00013663	4.72e-05	6.4e-05	0.000180691	0.000109718	0.000105821	0.000256888	0.000220571	5.93e-05	0.000209368	8.72e-05	0.000142926	6.16e-05	9.72e-05	0.000144974	6.72e-05	9.15e-05	0.446166	0.507469	0.671815	unchanged	1.165	0.127189	1.05692	unchanged	-0.238614	0.749898	0.294426	unchanged	-0.229341	0.757587	0.281102	unchanged	-0.452455	0.587452	0.459619	unchanged	0.232325	0.695041	0.29615	unchanged	0.941891	0.166352	1.12025	unchanged
meta_535	Diethylcarbamazine	9.58e-05	0.000165192	0.000125887	0.000228687	0.000142357	0.000227389	0.00116807	0.000692612	0.000350364	0.000101029	5.84e-05	9.8e-05	0.000173591	0.000110017	8.35e-05	0.000121675	0.000420811	0.000342768	0.629282	0.121586	1.39858	unchanged	2.51475	0.123304	1.16406	unchanged	0.511855	0.311471	1.05939	unchanged	1.78193	0.141537	1.29789	unchanged	0.587745	0.160294	1.13394	unchanged	0.705173	0.120325	1.19812	unchanged	1.32057	0.195099	1.09345	unchanged
meta_536		0.000149313	0.000249948	0.00024388	0.000373839	0.000240656	9.7e-05	0.000150776	0.000397635	0.000129151	4.35e-05	5.22e-05	0.000556845	5.47e-05	0.000196683	0.000161955	0.000108456	0.000152595	0.000302014	0.145747	0.810958	0.260088	unchanged	0.0752175	0.90995	0.0918383	unchanged	-0.658779	0.688806	0.369415	unchanged	-0.212815	0.880645	0.154659	unchanged	-0.0209807	0.987047	0.00367557	unchanged	0.783546	0.351618	0.843591	unchanged	0.267052	0.734939	0.299879	unchanged
meta_537	Phe-Thr	6.56e-05	0.000254672	9.29e-05	9.27e-05	0.000123335	5.27e-05	0.000103106	7.46e-05	3.93e-05	0.000262477	4.58e-05	0.000279905	7.89e-05	9.62e-05	0.000226521	0.000121772	5.84e-05	0.000188076	-0.620252	0.507678	0.707981	unchanged	-0.928898	0.385314	0.690509	unchanged	-0.550203	0.528479	0.733866	unchanged	-0.67564	0.448809	0.699519	unchanged	-0.509452	0.576728	0.499887	unchanged	-0.579501	0.453407	0.704663	unchanged	-0.76271	0.315983	0.858339	unchanged
meta_538		0.000192317	0.000341522	0.000359537	0.000195159	0.000319689	0.000218654	0.000213828	0.000186603	0.000193771	0.000230848	0.000195387	0.000465366	0.000209587	0.000182934	0.000299764	0.000249414	0.000283851	0.00021266	-0.284467	0.464676	0.745638	unchanged	-0.588315	0.198216	1.00622	unchanged	-0.365032	0.527231	0.653672	unchanged	-0.257368	0.628238	0.46511	unchanged	0.00286927	0.99561	0.0374936	unchanged	0.0834337	0.804918	0.146872	unchanged	-0.328078	0.119206	1.24983	unchanged
meta_539	Phe-Gly	1.37e-05	1.37e-05	1.9e-05	1.6e-05	2.09e-05	1.07e-05	1.49e-05	1.25e-05	1.97e-05	1.07e-05	1.26e-05	1.7e-05	7.96e-06	9.23e-06	1.66e-05	1.31e-05	7.38e-06	9.85e-06	0.0316578	0.926044	0.0972135	unchanged	0.0211484	0.937993	0.0609119	unchanged	-0.254914	0.548599	0.633703	unchanged	-0.413518	0.251395	0.961697	unchanged	0.203941	0.471913	0.661584	unchanged	0.490512	0.317886	0.793603	unchanged	0.638607	0.108546	1.20003	unchanged
meta_540		4.06e-05	5.19e-05	5.39e-05	5.49e-05	6.21e-05	3.23e-05	2.81e-05	3.28e-05	3.79e-05	5.66e-05	5.35e-05	6.17e-05	3.85e-05	4.05e-05	6.18e-05	5.41e-05	3.14e-05	3.95e-05	0.0294275	0.92579	0.0996538	unchanged	-0.566832	0.0404379	1.24854	unchanged	-0.286955	0.299154	1.15877	unchanged	-0.458524	0.131482	1.27595	unchanged	-0.230273	0.169347	1.07737	unchanged	0.0861091	0.817359	0.185852	unchanged	-0.338581	0.322243	0.858752	unchanged
meta_541		0.000488945	0.000743982	0.000591494	0.000591177	0.000439404	0.000681947	0.000546876	0.000604747	0.000536822	0.000753334	0.000501797	0.000687305	0.000469427	0.000563649	0.000627956	0.000661104	0.000517063	0.000407138	-0.091311	0.734271	0.351654	unchanged	-0.111744	0.608535	0.416818	unchanged	-0.225787	0.359112	1.02451	unchanged	-0.293106	0.32126	0.840051	unchanged	-0.0904281	0.728492	0.303415	unchanged	0.0440478	0.850314	0.154557	unchanged	0.090934	0.691627	0.365758	unchanged
meta_542		1.71e-05	2.06e-05	2.79e-05	2.36e-05	3.62e-05	1.01e-05	3.95e-05	3.3e-05	4.38e-05	1.4e-06	3.96e-06	1.6e-06	1.85e-06	1.49e-06	3.35e-06	1.42e-05	4.08e-06	2.76e-06	0.0938758	0.87058	0.173983	unchanged	0.827788	0.0195478	1.30556	up	-0.0599842	0.929604	0.0977694	unchanged	1.59697	0.323182	0.936786	unchanged	3.23263	0.0202608	1.62196	up	3.38649	0.107325	1.34654	unchanged	2.46345	0.00291776	1.58983	up
meta_543		7.19e-05	7.11e-05	8.07e-05	6.38e-05	6.68e-05	6.38e-05	6.34e-05	7.53e-05	6.02e-05	5.83e-05	5.69e-05	7.31e-05	5.26e-05	5.17e-05	5.88e-05	6.44e-05	4.95e-05	5.69e-05	-0.202984	0.074991	1.6392	unchanged	-0.169512	0.217889	0.886139	unchanged	-0.206895	0.242957	1.17009	unchanged	-0.140139	0.438958	0.683777	unchanged	0.248328	0.138218	1.19432	unchanged	0.252239	0.0284487	1.47182	unchanged	0.218955	0.211905	0.991685	unchanged
meta_544		5.63e-05	5.56e-05	6.39e-05	5.8e-05	9.14e-05	4.3e-05	6.57e-05	6.66e-05	7.8e-05	3.09e-05	2.31e-05	3.74e-05	2.49e-05	2.3e-05	2.79e-05	5.08e-05	2.34e-05	3.26e-05	0.13034	0.737795	0.365805	unchanged	0.259294	0.0820411	1.13853	unchanged	-0.270368	0.336676	1.03719	unchanged	0.223537	0.612402	0.473818	unchanged	0.943048	0.00747809	1.59536	up	1.34376	0.111451	1.32301	unchanged	0.978804	0.0326083	1.47384	up
meta_545	Phenylpropionylglycine	7.92e-05	0.000120865	9.58e-05	9.35e-05	6.78e-05	0.000110536	8.78e-05	9.88e-05	9.2e-05	0.000119277	7.66e-05	0.0001072	8.16e-05	9.32e-05	9.01e-05	0.000126761	8.64e-05	6.56e-05	-0.121629	0.669769	0.439791	unchanged	-0.0866708	0.686637	0.330203	unchanged	-0.193752	0.425284	0.940659	unchanged	-0.120648	0.733135	0.299582	unchanged	-0.0350686	0.896806	0.11189	unchanged	0.0370541	0.872911	0.152838	unchanged	-0.00109104	0.997258	0.00201429	unchanged
meta_546		5.69e-05	9.13e-05	8.02e-05	7.54e-05	7.12e-05	7.27e-05	6.14e-05	8.38e-05	9.3e-05	7.51e-05	9.18e-05	8.83e-05	0.00012418	7.76e-05	0.000104961	0.000106404	7.93e-05	6.93e-05	-0.0584582	0.794766	0.287975	unchanged	0.0602256	0.825924	0.171966	unchanged	0.265355	0.33318	1.04429	unchanged	-0.00134302	0.995258	0.0106152	unchanged	-0.159987	0.490247	0.553091	unchanged	-0.483801	0.163035	1.22183	unchanged	-0.0984186	0.71967	0.315492	unchanged
meta_547		0.000100208	0.0001109	9.22e-05	9.38e-05	0.000106913	0.000107542	9.43e-05	0.000110905	0.00010495	0.000115908	0.000111496	0.000116166	0.000131144	0.000118935	9.35e-05	0.000101931	8.27e-05	8.38e-05	0.0230682	0.828191	0.22364	unchanged	0.0322065	0.76895	0.229424	unchanged	0.000160789	0.99919	0.065031	unchanged	-0.356082	0.049815	1.53094	unchanged	-0.179591	0.122413	1.30785	unchanged	-0.156684	0.405634	0.717354	unchanged	0.208697	0.15687	1.09916	unchanged
meta_548		7.76e-05	5.02e-05	6.78e-05	7.37e-05	7.5e-05	7.97e-05	0.000128811	0.000129691	0.000122441	0.000109258	0.000111454	0.000115738	0.000111322	8.9e-05	0.000109406	0.00020197	0.000121706	0.000191739	0.223283	0.30447	1.0885	unchanged	0.96133	0.0114975	1.42671	up	-0.119411	0.338246	1.05485	unchanged	0.61534	0.140961	1.31477	unchanged	-0.782147	0.0229304	1.60527	down	-0.439453	0.0551411	1.4794	unchanged	-0.436156	0.216742	1.101	unchanged
meta_549		5.11e-06	9.25e-06	6.42e-06	7.91e-06	8.17e-06	4.93e-06	7.73e-06	1.49e-05	1.55e-05	4.55e-06	1.58e-06	6.03e-06	1.78e-05	8.79e-06	2.04e-05	2.29e-05	1.98e-05	9.57e-06	0.01684	0.962082	0.0498031	unchanged	0.87937	0.13183	1.06554	unchanged	1.952	0.0666981	1.65523	unchanged	2.10217	0.0679667	1.46849	unchanged	0.77246	0.18473	1.06131	unchanged	-1.1627	0.123448	1.28876	unchanged	-0.450344	0.390076	0.734133	unchanged
meta_550		0.000107463	3.68e-05	8.37e-05	5.92e-05	4.18e-05	4.11e-05	0.000118754	7.5e-05	2.97e-05	2.14e-05	3.35e-05	2.49e-05	2.57e-05	2.01e-05	2.02e-05	1.67e-05	7.33e-05	6.19e-05	-0.682896	0.29943	1.0862	unchanged	-0.0287434	0.966055	0.0331257	unchanged	-0.273919	0.338461	0.926227	unchanged	0.928893	0.296911	0.963384	unchanged	1.51436	0.136386	1.26271	unchanged	1.10538	0.0404284	1.52261	up	0.556724	0.489682	0.599026	unchanged
meta_551	His-Ile	2.13e-05	3.95e-05	3.23e-05	4.67e-05	2.42e-05	2.91e-05	3.31e-05	5.34e-05	3.53e-05	1.84e-05	1.86e-05	4.71e-05	2.41e-05	3.5e-05	1.55e-05	1.84e-05	4.34e-05	3e-05	0.10414	0.802418	0.264691	unchanged	0.386351	0.318689	0.733437	unchanged	-0.173894	0.791351	0.177589	unchanged	0.125133	0.842903	0.17536	unchanged	0.146212	0.801108	0.254877	unchanged	0.424245	0.394432	0.794348	unchanged	0.407429	0.361027	0.762381	unchanged
meta_552		5.87e-05	6.39e-05	7.51e-05	0.000100878	6.49e-05	5.75e-05	3.3e-05	3.51e-05	5.58e-05	5.4e-05	5.31e-05	0.000120194	3.2e-05	4.77e-05	4.08e-05	3.84e-05	4.11e-05	3.79e-05	0.174685	0.600857	0.564804	unchanged	-0.675464	0.0559842	1.20595	unchanged	-0.914883	0.247677	1.17775	unchanged	-0.953195	0.240717	1.10168	unchanged	-0.200752	0.704023	0.345769	unchanged	0.888815	0.113377	1.32255	unchanged	0.0769788	0.79659	0.237565	unchanged
meta_553		9.81e-06	3.5e-06	9.2e-06	8.79e-06	1.34e-05	7.34e-06	7.98e-06	4.93e-06	1.11e-05	6.5e-06	6.32e-06	5.42e-06	3.44e-06	6.08e-06	1.67e-05	7.82e-06	9.99e-06	7.21e-06	0.39242	0.437503	0.777535	unchanged	0.0945157	0.859553	0.138615	unchanged	0.523037	0.579461	0.54707	unchanged	0.456397	0.100881	1.35301	unchanged	0.303924	0.553382	0.534102	unchanged	0.173307	0.819211	0.15203	unchanged	-0.0579572	0.879189	0.139426	unchanged
meta_554		5.36e-05	4.75e-05	4.9e-05	4.89e-05	5.65e-05	7.51e-05	5.61e-05	4.87e-05	4.56e-05	0.000165191	0.000167412	0.000186342	0.000210517	0.000183856	0.000188746	0.000171175	0.000197765	0.000175398	0.265604	0.321744	1.05063	unchanged	0.00336028	0.976119	0.0243994	unchanged	0.168205	0.116279	1.47635	unchanged	0.0689192	0.472386	0.636967	unchanged	-1.78971	0.00168704	1.67871	down	-1.69231	0.000291476	1.64143	down	-1.85527	0.00148268	1.64646	down
meta_555		0.000107362	0.000177471	0.000107695	8.95e-05	0.000144422	0.000100199	0.000121672	0.000130101	0.000124851	0.000164285	8.55e-05	9.27e-05	0.000160548	0.00014895	0.000151284	0.000114552	0.000129319	0.000108721	-0.232236	0.539028	0.633068	unchanged	-0.0596689	0.841705	0.165886	unchanged	0.428007	0.256086	1.13742	unchanged	0.0419233	0.907296	0.115216	unchanged	0.196719	0.652298	0.387765	unchanged	-0.463524	0.123028	1.31375	unchanged	0.0951267	0.32285	0.862222	unchanged
meta_556		1.35e-05	2.97e-05	2.62e-05	2.94e-05	1.98e-05	3.3e-05	2.26e-05	1.54e-05	2.35e-05	2.37e-05	1.49e-05	3.74e-05	1.99e-05	3.07e-05	1.79e-05	2.12e-05	1.98e-05	1.2e-05	0.241734	0.541311	0.624749	unchanged	-0.176284	0.663661	0.344953	unchanged	-0.151086	0.762497	0.262512	unchanged	-0.519381	0.370113	0.810829	unchanged	-0.130613	0.803242	0.198486	unchanged	0.262206	0.463099	0.662645	unchanged	0.212485	0.508817	0.566519	unchanged
meta_557	(-)-Medicarpin	9.1e-05	0.00010978	7.1e-05	9.75e-05	0.000114582	9.84e-05	0.000116276	7.35e-05	0.000137492	9.35e-05	7.3e-05	0.000121569	3.26e-05	6.32e-05	0.000149316	6.34e-05	6.48e-05	8.32e-05	0.191823	0.379644	0.900294	unchanged	0.267641	0.456481	0.57417	unchanged	-0.232975	0.732346	0.429689	unchanged	-0.44641	0.203666	1.11078	unchanged	-0.0838281	0.77881	0.277544	unchanged	0.340969	0.598067	0.435353	unchanged	0.630223	0.167594	1.15589	unchanged
meta_558		2.06e-05	2.32e-05	2.91e-05	2.37e-05	2.46e-05	1.72e-05	2.86e-05	2.49e-05	2.31e-05	2.17e-05	2.33e-05	3.02e-05	1.89e-05	1.87e-05	2.8e-05	2.49e-05	3.27e-05	2.44e-05	-0.150757	0.521911	0.650821	unchanged	0.0723358	0.702618	0.300703	unchanged	-0.197094	0.473699	0.738267	unchanged	0.124322	0.580756	0.49719	unchanged	-0.0475419	0.833934	0.139868	unchanged	-0.0012048	0.996471	0.0302503	unchanged	-0.0995285	0.600959	0.459114	unchanged
meta_559	Sulfapyridine	2.6e-06	8.71e-06	3e-06	1.59e-05	5.2e-06	4.99e-06	1.66e-06	2.88e-06	4.86e-06	1.08e-05	6.88e-06	1.06e-05	3.74e-06	8.4e-06	6.69e-06	1.25e-05	5.72e-06	4.39e-06	0.868171	0.407602	0.851471	unchanged	-0.606715	0.510178	0.51912	unchanged	-0.586023	0.166454	1.32264	unchanged	-0.320695	0.554011	0.532717	unchanged	-0.981274	0.130816	1.18732	unchanged	0.47292	0.580334	0.563041	unchanged	-1.26729	0.215543	1.05387	unchanged
meta_560		9.62e-05	8.5e-05	0.000110663	7.67e-05	0.000134256	0.000124668	0.000106616	7.07e-05	6.65e-05	0.000665752	0.000482931	0.000975735	0.000523148	0.000673303	0.000828215	0.000692606	0.000549746	0.00052621	0.201444	0.511034	0.690332	unchanged	-0.259397	0.3519	0.704765	unchanged	-0.0693841	0.855185	0.194865	unchanged	-0.26449	0.504324	0.623975	unchanged	-2.86374	0.0508673	1.53247	unchanged	-2.59291	0.0201734	1.59747	down	-2.85865	0.00748101	1.62542	down
meta_561	Ergothioneine	1.41e-05	2.53e-05	2.78e-05	2.87e-05	2.2e-05	1.58e-05	1.23e-05	1.72e-05	1.5e-05	1.26e-05	1.09e-05	2.84e-05	1.42e-05	1.91e-05	1.9e-05	8.54e-06	1.89e-05	1.32e-05	-0.013257	0.972722	0.0342905	unchanged	-0.592526	0.208526	0.956785	unchanged	0.00860746	0.987132	0.0813454	unchanged	-0.356383	0.589501	0.50336	unchanged	0.368657	0.512323	0.611026	unchanged	0.346792	0.335135	0.880087	unchanged	0.132514	0.720532	0.321642	unchanged
meta_562	Pro-Arg	2.28e-05	2.51e-05	2.16e-05	1.99e-05	1.51e-05	2.51e-05	2.21e-05	2.54e-05	1.9e-05	1.35e-05	1.19e-05	2.12e-05	1.33e-05	1.8e-05	1.56e-05	1.79e-05	2.58e-05	2.74e-05	-0.210006	0.394499	0.894988	unchanged	-0.0612453	0.679776	0.326435	unchanged	0.0112488	0.972031	0.10551	unchanged	0.612067	0.117698	1.20609	unchanged	0.579799	0.103581	1.31343	unchanged	0.358544	0.265201	0.947161	unchanged	-0.0935132	0.695216	0.346512	unchanged
meta_563		0.000872602	0.00102816	0.000892259	0.000978862	0.00092511	0.00088117	0.000776994	0.000957871	0.00114708	0.00115787	0.00140441	0.00152656	0.00145877	0.0011975	0.00115368	0.00181329	0.000898375	0.00132224	-0.00407788	0.965643	0.0444906	unchanged	0.0452115	0.818215	0.184377	unchanged	-0.101926	0.55508	0.504088	unchanged	-0.0195154	0.953412	0.0506095	unchanged	-0.549867	0.0407043	1.46316	unchanged	-0.452019	0.0596173	1.4137	unchanged	-0.48514	0.282125	0.928555	unchanged
meta_564		0.000361818	0.000400447	0.000326212	0.000353924	0.000343587	0.000451382	0.000348864	0.000357072	0.000484013	0.000670002	0.000401394	0.000373654	0.000676381	0.000482342	0.000460735	0.00042327	0.00034587	0.00035991	0.0779348	0.649651	0.473791	unchanged	0.12859	0.538864	0.484241	unchanged	0.164392	0.647026	0.403614	unchanged	-0.356009	0.381759	0.816917	unchanged	-0.408809	0.334764	0.909918	unchanged	-0.495266	0.135076	1.18271	unchanged	0.0757887	0.710192	0.329492	unchanged
meta_565		8.83e-05	8.64e-05	7.88e-05	8.56e-05	7.11e-05	9.05e-05	7.35e-05	7.79e-05	0.000114304	0.000100277	0.000146015	8.6e-05	0.000126027	9.57e-05	9.27e-05	8.12e-05	6.57e-05	0.000147569	-0.0362988	0.767837	0.311682	unchanged	0.0681974	0.784211	0.225057	unchanged	-0.0800814	0.793034	0.254308	unchanged	-0.174225	0.706652	0.356426	unchanged	-0.390572	0.282379	0.968496	unchanged	-0.346789	0.159441	1.10536	unchanged	-0.148149	0.756759	0.280402	unchanged
meta_566	Pyrantel	4.27e-06	5.97e-06	7.41e-06	5.84e-06	6.29e-06	5.02e-06	8.4e-06	1.03e-05	8.09e-06	9.61e-06	7.01e-06	8.09e-06	7.02e-06	8.86e-06	1.05e-05	8.15e-06	1.54e-05	1.03e-05	-0.0422804	0.874663	0.170989	unchanged	0.601451	0.0598987	1.18268	unchanged	0.0937384	0.684589	0.323966	unchanged	0.455794	0.290768	0.95849	unchanged	-0.485617	0.118741	1.17071	unchanged	-0.621636	0.0783745	1.37982	unchanged	-0.33996	0.389575	0.768892	unchanged
meta_567	Naringenin	1.28e-05	1.54e-05	1.36e-05	1.5e-05	1.47e-05	1.23e-05	2.86e-05	2.79e-05	2.91e-05	1.13e-05	1.85e-05	2.12e-05	1.32e-05	1.5e-05	1.71e-05	4.3e-05	3.91e-05	3.34e-05	0.00553854	0.964855	0.0468996	unchanged	1.03492	0.000552788	1.46799	up	-0.172203	0.59479	0.489114	unchanged	1.17767	0.00618846	1.61938	up	-0.289482	0.407495	0.732487	unchanged	-0.111741	0.471476	0.625075	unchanged	-0.432229	0.0670991	1.44849	unchanged
meta_568		9.88e-05	0.00012728	0.000107699	0.000111187	0.00014185	0.000106244	0.000107531	0.000134124	0.000135493	0.000122997	9.88e-05	8.28e-05	9.79e-05	9.7e-05	8.59e-05	0.000106653	6.14e-05	7.67e-05	0.106076	0.578041	0.569649	unchanged	0.176096	0.308732	0.743978	unchanged	-0.116773	0.576828	0.703919	unchanged	-0.315013	0.324385	0.83882	unchanged	0.132467	0.538637	0.547206	unchanged	0.355316	0.132112	1.22829	unchanged	0.623576	0.0593619	1.34165	unchanged
meta_569	Sotalol	4.67e-06	2.44e-05	2.48e-05	1.3e-05	2.88e-05	7.33e-06	1.07e-05	1.33e-05	7.83e-06	2.55e-05	1.81e-05	2.3e-05	1.66e-05	1.39e-06	3.83e-06	7.63e-06	9.6e-06	1.08e-05	-0.131702	0.873635	0.168514	unchanged	-0.761098	0.383893	0.70098	unchanged	-1.60976	0.0690681	1.66474	unchanged	-1.24845	0.0155459	1.6251	down	-0.304852	0.597229	0.435607	unchanged	1.17321	0.321469	0.817068	unchanged	0.182502	0.538122	0.541371	unchanged
meta_570		7.32e-05	0.000113024	8.64e-05	8.94e-05	0.000103116	6.82e-05	4.41e-05	4.7e-05	8.41e-05	7.02e-05	4.16e-05	5.64e-05	6.7e-05	0.000104099	7.93e-05	5.77e-05	7.83e-05	3.04e-05	-0.0646081	0.810243	0.251429	unchanged	-0.638174	0.135811	1.00876	unchanged	0.574533	0.120758	1.39999	unchanged	-0.0158115	0.972004	0.0202228	unchanged	0.697027	0.0791824	1.31003	unchanged	0.0578858	0.829894	0.212624	unchanged	0.074665	0.883814	0.127721	unchanged
meta_571	D-Glucarate	2e-06	3.17e-06	3.41e-06	3.18e-06	2.38e-06	4.25e-06	9.71e-06	6.98e-06	9.48e-06	1.52e-06	2.24e-06	2.72e-06	3.49e-06	3.09e-06	2.9e-06	6.88e-06	9.11e-06	6.84e-06	0.191619	0.590321	0.553197	unchanged	1.60711	0.00990951	1.40186	up	0.549975	0.0826895	1.67311	unchanged	1.81736	0.00868667	1.65315	up	0.407138	0.277026	0.961541	unchanged	0.0487819	0.863009	0.160628	unchanged	0.196883	0.390441	0.721368	unchanged
meta_572	Fluoxetine	3.85e-05	4.2e-05	3.97e-05	4.75e-05	4.18e-05	2.68e-05	5.14e-05	1.4e-05	4.09e-05	5.72e-05	3.61e-05	9.75e-05	4.15e-05	4.35e-05	4.52e-05	4.81e-05	4.61e-05	4.41e-05	-0.0499463	0.846648	0.210665	unchanged	-0.177894	0.717103	0.300694	unchanged	-0.551094	0.37888	0.947	unchanged	-0.465013	0.433405	0.757753	unchanged	-0.666489	0.321452	0.931482	unchanged	-0.165341	0.527038	0.541947	unchanged	-0.379371	0.439416	0.714903	unchanged
meta_573	Arg-Val	2.16e-05	3.55e-05	3e-05	8.32e-05	3.1e-05	3.49e-05	2.48e-05	3.9e-05	5.57e-05	2.26e-05	1.97e-05	3.98e-05	2.6e-05	3.69e-05	2.06e-05	2.23e-05	3.09e-05	2.69e-05	0.774742	0.343234	1.01318	unchanged	0.455908	0.356883	0.712273	unchanged	0.0250144	0.95468	0.158586	unchanged	-0.0342778	0.930951	0.0894854	unchanged	0.086315	0.833887	0.214593	unchanged	0.836042	0.321707	0.949706	unchanged	0.576501	0.276967	0.957383	unchanged
meta_574	Val-Arg	2.69e-05	4.13e-05	3.5e-05	3.02e-05	1.62e-05	2.03e-05	2.26e-05	2.91e-05	2.23e-05	2.58e-05	2.65e-05	4.73e-05	2.29e-05	2.73e-05	1.88e-05	1.88e-05	2.65e-05	2.6e-05	-0.627499	0.107871	1.41048	unchanged	-0.479587	0.128498	1.06258	unchanged	-0.528512	0.282726	1.04685	unchanged	-0.483078	0.311233	0.930821	unchanged	0.0507615	0.892878	0.149131	unchanged	-0.0482256	0.88507	0.0442634	unchanged	0.0542521	0.798952	0.224493	unchanged
meta_575	Palmitic acid	0.0279759	0.000350329	0.000300479	0.000332488	0.000379257	0.000381705	0.000320672	0.000422239	0.0005602	0.000362363	0.000356788	0.000552522	0.000570154	0.000480147	0.000437882	0.00036833	0.000341172	0.000301342	-4.7104	0.424286	0.875267	unchanged	-4.45733	0.427228	0.654591	unchanged	0.226824	0.402399	0.953809	unchanged	-0.331169	0.307788	0.93706	unchanged	4.49256	0.426786	0.685758	unchanged	-0.444665	0.0617251	1.39506	unchanged	0.366399	0.293548	0.928226	unchanged
meta_576		4.89e-05	7.81e-05	5.72e-05	7.12e-05	6.5e-05	0.000100678	6.87e-05	5.49e-05	7.79e-05	5.03e-05	3.87e-05	4.1e-05	5.67e-05	5.56e-05	3.94e-05	3.82e-05	6.09e-05	4.06e-05	0.361988	0.283551	1.03986	unchanged	0.128964	0.63022	0.373979	unchanged	0.221659	0.34821	0.963445	unchanged	0.103606	0.714289	0.344549	unchanged	0.502747	0.162394	1.1858	unchanged	0.643076	0.106165	1.25209	unchanged	0.528106	0.104263	1.20154	unchanged
meta_577	Pro-Asp	4.42e-05	5.1e-05	3.83e-05	5.27e-05	4.52e-05	6.38e-05	5.6e-05	4.8e-05	4.45e-05	5.83e-05	4.7e-05	4.45e-05	5.46e-05	4.01e-05	4.14e-05	4.28e-05	4.79e-05	3.82e-05	0.276663	0.231521	1.15083	unchanged	0.153227	0.377401	0.657339	unchanged	-0.138731	0.508171	0.755231	unchanged	-0.216561	0.254508	0.964549	unchanged	-0.166618	0.388574	0.763989	unchanged	0.248777	0.297676	0.85466	unchanged	0.203171	0.219527	0.983411	unchanged
meta_578	Nicorandil	5.31e-05	5.53e-05	7.22e-05	6.82e-05	7e-05	6.06e-05	4.67e-05	5.03e-05	5.24e-05	5.61e-05	5.4e-05	6.7e-05	5.81e-05	6.06e-05	4.33e-05	6.74e-05	5.06e-05	5.1e-05	0.138156	0.435576	0.809531	unchanged	-0.275225	0.220789	0.946636	unchanged	-0.129333	0.496867	0.61063	unchanged	-0.0681284	0.713309	0.328232	unchanged	0.02836	0.880601	0.178964	unchanged	0.29585	0.136792	1.21942	unchanged	-0.178736	0.359941	0.817854	unchanged
meta_579	DL-2,4-Diaminobutyric acid	9.02e-05	0.000100091	8.69e-05	6.64e-05	9.63e-05	0.000113439	5.04e-05	5.42e-05	4.22e-05	0.000210417	0.000121954	0.000116702	0.000192281	0.000118443	0.000129586	0.000118855	0.000125483	9.76e-05	-0.00556703	0.982134	0.0284112	unchanged	-0.916188	0.00129652	1.43513	down	-0.0284323	0.942841	0.170403	unchanged	-0.393123	0.361634	0.845049	unchanged	-0.696245	0.198343	1.17398	unchanged	-0.67338	0.125991	1.20438	unchanged	-1.21931	0.00808699	1.59909	down
meta_580	Meclofenoxate	9.26e-06	1.04e-05	8.29e-06	9.98e-06	8.07e-06	9.13e-06	1e-05	1.19e-05	9.12e-06	8.73e-06	7.86e-06	9.72e-06	6.56e-06	6.8e-06	6.58e-06	8.71e-06	1e-05	1.02e-05	-0.0414558	0.765899	0.306749	unchanged	0.152636	0.373602	0.666456	unchanged	-0.400105	0.0553919	1.77753	unchanged	0.137601	0.288096	0.889843	unchanged	0.0883816	0.535928	0.518783	unchanged	0.447031	0.0459512	1.53297	unchanged	0.103417	0.502466	0.587398	unchanged
meta_581	Ser-Gln	2.07e-06	3.88e-06	3.69e-06	3.26e-06	1.89e-06	3.59e-06	2.88e-06	2.8e-06	3.14e-06	2.3e-06	3.57e-06	2.66e-06	3.89e-06	2.35e-06	1.99e-06	2.97e-06	3.85e-06	3.55e-06	-0.141807	0.717984	0.373576	unchanged	-0.129063	0.680887	0.339483	unchanged	-0.0512703	0.894477	0.069816	unchanged	0.283537	0.258401	0.961555	unchanged	0.177899	0.620487	0.515348	unchanged	0.0873619	0.837647	0.21459	unchanged	-0.234701	0.172058	1.13535	unchanged
meta_582	Lys-Ser	9.03e-06	1.83e-05	1.75e-05	1.84e-05	1.53e-05	1.69e-05	1.48e-05	2.14e-05	1.9e-05	1.23e-05	7.91e-06	1.85e-05	1.33e-05	1.46e-05	1.18e-05	9.09e-06	1.74e-05	1.3e-05	0.172662	0.594456	0.575265	unchanged	0.297923	0.396463	0.643318	unchanged	0.0382554	0.921716	0.162089	unchanged	0.0300774	0.947841	0.0529167	unchanged	0.214927	0.653032	0.432039	unchanged	0.349333	0.0399681	1.4278	unchanged	0.482772	0.167531	1.07567	unchanged
meta_583	Thr-Arg	3.24e-05	4.72e-05	4.94e-05	4.57e-05	3.29e-05	3.61e-05	3.25e-05	3.91e-05	3.06e-05	2.66e-05	2.56e-05	4.98e-05	2.71e-05	3.98e-05	2.86e-05	2.88e-05	3.76e-05	3.01e-05	-0.169386	0.511023	0.670356	unchanged	-0.336179	0.230881	0.890411	unchanged	-0.0949164	0.82293	0.153286	unchanged	-0.0796038	0.844099	0.191345	unchanged	0.337561	0.40699	0.752228	unchanged	0.263092	0.313882	0.889636	unchanged	0.0809866	0.649465	0.397195	unchanged
meta_584		6.52e-05	6.19e-05	5.45e-05	4.5e-05	0.000104246	0.000135697	4.76e-05	0.000101961	7.12e-05	0.000100961	0.000114998	8.28e-05	6.98e-05	3.92e-05	9.97e-05	7.15e-05	3.78e-05	7.48e-05	0.650243	0.32365	1.06119	unchanged	0.281893	0.495579	0.556633	unchanged	-0.51801	0.224725	1.28206	unchanged	-0.699037	0.0669837	1.35858	unchanged	-0.71839	0.0408862	1.50904	down	0.449863	0.4749	0.537047	unchanged	0.262541	0.569704	0.493563	unchanged
meta_585	.beta.-Homoproline	2.4e-05	2.15e-05	2.79e-05	6.01e-05	2.7e-05	4.42e-05	5.35e-05	2.34e-05	3.09e-05	1.59e-05	9.44e-06	2.66e-05	1.71e-05	2.39e-05	2.26e-05	2.55e-05	2.86e-05	2.87e-05	0.838139	0.176439	1.38803	unchanged	0.553205	0.332319	0.778811	unchanged	0.290731	0.533133	0.705306	unchanged	0.67337	0.171152	1.21878	unchanged	0.499634	0.286913	0.935881	unchanged	1.04704	0.135664	1.29209	unchanged	0.379468	0.455402	0.690818	unchanged
meta_586		0.000249051	0.000300822	0.000282304	0.00027266	0.000280011	0.000315978	0.000255189	0.000263727	0.000259692	0.000340533	0.000262303	0.000275415	0.000303571	0.00029223	0.000260765	0.000243687	0.000248156	0.000233662	0.0618825	0.580394	0.564116	unchanged	-0.0959943	0.359432	0.743101	unchanged	-0.0360698	0.808593	0.336565	unchanged	-0.275649	0.1664	1.24013	unchanged	-0.0777438	0.62412	0.436155	unchanged	0.0202085	0.838519	0.180868	unchanged	0.101911	0.033673	1.45081	unchanged
meta_587		0.000175781	0.000184756	0.000149415	0.00039072	0.000385971	0.000323215	0.000407128	0.000381721	0.000380506	0.00016847	0.000155615	0.00015588	0.000314711	0.000282793	0.00032203	0.000387071	0.000255771	0.000291026	1.10895	0.00440853	1.9097	up	1.19728	0.000114456	1.46637	up	0.937972	0.00322945	1.96442	up	0.960288	0.0595615	1.53564	unchanged	0.0874292	0.454237	0.633772	unchanged	0.258406	0.0910104	1.28735	unchanged	0.324422	0.178531	1.1616	unchanged
meta_588		0.000126594	0.00014677	0.000131254	0.000156771	0.000161724	0.000132567	0.000158904	0.000192259	0.000171262	0.000112642	9.8e-05	0.000115493	0.000101371	8.45e-05	0.000122514	0.000174724	0.000107504	0.000141994	0.156768	0.23705	1.14008	unchanged	0.368664	0.0352029	1.27528	unchanged	-0.0807129	0.662971	0.551957	unchanged	0.379198	0.22946	1.09056	unchanged	0.310939	0.0333117	1.43485	unchanged	0.54842	0.0303447	1.41129	unchanged	0.300405	0.230347	1.00033	unchanged
meta_589	gamma-L-Glutamyl-L-glutamic acid	8.76e-06	1.11e-05	1.29e-05	1.18e-05	1.54e-05	1.2e-05	1.38e-05	1.51e-05	1.35e-05	1.83e-05	9.92e-06	1.98e-05	1.34e-05	1.28e-05	7.97e-06	1.74e-05	1.56e-05	1.45e-05	0.256249	0.274258	1.04909	unchanged	0.374063	0.100802	1.14809	unchanged	-0.493148	0.275615	1.09569	unchanged	-0.010755	0.973243	0.0315795	unchanged	-0.549439	0.235589	1.02894	unchanged	0.199958	0.464517	0.650582	unchanged	-0.164621	0.174678	1.08654	unchanged
meta_590		1.11e-05	1.24e-05	1.36e-05	1.2e-05	1.35e-05	8.5e-06	3e-05	2.98e-05	2.73e-05	1.75e-05	1.43e-05	2.08e-05	1.13e-05	1.32e-05	2.09e-05	3e-05	3.45e-05	3.29e-05	-0.127324	0.57178	0.594685	unchanged	1.23092	0.000157132	1.46389	up	-0.215074	0.531311	0.709133	unchanged	0.887351	0.00422545	1.64775	up	-0.505259	0.0953445	1.3269	unchanged	-0.41751	0.333717	0.86222	unchanged	-0.161695	0.104086	1.22446	unchanged
meta_591		0.000213383	0.000158279	0.000170083	0.00016575	0.000186625	0.000292278	0.000228339	0.000161603	0.00014696	0.000343435	0.000444788	0.000340759	0.00053023	0.000588356	0.000369222	0.00042225	0.000443461	0.000470752	0.250912	0.485282	0.733063	unchanged	-0.0129529	0.960201	0.0390719	unchanged	0.398166	0.203716	1.33601	unchanged	0.243398	0.170296	1.17609	unchanged	-1.05934	0.0154642	1.57238	down	-1.20659	0.0300716	1.44604	down	-1.31569	0.00218389	1.62386	down
meta_592	Itaconic acid	2.03e-05	2.65e-05	1.76e-05	4.79e-05	4.69e-05	3.6e-05	4.83e-05	4.48e-05	4.26e-05	2.01e-05	1.69e-05	1.17e-05	3.71e-05	2.5e-05	4.16e-05	4.2e-05	2.44e-05	2.89e-05	1.02329	0.0118895	1.81346	up	1.07662	0.00308176	1.42969	up	1.09043	0.0468362	1.66468	up	0.968542	0.0804139	1.38876	unchanged	0.402267	0.221864	0.98024	unchanged	0.335127	0.226779	0.960684	unchanged	0.510342	0.114196	1.28596	unchanged
meta_593	2-C-Methyl-D-erythritol 2,4-cyclodiphosphate	2.78e-06	3.05e-06	2.79e-06	2.54e-06	2.01e-06	1.92e-06	1.59e-06	2.04e-06	2.23e-06	4.52e-06	2.99e-06	4.58e-06	2.55e-06	1.91e-06	3.22e-06	3.38e-06	2.89e-06	2.79e-06	-0.41348	0.0468737	1.69272	unchanged	-0.555577	0.0244063	1.34588	unchanged	-0.654759	0.0901757	1.56673	unchanged	-0.416961	0.181831	1.16634	unchanged	-0.488565	0.151978	1.26779	unchanged	-0.247286	0.412688	0.727572	unchanged	-0.627181	0.0157797	1.48845	down
meta_594		0.000119602	0.000141545	0.000120459	0.000105311	0.000148973	0.00016284	0.000154264	0.000158929	0.00014411	7.76e-05	7.38e-05	9.68e-05	0.000156041	0.000125032	0.000120646	0.000149021	0.000141146	0.000135692	0.128388	0.577909	0.587582	unchanged	0.261064	0.0508456	1.22997	unchanged	0.694418	0.024343	1.81655	up	0.778608	0.00480125	1.66648	up	0.620317	0.0117086	1.54017	up	0.0542879	0.817467	0.159808	unchanged	0.102773	0.14821	1.11176	unchanged
meta_595		1.65e-05	2.54e-05	2.21e-05	1.9e-05	2.42e-05	2.13e-05	1.83e-05	1.63e-05	2.25e-05	9.79e-06	8.91e-06	9.22e-06	1.03e-05	1.16e-05	1.03e-05	9.13e-06	6.74e-06	7.76e-06	0.0126669	0.95382	0.0581461	unchanged	-0.164561	0.514552	0.501479	unchanged	0.207207	0.054938	1.65202	unchanged	-0.240416	0.164277	1.19689	unchanged	1.19565	0.0424356	1.56955	up	1.00111	0.0141722	1.57952	up	1.27151	0.0168189	1.56523	up
meta_596	Lys-Gly	2.8e-06	3.59e-06	2.95e-06	2.71e-06	2.67e-06	3.12e-05	2.15e-06	2.84e-06	3.13e-06	1.88e-06	3.15e-05	2.98e-05	1.35e-06	2.11e-06	3.06e-05	2.81e-05	2.73e-05	2.78e-05	1.97143	0.440119	0.846193	unchanged	-0.200338	0.346988	0.696706	unchanged	-0.893389	0.513843	0.646759	unchanged	0.396183	0.559987	0.564407	unchanged	-2.75946	0.202478	1.12829	unchanged	0.105349	0.952399	0.0122579	unchanged	-3.35599	6.25e-07	1.66075	down
meta_597		0.00323826	0.00314552	0.00291005	0.00219373	0.00248019	0.00242597	0.00234111	0.00220881	0.00176053	0.00311297	0.00375049	0.00351814	0.00327487	0.00289871	0.00329472	0.00241026	0.0022008	0.00282937	-0.388478	0.0052722	1.85133	unchanged	-0.558527	0.0143384	1.36975	unchanged	-0.132853	0.258203	1.07374	unchanged	-0.480571	0.0201848	1.52758	unchanged	-0.159685	0.182514	1.10008	unchanged	-0.41531	0.00992656	1.56978	unchanged	-0.237641	0.213839	0.986095	unchanged
meta_598		0.0182982	0.0221945	0.0200419	0.0186328	0.0217799	0.0219975	0.0176558	0.0195883	0.0262548	0.0212478	0.0191664	0.0199395	0.0278817	0.0242116	0.0187121	0.0180311	0.0172249	0.0156614	0.0440215	0.710105	0.381053	unchanged	0.0689735	0.752856	0.252965	unchanged	0.230418	0.320079	1.11505	unchanged	-0.245281	0.0278998	1.48135	unchanged	0.00431719	0.96533	0.0643672	unchanged	-0.18208	0.411082	0.711423	unchanged	0.318572	0.244765	1.018	unchanged
meta_599		0.000218404	0.000364564	0.000277715	0.000284109	0.000204514	0.000288578	0.000235403	0.000269005	0.000246392	0.000343167	0.00022497	0.000337479	0.000216139	0.00027224	0.000301692	0.000338189	0.000224183	0.000188075	-0.147196	0.615429	0.521768	unchanged	-0.197056	0.481527	0.572432	unchanged	-0.196917	0.456128	0.841128	unchanged	-0.27115	0.434156	0.679395	unchanged	-0.0734161	0.806795	0.208122	unchanged	-0.0236951	0.913518	0.0963627	unchanged	0.000678195	0.998186	0.00326088	unchanged
meta_600	Phenylethylamine	0.00017404	0.000279823	0.000211955	0.000228727	0.000157099	0.000232523	0.00019011	0.000210726	0.000185017	0.000242381	0.000210088	0.000289317	0.000183115	0.000202749	0.000252492	0.000258734	0.000170161	0.000136998	-0.106706	0.710127	0.385081	unchanged	-0.184588	0.482826	0.569127	unchanged	-0.21664	0.327825	0.998968	unchanged	-0.390475	0.256457	0.962483	unchanged	-0.155878	0.549967	0.504212	unchanged	-0.0459436	0.84567	0.180008	unchanged	0.0500094	0.87319	0.149551	unchanged
meta_601		0.00123406	0.00148197	0.00171246	0.00153024	0.0018509	0.00108185	0.00112333	0.00106218	0.00130239	0.00097785	0.000917052	0.001274	0.000700946	0.00082467	0.00124109	0.000979884	0.000450526	0.000626105	0.0111951	0.967529	0.041987	unchanged	-0.344454	0.137256	1.04821	unchanged	-0.195813	0.538595	0.670979	unchanged	-0.623781	0.131627	1.2003	unchanged	0.482832	0.0795357	1.32348	unchanged	0.68984	0.116636	1.17005	unchanged	0.762159	0.0739357	1.34845	unchanged
meta_602		2.58e-05	3.97e-05	1.74e-05	8.44e-05	5.5e-05	0.000118775	0.000113738	9.74e-05	7.62e-05	2.41e-05	4.71e-05	5.23e-05	8.35e-05	2.52e-05	1.86e-05	0.000123053	8.45e-05	0.000102473	1.63866	0.0735188	1.63458	unchanged	1.79314	0.010051	1.38531	up	0.0433217	0.959159	0.135693	unchanged	1.3274	0.0132566	1.57372	up	-0.575421	0.284005	0.881611	unchanged	1.01991	0.19087	1.03748	unchanged	-0.109674	0.65228	0.390291	unchanged
meta_603	1-Methyladenosine	0.000289117	0.000300661	0.000303413	0.000283498	0.000308295	0.000292094	0.000187201	0.000191369	0.000200242	0.000318451	0.000336373	0.000398943	0.000271127	0.000293372	0.000334129	0.000257862	0.000190633	0.000228513	-0.0151068	0.737088	0.357673	unchanged	-0.625874	6.34e-05	1.46865	down	-0.229759	0.171448	1.26867	unchanged	-0.638311	0.0173949	1.54673	down	-0.238515	0.155711	1.22553	unchanged	-0.023862	0.822484	0.267118	unchanged	-0.226077	0.23168	1.05764	unchanged
meta_604	2'-O-methyladenosine	5.02e-05	4.97e-05	5.62e-05	3.64e-05	2.46e-05	2.62e-05	4.69e-05	6.53e-05	3.65e-05	3.82e-05	3.54e-05	6.9e-05	3.05e-05	3.08e-05	3.06e-05	5.66e-05	5.6e-05	4.78e-05	-0.840171	0.011065	1.84225	down	-0.0694429	0.801961	0.206128	unchanged	-0.633938	0.256822	1.18377	unchanged	0.169659	0.641549	0.444438	unchanged	0.13091	0.717857	0.344924	unchanged	-0.0753233	0.715769	0.271331	unchanged	-0.108192	0.69933	0.35021	unchanged
meta_605		2.03e-05	2.38e-05	3.08e-05	2.57e-05	3.06e-05	1.59e-05	2.09e-05	2.27e-05	2.39e-05	5.77e-05	4.76e-05	7.11e-05	2.91e-05	3.51e-05	5.84e-05	6.96e-05	3.55e-05	4.9e-05	-0.0542787	0.871214	0.170986	unchanged	-0.15183	0.508726	0.53561	unchanged	-0.525009	0.190204	1.28752	unchanged	-0.195654	0.572571	0.508603	unchanged	-1.2356	0.0233236	1.53966	down	-0.764867	0.192263	1.10355	unchanged	-1.19177	0.099403	1.3677	unchanged
meta_606	Ethyl 3-hydroxybutyrate	7.69e-06	2.05e-05	6.29e-06	1.72e-05	6.46e-06	0.000295725	5.1e-06	1.84e-05	3.26e-06	1.55e-05	7.36e-06	2.98e-05	1.25e-05	6.25e-06	2.06e-05	7.22e-06	1e-05	4.22e-06	3.21213	0.421448	0.87963	unchanged	-0.364544	0.716323	0.28289	unchanged	-0.42092	0.602745	0.560868	unchanged	-1.29539	0.249998	1.05356	unchanged	-0.612558	0.493109	0.606724	unchanged	3.0205	0.42812	0.699707	unchanged	0.318292	0.754391	0.287508	unchanged
meta_607		0.134165	0.11077	0.108442	0.0931533	0.100033	0.105296	0.123605	0.0979903	0.103579	0.101108	0.126619	0.0996125	0.122946	0.126305	0.103853	0.119671	0.0846682	0.0927924	-0.243562	0.142743	1.40703	unchanged	-0.119998	0.452743	0.566743	unchanged	0.109306	0.48832	0.794889	unchanged	-0.139683	0.505486	0.583604	unchanged	0.110422	0.510071	0.549669	unchanged	-0.242447	0.103935	1.24431	unchanged	0.130107	0.519047	0.558384	unchanged
meta_608	Guanosine	2.75e-05	2.14e-05	3.14e-05	2.56e-05	3.27e-05	3.29e-05	4.22e-05	2.5e-05	3.1e-05	2.85e-05	2.54e-05	1.61e-05	2.46e-05	1.53e-05	2.39e-05	6.86e-05	2.64e-05	4.12e-05	0.183164	0.392765	0.849185	unchanged	0.290619	0.374272	0.676826	unchanged	-0.133516	0.69031	0.5321	unchanged	0.961481	0.209018	1.13102	unchanged	0.198971	0.508933	0.578681	unchanged	0.515652	0.0796399	1.22332	unchanged	-0.47189	0.420015	0.713042	unchanged
meta_609	Ile-Asn	0.000160671	0.000144661	0.000124873	8.94e-05	9.81e-05	9.67e-05	0.000125141	0.000116291	0.000105121	0.000143159	0.000198813	0.000195011	0.000171493	0.000139381	0.000179891	0.000108193	0.000134755	0.00014912	-0.598203	0.0352755	1.8	down	-0.311949	0.0963734	1.12516	unchanged	-0.129844	0.523154	0.608173	unchanged	-0.453774	0.0987057	1.29475	unchanged	-0.319851	0.178688	1.10458	unchanged	-0.788211	0.0261071	1.57825	down	-0.178026	0.340181	0.822328	unchanged
meta_610	Arg-Ala	3.19e-05	3.36e-05	2.75e-05	4.91e-05	5.28e-05	1.72e-05	6.84e-05	6.19e-05	6.18e-05	5.64e-05	6.53e-05	6.68e-05	4.52e-05	4.69e-05	7.35e-05	0.000110147	3.95e-05	4.61e-05	0.356697	0.523791	0.698534	unchanged	1.0455	0.000375758	1.45642	up	-0.186286	0.501007	0.761968	unchanged	0.0548485	0.924235	0.105117	unchanged	-1.01812	0.0028874	1.64165	down	-0.475134	0.349703	0.788305	unchanged	-0.0274633	0.961501	0.0441635	unchanged
meta_611	Arg-Ser	5.59e-06	6.07e-06	6.06e-06	5.48e-06	3.96e-06	3.78e-06	3.48e-06	3.38e-06	1.12e-05	8.05e-06	7.29e-06	9.73e-06	5.9e-06	5.05e-06	7.31e-06	7.34e-06	4.33e-06	6.23e-06	-0.42314	0.0986831	1.57066	unchanged	0.027656	0.968829	0.0320631	unchanged	-0.45705	0.081404	1.53651	unchanged	-0.486722	0.105461	1.25338	unchanged	-0.500487	0.070583	1.44417	unchanged	-0.466578	0.122276	1.16475	unchanged	0.0138911	0.984759	0.01471	unchanged
meta_612	Stearamide	1.04e-05	1.23e-05	1.07e-05	1.1e-05	1.07e-05	1.16e-05	2.69e-05	1.13e-05	1.04e-05	1.22e-05	1.13e-05	1.04e-05	1.02e-05	3.36e-05	1.1e-05	9.57e-06	1e-05	9.53e-06	0.000328355	0.997159	0.00320195	unchanged	0.540515	0.44623	0.626667	unchanged	0.693767	0.457868	0.873761	unchanged	-0.21796	0.0809503	1.42046	unchanged	-0.0225334	0.835709	0.176659	unchanged	-0.715972	0.448404	0.66949	unchanged	0.735942	0.351841	0.858	unchanged
meta_613		4.65e-05	8.12e-05	2.28e-05	5.19e-05	5.21e-05	4.64e-05	3.07e-05	0.000102032	4.22e-05	3.65e-05	4.24e-05	3.06e-05	7.85e-05	5.56e-05	7e-05	3.64e-05	2.03e-05	7.18e-05	-0.000372709	0.999461	0.000750604	unchanged	0.217561	0.785013	0.21413	unchanged	0.898253	0.0252074	1.80126	up	0.231301	0.71975	0.32962	unchanged	0.458616	0.506938	0.612999	unchanged	-0.44001	0.107225	1.31651	unchanged	0.444875	0.598651	0.46048	unchanged
meta_614		4.97e-05	4.18e-05	3.78e-05	4.93e-05	4.76e-05	7.34e-05	0.000100816	7.8e-05	7.72e-05	7.73e-05	8.5e-05	9.99e-05	9.19e-05	7.31e-05	7.35e-05	0.000168136	8.78e-05	0.000155644	0.396673	0.238324	1.18405	unchanged	0.984766	0.0186824	1.37056	up	-0.136368	0.434183	0.712534	unchanged	0.650442	0.1778	1.19576	unchanged	-1.0196	0.00935463	1.6062	down	-0.486563	0.0989031	1.2379	unchanged	-0.68528	0.16477	1.16997	unchanged
meta_615		2.56e-05	1.74e-05	2.61e-05	1.97e-05	1.92e-05	1.43e-05	2.8e-05	2.52e-05	2.36e-05	1.14e-05	1.42e-05	1.19e-05	9.56e-06	9.27e-06	1.02e-05	9.61e-06	1.71e-05	1.87e-05	-0.378497	0.196826	1.23261	unchanged	0.154337	0.465857	0.573448	unchanged	-0.36848	0.0710555	1.67119	unchanged	0.27541	0.450943	0.693079	unchanged	0.880467	0.0540813	1.47113	unchanged	0.870449	0.0399086	1.53427	up	0.759393	0.046978	1.4329	up
meta_616	Propionylglycine	2.61e-05	1.48e-05	1.65e-05	1.16e-05	1.48e-05	1.79e-05	1.51e-05	1.83e-05	1.54e-05	2.62e-05	3.64e-05	3.48e-05	8.82e-05	2.76e-05	4.97e-05	6.55e-05	0.000342398	2.41e-05	-0.369219	0.354422	0.942587	unchanged	-0.232628	0.506693	0.536909	unchanged	0.763542	0.328542	1.0863	unchanged	2.14859	0.380438	0.847707	unchanged	-0.764615	0.0477361	1.39453	down	-1.89738	0.149147	1.25042	unchanged	-3.14584	0.329396	0.894289	unchanged
meta_617	Pro-Phe	1.87e-05	2.06e-05	2.13e-05	2.35e-05	2.69e-05	1.38e-05	2.5e-05	2.73e-05	2.98e-05	2.16e-05	2.13e-05	2.75e-05	1.36e-05	1.52e-05	2.6e-05	3.82e-05	1.74e-05	2.5e-05	0.0846819	0.78654	0.297343	unchanged	0.439563	0.0168717	1.35281	unchanged	-0.360184	0.324588	1.04787	unchanged	0.19698	0.636776	0.453225	unchanged	-0.21608	0.242471	0.995641	unchanged	0.228786	0.600729	0.430551	unchanged	0.0265028	0.942854	0.0663523	unchanged
meta_618	Fisetin	4.83e-05	4.91e-05	7.99e-05	4.96e-05	4.96e-05	5.56e-05	4.87e-05	6.04e-05	4.41e-05	3.65e-05	4.26e-05	5.59e-05	5.18e-05	4.42e-05	4.91e-05	4.67e-05	5.76e-05	5.68e-05	-0.196642	0.546856	0.658618	unchanged	-0.210917	0.537164	0.488247	unchanged	0.104047	0.626692	0.619363	unchanged	0.254561	0.277444	0.930333	unchanged	0.393189	0.318072	0.905136	unchanged	0.0924998	0.348124	0.743388	unchanged	-0.0722896	0.685002	0.355618	unchanged
meta_619	L-Fucose-1-phosphate	7.46e-06	7.18e-06	8.08e-06	7.3e-06	1.18e-05	5.85e-06	6.22e-06	7.4e-06	9.16e-06	1.37e-05	1.08e-05	1.54e-05	9.46e-06	8.3e-06	1.4e-05	1.44e-05	6.3e-06	9.35e-06	0.13613	0.718735	0.394472	unchanged	0.00339346	0.985617	0.0141095	unchanged	-0.331766	0.282685	1.12133	unchanged	-0.412633	0.30353	0.898612	unchanged	-0.813828	0.0450131	1.53314	down	-0.345931	0.417451	0.730855	unchanged	-0.397802	0.41825	0.721884	unchanged
meta_620		5.56e-05	1.82e-05	5.08e-05	2.81e-05	4.27e-05	4.18e-05	7.56e-05	2.57e-05	2.22e-05	0.000166929	0.000177904	0.000217434	0.000260623	0.000193553	0.00016011	0.000135883	0.000127979	0.000149676	-0.14549	0.776363	0.306565	unchanged	-0.0124671	0.987249	0.0122315	unchanged	0.127659	0.638446	0.59384	unchanged	-0.443234	0.0676335	1.44074	unchanged	-2.17375	0.00213256	1.63436	down	-2.4469	0.027305	1.55481	down	-1.74298	0.0201711	1.55265	down
meta_621	Pro-Glu	3.41e-05	6.29e-05	9.03e-05	2.56e-05	1.93e-05	1.07e-05	5.66e-06	5.81e-06	6.64e-06	6.55e-05	3.67e-05	4.84e-05	1.44e-05	4.62e-05	3.41e-05	1.05e-05	9.87e-06	1.2e-05	-1.7515	0.10497	1.56272	unchanged	-3.37092	0.0734578	1.28128	unchanged	-0.669933	0.209445	1.25967	unchanged	-2.21911	0.0412464	1.59031	down	0.314561	0.550223	0.58056	unchanged	-0.767006	0.296972	0.867427	unchanged	-0.837252	0.00805636	1.59177	down
meta_622	Arg-Glu	9.79e-06	1.24e-05	1.3e-05	1.44e-05	1.54e-05	8.57e-06	1.06e-05	1.38e-05	1.58e-05	1.7e-05	1.57e-05	2.17e-05	1.02e-05	1.07e-05	1.93e-05	2.1e-05	1.28e-05	1.38e-05	0.126429	0.680936	0.437763	unchanged	0.193783	0.408354	0.627894	unchanged	-0.435716	0.25594	1.16552	unchanged	-0.193177	0.516487	0.576789	unchanged	-0.629163	0.0517876	1.40366	unchanged	-0.0670185	0.875728	0.166286	unchanged	-0.242204	0.468764	0.630753	unchanged
meta_623	Leu-Leu	2.09e-05	1.67e-05	2.06e-05	1.47e-05	2.17e-05	1.66e-05	1.2e-05	1.17e-05	1.47e-05	2.49e-05	2.71e-05	2.28e-05	2.2e-05	2.01e-05	2.04e-05	2.02e-05	1.4e-05	1.55e-05	-0.13287	0.537149	0.639408	unchanged	-0.60147	0.0203291	1.32094	down	-0.258183	0.0618142	1.68418	unchanged	-0.592426	0.0258809	1.5177	down	-0.363956	0.0392142	1.41082	unchanged	-0.238643	0.264149	1.01882	unchanged	-0.372999	0.171496	1.11073	unchanged
meta_624		0.000375659	0.000431962	0.000387285	0.000368812	0.000364924	0.000436711	0.000322756	0.000366615	0.000505659	0.000562775	0.000335116	0.000579312	0.000472591	0.000789487	0.000461011	0.000516599	0.00035495	0.000324184	-0.0298379	0.793324	0.275666	unchanged	0.000150298	0.999482	2.21e-05	unchanged	0.222129	0.574941	0.613192	unchanged	-0.304973	0.399884	0.734429	unchanged	-0.305971	0.354566	0.871533	unchanged	-0.557938	0.225561	1.04048	unchanged	-0.000847674	0.99784	0.00365848	unchanged
meta_625		9.5e-05	6.37e-05	8.66e-05	6.18e-05	3.55e-05	0.000143324	7.27e-05	6.8e-05	5.15e-05	7.36e-05	5.09e-05	3.96e-05	7.53e-05	0.000109731	6.31e-05	4.05e-05	7.19e-05	5.18e-05	-0.0277557	0.96685	0.0454127	unchanged	-0.35126	0.20286	0.908349	unchanged	0.596248	0.186099	1.25564	unchanged	0.00118885	0.997514	0.00350688	unchanged	0.580331	0.119344	1.1579	unchanged	-0.0436727	0.949178	0.0590798	unchanged	0.227882	0.456195	0.641184	unchanged
meta_626		2.61e-05	2.59e-05	2.68e-05	3.14e-05	3.7e-05	2.74e-05	4.39e-05	4.63e-05	4.55e-05	3.23e-05	2.96e-05	4.05e-05	3.09e-05	2.3e-05	3.15e-05	4.6e-05	3.54e-05	4.22e-05	0.284165	0.175355	1.40424	unchanged	0.784846	0.000355188	1.47311	up	-0.261921	0.256672	1.10836	unchanged	0.270238	0.194338	1.05909	unchanged	-0.380312	0.13529	1.30461	unchanged	0.165774	0.425435	0.643124	unchanged	0.134296	0.325754	0.884139	unchanged
meta_627	Prilocaine	0.000110376	9.36e-05	0.000118415	0.000156344	0.00012339	0.000114908	8.41e-05	0.000108398	0.000114592	7.85e-05	8.88e-05	9.16e-05	8.8e-05	0.000145782	6.98e-05	0.00010113	5.94e-05	6.36e-05	0.291528	0.191934	1.25409	unchanged	-0.070445	0.688545	0.313273	unchanged	0.229663	0.584024	0.697252	unchanged	-0.208064	0.47882	0.655691	unchanged	0.316501	0.081629	1.33859	unchanged	0.378366	0.327129	0.897189	unchanged	0.45412	0.171476	1.0776	unchanged
meta_628		3.47e-05	3.59e-05	4.72e-05	3.56e-05	3.7e-05	2.46e-05	2.4e-05	2.59e-05	2.79e-05	9.13e-05	6.18e-05	7.41e-05	4.5e-05	5.41e-05	7.03e-05	6.61e-05	4.07e-05	5.04e-05	-0.277132	0.286917	1.02841	unchanged	-0.598678	0.0687261	1.25708	unchanged	-0.423531	0.165158	1.39946	unchanged	-0.530731	0.109922	1.2356	unchanged	-0.947661	0.034065	1.50356	down	-0.801262	0.0628023	1.37696	unchanged	-1.01561	0.0670649	1.44585	unchanged
meta_629		1.53e-05	1.96e-05	2.35e-05	2.52e-05	2.12e-05	1.21e-05	1.62e-05	2.73e-05	2.11e-05	1.44e-05	1.49e-05	2.12e-05	1.22e-05	1.53e-05	2.53e-05	3.13e-05	2.81e-05	3.3e-05	0.00588748	0.98703	0.0190036	unchanged	0.147092	0.630391	0.373967	unchanged	0.0676576	0.869769	0.156849	unchanged	0.876	0.0089497	1.61327	up	0.210695	0.46016	0.686374	unchanged	0.148925	0.747204	0.282942	unchanged	-0.518213	0.0836018	1.32663	unchanged
meta_630	Arg-Ile	4.23e-05	8.47e-05	6.8e-05	7.36e-05	5.22e-05	5.12e-05	5.19e-05	7.73e-05	6e-05	4.86e-05	4.72e-05	0.000107717	4.93e-05	6.56e-05	4.26e-05	6.28e-05	7.53e-05	5.65e-05	-0.140442	0.700225	0.403334	unchanged	-0.0432669	0.901781	0.0982277	unchanged	-0.37023	0.52936	0.596127	unchanged	-0.0644469	0.897639	0.125494	unchanged	-0.0618587	0.910265	0.0748143	unchanged	0.16793	0.553517	0.590762	unchanged	-0.0406787	0.856519	0.159543	unchanged
meta_631	Leu-Arg	1.95e-05	2.89e-05	2.6e-05	1.93e-05	1.81e-05	1.64e-05	2.04e-05	2.34e-05	1.91e-05	2.07e-05	1.83e-05	3.47e-05	1.69e-05	2.1e-05	1.9e-05	2.1e-05	2.18e-05	2.18e-05	-0.471169	0.120662	1.50574	unchanged	-0.246104	0.298168	0.79373	unchanged	-0.370579	0.391554	0.87982	unchanged	-0.189993	0.614185	0.495249	unchanged	0.0157244	0.96599	0.0618467	unchanged	-0.0848661	0.499147	0.541407	unchanged	-0.0403871	0.688764	0.368936	unchanged
meta_632		5.53e-05	6.13e-05	6.38e-05	7.23e-05	7.27e-05	4.31e-05	5.42e-05	5.78e-05	6.42e-05	6.08e-05	5.37e-05	7.18e-05	5.12e-05	6.03e-05	8.69e-05	8.85e-05	3.75e-05	5.59e-05	0.0601096	0.821212	0.248099	unchanged	-0.0348383	0.72901	0.270812	unchanged	0.0908951	0.75812	0.287092	unchanged	-0.0340123	0.933935	0.072765	unchanged	-0.0465451	0.758729	0.264637	unchanged	-0.0773306	0.823736	0.208827	unchanged	-0.047371	0.908439	0.106982	unchanged
meta_633		0.000377196	0.000494577	0.000447478	0.000453167	0.000386365	0.000801923	0.000323578	0.000457164	0.000363716	0.00078804	0.000361423	0.000374756	0.000405825	0.000443868	0.000502906	0.000397204	0.000345434	0.000294463	0.315256	0.49579	0.733952	unchanged	-0.205055	0.328468	0.719817	unchanged	-0.172336	0.724957	0.52906	unchanged	-0.555514	0.365975	0.847331	unchanged	-0.208351	0.677773	0.406039	unchanged	0.279241	0.535465	0.53447	unchanged	0.142108	0.512303	0.56627	unchanged
meta_634		2.32e-05	2.76e-05	2.13e-05	4.04e-05	2.8e-05	3.14e-05	3.19e-05	3.06e-05	4.15e-05	5.16e-05	3.64e-05	4.14e-05	4.58e-05	3.64e-05	5.36e-05	4.86e-05	3.38e-05	3e-05	0.469268	0.113872	1.46429	unchanged	0.527926	0.0702518	1.18944	unchanged	0.0695518	0.766399	0.185984	unchanged	-0.202531	0.479907	0.616905	unchanged	-0.842521	0.0354572	1.52057	down	-0.442805	0.132614	1.15194	unchanged	-0.112065	0.698882	0.343845	unchanged
meta_635	Heptadecanoic acid	0.000298858	0.000575283	0.00048313	0.000332484	0.000316953	0.00036183	0.00046525	0.000534141	0.000699826	0.000459865	0.00030451	0.000350506	0.00054212	0.000673259	0.000661579	0.00051008	0.000464036	0.000287426	-0.424546	0.290428	1.12907	unchanged	0.324161	0.348103	0.694375	unchanged	0.751506	0.0153872	1.76338	up	0.178299	0.587335	0.509135	unchanged	0.28382	0.447655	0.701439	unchanged	-0.892232	0.0139524	1.59213	down	0.429682	0.207865	0.996201	unchanged
meta_636	Thr-Met	1.3e-05	3.04e-05	9.11e-06	8.36e-06	3.34e-05	4.8e-06	6.96e-06	3.1e-05	7.37e-06	9.28e-06	9.4e-06	7.23e-06	7.84e-06	8.74e-06	8.41e-06	4.34e-05	9.25e-06	3e-05	-0.172774	0.868541	0.176384	unchanged	-0.21228	0.827774	0.170816	unchanged	-0.0523964	0.714457	0.471678	unchanged	1.67294	0.196593	1.19148	unchanged	1.01983	0.307067	0.949002	unchanged	0.899456	0.507897	0.591321	unchanged	-0.86539	0.386391	0.72838	unchanged
meta_637		0.000746579	0.000775186	0.00057141	0.00169366	0.00176747	0.00138756	0.00190209	0.00170462	0.00154664	0.000690372	0.000641825	0.000613811	0.0013601	0.00113193	0.00143143	0.00167444	0.00105986	0.00130667	1.2119	0.00553962	1.8893	up	1.29982	0.00231066	1.43793	up	1.01161	0.0140849	1.9104	up	1.05419	0.0575117	1.53838	unchanged	0.105176	0.529768	0.53001	unchanged	0.305471	0.108561	1.19399	unchanged	0.350806	0.164117	1.11253	unchanged
meta_638		1.13e-05	8.81e-06	5.9e-06	1.11e-05	8.61e-06	1.58e-05	2.58e-05	3.85e-05	2.83e-05	7.83e-06	8.14e-07	7.46e-06	9.65e-06	1.12e-05	7.33e-06	5.88e-05	3.27e-05	4.6e-05	0.452096	0.297774	1.01993	unchanged	1.83481	0.01816	1.38294	up	0.806367	0.214327	1.24073	unchanged	3.09414	0.0252294	1.60977	up	0.689653	0.306765	0.807756	unchanged	0.335383	0.380526	0.767729	unchanged	-0.569674	0.17727	1.09672	unchanged
meta_639	Amiloride	3.7e-05	3.31e-05	2.54e-06	0.000103386	6.4e-05	0.00013546	0.000203802	0.000159832	0.000117086	1.07e-05	8.91e-06	1.14e-05	5.2e-05	3.37e-05	2.68e-05	0.000198063	0.000118789	0.000158517	2.06015	0.0454542	1.68061	up	2.72656	0.0193582	1.37155	up	1.86076	0.0676811	1.77866	unchanged	3.94116	0.0229469	1.65111	up	1.23074	0.330054	0.857007	unchanged	1.43013	0.0776313	1.37144	unchanged	0.0161453	0.960609	0.0458687	unchanged
meta_640	Thr-Glu	8.4e-06	9.02e-06	9.45e-06	7.46e-06	1.07e-05	6.62e-06	5.84e-06	7.26e-06	1.02e-05	8.06e-06	7.21e-06	1.21e-05	6.93e-06	7.33e-06	7.34e-06	8.91e-06	8.52e-06	9.95e-06	-0.11463	0.645575	0.504192	unchanged	-0.203597	0.460094	0.600137	unchanged	-0.344175	0.329825	1.02635	unchanged	-0.00113593	0.996727	0.0140386	unchanged	-0.0286519	0.917597	0.0911407	unchanged	0.200893	0.483864	0.626918	unchanged	-0.231113	0.408996	0.741846	unchanged
meta_641		3.22e-05	4.27e-05	3.59e-05	4.96e-05	4.54e-05	2.83e-05	3.09e-05	5.03e-05	2.71e-05	2.03e-05	1.5e-05	7.68e-05	3.18e-05	3.07e-05	5.23e-05	5.01e-05	2.89e-05	5.59e-05	0.153356	0.606638	0.54623	unchanged	-0.0344526	0.918745	0.0824394	unchanged	0.0360694	0.967431	0.0885435	unchanged	0.267906	0.748261	0.293929	unchanged	-0.0155666	0.985772	0.0151729	unchanged	0.10172	0.784607	0.231553	unchanged	-0.317925	0.461311	0.626786	unchanged
meta_642	Myristoleic acid	3.01e-06	3.41e-06	4.28e-06	2.75e-06	2.61e-06	2.31e-06	4.13e-06	4.63e-06	3.49e-06	3.85e-06	3.85e-06	3.59e-06	2.39e-06	5.1e-06	3.21e-06	2.92e-06	5.24e-06	3.29e-06	-0.480107	0.101657	1.54728	unchanged	0.195319	0.359348	0.680025	unchanged	-0.0750442	0.8349	0.211079	unchanged	0.021262	0.945352	0.0694232	unchanged	-0.075878	0.66143	0.348933	unchanged	-0.480941	0.333979	0.849113	unchanged	0.0981793	0.757751	0.279613	unchanged
meta_643	Dihydrocapsaicin	4.67e-05	3.35e-05	5.37e-05	5.92e-05	3.12e-05	4.55e-05	4.54e-05	3.1e-05	3.94e-05	3.35e-05	2.54e-05	6.24e-05	2.22e-05	3.64e-05	2.81e-05	4.58e-05	4.07e-05	3.22e-05	0.0197511	0.954236	0.0642077	unchanged	-0.209857	0.455967	0.568888	unchanged	-0.485314	0.416644	0.81776	unchanged	-0.0313676	0.947162	0.0615571	unchanged	0.143096	0.761202	0.271654	unchanged	0.648162	0.169541	1.15786	unchanged	-0.035393	0.875551	0.137277	unchanged
meta_644		0.00269393	0.00209142	0.00169865	0.00183217	0.00188105	0.0017963	0.00177269	0.00201727	0.00164809	0.00117927	0.00354126	0.00154031	0.00337212	0.00167096	0.00211592	0.00158619	0.00184084	0.00290908	-0.234959	0.378335	0.958737	unchanged	-0.253797	0.354154	0.725886	unchanged	0.1934	0.756465	0.384589	unchanged	0.0172386	0.977959	0.0190414	unchanged	0.0505275	0.931704	0.0854887	unchanged	-0.377831	0.39326	0.785189	unchanged	-0.220508	0.541336	0.559017	unchanged
meta_645		1.59e-06	1.57e-06	2.13e-06	1.47e-05	1.11e-05	9.25e-06	2.41e-05	1.66e-05	1.46e-05	3.96e-07	9.62e-08	2.63e-07	4.01e-06	2.73e-06	2.45e-06	6.16e-05	1.07e-05	2.33e-05	2.72888	0.0242717	1.86989	up	3.38768	0.0285571	1.3955	up	3.60682	0.0250044	1.90696	up	6.98542	0.174362	1.249	unchanged	2.8091	0.00569766	1.63856	up	1.93117	0.0254778	1.57165	up	-0.788645	0.473779	0.657256	unchanged
meta_646		0.000216803	0.000237056	0.000210754	0.000236114	0.000245276	0.000443591	0.000306103	0.000202829	0.000222045	0.000340471	0.000234169	0.000304665	0.000334023	0.000279265	0.000204433	0.000219587	0.000251134	0.000205595	0.476908	0.327892	1.05472	unchanged	0.13731	0.561526	0.474111	unchanged	-0.104755	0.696561	0.416294	unchanged	-0.378665	0.150126	1.21637	unchanged	-0.403847	0.141825	1.27742	unchanged	0.177816	0.674423	0.361213	unchanged	0.112127	0.637283	0.426153	unchanged
meta_647	Pro-Val	6.44e-06	6.92e-06	8.11e-06	9.09e-06	8.98e-06	8.97e-06	7.11e-06	6.05e-06	6.02e-06	7.81e-06	6.79e-06	8.29e-06	7.32e-06	8.12e-06	5.05e-06	8.58e-06	5.8e-06	5.83e-06	0.332678	0.0637865	1.73247	unchanged	-0.162934	0.285523	0.783345	unchanged	-0.160114	0.492097	0.668779	unchanged	-0.180275	0.448304	0.682293	unchanged	-0.0923058	0.517329	0.536189	unchanged	0.400486	0.140594	1.30701	unchanged	-0.074965	0.756416	0.280732	unchanged
meta_648	Bisdemethoxycurcumin	0.000338653	0.00049023	0.000534723	0.000649381	0.000685806	0.000343626	0.000492766	0.000643258	0.000581972	0.000243274	0.00024101	0.000342487	0.000221492	0.000210311	0.000408149	0.000726058	0.000230834	0.000685936	0.300014	0.456166	0.769031	unchanged	0.3333	0.190423	0.923905	unchanged	0.0228202	0.955385	0.0271924	unchanged	0.990622	0.225512	1.10533	unchanged	0.721868	0.0745596	1.38016	unchanged	0.999061	0.106436	1.23118	unchanged	0.0645455	0.891405	0.12554	unchanged
meta_649		0.000163807	0.000350991	0.000223572	0.000284412	0.00029394	0.000141323	0.000208054	0.000298647	0.000302478	0.000287704	0.000200409	0.000254762	0.000149909	0.000156329	0.000295911	0.000413193	0.000241258	0.000261457	-0.0369989	0.937024	0.0825669	unchanged	0.132115	0.732761	0.270905	unchanged	-0.303	0.44792	0.90232	unchanged	0.302083	0.410466	0.758306	unchanged	-0.0087754	0.981937	0.000740451	unchanged	0.257226	0.598524	0.442239	unchanged	-0.178744	0.606599	0.455542	unchanged
meta_650		2.67e-06	4.23e-05	3.56e-05	4.83e-06	3.83e-06	2.85e-06	4.64e-06	4.96e-06	5.35e-06	0.000162945	0.000100648	0.000196027	0.000136655	0.000132943	0.000179092	0.000292502	0.000153422	0.000192034	-2.80734	0.200624	1.3467	unchanged	-2.43026	0.215921	0.984233	unchanged	-0.0347262	0.915498	0.153811	unchanged	0.473017	0.308682	0.887029	unchanged	-2.51153	0.0304507	1.51809	down	-5.28414	0.010077	1.63674	down	-5.41481	0.0376055	1.54276	down
meta_651		0.000119411	0.000135036	0.000182981	0.000173628	0.000191139	0.000100359	9.19e-05	7.05e-05	8.82e-05	0.000156691	0.000155892	0.000194602	9.82e-05	9.09e-05	0.000160496	0.000123294	0.000129358	0.000105859	0.0885767	0.799584	0.266477	unchanged	-0.804207	0.0697875	1.2392	unchanged	-0.536647	0.125796	1.46369	unchanged	-0.500496	0.0402057	1.48594	unchanged	-0.213468	0.376892	0.71654	unchanged	0.411756	0.342113	0.777592	unchanged	-0.517178	0.0204987	1.46375	unchanged
meta_652		6.58e-05	8.47e-05	6.15e-05	6.99e-05	6.31e-05	5.42e-05	7.04e-05	5.73e-05	5.25e-05	5.23e-05	8.41e-05	5.63e-05	8.21e-05	5.7e-05	5.32e-05	6.43e-05	6.14e-05	6e-05	-0.179526	0.393292	0.861133	unchanged	-0.234273	0.305503	0.754	unchanged	-0.00293229	0.992771	0.056292	unchanged	-0.0528382	0.839609	0.190465	unchanged	0.137651	0.631387	0.457288	unchanged	-0.0389429	0.877564	0.0915509	unchanged	-0.043784	0.765185	0.27375	unchanged
meta_653		9.3e-06	9.9e-06	1.14e-05	6.65e-06	9.47e-06	6.81e-06	1.03e-06	3.28e-06	4.31e-06	1.39e-05	1.11e-05	1.66e-05	4.34e-05	2.72e-05	3.58e-05	1e-05	1.95e-05	5.08e-06	-0.416237	0.0910665	1.48772	unchanged	-1.82685	0.00525302	1.40965	down	1.3573	0.0333516	1.82419	up	-0.263675	0.649845	0.419328	unchanged	-0.439632	0.135138	1.22982	unchanged	-2.21317	0.0238195	1.57604	down	-2.0028	0.172313	1.17243	unchanged
meta_654		2.7e-05	2.83e-05	3.41e-05	3.73e-05	4.1e-05	1.82e-05	4.18e-05	4.8e-05	5.37e-05	3.25e-05	2.9e-05	4.21e-05	1.9e-05	1.93e-05	4.35e-05	5.62e-05	3.33e-05	3.67e-05	0.112361	0.771101	0.316561	unchanged	0.684082	0.016222	1.34766	up	-0.34007	0.482744	0.794008	unchanged	0.284646	0.42001	0.733588	unchanged	-0.214004	0.363765	0.774012	unchanged	0.238427	0.67322	0.344898	unchanged	0.185432	0.519855	0.569708	unchanged
meta_655	Gamma-Glutamylcysteine	2.59e-05	1.84e-05	2.12e-05	3.08e-05	2.51e-05	4.01e-05	4.74e-05	3.4e-05	2.72e-05	2.12e-05	1.34e-05	1.98e-05	3.92e-05	2.45e-05	1.73e-05	3.08e-05	4.21e-05	4.75e-05	0.550647	0.132111	1.41476	unchanged	0.730133	0.123782	1.10975	unchanged	0.574589	0.301398	1.11058	unchanged	1.14524	0.0292948	1.53803	up	0.267793	0.318884	0.77856	unchanged	0.243851	0.562273	0.524711	unchanged	-0.147317	0.640677	0.406001	unchanged
meta_656		0.000148154	0.00015992	0.000208632	0.00012669	9.08e-05	6.11e-05	5.73e-05	7.67e-05	4.75e-05	0.000122942	0.000171121	0.000181692	9.85e-05	0.000127075	0.000154211	4.46e-05	0.000103146	0.000124922	-0.891309	0.0401516	1.63409	down	-1.50894	0.0140504	1.388	down	-0.325053	0.257609	1.06214	unchanged	-0.802848	0.092289	1.30184	unchanged	0.119128	0.625756	0.490311	unchanged	-0.447128	0.248128	0.913286	unchanged	-0.586963	0.333413	0.851736	unchanged
meta_657		9.5e-05	9.36e-05	0.000104618	6.48e-05	6.37e-05	6.25e-05	5.55e-05	5.55e-05	4.78e-05	7.81e-05	6.39e-05	0.000119724	5.07e-05	5.63e-05	8.65e-05	3.36e-05	5.41e-05	5.95e-05	-0.618481	0.0084015	1.92552	down	-0.884964	0.00072698	1.451	down	-0.435735	0.330159	0.98646	unchanged	-0.830566	0.13627	1.2479	unchanged	0.164061	0.597428	0.49397	unchanged	-0.0186848	0.947369	0.110945	unchanged	0.109662	0.67905	0.377912	unchanged
meta_658	Gly-Arg	3.08e-05	3.62e-05	3.44e-05	2.38e-05	2.13e-05	1.46e-05	1.88e-05	1.56e-05	1.57e-05	4.48e-05	3.49e-05	3.94e-05	1.54e-05	2.11e-05	2.57e-05	3.38e-05	2.97e-05	2.95e-05	-0.765453	0.0194076	1.78689	down	-1.01509	0.0016446	1.44189	down	-0.937734	0.0100871	1.88969	down	-0.358882	0.0731056	1.39388	unchanged	-0.233488	0.162993	1.13679	unchanged	-0.0612063	0.842544	0.168815	unchanged	-0.889698	0.00167094	1.61321	down
meta_659	Myristic acid	0.000291711	0.000416357	0.000448668	0.000334589	0.000320773	0.000271419	0.000312395	0.000350634	0.000332026	0.000236901	0.00046316	0.000442741	0.000589969	0.000371468	0.00044808	0.000461642	0.000376825	0.000305548	-0.31976	0.246056	1.17334	unchanged	-0.21721	0.377438	0.710904	unchanged	0.302627	0.409871	0.92429	unchanged	0.00153107	0.99648	0.0138526	unchanged	0.0174852	0.960196	0.112082	unchanged	-0.604901	0.118588	1.26933	unchanged	-0.201256	0.38665	0.782152	unchanged
meta_660		0.000494472	0.000875244	0.00104444	0.00109019	0.000884357	0.000691038	0.000566054	0.000660845	0.000522353	0.000498038	0.000448391	0.0013304	0.000583149	0.000802996	0.000749117	0.000310091	0.000765765	0.00044761	0.142938	0.697975	0.40567	unchanged	-0.464778	0.304529	0.814671	unchanged	-0.092614	0.885814	0.0876796	unchanged	-0.579671	0.488069	0.641903	unchanged	0.0844885	0.897746	0.149564	unchanged	0.320041	0.270556	0.962667	unchanged	0.199382	0.639498	0.429004	unchanged
meta_661		3.83e-05	3.89e-05	3.9e-05	2.11e-05	2.27e-05	2.47e-05	1.75e-05	2.18e-05	1.8e-05	1.74e-05	2.54e-05	2.64e-05	2.32e-05	2.24e-05	2.42e-05	2.4e-05	1.67e-05	2.21e-05	-0.76022	0.00322807	1.94917	down	-1.02093	0.00393892	1.46361	down	0.0123806	0.951454	0.181252	unchanged	-0.14239	0.581048	0.500082	unchanged	0.746098	0.031491	1.59555	up	-0.0265029	0.740373	0.374037	unchanged	-0.132445	0.519039	0.561692	unchanged
meta_662	Coumarin	7.39e-06	4.92e-06	1.26e-05	1.14e-05	6.06e-06	6.72e-06	5.96e-06	1.3e-05	9.42e-06	5.54e-06	8.64e-06	1.05e-05	3.3e-06	8.58e-06	7.28e-06	8.55e-06	4.83e-06	5.81e-06	-0.0471485	0.929464	0.0903874	unchanged	0.184295	0.728968	0.269867	unchanged	-0.362896	0.441789	0.716397	unchanged	-0.360229	0.377455	0.768071	unchanged	0.0181362	0.971377	0.0721326	unchanged	0.333884	0.510149	0.608941	unchanged	0.562659	0.275155	0.915842	unchanged
meta_663	EDTA	1.59e-05	1.91e-05	1.7e-05	1.52e-05	1.86e-05	2.04e-05	1.98e-05	1.36e-05	1.52e-05	2.1e-05	1.88e-05	1.54e-05	2.33e-05	2.05e-05	1.41e-05	2.55e-05	2.13e-05	2.06e-05	0.0589491	0.711537	0.384427	unchanged	-0.0971216	0.623741	0.388178	unchanged	0.067618	0.797712	0.277929	unchanged	0.285883	0.148391	1.16203	unchanged	-0.0863895	0.610981	0.448905	unchanged	-0.0950584	0.718368	0.311301	unchanged	-0.469394	0.0620777	1.31586	unchanged
meta_664		1.95e-05	2.28e-05	2.87e-05	3.68e-05	3.41e-05	1.91e-05	0.000105996	0.000109827	9.46e-05	2.81e-05	2.43e-05	3.3e-05	1.34e-05	2.3e-05	4.11e-05	0.000100112	5.81e-05	8.86e-05	0.343649	0.378111	0.906461	unchanged	2.12989	0.000413868	1.4648	up	-0.14095	0.780208	0.36602	unchanged	1.53133	0.0452485	1.55949	up	-0.267863	0.262256	0.891801	unchanged	0.216736	0.694108	0.33276	unchanged	0.330706	0.226504	1.03493	unchanged
meta_665	3-Methylglutaric acid	8.34e-07	1.21e-06	1.17e-06	1.25e-06	1.18e-06	1.06e-06	8.96e-07	1.51e-06	9.84e-07	7.2e-06	4.5e-06	7.58e-06	4.92e-06	5.58e-06	7.89e-06	1.16e-05	5.92e-06	7.52e-06	0.117456	0.542454	0.643541	unchanged	0.0766754	0.811545	0.188818	unchanged	-0.0679622	0.833959	0.296066	unchanged	0.375602	0.393798	0.767949	unchanged	-2.5828	0.0295237	1.59344	down	-2.39738	0.0309582	1.57604	down	-2.88173	0.0488682	1.50299	down
meta_666	2-Methylglutaric acid	1.71e-05	1.52e-05	1.75e-05	1.79e-05	2.09e-05	1.31e-05	1.77e-05	2.52e-05	2e-05	2.08e-05	7.7e-06	2.35e-05	1.83e-05	1.39e-05	1.27e-05	3.44e-05	2.08e-05	2.31e-05	0.0609194	0.788983	0.290383	unchanged	0.337795	0.178376	1.01193	unchanged	-0.210219	0.686162	0.455471	unchanged	0.59109	0.246161	0.975684	unchanged	-0.0640966	0.892176	0.158321	unchanged	0.207041	0.465361	0.648168	unchanged	-0.317392	0.356343	0.791932	unchanged
meta_667	(4Z,7Z,10Z,13Z,16Z,19Z)-4,7,10,13,1 6,19-Docosahexaenoic acid	6.15e-05	9.14e-05	0.000103916	8.03e-05	6.49e-05	6.08e-05	6.32e-05	8.89e-05	7.11e-05	5.21e-05	0.000100572	9.97e-05	0.000128302	7.82e-05	0.000102755	9.36e-05	8.35e-05	6.51e-05	-0.318451	0.314707	1.02153	unchanged	-0.202729	0.496906	0.526323	unchanged	0.293456	0.429553	0.885511	unchanged	-0.0588328	0.864297	0.151385	unchanged	0.0253355	0.945421	0.130867	unchanged	-0.586571	0.126401	1.218	unchanged	-0.118561	0.603624	0.449123	unchanged
meta_668		0.000108253	7.85e-05	9.2e-05	7.36e-05	8.17e-05	0.000170319	9.88e-05	6.89e-05	6.36e-05	0.000228087	0.000212086	0.000224787	0.000283988	0.000239542	0.000172028	0.000174728	0.000230158	0.000230753	0.224353	0.669102	0.463154	unchanged	-0.269107	0.323796	0.728012	unchanged	0.0649029	0.784827	0.362877	unchanged	-0.0650616	0.655956	0.440396	unchanged	-1.25436	0.000748858	1.67782	down	-1.09491	0.0518105	1.3382	unchanged	-1.4584	0.00653674	1.58217	down
meta_669	Stearidonic Acid	0.00080018	0.00125887	0.00135453	0.00106061	0.00097462	0.000871508	0.000930991	0.00110894	0.00101123	0.00077777	0.00129445	0.001372	0.00165464	0.00139426	0.00124534	0.00120238	0.00117267	0.000878075	-0.231883	0.431482	0.836965	unchanged	-0.161928	0.559173	0.473373	unchanged	0.318227	0.281098	1.1981	unchanged	-0.0823547	0.783971	0.246884	unchanged	-0.0128922	0.969756	0.0354171	unchanged	-0.563003	0.0434603	1.41422	unchanged	-0.0924656	0.602052	0.46341	unchanged
meta_670		2.47e-05	3.02e-05	3.51e-05	3.03e-05	3.57e-05	2.13e-05	5.56e-05	6.29e-05	5.58e-05	4.3e-05	3.58e-05	5.58e-05	2.58e-05	3.01e-05	4.98e-05	6.48e-05	0.000110088	6.5e-05	-0.0435478	0.872262	0.169877	unchanged	0.954765	0.00223715	1.42523	up	-0.348208	0.367913	0.944008	unchanged	0.833689	0.132591	1.27165	unchanged	-0.580964	0.108904	1.25186	unchanged	-0.276304	0.519835	0.600657	unchanged	-0.459888	0.28337	0.965724	unchanged
meta_671	Tyr-Ile	1.24e-05	2.43e-05	2.09e-05	2.41e-05	1.69e-05	1.55e-05	2.05e-05	2.82e-05	2.14e-05	1.54e-05	1.23e-05	3.6e-05	1.5e-05	2.32e-05	1.33e-05	1.61e-05	2.31e-05	2.21e-05	-0.0269266	0.940377	0.0767858	unchanged	0.284152	0.392672	0.645834	unchanged	-0.308493	0.650725	0.409023	unchanged	-0.0563402	0.924806	0.0992111	unchanged	-0.148573	0.817957	0.190373	unchanged	0.132993	0.705243	0.408687	unchanged	0.191919	0.424371	0.675532	unchanged
meta_672	(+)-alpha-Pinene	0.000151119	0.000239146	0.000313197	0.000208109	0.000199739	0.000167952	0.000181463	0.000211111	0.000198062	0.000171258	0.000239703	0.000290534	0.000323882	0.000273716	0.000244282	0.000232641	0.000240764	0.000186004	-0.288905	0.462437	0.791505	unchanged	-0.252206	0.507923	0.542782	unchanged	0.263182	0.332215	1.10018	unchanged	-0.0892603	0.7406	0.303942	unchanged	0.00404015	0.991596	0.0781388	unchanged	-0.548046	0.0425435	1.40038	unchanged	-0.158905	0.317408	0.854231	unchanged
meta_673		1.93e-05	2.93e-05	2.92e-05	1.75e-05	1.99e-05	1.88e-05	6.93e-06	9.94e-06	9.6e-06	2.81e-05	2.67e-05	2.27e-05	2.51e-05	2.77e-05	2.2e-05	1.11e-05	7.37e-06	8.31e-06	-0.472638	0.156332	1.43636	unchanged	-1.55696	0.0281001	1.37017	down	-0.0493545	0.724328	0.391357	unchanged	-1.52983	0.00164679	1.6789	down	0.0073972	0.973701	0.0896444	unchanged	-0.415887	0.0458183	1.43123	unchanged	-0.0197317	0.938651	0.0685779	unchanged
meta_674	alpha-Linolenic acid	0.00467771	0.00706722	0.00930816	0.00552911	0.00512095	0.00523809	0.00500372	0.0066216	0.00499176	0.00473953	0.00748429	0.00796153	0.00869921	0.00819641	0.00673671	0.00696197	0.00751163	0.00536639	-0.40608	0.326459	1.06192	unchanged	-0.341364	0.389929	0.67411	unchanged	0.227454	0.391562	1.02293	unchanged	-0.0248968	0.928497	0.0752366	unchanged	0.0607238	0.871668	0.218221	unchanged	-0.572811	0.0433138	1.47768	unchanged	-0.255744	0.272321	0.892993	unchanged
meta_675		1.41e-05	1.99e-05	1.61e-05	1.82e-05	1.69e-05	2.54e-05	1.82e-05	1.48e-05	1.93e-05	1.24e-05	9.96e-06	1.17e-05	1.51e-05	1.45e-05	1.05e-05	1.03e-05	1.62e-05	1.03e-05	0.275117	0.339788	0.952283	unchanged	0.0641562	0.74642	0.253146	unchanged	0.242619	0.288567	1.12168	unchanged	0.118576	0.677713	0.396574	unchanged	0.557714	0.0717586	1.40259	unchanged	0.590212	0.108916	1.238	unchanged	0.503295	0.105426	1.21746	unchanged
meta_676		2.16e-05	2.8e-05	3.07e-05	4.1e-05	1.46e-05	3.35e-05	2.81e-05	2.7e-05	1.84e-05	2.47e-05	1.92e-05	2.86e-05	2.6e-05	5.16e-05	2.82e-05	2.17e-05	1.21e-05	2.08e-05	0.14899	0.753233	0.343519	unchanged	-0.128474	0.607525	0.396191	unchanged	0.548273	0.305102	1.13406	unchanged	-0.40829	0.221413	1.01896	unchanged	0.149894	0.528882	0.5825	unchanged	-0.249389	0.64722	0.340267	unchanged	0.42971	0.219806	0.978181	unchanged
meta_677		1.88e-05	2.54e-05	2.36e-05	2.09e-05	2.19e-05	2.17e-05	2.01e-05	2.21e-05	2.28e-05	2.77e-05	2e-05	2.23e-05	2.34e-05	2.08e-05	2.56e-05	1.94e-05	2.04e-05	1.58e-05	-0.0706778	0.639073	0.517403	unchanged	-0.0603503	0.695642	0.315168	unchanged	-0.00266573	0.988141	0.153483	unchanged	-0.329601	0.165742	1.13959	unchanged	-0.0464399	0.8191	0.191497	unchanged	-0.114452	0.331195	0.931173	unchanged	0.222811	0.142627	1.15519	unchanged
meta_678	S-Methyl-5'-thioadenosine	0.00210939	0.00238861	0.00258692	0.00253371	0.00238467	0.00331955	0.00248369	0.00209039	0.002332	0.00200282	0.00160304	0.00165902	0.00393768	0.00188674	0.00199442	0.00234557	0.00302413	0.00219034	0.217531	0.321195	1.00813	unchanged	-0.0368845	0.757326	0.241556	unchanged	0.570557	0.328941	1.0683	unchanged	0.521998	0.0774179	1.38949	unchanged	0.428352	0.0317962	1.45376	unchanged	0.0753271	0.860966	0.160918	unchanged	-0.13053	0.497934	0.601334	unchanged
meta_679		1.77e-05	1.52e-05	1.62e-05	1.8e-05	3.64e-05	4.15e-05	2.14e-05	4.59e-05	2.39e-05	2.4e-05	1.72e-05	1.69e-05	1.64e-05	8.63e-06	2.79e-05	3.2e-05	1.44e-05	3.05e-05	0.96387	0.159029	1.44421	unchanged	0.8913	0.2125	0.986369	unchanged	-0.138069	0.79118	0.412079	unchanged	0.402354	0.390091	0.783805	unchanged	-0.243212	0.32453	0.924431	unchanged	0.858727	0.192552	0.960133	unchanged	0.245734	0.648494	0.400265	unchanged
meta_680		0.000302786	0.000356108	0.000416233	0.000375851	0.00043735	0.000250221	0.000268944	0.000271883	0.000316994	0.000245892	0.000238798	0.000329365	0.000179607	0.000206267	0.0002966	0.000250444	0.000120391	0.000163303	-0.015794	0.95499	0.0604917	unchanged	-0.32576	0.144283	1.04428	unchanged	-0.254353	0.394487	0.87712	unchanged	-0.607914	0.129223	1.19979	unchanged	0.40131	0.118938	1.22408	unchanged	0.639869	0.136572	1.14472	unchanged	0.683464	0.0906118	1.31881	unchanged
meta_681		7.4e-06	4.88e-06	9.13e-06	4.7e-06	4.73e-06	4.72e-06	2.26e-06	2.02e-06	5.12e-06	1.77e-05	8.42e-06	5.92e-06	6.44e-06	4.97e-06	6.31e-06	3.86e-06	3.8e-06	2.27e-06	-0.597443	0.18931	1.3755	unchanged	-1.18723	0.0680063	1.15807	unchanged	-0.856529	0.314062	1.21972	unchanged	-1.69239	0.17412	1.22688	unchanged	-0.583491	0.431938	0.73397	unchanged	-0.324405	0.126871	1.32442	unchanged	-0.0783318	0.886116	0.130971	unchanged
meta_682	Linoleic acid	2.82e-05	2.59e-05	2.19e-05	2.13e-05	2.1e-05	2.53e-05	3.12e-05	1.9e-05	2.58e-05	2.07e-05	2.08e-05	2.76e-05	2.49e-05	2.56e-05	2e-05	1.93e-05	2.29e-05	2.27e-05	-0.169803	0.293294	1.02454	unchanged	-0.00116074	0.996238	0.0033992	unchanged	0.0304118	0.873785	0.285068	unchanged	-0.0902838	0.621968	0.467133	unchanged	0.139076	0.470955	0.586353	unchanged	-0.0611389	0.690443	0.324876	unchanged	0.228199	0.408249	0.740333	unchanged
meta_683		1.71e-05	2.68e-05	1.78e-05	2.19e-05	2.73e-05	1.54e-05	3.47e-05	4.96e-05	4.26e-05	3.76e-05	4.2e-05	4.48e-05	3.45e-05	3.55e-05	3.38e-05	9.51e-05	4.66e-05	6.67e-05	0.0647472	0.848661	0.19812	unchanged	1.04088	0.0181717	1.32741	up	-0.261065	0.074444	1.63325	unchanged	0.745758	0.181909	1.21723	unchanged	-1.01109	0.00741715	1.57872	down	-0.685281	0.060217	1.45912	unchanged	-0.715974	0.18559	1.12716	unchanged
meta_684	cis-9-Palmitoleic acid	5.84e-05	8.3e-05	6.98e-05	7.97e-05	7.34e-05	5.51e-05	4.48e-05	4.75e-05	5.28e-05	5.59e-05	5.58e-05	8.14e-05	4.35e-05	8.29e-05	5.95e-05	5.51e-05	5.51e-05	4.82e-05	-0.019862	0.929499	0.0913899	unchanged	-0.541945	0.0774721	1.2239	unchanged	-0.0552771	0.874073	0.10124	unchanged	-0.28682	0.303615	0.950387	unchanged	0.128556	0.617179	0.470298	unchanged	0.163972	0.617527	0.479705	unchanged	-0.126569	0.247558	0.931774	unchanged
meta_685		8.99e-06	9.16e-06	9.48e-06	1.03e-05	1.09e-05	8.05e-06	1.33e-05	1.35e-05	1.78e-05	9.88e-06	6.45e-06	7.82e-06	1.51e-05	7.63e-06	1.04e-05	1.79e-05	1.69e-05	1.49e-05	0.0830608	0.594753	0.583915	unchanged	0.693124	0.0590645	1.31209	unchanged	0.457331	0.307106	1.02267	unchanged	1.03976	0.00316554	1.65318	up	0.193878	0.364302	0.819435	unchanged	-0.180392	0.625467	0.434722	unchanged	-0.15276	0.394511	0.732854	unchanged
meta_686	Tyr-Thr	4.89e-06	5.08e-06	5.45e-06	4.96e-06	5.33e-06	3.62e-06	6.71e-06	5.81e-06	4.73e-06	5.77e-06	3.81e-06	6.37e-06	3.18e-06	3.72e-06	5.38e-06	5.85e-06	6.08e-06	5.88e-06	-0.149205	0.437638	0.826348	unchanged	0.161378	0.402417	0.671039	unchanged	-0.378451	0.295553	1.09076	unchanged	0.158709	0.507467	0.635317	unchanged	-0.0491787	0.840771	0.203055	unchanged	0.180068	0.55531	0.486152	unchanged	-0.0465094	0.774861	0.264096	unchanged
meta_687		6.65e-06	1.45e-05	9.36e-06	1.22e-05	6.33e-06	7.23e-06	9.03e-06	1.08e-05	1.04e-05	6.55e-06	8.44e-06	1.81e-05	5.69e-06	9.13e-06	5.21e-06	8.93e-06	1.34e-05	1.24e-05	-0.241045	0.622985	0.504953	unchanged	-0.0102262	0.978166	0.0225477	unchanged	-0.725326	0.349025	0.907506	unchanged	0.0675272	0.900277	0.110361	unchanged	-0.120552	0.846964	0.149675	unchanged	0.36373	0.440231	0.73608	unchanged	-0.198305	0.391548	0.757262	unchanged
meta_688		1.42e-05	1.03e-05	1.05e-05	1.94e-05	1.12e-05	1.76e-05	2.43e-05	2.87e-05	2.6e-05	6.29e-06	5.58e-06	5.24e-06	9.53e-06	1.06e-05	8.63e-06	6.28e-06	2.05e-05	1.25e-05	0.459966	0.213502	1.21956	unchanged	1.17184	0.00125759	1.4346	up	0.748761	0.00824611	1.91117	up	1.20066	0.213552	1.14942	unchanged	1.03506	0.036553	1.51562	up	0.746261	0.113363	1.34206	unchanged	1.00624	0.073923	1.3914	unchanged
meta_689	7-Methylguanosine	9.51e-06	1.39e-05	1.34e-05	1.47e-05	1.27e-05	1.14e-05	8.4e-06	1.31e-05	1.42e-05	1.48e-05	1.47e-05	1.65e-05	1.08e-05	1.14e-05	1.57e-05	1.51e-05	1.33e-05	9.04e-06	0.0725911	0.731353	0.359981	unchanged	-0.048222	0.866744	0.132528	unchanged	-0.279668	0.212439	1.31466	unchanged	-0.29543	0.252146	1.02073	unchanged	-0.319409	0.14828	1.15527	unchanged	0.0328498	0.882061	0.122882	unchanged	-0.0722008	0.821055	0.199696	unchanged
meta_690	D-Xylose	2.07e-05	2.34e-05	2.77e-05	3.79e-05	3.81e-05	1.32e-05	5.59e-05	7.34e-05	4.47e-05	2.1e-05	1.98e-05	3.06e-05	1.86e-05	2.71e-05	4.45e-05	3.09e-05	2.02e-05	1.72e-05	0.313442	0.558548	0.636384	unchanged	1.27697	0.0487198	1.31848	up	0.338393	0.51042	0.676819	unchanged	-0.0637195	0.858103	0.154354	unchanged	0.00838825	0.974051	0.0593101	unchanged	-0.0165631	0.977112	0.0312827	unchanged	1.34907	0.0340936	1.46832	up
meta_691	5-Nitro-2-Phenylpropylaminobenzoic Acid [Nppb]	1.95e-05	2.44e-05	3.7e-05	1.73e-05	1.88e-05	1.01e-05	9.5e-06	1.06e-05	8.29e-06	1.78e-05	3.2e-05	4.32e-05	1.42e-05	2.16e-05	3.7e-05	1.06e-05	1.23e-05	1.11e-05	-0.809652	0.142226	1.38336	unchanged	-1.51228	0.075674	1.26802	unchanged	-0.352219	0.537608	0.600757	unchanged	-1.45257	0.115107	1.38402	unchanged	-0.200594	0.680446	0.317119	unchanged	-0.658026	0.318413	0.89776	unchanged	-0.260302	0.0933848	1.23597	unchanged
meta_692	Pentoxifylline	5.14e-05	5.83e-05	9.94e-05	5.7e-05	6.36e-05	3.85e-05	7.49e-05	4.57e-05	4.19e-05	6.9e-05	6.04e-05	6.44e-05	6.41e-05	6.29e-05	6.05e-05	5.91e-05	2.2e-06	4.49e-05	-0.394402	0.394201	0.876476	unchanged	-0.36472	0.447041	0.579471	unchanged	-0.0485941	0.491964	0.805568	unchanged	-0.868101	0.227936	1.11489	unchanged	0.109305	0.768001	0.329219	unchanged	-0.236502	0.334983	0.854844	unchanged	0.612687	0.412918	0.704434	unchanged
meta_693	Phthalic acid Mono-2-ethylhexyl Ester	4.46e-05	6.22e-05	4.4e-05	5.45e-05	5.47e-05	5.37e-05	4.77e-05	6.64e-05	5.24e-05	7.76e-05	4.1e-05	7.32e-05	7.3e-05	7.93e-05	6.02e-05	5.51e-05	3.83e-05	5.19e-05	0.11149	0.568142	0.629561	unchanged	0.143273	0.555937	0.451581	unchanged	0.147345	0.630523	0.504523	unchanged	-0.400631	0.313929	0.906356	unchanged	-0.347397	0.369534	0.807185	unchanged	-0.383252	0.0983556	1.33915	unchanged	0.196507	0.405318	0.700824	unchanged
meta_694		3.38e-06	2.38e-06	4.03e-06	2e-06	1.66e-06	2.03e-06	1.17e-06	2.01e-06	2.4e-06	7.41e-06	3.89e-06	1.09e-05	2.57e-06	6.52e-06	6.82e-05	2.31e-06	1.17e-06	1.27e-06	-0.78195	0.096776	1.59266	unchanged	-0.811012	0.0847411	1.12246	unchanged	1.79896	0.478984	0.725122	unchanged	-2.2278	0.0982468	1.41178	unchanged	-1.18265	0.171829	1.20265	unchanged	-3.76355	0.37809	0.859855	unchanged	0.234146	0.616821	0.433211	unchanged
meta_695		4.93e-05	5.08e-05	5.3e-05	5.33e-05	4.79e-05	4.79e-05	5.49e-05	5.14e-05	4.9e-05	3.26e-05	3.08e-05	3.02e-05	3.04e-05	2.79e-05	2.88e-05	2.89e-05	4.1e-05	3.47e-05	-0.0375188	0.57185	0.584464	unchanged	0.0209869	0.732852	0.269872	unchanged	-0.104512	0.104602	1.51739	unchanged	0.160061	0.40485	0.785016	unchanged	0.709719	0.000246053	1.67882	up	0.776713	0.0028956	1.64278	up	0.570645	0.0239005	1.51023	unchanged
meta_696		9.4e-06	8.58e-06	1.46e-05	8.98e-06	8.73e-06	1.15e-05	1.01e-05	8.06e-06	5.74e-06	7.1e-06	8.11e-06	1.08e-05	1.06e-05	7.95e-06	7.33e-06	8.87e-06	8.86e-06	8.42e-06	-0.155029	0.633366	0.506064	unchanged	-0.447023	0.278757	0.796681	unchanged	-0.00726346	0.978303	0.0742663	unchanged	0.00603042	0.977021	0.025895	unchanged	0.321979	0.388008	0.789647	unchanged	0.174213	0.459088	0.62793	unchanged	-0.131075	0.608324	0.474178	unchanged
meta_697	D-Fructose-6-phosphate	1.24e-05	1.07e-05	1.08e-05	8.49e-06	5.32e-06	1.21e-05	3.7e-06	6.62e-06	3.91e-06	1.19e-05	1.08e-05	1.2e-05	1.09e-05	9.45e-06	8.79e-06	9.73e-06	1.22e-05	1.2e-05	-0.386785	0.308146	1.07145	unchanged	-1.25422	0.0074742	1.40333	down	-0.255082	0.0721644	1.57304	unchanged	-0.0361629	0.766638	0.290831	unchanged	-0.0334369	0.716332	0.397558	unchanged	-0.16514	0.654413	0.403686	unchanged	-1.25149	0.00640841	1.55627	down
meta_698		0.000157752	0.000165736	0.000192795	0.000162533	0.00012514	0.000144284	9.84e-05	5.63e-05	7.04e-05	0.000156217	0.000130224	0.00019299	7.96e-05	8.57e-05	0.000138088	0.00013461	0.000136916	0.000126054	-0.257275	0.136811	1.33611	unchanged	-1.19774	0.00430625	1.4006	down	-0.660443	0.0870066	1.52651	unchanged	-0.270082	0.270958	1.0263	unchanged	0.106836	0.598276	0.488038	unchanged	0.510004	0.133806	1.16038	unchanged	-0.820822	0.0360358	1.51687	down
meta_699	Promethazine	2.07e-06	7.89e-06	5.96e-06	4.82e-06	5.01e-06	3.96e-06	6.36e-06	2.69e-06	5.9e-06	6e-06	4.66e-06	5.11e-06	4.52e-06	4.1e-06	2e-06	6.3e-06	5.75e-06	3.63e-06	-0.206404	0.721442	0.3926	unchanged	-0.0905197	0.884236	0.115074	unchanged	-0.570529	0.144829	1.39913	unchanged	-0.00870292	0.974334	0.0120944	unchanged	0.0131791	0.980348	0.0731919	unchanged	0.377303	0.307875	0.932056	unchanged	-0.0686377	0.872503	0.142551	unchanged
meta_700	Arg-Gln	2.13e-06	2.14e-06	2.92e-06	1.86e-06	2.15e-06	1.89e-06	1.6e-06	1.55e-06	1.79e-06	2.15e-06	3.21e-06	2.92e-06	3.37e-06	2.99e-06	2.14e-06	2.16e-06	1.77e-06	2.44e-06	-0.282609	0.240149	1.19832	unchanged	-0.541154	0.0943595	1.19654	unchanged	0.0382418	0.885253	0.283477	unchanged	-0.377436	0.175024	1.13018	unchanged	-0.203516	0.426669	0.628885	unchanged	-0.524367	0.134053	1.22617	unchanged	-0.367233	0.120496	1.25563	unchanged
meta_701	Stearic acid	0.00130076	0.0013816	0.00109016	0.00121285	0.00108249	0.000798877	0.000727289	0.00124628	0.00153371	0.00110467	0.00147186	0.000870181	0.00191823	0.000909894	0.00152265	0.000639131	0.000599228	0.00109248	-0.285952	0.213495	1.18183	unchanged	-0.105173	0.75231	0.256405	unchanged	0.336054	0.437817	0.788493	unchanged	-0.564369	0.190803	1.07589	unchanged	0.130309	0.618076	0.456763	unchanged	-0.491697	0.288999	0.910623	unchanged	0.589506	0.249151	0.941419	unchanged
meta_702		4.21e-05	4.46e-05	3.92e-05	3.88e-05	5.46e-05	3.52e-05	9.18e-05	0.000102267	9.02e-05	4.51e-05	4.21e-05	3.51e-05	2.76e-05	3.14e-05	3.83e-05	5.7e-05	1.56e-05	6.32e-05	0.0305353	0.895774	0.140759	unchanged	1.17416	0.00181209	1.46026	up	-0.330331	0.126195	1.48537	unchanged	0.150972	0.79381	0.245731	unchanged	0.0425204	0.740231	0.283932	unchanged	0.403387	0.21669	0.985544	unchanged	1.06571	0.0723659	1.41014	unchanged
meta_703	Ornithine	2.35e-05	2.53e-05	2.82e-05	2.54e-05	2.06e-05	2.04e-05	1.59e-05	1.15e-05	1.1e-05	2.32e-05	2.05e-05	2.99e-05	1.46e-05	1.45e-05	2.33e-05	2.31e-05	1.97e-05	1.9e-05	-0.213786	0.177047	1.24849	unchanged	-1.00338	0.00368288	1.40594	down	-0.489831	0.154406	1.34316	unchanged	-0.250514	0.296621	0.928565	unchanged	0.0661653	0.735606	0.326797	unchanged	0.34221	0.2523	0.939261	unchanged	-0.686702	0.0194745	1.47496	down
meta_704	Ser-Arg	1.29e-05	1.81e-05	1.9e-05	1.79e-05	1.37e-05	2.08e-05	1.61e-05	1.71e-05	1.67e-05	1.25e-05	9.91e-06	2.03e-05	1.3e-05	1.77e-05	1.18e-05	1.24e-05	1.85e-05	1.52e-05	0.0708757	0.779708	0.291364	unchanged	0.00138064	0.994113	0.00606122	unchanged	-0.0066555	0.986539	0.0625103	unchanged	0.109756	0.772887	0.260917	unchanged	0.223941	0.55439	0.553039	unchanged	0.301472	0.296419	0.884957	unchanged	0.115565	0.548222	0.554632	unchanged
meta_705		2.89e-06	4.69e-06	4.62e-06	6.89e-06	7.65e-06	5.87e-06	2.39e-06	4.84e-06	3.92e-06	5.06e-06	4.1e-06	1.81e-05	2.81e-06	9.61e-06	4.11e-06	8.02e-06	2.99e-06	6.35e-06	0.742783	0.0257667	1.70574	up	-0.129684	0.725953	0.274086	unchanged	-0.719552	0.527578	0.598299	unchanged	-0.649116	0.548377	0.570164	unchanged	-1.15805	0.381863	0.81056	unchanged	0.304289	0.602082	0.508608	unchanged	-0.638615	0.300106	0.885513	unchanged
meta_706	Alizarin	1.79e-05	2.2e-05	2.37e-05	3.77e-05	3.16e-05	3e-05	3.44e-05	3.95e-05	4.06e-05	2.89e-05	2.93e-05	1.96e-05	4.42e-05	2.19e-05	3.33e-05	2.52e-05	0.000101314	4.84e-05	0.642303	0.017934	1.76731	up	0.846376	0.00288331	1.41358	up	0.354372	0.390125	0.859646	unchanged	1.16986	0.285803	1.00171	unchanged	-0.289432	0.279647	0.892631	unchanged	-0.00150107	0.996355	0.00752092	unchanged	-0.612919	0.464809	0.677687	unchanged
meta_707		5.43e-05	7.3e-05	8.61e-05	8.5e-05	0.000106818	3.79e-05	5.71e-05	9.87e-05	6.15e-05	3.02e-05	3.65e-05	4.82e-05	2.49e-05	2.35e-05	3.92e-05	4.9e-05	2.41e-05	3.45e-05	0.106238	0.82457	0.236904	unchanged	0.0264803	0.939107	0.0602865	unchanged	-0.389726	0.281657	1.04126	unchanged	-0.0937511	0.802313	0.22706	unchanged	0.894074	0.0496063	1.45391	up	1.39004	0.138527	1.24404	unchanged	1.01431	0.0902477	1.28404	unchanged
meta_708	Molsidomine	3.97e-06	3.55e-06	5.24e-06	4.15e-06	3.1e-06	4.46e-06	4.1e-06	4.23e-06	3.98e-06	2.29e-06	2.3e-06	5.18e-06	3.91e-06	3.96e-06	5.05e-06	3.94e-06	4.45e-06	3.65e-06	-0.124668	0.620443	0.509178	unchanged	-0.0535836	0.789829	0.221096	unchanged	0.404365	0.393057	0.958432	unchanged	0.303678	0.514147	0.618481	unchanged	0.387336	0.424013	0.721145	unchanged	-0.141697	0.509219	0.586065	unchanged	0.0300749	0.757324	0.284961	unchanged
meta_709	Val-Trp	2.38e-06	7.93e-06	5.94e-06	5.77e-06	2.61e-06	4.14e-06	5.95e-06	7.04e-06	3.62e-06	5.78e-06	2.26e-06	6.73e-06	5.59e-06	6.29e-06	5.02e-06	4.8e-06	6.91e-06	5.68e-06	-0.376156	0.54961	0.622114	unchanged	0.0325237	0.952116	0.0480154	unchanged	0.194184	0.658798	0.492405	unchanged	0.234892	0.603214	0.478419	unchanged	0.137212	0.828127	0.220692	unchanged	-0.433128	0.245111	0.929865	unchanged	-0.0651558	0.840933	0.176968	unchanged
meta_710	Lys-Pro	1.85e-05	1.79e-05	2.17e-05	2.21e-05	2.2e-05	1.98e-05	1.48e-05	1.34e-05	1.87e-05	1.86e-05	1.81e-05	2.24e-05	1.89e-05	1.75e-05	1.87e-05	1.79e-05	1.36e-05	1.52e-05	0.13505	0.253998	1.11217	unchanged	-0.30748	0.138384	1.0144	unchanged	-0.102778	0.426323	0.817878	unchanged	-0.339102	0.0890762	1.28698	unchanged	-0.0252108	0.858267	0.136538	unchanged	0.212617	0.0392448	1.44162	unchanged	0.00641121	0.974296	0.0266338	unchanged
meta_711		0.00010552	0.000113524	0.000127055	8.67e-05	0.000116314	6.73e-05	6.11e-05	7.11e-05	6.38e-05	9.3e-05	7.55e-05	6.92e-05	6.49e-05	6.72e-05	8.67e-05	6.49e-05	4.28e-05	5.77e-05	-0.356666	0.211316	1.24022	unchanged	-0.820422	0.0065511	1.42382	down	-0.119235	0.560876	0.746403	unchanged	-0.522524	0.0676444	1.34532	unchanged	0.542274	0.0195588	1.50586	unchanged	0.304843	0.360525	0.764633	unchanged	0.244376	0.256102	0.96344	unchanged
meta_712		4.72e-05	5.82e-05	6.89e-05	6.12e-05	7.59e-05	3.45e-05	7.48e-05	7.41e-05	8.21e-05	6.1e-05	6.52e-05	9.12e-05	4.65e-05	4.43e-05	8.2e-05	9.71e-05	5.77e-05	6.61e-05	-0.0236517	0.949135	0.0688069	unchanged	0.406027	0.0786405	1.20173	unchanged	-0.33089	0.393541	0.877864	unchanged	0.0226443	0.943874	0.0706831	unchanged	-0.318576	0.282425	0.869845	unchanged	-0.0113372	0.980352	0.0518388	unchanged	0.0648067	0.806636	0.227057	unchanged
meta_713		1.49e-05	1.38e-05	1.76e-05	1.71e-05	1.76e-05	1.11e-05	1.2e-05	1.34e-05	1.29e-05	1.09e-05	1.3e-05	1.81e-05	1.03e-05	1.3e-05	1.77e-05	1.94e-05	9.26e-06	1.35e-05	-0.0167681	0.94434	0.0734604	unchanged	-0.27026	0.131961	1.09474	unchanged	-0.0352805	0.916201	0.0856244	unchanged	0.00588475	0.988247	0.0167385	unchanged	0.139822	0.595112	0.501796	unchanged	0.158335	0.622911	0.415804	unchanged	-0.136323	0.709604	0.346609	unchanged
meta_714		1.11e-05	1.19e-05	1.99e-05	0.000111165	3.66e-05	7.86e-05	0.000560474	0.00013535	0.000280804	8.69e-06	2.38e-06	1.35e-05	1.4e-05	1.95e-05	3.09e-05	3.84e-05	5.56e-05	3.6e-05	2.39943	0.102898	1.60442	unchanged	4.50878	0.12996	1.15317	unchanged	1.39002	0.100283	1.465	unchanged	2.40067	0.0148889	1.60617	up	0.802194	0.228245	0.995918	unchanged	1.8116	0.123108	1.31094	unchanged	2.9103	0.151698	1.24467	unchanged
meta_715	Nortriptyline	2.55e-05	2.6e-05	3.14e-05	2.75e-05	2.28e-05	1.91e-05	2.42e-05	1.78e-05	2.62e-05	1.97e-05	1.66e-05	3.2e-05	1.66e-05	2.26e-05	2.9e-05	2.07e-05	2.46e-05	2.29e-05	-0.255878	0.22409	1.15365	unchanged	-0.283182	0.199772	0.908176	unchanged	-0.00155756	0.996889	0.00772544	unchanged	-0.00231464	0.994579	0.0134843	unchanged	0.279667	0.414929	0.744138	unchanged	0.0253462	0.931013	0.0780663	unchanged	-0.00120067	0.995015	0.00751182	unchanged
meta_716		6.06e-06	4.73e-06	7.4e-06	4.91e-06	5.33e-06	1e-05	4.07e-06	4.67e-06	4.37e-06	5.91e-06	4.58e-06	7.92e-06	5.49e-06	5.24e-06	4.74e-06	7.03e-06	4.68e-06	5.4e-06	0.154622	0.730517	0.365434	unchanged	-0.472005	0.15353	1.0809	unchanged	-0.251084	0.419783	0.844023	unchanged	-0.105852	0.736333	0.307758	unchanged	-0.0177376	0.954752	0.0517543	unchanged	0.387969	0.432909	0.690578	unchanged	-0.38389	0.190517	1.13017	unchanged
meta_717	Cytidine 2',3'-cyclic phosphate	6.26e-06	4.96e-06	5.78e-06	7.2e-06	2.75e-06	3.64e-06	5.13e-06	9.18e-06	4.59e-06	8.28e-06	1.04e-05	1.34e-05	4.86e-06	7.1e-06	2.94e-06	4.56e-06	8.27e-06	5.91e-06	-0.323268	0.495087	0.729904	unchanged	0.15227	0.710415	0.30412	unchanged	-1.10517	0.0417179	1.59862	down	-0.773495	0.0780103	1.33479	unchanged	-0.913911	0.0682485	1.44167	unchanged	-0.132004	0.823104	0.110506	unchanged	0.0118537	0.978767	0.0248271	unchanged
meta_718		0.00427372	0.00367535	0.00308942	0.00859147	0.0102513	0.00986603	0.00653561	0.00975923	0.0055917	0.0162686	0.0135078	0.0195469	0.00871762	0.0130295	0.00384381	0.0113916	0.0247671	0.0175669	1.37895	0.00114372	1.9251	up	0.987501	0.0943335	1.1975	unchanged	-0.946638	0.0772536	1.51839	unchanged	0.12334	0.753812	0.288019	unchanged	-2.15973	0.0154081	1.63423	down	0.165864	0.735195	0.353778	unchanged	-1.29556	0.0993315	1.31859	unchanged
meta_719		0.000262409	0.000347331	0.000384855	0.000301617	0.000304658	0.000324129	0.000340908	0.00028857	0.000547035	0.000378318	0.00027644	0.000446892	0.000715313	0.000490963	0.000580288	0.00041744	0.000360067	0.000312341	-0.0962512	0.616969	0.549011	unchanged	0.242337	0.538269	0.486891	unchanged	0.697522	0.0534497	1.63389	unchanged	-0.0155395	0.949886	0.0527111	unchanged	-0.147485	0.594686	0.448382	unchanged	-0.941258	0.0469762	1.51208	down	0.110391	0.758458	0.277585	unchanged
meta_720		0.000275392	0.00020612	0.000216462	0.000153636	0.000149198	7.31e-05	0.000146589	0.000134209	0.000139101	0.000206033	0.000242279	0.000153788	0.000104507	6.64e-05	0.000123446	0.000177962	8.14e-05	0.00021771	-0.892814	0.035675	1.66141	down	-0.733134	0.0467341	1.33631	down	-1.03227	0.03604	1.76148	down	-0.335866	0.441854	0.693877	unchanged	0.21317	0.396164	0.698819	unchanged	0.352626	0.439005	0.671019	unchanged	-0.184098	0.684737	0.379801	unchanged
meta_721		1.88e-05	1.65e-05	1.59e-05	1.81e-05	1.65e-05	2.11e-05	2.79e-05	2.62e-05	2.43e-05	2.53e-05	2.43e-05	2.59e-05	2.7e-05	2.27e-05	2.36e-05	3.65e-05	2.54e-05	3.62e-05	0.12152	0.409878	0.833199	unchanged	0.616338	0.00296053	1.41438	up	-0.0424987	0.642557	0.504268	unchanged	0.377612	0.174481	1.22934	unchanged	-0.56095	0.00428598	1.65692	unchanged	-0.396932	0.0348497	1.403	unchanged	-0.322223	0.210232	1.08217	unchanged
meta_722	Dimethyl 4,4-o-Phenylene-Bis (3-Thiophanate)	8.53e-06	5.87e-06	7.27e-06	6.54e-06	5.9e-06	5.43e-06	1e-05	9.3e-06	8.17e-06	2.83e-06	5.57e-06	2.66e-05	3.57e-06	2.78e-06	3.38e-06	4.51e-06	5.52e-06	6.28e-06	-0.277765	0.23643	1.1878	unchanged	0.343469	0.115386	1.06257	unchanged	-1.84798	0.378577	0.904559	unchanged	-1.10335	0.49391	0.666598	unchanged	-0.693939	0.613919	0.480345	unchanged	0.876278	0.00325067	1.60147	up	0.752878	0.00749003	1.54344	up
meta_723		5.55e-06	5.62e-06	6.55e-06	6.65e-06	6.78e-06	5.57e-06	5.63e-06	5.76e-06	5.89e-06	5.2e-06	6.71e-06	5.39e-06	4.57e-06	4.85e-06	6.5e-06	5.54e-06	7.41e-06	6.26e-06	0.101985	0.438209	0.779256	unchanged	-0.0354391	0.703351	0.313264	unchanged	-0.119757	0.583149	0.600301	unchanged	0.150203	0.430526	0.694188	unchanged	0.0337514	0.824593	0.258962	unchanged	0.255494	0.236141	0.945461	unchanged	-0.151891	0.360742	0.83633	unchanged
meta_724		7.27e-05	9.7e-05	0.000111285	0.000130801	0.000133676	7.96e-05	0.000108302	0.000131375	0.000117032	6.51e-05	7.53e-05	7.93e-05	5.54e-05	5.23e-05	9.16e-05	0.000165342	7.26e-05	0.000144498	0.292538	0.379299	0.885757	unchanged	0.344535	0.142521	1.02439	unchanged	-0.140933	0.651073	0.533717	unchanged	0.799473	0.190756	1.19168	unchanged	0.354293	0.204661	1.14879	unchanged	0.787765	0.0963354	1.23225	unchanged	-0.100644	0.791528	0.244568	unchanged
meta_725		4.3e-05	6.19e-05	5.93e-05	6.5e-05	6.24e-05	3.33e-05	4.78e-05	7.38e-05	6.76e-05	7.77e-05	5.02e-05	5.89e-05	4.51e-05	4.51e-05	7.03e-05	8.5e-05	5.01e-05	5.63e-05	-0.0317226	0.925186	0.0986853	unchanged	0.20345	0.448834	0.574917	unchanged	-0.218716	0.494459	0.834576	unchanged	0.0350593	0.915207	0.107417	unchanged	-0.185389	0.498715	0.582403	unchanged	0.00160425	0.996617	0.000343445	unchanged	-0.0169981	0.958114	0.0467539	unchanged
meta_726		0.000174971	0.000214076	0.000227002	0.000170501	0.000208127	0.000113195	0.000160568	0.000174838	0.000179186	0.000110604	0.000133882	0.000189235	8e-05	9.14e-05	0.00013424	0.000104118	6.85e-05	8.64e-05	-0.324908	0.278594	1.07552	unchanged	-0.259615	0.152399	1.05396	unchanged	-0.504982	0.217008	1.1685	unchanged	-0.743984	0.114395	1.30059	unchanged	0.50628	0.106238	1.27189	unchanged	0.686354	0.141604	1.13937	unchanged	0.990649	0.00483965	1.60156	up
meta_727	Retinene	3.58e-06	4.67e-06	4.76e-06	1.78e-05	7.77e-06	9.42e-06	9.92e-05	3.75e-05	5.92e-05	4.28e-06	3.41e-06	2.89e-06	4.37e-06	4.63e-06	7.62e-06	9.75e-06	1.05e-05	9.76e-06	1.4253	0.139676	1.49986	unchanged	3.91195	0.0777873	1.27104	unchanged	0.651228	0.184147	1.25755	unchanged	1.50531	0.000452243	1.70862	up	0.298365	0.219283	1.02016	unchanged	1.07243	0.17809	1.16965	unchanged	2.705	0.0923655	1.39072	unchanged
meta_728		0.000870592	0.000718848	0.000692524	0.000690495	0.000721722	0.000628001	0.000530168	0.000447258	0.000649701	0.000945184	0.000753633	0.000849032	0.000727652	0.000692541	0.000840954	0.000682614	0.000843553	0.000745385	-0.161553	0.286234	1.07113	unchanged	-0.487949	0.054237	1.18764	unchanged	-0.172225	0.253227	1.2279	unchanged	-0.165602	0.274345	0.928718	unchanged	-0.159004	0.32114	0.89777	unchanged	-0.148331	0.247422	0.984839	unchanged	-0.481351	0.0486939	1.36255	unchanged
meta_729		0.00105711	0.00088851	0.000670925	0.000706273	0.00100493	0.000687579	0.000709538	0.000497026	0.000458201	0.000790861	0.00133412	0.000599991	0.00084169	0.000681816	0.00161519	0.00132102	0.000808165	0.000866942	-0.125362	0.657788	0.458368	unchanged	-0.652343	0.0883302	1.12025	unchanged	0.203923	0.724251	0.320446	unchanged	0.136855	0.758725	0.293365	unchanged	-0.0585797	0.8929	0.129846	unchanged	-0.387865	0.489724	0.679109	unchanged	-0.847777	0.0937882	1.28954	unchanged
meta_730		1.26e-05	8.57e-06	8.94e-06	9.45e-06	1.32e-05	1.6e-05	1.79e-05	1.21e-05	1.28e-05	2.24e-05	3.43e-05	4.4e-05	3.59e-05	3.25e-05	3.76e-05	5.41e-05	5.27e-05	5.31e-05	0.359483	0.292847	1.03087	unchanged	0.506491	0.141813	1.01165	unchanged	0.0752714	0.803537	0.381094	unchanged	0.667566	0.08664	1.45635	unchanged	-1.74027	0.0585448	1.48106	unchanged	-1.45606	0.000970898	1.63944	down	-1.90134	0.00145015	1.65353	down
meta_731	Trp-Cys	9.76e-05	8.07e-05	6.51e-05	0.000180586	0.000201819	0.000189684	0.000145409	0.0002016	0.000114627	0.000304287	0.000255161	0.000378997	0.000162555	0.000252334	9.86e-05	0.000241884	0.00046683	0.000331397	1.23288	0.00123462	1.92601	up	0.923393	0.0899245	1.18447	unchanged	-0.869822	0.0715881	1.51325	unchanged	0.148396	0.679628	0.37698	unchanged	-1.94691	0.018065	1.61711	down	0.155789	0.705383	0.394587	unchanged	-1.17191	0.0833503	1.34291	unchanged
meta_732	D-Biotin	7.5e-05	8.55e-05	5.74e-05	0.000144052	0.00011739	0.000114055	0.000175061	0.000145338	0.000111022	6.48e-05	6.43e-05	6.46e-05	0.00011893	9.69e-05	0.0001206	0.00013384	9.26e-05	0.000115554	0.784656	0.0144591	1.77584	up	0.984953	0.0446016	1.28473	up	0.795933	0.0248265	1.897	up	0.819745	0.0535699	1.55669	unchanged	0.169844	0.428551	0.718665	unchanged	0.158567	0.347803	0.807966	unchanged	0.335052	0.258354	0.933398	unchanged
meta_733		2.73e-05	3.13e-05	3.61e-05	3.7e-05	3.71e-05	2.29e-05	2.55e-05	2.4e-05	2.6e-05	5.96e-05	4.35e-05	5.46e-05	3e-05	3.3e-05	6.43e-05	4.61e-05	1.98e-05	2.49e-05	0.0347343	0.894606	0.141772	unchanged	-0.327125	0.119376	1.14742	unchanged	-0.309346	0.464106	0.880419	unchanged	-0.796793	0.0908534	1.31721	unchanged	-0.736405	0.028986	1.50216	down	-0.392325	0.465606	0.678922	unchanged	-0.266737	0.591462	0.499911	unchanged
meta_734		2.02e-05	1.7e-05	2.8e-05	1.39e-05	1.36e-05	9.99e-06	1.29e-05	9.49e-06	1.06e-05	9.72e-06	1.26e-05	2.38e-05	8.22e-06	8.2e-06	1.15e-05	1.26e-05	9.35e-06	1.24e-05	-0.801505	0.0893959	1.57239	unchanged	-0.985908	0.0694315	1.24973	unchanged	-0.723313	0.290606	1.07371	unchanged	-0.424723	0.459087	0.706285	unchanged	0.500492	0.305688	0.882751	unchanged	0.422299	0.130701	1.13997	unchanged	-0.0606935	0.76087	0.266862	unchanged
meta_735	Argininosuccinic acid	3.77e-05	2.93e-05	3.07e-05	3.18e-05	3.12e-05	3.26e-05	7.68e-05	3.48e-05	5.16e-05	3.46e-05	2.75e-05	4.09e-05	2.55e-05	3.28e-05	3.61e-05	8.4e-05	4.4e-05	6.31e-05	-0.0308166	0.816099	0.255158	unchanged	0.740883	0.210991	0.97479	unchanged	-0.126879	0.592901	0.57789	unchanged	0.892581	0.114156	1.33254	unchanged	-0.0765006	0.724355	0.369988	unchanged	0.0195623	0.903975	0.0795268	unchanged	-0.228198	0.608217	0.443997	unchanged
meta_736	Geranylgeraniol	0.000520551	0.000572984	0.000496108	0.000496243	0.000539672	0.000438434	0.000576838	0.000481297	0.000488848	0.000393501	0.000618743	0.000490744	0.000623306	0.00052898	0.000452718	0.000553546	0.000399465	0.000460117	-0.108626	0.361828	0.905553	unchanged	-0.0392466	0.729713	0.270229	unchanged	0.0947441	0.70038	0.515008	unchanged	-0.0889412	0.726615	0.315003	unchanged	0.08087	0.709281	0.378033	unchanged	-0.1225	0.49912	0.553456	unchanged	0.130565	0.463029	0.632511	unchanged
meta_737		5.05e-05	6e-05	6.88e-05	6.26e-05	8.37e-05	3.43e-05	6.62e-05	0.000109718	9.24e-05	9.53e-05	4.85e-05	5.73e-05	3.7e-05	4.08e-05	6.49e-05	9.1e-05	6.05e-05	6.31e-05	0.0110001	0.978272	0.0284681	unchanged	0.581574	0.129627	1.08531	unchanged	-0.49489	0.32364	1.13198	unchanged	0.0935079	0.810423	0.228953	unchanged	-0.165645	0.672553	0.397484	unchanged	0.340246	0.500462	0.566154	unchanged	0.322422	0.32859	0.812501	unchanged
meta_738	3,4-Dihydroxybenzoic acid	1.55e-05	1.03e-05	1.17e-05	1.15e-05	1.14e-05	1.53e-05	1.29e-05	1.03e-05	9.57e-06	1.69e-05	2.12e-05	2.37e-05	2.75e-05	2.1e-05	1.77e-05	2.37e-05	1.58e-05	3.1e-05	0.0248056	0.920322	0.104883	unchanged	-0.192938	0.45684	0.570645	unchanged	0.100771	0.695701	0.527021	unchanged	0.191248	0.589625	0.487953	unchanged	-0.719287	0.0357848	1.44108	down	-0.795252	0.066163	1.36512	unchanged	-1.10347	0.0961259	1.35177	unchanged
meta_739	Thiamine monophosphate	3.96e-06	4.14e-06	5.32e-06	4.87e-06	4.51e-06	2.93e-06	4.85e-06	1.42e-05	4.18e-06	6.57e-06	3.29e-06	5.13e-06	3.57e-06	4.45e-06	5.32e-06	4.03e-06	3.1e-06	3.24e-06	-0.123422	0.64628	0.47507	unchanged	0.795531	0.417972	0.66301	unchanged	-0.168644	0.642782	0.60675	unchanged	-0.532322	0.241214	1.05746	unchanged	-0.16128	0.64911	0.425147	unchanged	-0.116058	0.683112	0.347975	unchanged	1.16657	0.315942	0.916318	unchanged
meta_740	Tolbutamide	3.27e-05	4.03e-05	4.26e-05	3.66e-05	4.6e-05	3.04e-05	4.64e-05	4.75e-05	5.26e-05	4.04e-05	4.04e-05	3.84e-05	3.42e-05	3.23e-05	4e-05	4.08e-05	2.41e-05	3.12e-05	-0.0325963	0.882845	0.157419	unchanged	0.3406	0.0535876	1.21584	unchanged	-0.163074	0.20088	1.40866	unchanged	-0.310271	0.251971	1.06123	unchanged	-0.0431927	0.735088	0.248541	unchanged	0.0872849	0.693638	0.321522	unchanged	0.607679	0.0588121	1.4112	unchanged
meta_741	2-Phenylacetamide	8.52e-06	1.09e-05	7.5e-06	2.27e-05	2.05e-05	2.01e-05	1.61e-05	2.56e-05	1.64e-05	3.15e-05	2.71e-05	3.71e-05	1.77e-05	2.78e-05	1.14e-05	2.76e-05	4.24e-05	4.43e-05	1.23634	0.000840763	1.92482	up	1.11344	0.0674021	1.25172	unchanged	-0.750761	0.0958271	1.46987	unchanged	0.255343	0.379005	0.771486	unchanged	-1.83262	0.00960386	1.63461	down	0.154487	0.699713	0.418752	unchanged	-0.974523	0.050216	1.38925	unchanged
meta_742		3.54e-05	2.8e-05	3.34e-05	4.78e-05	4.07e-05	6.47e-05	7.03e-05	4.53e-05	3.73e-05	3.05e-05	2e-05	3.16e-05	6.39e-05	3.69e-05	2.8e-05	4.16e-05	6.26e-05	7.12e-05	0.664049	0.107219	1.54262	unchanged	0.66044	0.195876	1.00054	unchanged	0.649685	0.283699	1.15842	unchanged	1.09536	0.0549041	1.46337	unchanged	0.237059	0.330509	0.796755	unchanged	0.251423	0.566582	0.513916	unchanged	-0.19786	0.602596	0.450882	unchanged
meta_743	Val-Glu	1.24e-05	1.35e-05	1.17e-05	2.05e-05	2.06e-05	2.6e-05	2.85e-05	2.6e-05	2.38e-05	3.5e-05	1.18e-05	2.12e-05	2.58e-05	2.73e-05	3.41e-05	6.07e-05	4e-05	4.1e-05	0.832403	0.0256255	1.83177	up	1.05444	0.00456683	1.44466	up	0.359182	0.448646	0.702028	unchanged	1.05974	0.0608081	1.37174	unchanged	-0.851235	0.271363	1.04153	unchanged	-0.378014	0.108485	1.25184	unchanged	-0.856541	0.0821897	1.39398	unchanged
meta_744		0.000172268	2.58e-05	0.00153776	0.000181887	0.000282363	0.000236834	0.000188463	0.000370633	0.000192976	7.44e-06	1.46e-05	5.03e-06	5.85e-06	7.54e-06	8.34e-06	2.15e-06	8.35e-06	1.27e-05	-1.30793	0.548295	0.662737	unchanged	-1.20665	0.566968	0.4732	unchanged	-0.31861	0.602644	0.577191	unchanged	-0.226615	0.770193	0.277157	unchanged	6.00081	0.358372	0.899852	unchanged	5.01149	0.0160104	1.59162	up	5.02078	0.0555419	1.48981	unchanged
meta_745	Methaqualone	1.98e-05	2.75e-05	2.22e-05	2.36e-05	2.4e-05	3.12e-05	2.12e-05	2.44e-05	2.96e-05	3.67e-05	3.55e-05	4.96e-05	3.25e-05	4.58e-05	3.46e-05	5.12e-05	3.73e-05	2.64e-05	0.180217	0.40802	0.823115	unchanged	0.111736	0.606428	0.397135	unchanged	-0.109672	0.653058	0.391714	unchanged	-0.0847206	0.801166	0.219566	unchanged	-0.809656	0.0421976	1.45338	down	-0.519768	0.0917767	1.26352	unchanged	-0.613199	0.199411	1.09142	unchanged
meta_746		0.000217386	0.000361773	0.000424629	0.00037843	0.000347418	0.000178687	0.000186734	0.000117478	0.000109951	0.000211993	0.00016041	0.000391696	0.000150987	0.000292173	0.000265534	8.53e-05	0.000155411	0.000102446	-0.150208	0.723865	0.365557	unchanged	-1.27719	0.0696471	1.22634	unchanged	-0.108595	0.835705	0.179668	unchanged	-1.15482	0.175584	1.1984	unchanged	0.393625	0.440207	0.702333	unchanged	0.352012	0.442378	0.687467	unchanged	0.271255	0.505034	0.573136	unchanged
meta_747	Tyr-Met	9.44e-06	1.38e-05	1.77e-05	1.61e-05	2.13e-05	6.76e-06	2.19e-05	2.21e-05	2.38e-05	9.85e-06	5.28e-06	6.21e-06	4.91e-06	4.22e-06	6.14e-06	1.05e-05	4.86e-06	5.48e-06	0.111647	0.835895	0.218958	unchanged	0.72694	0.0569097	1.29502	unchanged	-0.482727	0.282135	1.24122	unchanged	-0.0374961	0.939553	0.0595172	unchanged	0.938904	0.0929727	1.31675	unchanged	1.53328	0.149548	1.24315	unchanged	1.70334	0.00745028	1.61591	up
meta_748		0.000224407	0.000251806	0.000305647	0.000220661	0.00029906	0.000138952	0.000177286	0.000190175	0.000205134	0.000193939	0.000252054	0.000294225	0.000140649	0.000166516	0.000250594	0.000161671	0.000101328	0.000123125	-0.247348	0.48761	0.723121	unchanged	-0.449393	0.0874084	1.19818	unchanged	-0.408304	0.241291	1.11986	unchanged	-0.938885	0.0347769	1.49523	down	0.0789619	0.731456	0.362154	unchanged	0.239918	0.589263	0.443884	unchanged	0.568453	0.0541323	1.40917	unchanged
meta_749		0.000293919	0.000479412	0.00052848	0.000344483	0.000361675	0.000252978	0.000297958	0.000367863	0.000304812	0.000248898	0.000391129	0.000420653	0.000558451	0.000420647	0.000418819	0.00036788	0.000411994	0.00027756	-0.440711	0.24849	1.15268	unchanged	-0.423523	0.258504	0.877318	unchanged	0.398291	0.186627	1.34475	unchanged	-0.00442208	0.987794	0.00558479	unchanged	0.295531	0.421292	0.762516	unchanged	-0.54347	0.0686654	1.2879	unchanged	-0.12357	0.567165	0.503082	unchanged
meta_750		3.26e-05	6.17e-05	1.3e-05	1.36e-05	1.87e-05	3.2e-05	1.45e-05	6.04e-05	2.03e-05	2.33e-05	3.27e-05	1.55e-05	5.43e-05	2.9e-05	3.01e-05	9.77e-06	1.02e-05	2.05e-05	-0.73846	0.424859	0.840116	unchanged	-0.172496	0.851795	0.146506	unchanged	0.667249	0.234716	1.19147	unchanged	-0.821121	0.17266	1.12271	unchanged	0.586834	0.494712	0.621064	unchanged	-0.818875	0.184411	1.06951	unchanged	1.23546	0.333032	0.869675	unchanged
meta_751	2-Methylbutyroylcarnitine	2.28e-05	2.41e-05	2.1e-05	2.27e-05	4.65e-05	1.51e-05	6.5e-05	7.17e-05	5.2e-05	2.64e-05	1.95e-05	1.19e-05	8.53e-06	6.05e-06	1.04e-05	5.02e-05	1.88e-05	3.3e-05	0.310169	0.624123	0.538438	unchanged	1.47323	0.0180674	1.41905	up	-1.20724	0.109715	1.65748	unchanged	0.820428	0.241738	1.03236	unchanged	0.235587	0.500749	0.608098	unchanged	1.753	0.169802	1.17612	unchanged	0.888392	0.0649842	1.33463	unchanged
meta_752	Phe-Phe	1.39e-05	2.33e-05	2.14e-05	1.48e-05	1.55e-05	1.22e-05	1.92e-05	1.84e-05	1.87e-05	2.53e-05	1.49e-05	3.13e-05	1.48e-05	1.36e-05	1.65e-05	2.36e-05	1.29e-05	1.82e-05	-0.466807	0.19241	1.30824	unchanged	-0.0588791	0.811074	0.198806	unchanged	-0.670494	0.20161	1.36628	unchanged	-0.384038	0.39129	0.760604	unchanged	-0.284954	0.494446	0.592755	unchanged	-0.0812665	0.560315	0.51957	unchanged	0.0402056	0.883038	0.138058	unchanged
meta_753		5.56e-05	4.43e-05	5.3e-05	3.8e-05	2.72e-05	1.36e-05	0.00010094	6.36e-05	1.3e-05	8.97e-06	1.06e-05	2.11e-05	3.66e-05	7.79e-06	2.3e-05	2.65e-05	1.64e-05	5.48e-05	-0.958929	0.0536475	1.65869	unchanged	0.214923	0.779259	0.233084	unchanged	0.725353	0.408001	0.897244	unchanged	1.26128	0.235208	1.05052	unchanged	1.90935	0.00196332	1.62231	up	0.225063	0.746158	0.31148	unchanged	0.862986	0.415712	0.716822	unchanged
meta_754	1-Palmitoylglycerol	0.000242734	0.000372187	0.000462853	0.000470142	0.000342631	0.000303378	0.000203576	0.000367038	0.000231062	0.000226007	0.000239975	0.000820074	0.00023682	0.000513068	0.000418977	0.000215889	0.000416688	0.000374251	0.0504792	0.883018	0.15601	unchanged	-0.426962	0.324727	0.727023	unchanged	-0.137845	0.866828	0.106408	unchanged	-0.353137	0.687901	0.390394	unchanged	-0.2549	0.763011	0.259718	unchanged	-0.0665758	0.864543	0.113947	unchanged	-0.328726	0.438673	0.657884	unchanged
meta_755	Acetochlor	3.3e-05	3.47e-05	4.13e-05	3.89e-05	4.48e-05	3.67e-05	3.29e-05	3.12e-05	3.08e-05	3.33e-05	2.99e-05	3.42e-05	4.52e-05	3.02e-05	3.48e-05	4.17e-05	3.38e-05	3.81e-05	0.144738	0.335798	0.941238	unchanged	-0.199754	0.198655	0.987797	unchanged	0.177808	0.44134	0.837473	unchanged	0.221483	0.12824	1.23405	unchanged	0.161434	0.269797	0.977153	unchanged	0.128364	0.545762	0.524269	unchanged	-0.259803	0.102446	1.32033	unchanged
meta_756	Sulfamethoxazole	8.42e-05	3.61e-05	4.51e-05	3.02e-05	2.34e-05	3.86e-05	8.46e-05	6.12e-05	2.59e-05	2.76e-05	1.05e-05	2.35e-05	3.44e-05	2.07e-05	2.1e-05	1.93e-05	6.05e-05	4.33e-05	-0.844176	0.235626	1.21934	unchanged	0.0542482	0.930041	0.069474	unchanged	0.304569	0.521499	0.630861	unchanged	0.996893	0.22298	1.06059	unchanged	1.42426	0.132759	1.20164	unchanged	0.275515	0.444764	0.653327	unchanged	0.481615	0.483665	0.605707	unchanged
meta_757		1.97e-05	2.23e-05	2.42e-05	1.67e-05	1.65e-05	1.25e-05	3.09e-05	2.64e-05	2.68e-05	1.33e-05	1.3e-05	1.79e-05	6.53e-06	6.84e-06	9.99e-06	9.71e-06	1.16e-05	8.08e-06	-0.534978	0.0223328	1.72157	unchanged	0.346047	0.0371158	1.24056	unchanged	-0.919185	0.0269278	1.75176	down	-0.58538	0.0684905	1.3701	unchanged	0.584686	0.0238647	1.49709	unchanged	0.968893	0.0145325	1.49904	up	1.51611	0.000812277	1.63142	up
meta_758		6.3e-05	8.24e-05	8.27e-05	6.3e-05	7.42e-05	4.31e-05	4.47e-05	5.78e-05	5.83e-05	8.33e-05	8.87e-05	9.46e-05	4.15e-05	4.52e-05	7.16e-05	5.37e-05	3.23e-05	6.25e-05	-0.339148	0.234107	1.14218	unchanged	-0.503973	0.0538278	1.20929	unchanged	-0.751419	0.0499982	1.77545	down	-0.844239	0.0360398	1.5579	down	-0.225055	0.177465	1.06394	unchanged	0.187215	0.606846	0.417215	unchanged	0.11521	0.709714	0.332523	unchanged
meta_759	16-Hydroxypalmitic acid	6.23e-05	2.21e-05	8.99e-05	9.48e-05	7.37e-05	6.41e-05	4.01e-05	7.45e-05	3.15e-05	4.88e-05	6.16e-05	0.000163373	6.94e-05	0.000106223	8.43e-05	4.63e-05	0.000110715	1.91e-05	0.415977	0.440013	0.805957	unchanged	-0.254589	0.71419	0.288092	unchanged	-0.0751592	0.912147	0.0280473	unchanged	-0.636786	0.514826	0.581915	unchanged	-0.651471	0.478642	0.622781	unchanged	-0.160335	0.552406	0.457499	unchanged	-0.269274	0.763101	0.269957	unchanged
meta_760		8.84e-05	4.26e-05	5.22e-05	3.35e-05	3.44e-05	0.000137023	5.97e-05	8.43e-05	4.18e-05	7.83e-05	5.89e-05	2.58e-05	7.25e-05	9.43e-05	5.31e-05	3.31e-05	5.53e-05	5.56e-05	0.161494	0.859396	0.189919	unchanged	0.0200909	0.965519	0.0340493	unchanged	0.431583	0.387367	0.844563	unchanged	-0.177868	0.737112	0.316227	unchanged	0.168336	0.762096	0.218754	unchanged	-0.101753	0.90122	0.131402	unchanged	0.366295	0.399812	0.723543	unchanged
meta_761		0.000882816	0.00108045	0.000995252	0.000945084	0.000966946	0.00115154	0.00093253	0.000925837	0.000934003	0.00119865	0.000917631	0.000989637	0.00112286	0.00104021	0.000937938	0.000868389	0.000892314	0.000832907	0.0503372	0.708151	0.385968	unchanged	-0.0833848	0.435327	0.642973	unchanged	-0.00228293	0.987835	0.0817137	unchanged	-0.26006	0.175607	1.21416	unchanged	-0.0701464	0.658011	0.393898	unchanged	-0.0175263	0.890048	0.12728	unchanged	0.106529	0.0588392	1.47051	unchanged
meta_762	Chrysin	9.19e-05	9.15e-05	9.3e-05	8.99e-05	9.17e-05	0.000102593	7.35e-05	7.66e-05	7.77e-05	5.17e-05	5.94e-05	7.35e-05	6.19e-05	6.09e-05	6.05e-05	6.35e-05	4.71e-05	6.23e-05	0.0403618	0.577741	0.610705	unchanged	-0.279234	0.00280003	1.4575	unchanged	-0.0106867	0.949844	0.0425803	unchanged	-0.0938765	0.66518	0.398851	unchanged	0.582467	0.0402656	1.56214	unchanged	0.633515	0.0128194	1.60532	up	0.39711	0.0671486	1.42729	unchanged
meta_763		1.9e-05	2.03e-05	1.5e-05	1.57e-05	1.92e-05	1.03e-05	3.63e-05	4.2e-05	3.26e-05	1.96e-05	1.75e-05	1.98e-05	1.17e-05	8.5e-06	1.97e-05	2.51e-05	1.25e-05	2.27e-05	-0.26035	0.39302	0.864812	unchanged	1.03175	0.00783904	1.40015	up	-0.513333	0.226172	1.35484	unchanged	0.0821589	0.803317	0.238221	unchanged	-0.0709405	0.643669	0.467897	unchanged	0.182042	0.694516	0.306941	unchanged	0.878647	0.0285292	1.44706	up
meta_764		1.65e-06	2.91e-06	1.92e-06	4.63e-06	2.31e-06	3.02e-06	6.73e-06	1.42e-05	4e-06	1.3e-06	8.76e-07	1.38e-06	1.76e-06	1.44e-06	7.66e-07	1.69e-06	5.43e-06	4.7e-06	0.622229	0.230977	1.17421	unchanged	1.94613	0.179894	1.04441	unchanged	0.154723	0.712061	0.447467	unchanged	1.72884	0.13541	1.31471	unchanged	0.861323	0.111596	1.29663	unchanged	1.32883	0.0836923	1.37855	unchanged	1.07861	0.286881	0.926599	unchanged
meta_765		2.01e-05	3.02e-05	1.85e-05	2.32e-05	2.89e-05	1.54e-05	2.24e-05	3.92e-05	3.53e-05	4.21e-05	2.59e-05	2.76e-05	1.81e-05	2.18e-05	2.92e-05	3.3e-05	2.66e-05	2.2e-05	-0.0276143	0.93913	0.0806826	unchanged	0.492942	0.217569	0.882429	unchanged	-0.468563	0.232001	1.29855	unchanged	-0.228586	0.490922	0.612011	unchanged	-0.474228	0.237219	0.992081	unchanged	-0.0332796	0.922627	0.110428	unchanged	0.2473	0.453331	0.647398	unchanged
meta_766		1.06e-05	2.06e-05	2.36e-05	2.27e-05	1.3e-05	1.04e-05	1.45e-05	1.7e-05	1.59e-05	2.18e-05	1.17e-05	2.46e-05	1.12e-05	2.18e-05	1.1e-05	1.25e-05	1.71e-05	1.64e-05	-0.249656	0.620381	0.506917	unchanged	-0.207943	0.596264	0.436179	unchanged	-0.40192	0.423174	0.798002	unchanged	-0.33979	0.411722	0.76746	unchanged	-0.0856668	0.84947	0.139186	unchanged	0.0665979	0.899893	0.188195	unchanged	0.0461799	0.773958	0.257385	unchanged
meta_767		0.00122055	0.00125658	0.00114882	0.000971983	0.00112544	0.00199082	0.000895564	0.00117808	0.00109158	0.00186728	0.00120318	0.00122091	0.00113721	0.00113905	0.00129617	0.00116558	0.000906718	0.0010297	0.173125	0.675677	0.460052	unchanged	-0.196049	0.199587	0.963286	unchanged	-0.26453	0.387888	1.07116	unchanged	-0.468242	0.204067	1.12242	unchanged	-0.243082	0.417142	0.789535	unchanged	0.194574	0.643807	0.377099	unchanged	0.0291108	0.860164	0.154977	unchanged
meta_768	Pristanic acid	3.8e-05	1.55e-05	3.17e-05	2.53e-05	8.68e-06	2.7e-05	3.19e-05	1.12e-05	1.74e-05	4.62e-05	1.35e-05	4.22e-05	1.77e-05	1.45e-05	1.18e-05	2.07e-05	9.02e-06	1.48e-05	-0.480958	0.417596	0.808064	unchanged	-0.494978	0.415706	0.610507	unchanged	-1.21176	0.198902	1.40176	unchanged	-1.19618	0.196589	1.14476	unchanged	-0.259541	0.675995	0.422206	unchanged	0.471262	0.438045	0.734885	unchanged	0.441663	0.501351	0.590278	unchanged
meta_769	Quercetin 3'-methyl ether	5.53e-06	6.31e-06	6.04e-06	5.52e-06	5.28e-06	3.87e-06	9.5e-05	0.000253271	5.67e-05	7.95e-06	9.47e-06	6.52e-06	5.39e-06	5.43e-06	7.61e-06	3.02e-05	1.65e-05	1.77e-05	-0.285074	0.161726	1.35182	unchanged	4.50147	0.165193	1.08061	unchanged	-0.378185	0.17832	1.32586	unchanged	1.42563	0.0868325	1.44613	unchanged	-0.421462	0.132591	1.24874	unchanged	-0.328351	0.243195	0.965409	unchanged	2.65439	0.199199	1.13989	unchanged
meta_770		2.56e-05	2.9e-05	2.56e-05	2.94e-05	2.66e-05	2.72e-05	3.14e-05	2.64e-05	3.04e-05	1.67e-05	1.67e-05	1.52e-05	1.58e-05	1.37e-05	1.43e-05	1.36e-05	2.19e-05	1.73e-05	0.0553905	0.500045	0.690017	unchanged	0.139489	0.233557	0.857432	unchanged	-0.150739	0.112841	1.47391	unchanged	0.120519	0.62222	0.470251	unchanged	0.722296	0.00455704	1.64715	up	0.928425	0.000364338	1.64831	up	0.741266	0.0204911	1.49439	up
meta_771	Phenolphthalein	1.81e-05	2.53e-05	1.34e-05	2.7e-05	7.24e-05	4.39e-05	9.43e-06	2.7e-05	1.8e-05	0.000107335	4.48e-05	0.000249129	4.76e-05	0.000103533	5.21e-05	7.37e-05	0.000122458	0.00011376	1.33323	0.154611	1.42201	unchanged	-0.0642894	0.900256	0.0994497	unchanged	-0.981669	0.390689	0.879077	unchanged	-0.372462	0.668707	0.417864	unchanged	-2.81927	0.197587	1.17083	unchanged	-0.504364	0.425075	0.681844	unchanged	-2.5111	0.0207414	1.55754	down
meta_772	Trp-Ile	3.02e-06	5.47e-06	4.43e-06	4.22e-06	3.19e-06	2.96e-06	4.22e-06	6.45e-06	3.89e-06	4.12e-06	2.93e-06	6.5e-06	3.06e-06	5.26e-06	3.79e-06	2.91e-06	6.47e-06	5.43e-06	-0.317034	0.368807	0.912556	unchanged	0.171418	0.639478	0.362861	unchanged	-0.161452	0.721802	0.328764	unchanged	0.128689	0.791331	0.230915	unchanged	-0.0682713	0.878261	0.119209	unchanged	-0.223853	0.493693	0.543657	unchanged	-0.0255432	0.951304	0.0536954	unchanged
meta_773		1.16e-05	1.26e-05	1.31e-05	1.16e-05	1.08e-05	1.38e-05	9.2e-06	8.7e-06	9.62e-06	1.26e-05	1.14e-05	1.42e-05	1.17e-05	1.19e-05	9.75e-06	1.34e-05	9.55e-06	1.17e-05	-0.0450631	0.732335	0.365667	unchanged	-0.44052	0.0049295	1.41392	unchanged	-0.195694	0.200552	1.16497	unchanged	-0.14061	0.438954	0.687542	unchanged	-0.032125	0.775653	0.241211	unchanged	0.118506	0.457566	0.651116	unchanged	-0.332035	0.158712	1.20024	unchanged
meta_774		3.02e-05	4.87e-05	4.17e-05	3e-05	3.43e-05	3.7e-05	3.45e-05	3.51e-05	3.08e-05	3.88e-05	7.81e-05	6.01e-05	6.68e-05	4.38e-05	4.54e-05	8.97e-05	3.36e-05	6.07e-05	-0.251865	0.358706	0.959584	unchanged	-0.266348	0.336131	0.767893	unchanged	-0.182934	0.635988	0.41044	unchanged	0.0552649	0.913527	0.105914	unchanged	-0.552982	0.236799	0.96283	unchanged	-0.621912	0.124387	1.27173	unchanged	-0.874594	0.226766	1.08114	unchanged
meta_775	Phytosphingosine	0.000194325	0.000235225	0.000157205	0.000113375	0.000106865	0.00010009	0.000112717	0.000114397	0.000120442	7.88e-05	0.000157284	6.99e-05	0.000121374	0.00010861	8.49e-05	5.53e-05	9.83e-05	0.000102322	-0.873198	0.0550483	1.74803	unchanged	-0.755512	0.0698905	1.28469	unchanged	0.0414836	0.927605	0.156062	unchanged	-0.257771	0.632952	0.444419	unchanged	0.939446	0.0614909	1.34903	unchanged	0.0247643	0.884853	0.19777	unchanged	0.441705	0.176668	1.17571	unchanged
meta_776		0.00683484	0.00738205	0.00679804	0.00715969	0.00714928	0.00780956	0.00680291	0.00694964	0.00952858	0.00865872	0.00776236	0.00812538	0.012498	0.009805	0.00947535	0.00859463	0.0075074	0.00695949	0.0738397	0.272922	1.05533	unchanged	0.147746	0.485336	0.568668	unchanged	0.372531	0.119592	1.5554	unchanged	-0.090027	0.430245	0.697897	unchanged	-0.2241	0.0252898	1.49122	unchanged	-0.522791	0.0715339	1.40954	unchanged	0.0136731	0.946516	0.0582501	unchanged
meta_777		0.00767534	0.00957655	0.00917781	0.00825771	0.00836174	0.00986879	0.00750923	0.0087212	0.0118551	0.0117692	0.00848443	0.0112386	0.0144934	0.0126521	0.0117228	0.0107786	0.00831909	0.00771206	0.00319196	0.981216	0.0226122	unchanged	0.0876669	0.725135	0.281732	unchanged	0.303599	0.135786	1.36723	unchanged	-0.232238	0.322877	0.840252	unchanged	-0.252834	0.240566	0.985338	unchanged	-0.553241	0.0182401	1.49984	unchanged	0.0670705	0.804577	0.217299	unchanged
meta_778		4.28e-05	6.73e-05	4.97e-05	5.96e-05	5.27e-05	8.63e-05	5.63e-05	4.51e-05	6.4e-05	4.15e-05	2.99e-05	3.53e-05	4.69e-05	4.75e-05	3.48e-05	3.1e-05	5.11e-05	3.03e-05	0.314005	0.367064	0.899392	unchanged	0.0499877	0.847682	0.151311	unchanged	0.274877	0.237233	1.15136	unchanged	0.0757603	0.81745	0.220687	unchanged	0.581972	0.120484	1.26177	unchanged	0.621101	0.13963	1.19879	unchanged	0.5562	0.117343	1.17829	unchanged
meta_779		4.47e-06	5.47e-06	4.35e-06	3.37e-06	3.74e-06	3.57e-06	3.37e-06	2.12e-06	4.49e-06	3.18e-06	4.43e-06	4.16e-06	3.56e-06	1.42e-06	3.68e-06	3.63e-06	3.47e-06	2.77e-06	-0.420114	0.0674164	1.67335	unchanged	-0.517699	0.15983	1.00592	unchanged	-0.442697	0.297751	1.06698	unchanged	-0.253606	0.25115	0.964444	unchanged	0.280281	0.18148	1.08636	unchanged	0.302864	0.455144	0.643631	unchanged	0.016188	0.963372	0.0401633	unchanged
meta_780	His-Pro	6.66e-06	6.12e-06	5.16e-06	7.05e-06	7.54e-06	7.8e-06	7.05e-06	4.78e-06	6.12e-06	6.56e-06	6.77e-06	8.04e-06	7.56e-06	6.82e-06	7.5e-06	7.55e-06	6.51e-06	6.37e-06	0.319667	0.0574016	1.64101	unchanged	0.00115551	0.99549	0.00483018	unchanged	0.033864	0.766137	0.384383	unchanged	-0.0649196	0.627053	0.434236	unchanged	-0.253257	0.146008	1.16218	unchanged	0.0325459	0.632828	0.345914	unchanged	-0.187182	0.349214	0.798171	unchanged
meta_781		7.31e-05	9.75e-05	0.000108399	0.000114918	0.000184782	7.45e-05	0.000133586	0.000124634	0.000182683	0.000216293	0.000151039	0.000209299	6.9e-05	8.39e-05	0.000221818	0.0003186	9.34e-05	0.000143275	0.423479	0.432461	0.832708	unchanged	0.659951	0.0759641	1.16909	unchanged	-0.622104	0.301456	1.15919	unchanged	-0.054382	0.92844	0.0762702	unchanged	-1.04714	0.0241141	1.52831	down	-0.00155613	0.998285	0.0518284	unchanged	-0.332806	0.637443	0.433093	unchanged
meta_782		8.94e-05	9.95e-05	0.000101297	9.81e-05	0.000148947	7.43e-05	0.000128976	0.000159647	0.000168378	0.000231983	0.000169692	0.000286455	0.000166232	0.000175028	0.000304572	0.000331885	0.000175483	0.000250296	0.147364	0.684883	0.44401	unchanged	0.65538	0.0338294	1.34735	up	-0.0915236	0.814554	0.303135	unchanged	0.138877	0.70362	0.349164	unchanged	-1.24587	0.0573811	1.50853	unchanged	-1.00698	0.121065	1.25703	unchanged	-0.729365	0.149327	1.21539	unchanged
meta_783		4.14e-05	4.53e-05	5.14e-05	4.5e-05	6.01e-05	2.92e-05	4.45e-05	5.03e-05	5.94e-05	0.00015941	0.000124679	0.000152863	8.17e-05	0.000102084	0.000146145	0.000135642	8.39e-05	9.39e-05	-0.0384157	0.907358	0.127759	unchanged	0.159855	0.368557	0.676621	unchanged	-0.40512	0.196069	1.34617	unchanged	-0.479168	0.107087	1.26042	unchanged	-1.66257	0.00768551	1.65126	down	-1.29586	0.0571026	1.41831	unchanged	-1.02355	0.0696472	1.41272	unchanged
meta_784	Tyr-Val	9.81e-05	0.000113231	0.00012588	0.000119922	0.000120367	0.000101512	8.45e-05	9.22e-05	0.000102873	0.000100078	8.43e-05	8.36e-05	7.66e-05	8.43e-05	8.65e-05	7.84e-05	4.63e-05	5.28e-05	0.0196638	0.88714	0.148763	unchanged	-0.270228	0.128066	1.04264	unchanged	-0.116225	0.339226	1.10089	unchanged	-0.594599	0.0709381	1.38154	unchanged	0.331025	0.0852167	1.32	unchanged	0.466914	0.0214788	1.52809	unchanged	0.655396	0.0532326	1.38934	unchanged
meta_785		2.17e-05	2.51e-05	2.72e-05	3.46e-05	3.58e-05	2.59e-05	3.01e-05	2.88e-05	3.5e-05	2.02e-05	1.4e-05	2.23e-05	1.44e-05	1.5e-05	1.99e-05	2.57e-05	1.57e-05	1.76e-05	0.3791	0.124005	1.43135	unchanged	0.342865	0.057636	1.18193	unchanged	-0.198281	0.473968	0.798236	unchanged	0.0605657	0.84859	0.181374	unchanged	0.386914	0.134244	1.1913	unchanged	0.964296	0.0199446	1.51139	up	0.669213	0.0422045	1.41002	up
meta_786		4.33e-05	3.43e-05	2.51e-05	8.87e-05	8.62e-05	6.68e-05	6.04e-05	0.000105729	6.39e-05	0.000153511	0.000119441	0.000178481	8.2e-05	0.000133209	4.24e-05	9.58e-05	0.000166683	0.000147287	1.23392	0.00725455	1.84145	up	1.16271	0.0866672	1.19364	unchanged	-0.809293	0.119769	1.39591	unchanged	-0.139858	0.637481	0.438278	unchanged	-2.13526	0.0145947	1.62536	down	-0.0920522	0.861197	0.0997694	unchanged	-0.832691	0.0885124	1.26095	unchanged
meta_787	Arg-Thr	2.11e-05	1.87e-05	1.76e-05	2.34e-05	2.39e-05	2.01e-05	2.8e-05	4.11e-05	3.41e-05	1.92e-05	2.11e-05	1.8e-05	2.03e-05	1.8e-05	2.43e-05	2.85e-05	1.89e-05	2.65e-05	0.231369	0.103159	1.43082	unchanged	0.847757	0.0484021	1.3137	up	0.105464	0.528945	0.605451	unchanged	0.345885	0.209107	1.12228	unchanged	-0.0208145	0.848764	0.208909	unchanged	0.10509	0.52029	0.52885	unchanged	0.481057	0.116452	1.18382	unchanged
meta_788		6.09e-06	6.64e-06	6.56e-06	7.04e-06	6.45e-06	7.54e-06	6.53e-06	6.52e-06	4.85e-06	5.46e-06	8.16e-06	9.52e-06	6.53e-06	6.48e-06	6.34e-06	7.48e-06	5.25e-06	6.54e-06	0.123686	0.202177	1.23496	unchanged	-0.10908	0.494809	0.549713	unchanged	-0.257643	0.400998	0.824683	unchanged	-0.263835	0.410158	0.742205	unchanged	-0.261635	0.39574	0.763339	unchanged	0.119694	0.213665	1.10115	unchanged	-0.10688	0.619714	0.429491	unchanged
meta_789		2.46e-05	2.26e-05	2.71e-05	2.45e-05	2.67e-05	1.83e-05	3.68e-05	3.67e-05	3.27e-05	2.61e-05	3.13e-05	3.83e-05	2.03e-05	2.04e-05	2.9e-05	4.91e-05	3.57e-05	3.51e-05	-0.0954153	0.616307	0.527322	unchanged	0.514583	0.00489958	1.39257	unchanged	-0.457563	0.133143	1.35658	unchanged	0.325461	0.239239	0.996167	unchanged	-0.363774	0.172884	1.14101	unchanged	-0.00162608	0.994875	0.033376	unchanged	-0.174651	0.426578	0.715321	unchanged
meta_790		0.000128813	0.000157514	0.000164288	0.000127131	0.000158422	9.14e-05	0.000110648	0.00011249	0.0001196	8.51e-05	7.33e-05	9.5e-05	5.58e-05	5.7e-05	8.2e-05	6.58e-05	5.17e-05	5.53e-05	-0.257361	0.34613	0.952526	unchanged	-0.394791	0.0726953	1.25395	unchanged	-0.379251	0.145714	1.40268	unchanged	-0.55199	0.0296335	1.50308	unchanged	0.83021	0.0115225	1.59502	up	0.9521	0.0709751	1.35112	unchanged	0.987409	0.000816654	1.63545	up
meta_791	Famciclovir	6.73e-06	1.37e-05	1.42e-05	1.31e-05	1.5e-05	6.28e-06	6.03e-05	4.73e-05	5.67e-05	6.01e-06	7.93e-06	1.16e-05	6.9e-06	8.43e-06	1.63e-05	4.85e-05	1.44e-05	2.69e-05	-0.0099654	0.983384	0.0222849	unchanged	2.245	0.00156694	1.44579	up	0.310819	0.581716	0.577691	unchanged	1.81743	0.160695	1.26322	unchanged	0.4429	0.361174	0.841061	unchanged	0.122115	0.824821	0.171992	unchanged	0.870468	0.116501	1.25925	unchanged
meta_792	Phenoxybenzamine	2.91e-05	4.83e-05	4.02e-05	1.7e-05	4.99e-05	4.86e-06	4.02e-05	6.4e-05	1.01e-05	2.65e-05	1.56e-05	2.25e-05	1.38e-05	7.66e-05	2.8e-05	1e-05	6.15e-05	3.02e-05	-0.712401	0.380156	0.914979	unchanged	-0.0404286	0.952782	0.047951	unchanged	0.873887	0.44583	0.871557	unchanged	0.653567	0.498508	0.642495	unchanged	0.86258	0.0664234	1.38177	unchanged	-0.723708	0.544124	0.513091	unchanged	0.168584	0.855494	0.16234	unchanged
meta_793		1.78e-05	2.3e-05	2.27e-05	2.67e-05	2.31e-05	1.94e-05	1.81e-05	1.85e-05	1.84e-05	4.66e-06	4.74e-06	3.85e-06	3.29e-06	5.21e-06	4.36e-06	3.27e-06	3.18e-06	3.67e-06	0.123673	0.524913	0.650652	unchanged	-0.2075	0.234174	0.950315	unchanged	-0.0427116	0.850152	0.229068	unchanged	-0.388014	0.0476948	1.4705	unchanged	2.26167	0.00850564	1.66729	up	2.42806	0.00893957	1.62991	up	2.44219	7.33e-07	1.66088	up
meta_794		0.000139057	9.2e-05	0.000198894	0.000343143	0.000342522	0.000273234	0.000242194	0.00029193	0.000227064	0.000118655	0.000231056	0.000678298	0.000243117	0.000404105	0.000405654	0.000409144	0.000235224	0.00034797	1.15723	0.0123157	1.80102	up	0.824109	0.0488302	1.23136	up	0.0344818	0.966689	0.133583	unchanged	-0.0509497	0.95209	0.0616562	unchanged	-1.25764	0.363589	0.831874	unchanged	-0.134884	0.634143	0.428922	unchanged	-0.382578	0.266596	0.957533	unchanged
meta_795		1.42e-05	1.77e-05	1.45e-05	1.5e-05	1.84e-05	1.8e-05	1.64e-05	2.69e-05	1.87e-05	4.47e-05	3.47e-05	4.08e-05	3.52e-05	3.07e-05	2.99e-05	3.78e-05	2.47e-05	3e-05	0.145509	0.352736	0.910975	unchanged	0.418258	0.240174	0.900174	unchanged	-0.326709	0.0890877	1.59092	unchanged	-0.378167	0.130546	1.19588	unchanged	-1.37179	0.00717884	1.64237	down	-0.899574	0.00285161	1.60822	down	-0.575366	0.112795	1.18624	unchanged
meta_796		0.000133339	0.000148421	0.000188314	0.000123952	0.000130128	0.000125472	8.98e-05	8.7e-05	0.000103397	0.00021131	0.000169949	0.000155346	0.00013651	0.000171938	0.000158504	0.000102045	0.00015384	0.000127979	-0.308591	0.205859	1.32761	unchanged	-0.746343	0.0506359	1.29898	unchanged	-0.200585	0.315636	1.11329	unchanged	-0.483263	0.0868883	1.29585	unchanged	-0.190968	0.397852	0.697572	unchanged	-0.298974	0.101662	1.34867	unchanged	-0.454049	0.136208	1.22723	unchanged
meta_797		0.00108455	0.000391349	0.000603505	0.00146162	0.000909373	0.0030729	0.00107132	0.000822804	0.00169054	0.000912265	0.00180066	0.000895162	0.000383774	0.000473151	0.000187669	0.000927709	0.00116513	0.00121748	1.38847	0.220319	1.25035	unchanged	0.785669	0.206101	0.894749	unchanged	-1.78829	0.094284	1.59018	unchanged	-0.124262	0.776479	0.271973	unchanged	-0.795063	0.241304	0.976527	unchanged	2.3817	0.150205	1.2289	unchanged	0.114868	0.763982	0.271506	unchanged
meta_798		0.000985293	0.00042894	0.000694245	0.00143423	0.000829325	0.00367298	0.00088819	0.00133351	0.00169017	0.00139086	0.000737409	0.0026843	0.00027622	0.000523149	0.000149263	0.00109266	0.000870878	0.00105983	1.49342	0.276352	1.15422	unchanged	0.891656	0.108682	1.07687	unchanged	-2.34288	0.148813	1.45348	unchanged	-0.670649	0.406755	0.798759	unchanged	-1.1906	0.252003	1.04177	unchanged	2.6457	0.192776	1.13244	unchanged	0.371702	0.329482	0.864779	unchanged
meta_799	Peucedanin	8.06e-05	8.57e-05	0.000102429	0.000125136	0.000131423	0.000115286	0.000166141	0.000157524	0.000179373	8.32e-05	4.52e-05	6.34e-05	6.4e-05	6.85e-05	5.91e-05	0.00014034	0.000165916	0.000123384	0.468603	0.0163819	1.77833	unchanged	0.904574	0.00104428	1.43856	up	-0.00136819	0.99616	0.0847018	unchanged	1.16414	0.00895851	1.59701	up	0.487111	0.130625	1.19552	unchanged	0.957082	0.00116022	1.63943	up	0.227541	0.176963	1.09733	unchanged
meta_800	N-Acetylaspartylglutamate (NAAG)	2.01e-05	2.24e-05	2.19e-05	1.71e-05	2.01e-05	1.33e-05	1.41e-05	1.57e-05	1.83e-05	1.35e-05	1.24e-05	1.48e-05	1e-05	9.58e-06	1.19e-05	9.9e-06	8.59e-06	9.27e-06	-0.350916	0.130979	1.45773	unchanged	-0.419083	0.0277966	1.30822	unchanged	-0.37156	0.0353021	1.7162	unchanged	-0.554152	0.0102149	1.62585	unchanged	0.660135	0.00138288	1.64501	up	0.680778	0.0710788	1.37632	unchanged	0.795203	0.0229504	1.55375	up
meta_801		2.3e-05	2.34e-05	2.42e-05	2.72e-05	3.38e-05	1.43e-05	4.82e-05	5e-05	5.2e-05	1.8e-05	1.53e-05	2.16e-05	1.84e-05	1.86e-05	2.51e-05	4.5e-05	1.46e-05	2.3e-05	0.0953717	0.805824	0.272064	unchanged	1.0898	0.000676124	1.47224	up	0.177107	0.45251	0.737495	unchanged	0.590324	0.416862	0.778495	unchanged	0.362752	0.0988204	1.37245	unchanged	0.281016	0.529327	0.559028	unchanged	0.862225	0.12959	1.28937	unchanged
meta_802	Phe-Arg	1.1e-05	1.59e-05	1.43e-05	9.29e-06	1.07e-05	9.9e-06	7.92e-06	1.08e-05	7.53e-06	1.32e-05	1.1e-05	1.62e-05	1.09e-05	1.12e-05	1.25e-05	9.49e-06	8.21e-06	7.86e-06	-0.458756	0.11139	1.53765	unchanged	-0.648265	0.0538247	1.2044	unchanged	-0.227904	0.320467	1.05478	unchanged	-0.663358	0.0688435	1.45557	unchanged	0.0233928	0.920647	0.118402	unchanged	-0.207459	0.0772827	1.3213	unchanged	0.038486	0.853538	0.168587	unchanged
meta_803		1.96e-05	1.61e-05	1.49e-05	1.67e-05	1.64e-05	2.93e-05	2.66e-05	2.08e-05	2.05e-05	2.91e-05	3.03e-05	3.39e-05	3.77e-05	3.07e-05	2.55e-05	4.23e-05	2.31e-05	4e-05	0.299808	0.459895	0.786175	unchanged	0.424708	0.083898	1.12983	unchanged	0.00907544	0.962595	0.1426	unchanged	0.175887	0.576943	0.529001	unchanged	-0.880804	0.00214073	1.63592	down	-0.590071	0.131889	1.1463	unchanged	-0.631982	0.166324	1.16212	unchanged
meta_804		9.01e-06	1.84e-05	2.6e-05	1.17e-05	1.13e-05	1.29e-05	3.93e-05	4.61e-05	3.83e-05	9.63e-06	8.46e-06	7.12e-06	1.15e-05	9.27e-06	6.04e-06	1.7e-05	2.99e-05	1.99e-05	-0.575303	0.356148	1.00266	unchanged	1.21201	0.0246596	1.33747	up	0.0860096	0.786173	0.306602	unchanged	1.40605	0.0656373	1.50103	unchanged	1.0822	0.194261	1.2081	unchanged	0.420887	0.187272	1.15152	unchanged	0.88816	0.0204369	1.49509	up
meta_805		2.8e-05	7.89e-05	3.47e-05	3.96e-05	4.41e-05	2.51e-05	4.46e-05	5.21e-05	4.82e-05	3.89e-05	1.24e-05	1.06e-05	1.23e-05	1.08e-05	1.11e-05	3e-05	1.29e-05	1.35e-05	-0.381438	0.572648	0.604685	unchanged	0.0338047	0.950813	0.0513171	unchanged	-0.851797	0.420879	1.0158	unchanged	-0.133446	0.874998	0.13745	unchanged	1.19635	0.239339	0.994863	unchanged	1.66671	0.0485901	1.51533	up	1.3636	0.022444	1.53964	up
meta_806		0.00130083	0.00118331	0.00105951	0.00282786	0.00310287	0.00317992	0.00218052	0.00312893	0.00193413	0.00530017	0.00413873	0.0061057	0.00266751	0.00434993	0.00135842	0.00371096	0.00786184	0.00532419	1.36232	0.000327687	1.94753	up	1.03147	0.0723913	1.26634	unchanged	-0.892105	0.0928248	1.47522	unchanged	0.120352	0.759143	0.282397	unchanged	-2.13311	0.0185466	1.63067	down	0.121316	0.804581	0.274028	unchanged	-1.22199	0.106526	1.30704	unchanged
meta_807		0.000331138	0.000292297	0.000426758	0.000276569	0.000289661	0.000216272	0.000272074	0.000175024	0.000248773	0.000155364	0.0001368	0.000328627	0.000167695	0.000180226	0.000253903	0.000216428	0.000186808	0.000219379	-0.424489	0.142446	1.37043	unchanged	-0.593762	0.0814528	1.13227	unchanged	-0.0447643	0.931013	0.0590181	unchanged	0.00423437	0.993016	0.00194279	unchanged	0.758478	0.132721	1.19242	unchanged	0.378753	0.163699	1.06197	unchanged	0.160481	0.499284	0.60739	unchanged
meta_808		2.1e-05	2.29e-05	2.54e-05	2.47e-05	2.64e-05	1.75e-05	1.98e-05	2.42e-05	2.72e-05	4.74e-05	3.47e-05	4.23e-05	3.38e-05	2.77e-05	3.75e-05	4.12e-05	2.19e-05	3.09e-05	-0.013712	0.946992	0.0711421	unchanged	0.0380151	0.820991	0.1792	unchanged	-0.328825	0.14824	1.43614	unchanged	-0.403999	0.21463	1.04038	unchanged	-0.84363	0.0271516	1.55874	down	-0.528518	0.0632047	1.31847	unchanged	-0.401616	0.305299	0.892659	unchanged
meta_809		1.04e-05	1.03e-05	1.07e-05	1.27e-05	1.36e-05	1.05e-05	1.64e-05	1.69e-05	1.66e-05	1.33e-05	1.12e-05	1.41e-05	1.05e-05	8.77e-06	1.2e-05	1.89e-05	1.31e-05	1.57e-05	0.227352	0.187848	1.36478	unchanged	0.670526	8.19e-06	1.4743	up	-0.307328	0.125389	1.44427	unchanged	0.301038	0.211054	1.07452	unchanged	-0.300149	0.105548	1.37452	unchanged	0.234531	0.232438	0.93438	unchanged	0.0693382	0.687005	0.376529	unchanged
meta_810		4.65e-06	2.87e-06	2.15e-06	4.31e-06	5.05e-06	3.02e-06	9.09e-06	4.82e-06	1.01e-05	1.51e-06	2.53e-06	5.04e-06	2.64e-06	6.82e-06	2.07e-06	4.1e-06	5.36e-06	5.56e-06	0.357255	0.397554	0.845493	unchanged	1.31149	0.0795273	1.18631	unchanged	0.344046	0.68094	0.546342	unchanged	0.725621	0.190853	1.12132	unchanged	0.0890765	0.888701	0.0915304	unchanged	0.102286	0.873415	0.189304	unchanged	0.674947	0.198397	1.10485	unchanged
meta_811		8.2e-06	9.82e-06	9.76e-06	1e-05	1.07e-05	7.6e-06	1.04e-05	1.01e-05	1.22e-05	1.15e-05	1.05e-05	1.47e-05	8.63e-06	1e-05	1.35e-05	2.06e-05	7.49e-06	1.19e-05	0.0246035	0.890948	0.14529	unchanged	0.2368	0.128667	1.02727	unchanged	-0.191959	0.470214	0.76023	unchanged	0.123345	0.808541	0.237593	unchanged	-0.401845	0.128698	1.2297	unchanged	-0.185283	0.498707	0.612673	unchanged	-0.28839	0.596004	0.491019	unchanged
meta_812		6.28e-05	7.5e-05	0.000141306	0.000166588	9.64e-05	4.56e-05	0.000113582	0.000105848	0.000114606	7.19e-05	6e-05	0.000124511	5.73e-05	3.85e-05	0.000109739	7.36e-05	0.000294724	0.000187679	0.144813	0.830806	0.227173	unchanged	0.25946	0.531567	0.516539	unchanged	-0.318594	0.591847	0.577543	unchanged	1.11637	0.254425	1.0272	unchanged	0.121927	0.822734	0.240845	unchanged	0.585334	0.459636	0.66373	unchanged	-0.734978	0.366291	0.832455	unchanged
meta_813	Isomaltose	0.00380508	0.00352683	0.00287627	0.0086214	0.0090251	0.00667411	0.00999819	0.00870701	0.00773899	0.00333881	0.00312637	0.00296812	0.0069255	0.00563645	0.0068628	0.00856825	0.00543911	0.00721317	1.25245	0.0139578	1.86752	up	1.37323	0.00682094	1.42945	up	1.04206	0.0115245	1.92677	up	1.16963	0.0475054	1.56774	up	0.113891	0.455284	0.614737	unchanged	0.324284	0.140928	1.16084	unchanged	0.317491	0.201135	1.02232	unchanged
meta_814		0.000215898	0.000127756	5.95e-05	0.000184525	0.000164353	0.000337108	0.000581803	0.000800823	0.000620902	0.000141933	9.14e-05	0.000104168	0.0001577	0.000182822	0.000112115	0.0014525	0.000739447	0.00109448	0.766767	0.256466	1.08887	unchanged	2.31306	0.00439241	1.41352	up	0.423664	0.215213	1.20107	unchanged	3.28376	0.0405057	1.59401	up	0.25672	0.683972	0.300807	unchanged	0.599823	0.288438	0.913538	unchanged	-0.713977	0.164265	1.16677	unchanged
meta_815	Alpha-N-Phenylacetyl-L-glutamine	1.7e-05	1.95e-05	2.09e-05	1.76e-05	2.14e-05	1.33e-05	1.36e-05	1.42e-05	1.42e-05	1.68e-05	1.51e-05	1.75e-05	1.27e-05	1.17e-05	1.53e-05	2.23e-05	1.24e-05	1.6e-05	-0.131774	0.569077	0.600471	unchanged	-0.449387	0.0438698	1.34567	unchanged	-0.316073	0.0762449	1.61547	unchanged	0.0354169	0.901282	0.12625	unchanged	0.213343	0.137683	1.2086	unchanged	0.397641	0.207583	1.03278	unchanged	-0.271461	0.418945	0.747309	unchanged
meta_816	Hexadecanedioic acid	1.93e-05	1.01e-05	2.73e-05	2.54e-05	1.72e-05	1.7e-05	2.69e-05	2.81e-05	3.01e-05	7.41e-06	7.42e-06	2.06e-05	8.24e-06	6.41e-06	2.11e-05	2.72e-05	2.26e-05	2.26e-05	0.07245	0.875008	0.169436	unchanged	0.58414	0.195966	1.00573	unchanged	0.0122673	0.988147	0.0142001	unchanged	1.03046	0.0947766	1.37683	unchanged	0.678731	0.34732	0.803701	unchanged	0.738913	0.228188	0.977231	unchanged	0.232414	0.0913372	1.26768	unchanged
meta_817	Eicosapentaenoic Acid	3.01e-05	2.93e-05	3.05e-05	4.67e-05	4.84e-05	7.17e-05	0.000291608	5.73e-05	8.56e-05	5.51e-05	4.43e-05	5.35e-05	5.76e-05	4.42e-05	3.35e-05	4.49e-05	4.43e-05	6.21e-05	0.891754	0.0862259	1.66234	unchanged	2.27332	0.260011	0.907765	unchanged	-0.176571	0.505871	0.689521	unchanged	-0.0159373	0.938808	0.0903578	unchanged	-0.766495	0.0237692	1.61629	down	0.301829	0.382163	0.727564	unchanged	1.52277	0.32906	0.89421	unchanged
meta_818	Nicotine	2.08e-05	2.93e-05	4.18e-05	2.07e-05	3.32e-05	1.56e-05	0.000286787	2.49e-05	1.86e-05	3.58e-05	3.29e-05	5.88e-05	1.99e-05	1.94e-05	4.84e-05	4.1e-05	3.45e-05	3.88e-05	-0.401718	0.407973	0.828039	unchanged	1.84683	0.463315	0.605655	unchanged	-0.538845	0.35446	0.947238	unchanged	-0.155832	0.652285	0.436859	unchanged	-0.472564	0.314869	0.816764	unchanged	-0.335437	0.61638	0.497423	unchanged	1.5301	0.500813	0.628347	unchanged
meta_819		0.000298036	0.000540122	0.000570961	0.000787337	0.000379001	0.000695652	0.000700966	0.000454766	0.000638728	0.000674383	0.000455297	0.00104939	4.96e-05	0.00134231	0.000404884	0.000598727	4.61e-05	0.000346626	0.402052	0.379741	0.882281	unchanged	0.348757	0.322843	0.727299	unchanged	-0.27825	0.784278	0.250619	unchanged	-1.13603	0.168968	1.11092	unchanged	-0.628917	0.27902	0.916777	unchanged	0.0513855	0.961355	0.0832079	unchanged	0.855874	0.231292	1.0056	unchanged
meta_820	Xylitol	1.52e-05	1.83e-05	1.83e-06	2.15e-05	1.92e-05	1.92e-05	2.44e-05	1.25e-05	1.63e-05	1.79e-05	9.11e-06	2.17e-05	9.83e-06	1.85e-05	1.25e-05	1.53e-05	2.11e-05	1.62e-05	0.764784	0.243129	1.23389	unchanged	0.591165	0.393729	0.644398	unchanged	-0.254351	0.597219	0.546267	unchanged	0.109558	0.778224	0.260181	unchanged	-0.465369	0.518328	0.613199	unchanged	0.553767	0.121427	1.29712	unchanged	0.0162382	0.963114	0.0425974	unchanged
meta_821	Vaccenic acid	2.48e-05	2.42e-05	2.23e-05	2.23e-05	2.42e-05	3.63e-05	2.58e-05	4.34e-05	2.29e-05	1.89e-05	2.29e-05	3.17e-05	2.55e-05	2.85e-05	2.78e-05	2.96e-05	2.01e-05	2.19e-05	0.215957	0.475754	0.775418	unchanged	0.370494	0.391905	0.700013	unchanged	0.155171	0.541395	0.776425	unchanged	-0.0366986	0.904244	0.107192	unchanged	-0.0439214	0.86522	0.163142	unchanged	0.0168641	0.949043	0.0152553	unchanged	0.363272	0.408845	0.725585	unchanged
meta_822	Arachidonic Acid (peroxide free)	2.06e-05	3.84e-05	1.17e-05	3.64e-05	7.83e-06	4.52e-05	2.63e-05	3.01e-05	2.6e-05	3.44e-05	2.42e-05	4.91e-05	4.26e-05	5.07e-05	3.86e-05	3.46e-05	2.36e-05	1.92e-05	0.33968	0.675435	0.437909	unchanged	0.222999	0.667818	0.354625	unchanged	0.291568	0.394195	0.953329	unchanged	-0.476259	0.314937	0.871912	unchanged	-0.609313	0.311559	0.859395	unchanged	-0.561201	0.335864	0.824436	unchanged	0.0899453	0.7571	0.286031	unchanged
meta_823	Lys-Asp	3.59e-05	4.43e-05	4.24e-05	5.08e-05	5.64e-05	2.9e-05	4.18e-05	4.54e-05	5.49e-05	4.04e-05	3.55e-05	4e-05	2.49e-05	2.66e-05	4.5e-05	5.86e-05	2.87e-05	3.08e-05	0.152474	0.646399	0.496842	unchanged	0.21256	0.247961	0.843009	unchanged	-0.264732	0.42137	0.963515	unchanged	0.0282019	0.944523	0.0802463	unchanged	0.0803982	0.506934	0.620605	unchanged	0.497605	0.281109	0.871685	unchanged	0.264756	0.507703	0.591919	unchanged
meta_824		3.21e-05	2.54e-05	2.74e-05	6.32e-05	6.77e-05	6.43e-05	4e-05	7.81e-05	5.34e-05	0.000145522	7.36e-05	0.000166952	8.2e-05	8.85e-05	3.18e-05	9.71e-05	0.000108803	0.000119493	1.20049	0.000227579	1.94967	up	1.01542	0.118219	1.16254	unchanged	-0.932659	0.153638	1.33804	unchanged	-0.246555	0.551295	0.577693	unchanged	-2.18517	0.0700737	1.48616	unchanged	-0.0520258	0.906294	0.057611	unchanged	-0.923202	0.0251757	1.48443	down
meta_825	Zidovudine	1.1e-05	1.33e-05	9.27e-06	2.54e-05	2.94e-05	2.2e-05	3.31e-05	2.61e-05	2.4e-05	1.12e-05	1.41e-05	1.03e-05	2.45e-05	2.14e-05	2.25e-05	2.83e-05	1.62e-05	2.2e-05	1.19297	0.00911509	1.86132	up	1.30679	0.015152	1.39037	up	0.946154	0.00201227	1.94744	up	0.904128	0.0858138	1.41145	unchanged	-0.0797685	0.715727	0.314939	unchanged	0.167049	0.325693	0.851328	unchanged	0.322892	0.281691	0.883897	unchanged
meta_826		9.73e-06	1.07e-05	1.45e-05	1.32e-05	1.42e-05	1.79e-05	1.24e-05	1.26e-05	1.28e-05	1.27e-05	1.81e-05	1.85e-05	1.53e-05	7.92e-06	1.38e-05	1.39e-05	1.13e-05	8.21e-06	0.376671	0.162025	1.2771	unchanged	0.116561	0.568953	0.471498	unchanged	-0.413866	0.236398	1.11238	unchanged	-0.557529	0.104638	1.24214	unchanged	-0.497709	0.118059	1.15691	unchanged	0.292827	0.365021	0.722967	unchanged	0.176381	0.473742	0.665544	unchanged
meta_827		3.88e-05	4.47e-05	6.14e-05	6.42e-05	4.24e-05	5.57e-05	3.98e-05	4.76e-05	6.1e-05	9.46e-05	7.98e-05	6.1e-05	7.56e-05	5.04e-05	5.69e-05	6.86e-05	3.4e-05	5.33e-05	0.162814	0.568307	0.585456	unchanged	0.0339536	0.90632	0.0919768	unchanged	-0.364457	0.231612	1.23979	unchanged	-0.59429	0.130187	1.18526	unchanged	-0.699741	0.070783	1.31272	unchanged	-0.172469	0.526144	0.509259	unchanged	-0.0714974	0.843222	0.17783	unchanged
meta_828	Phenethyl Caffeiate	3.77e-06	3.83e-06	2.62e-06	9.2e-06	1.14e-05	6.81e-06	6.52e-06	1.19e-05	6.98e-06	1.89e-05	1.1e-05	3.08e-05	1.22e-05	1.58e-05	1.59e-06	1e-05	1.77e-05	2.1e-05	1.42195	0.0399007	1.77167	up	1.3115	0.0914553	1.21291	unchanged	-1.0363	0.226732	1.11745	unchanged	-0.319406	0.583814	0.515782	unchanged	-2.57115	0.0988398	1.40367	unchanged	-0.112891	0.880994	0.0825186	unchanged	-0.940242	0.12424	1.20687	unchanged
meta_829		4.18e-05	5.12e-05	5.37e-05	4.9e-05	3.73e-05	4.28e-05	3.18e-05	3.23e-05	3.94e-05	2.18e-05	1.86e-05	2.84e-05	2.57e-05	2.17e-05	2.94e-05	2.01e-05	1.7e-05	2.43e-05	-0.185006	0.300786	1.0023	unchanged	-0.503428	0.0365363	1.26244	unchanged	0.158215	0.510593	0.676658	unchanged	-0.163751	0.534592	0.571712	unchanged	1.09293	0.00574512	1.60566	up	0.749704	0.0170367	1.51347	up	0.753249	0.0132005	1.50514	up
meta_830		1.02e-05	1.25e-05	1.33e-05	1.18e-05	8.42e-06	8.59e-06	1.31e-05	1.67e-05	1.41e-05	2.18e-05	1.88e-05	2.98e-05	1.58e-05	1.71e-05	1.92e-05	2.17e-05	1.38e-05	1.81e-05	-0.321004	0.172627	1.25836	unchanged	0.286818	0.132864	1.01544	unchanged	-0.433869	0.196918	1.31537	unchanged	-0.395373	0.239998	0.994997	unchanged	-0.967995	0.0634692	1.4478	unchanged	-0.85513	0.00653992	1.54272	down	-0.285805	0.299611	0.889515	unchanged
meta_831		1.38e-05	1.79e-05	1.98e-05	1.94e-05	2.22e-05	1.78e-05	2.35e-05	2.22e-05	2.16e-05	8.21e-06	5.74e-06	1.06e-05	9.21e-06	8.3e-06	1.22e-05	1.84e-05	9.74e-06	1.49e-05	0.203766	0.306575	1.00126	unchanged	0.383304	0.0860372	1.20336	unchanged	0.277814	0.39796	0.828511	unchanged	0.810628	0.117769	1.26255	unchanged	1.07325	0.017899	1.52933	up	0.999201	0.00505485	1.54838	up	0.645925	0.077453	1.40141	unchanged
meta_832	Deoxycoformycin	5.15e-06	6.72e-06	7.71e-06	8.39e-06	9.39e-06	5.47e-06	6.83e-06	8.91e-06	8.62e-06	7.07e-06	5.08e-06	1.16e-05	4.7e-06	6.89e-06	6.77e-06	6.27e-06	8.47e-06	8.65e-06	0.247598	0.437546	0.790533	unchanged	0.314791	0.183599	0.926923	unchanged	-0.371762	0.457506	0.769427	unchanged	-0.0221343	0.957898	0.0609744	unchanged	-0.278214	0.5577	0.523097	unchanged	0.341146	0.313464	0.856274	unchanged	0.0587118	0.763067	0.263474	unchanged
meta_833		4.55e-05	5.59e-05	4.42e-05	5.52e-05	8.6e-05	7.61e-05	8.29e-05	7.51e-05	7.29e-05	4.63e-05	3.39e-05	3.66e-05	3.86e-05	4.24e-05	3.74e-05	5.56e-05	5.14e-05	5.21e-05	0.577105	0.104335	1.51624	unchanged	0.664933	0.00456189	1.40054	up	0.0188715	0.908053	0.0411923	unchanged	0.445108	0.051569	1.50544	unchanged	0.317182	0.143517	1.12244	unchanged	0.875416	0.0646857	1.42025	unchanged	0.537007	0.00740982	1.60219	unchanged
meta_834		1.63e-06	6.82e-06	5.96e-06	2.37e-05	3.01e-05	1.98e-05	6.41e-05	6.02e-05	6.34e-05	5.82e-06	4.83e-06	4.82e-06	1.78e-05	1.61e-05	3.02e-05	5.85e-05	8.18e-05	4.72e-05	2.3539	0.00961466	1.85853	up	3.7026	1.69e-05	1.47412	up	2.04924	0.0670246	1.71904	unchanged	3.59932	0.0301466	1.63027	up	-0.102383	0.847831	0.123014	unchanged	0.202271	0.58552	0.427308	unchanged	0.000892601	0.997331	0.00382891	unchanged
meta_835	Adenosine 2',3'-cyclic monophosphate	3.83e-06	1.34e-05	9.92e-06	4.09e-05	1.06e-05	1.47e-05	2.17e-05	5.54e-05	1.94e-05	9.31e-06	4.82e-06	1.95e-05	1.38e-05	3.5e-05	5.27e-06	4.69e-06	4.36e-05	1.32e-05	1.28892	0.300949	1.08667	unchanged	1.831	0.179656	1.02684	unchanged	0.683525	0.540481	0.735958	unchanged	0.869076	0.523737	0.595546	unchanged	-0.311518	0.698809	0.327524	unchanged	0.293875	0.769105	0.340677	unchanged	0.650404	0.520302	0.552613	unchanged
meta_836		0.000371851	0.000354519	0.000372347	0.000318968	0.000374975	0.000422662	0.000288474	0.000216792	0.000229641	0.000547029	0.000371589	0.00059921	0.00044644	0.00042926	0.000552763	0.00034619	0.000300514	0.000327001	0.0232987	0.862071	0.187558	unchanged	-0.580185	0.0251912	1.38269	unchanged	-0.0875451	0.729939	0.426544	unchanged	-0.640451	0.11408	1.3685	unchanged	-0.46619	0.178725	1.22069	unchanged	-0.355346	0.10486	1.26592	unchanged	-0.405923	0.0476742	1.39449	unchanged
meta_837	Arg-Arg	7.51e-06	7.75e-06	1.07e-05	8.45e-06	7.07e-06	6.89e-06	7.68e-06	9.18e-06	8.14e-06	6.45e-06	9.04e-06	1.16e-05	5.71e-06	5.8e-06	1.01e-05	6.68e-06	1.07e-05	5.9e-06	-0.211364	0.378006	0.905086	unchanged	-0.0536173	0.797037	0.207505	unchanged	-0.324622	0.430823	0.778438	unchanged	-0.220071	0.574803	0.500717	unchanged	-0.0615189	0.845615	0.130782	unchanged	0.0517395	0.877242	0.112034	unchanged	0.104934	0.736364	0.309782	unchanged
meta_838	Eicosapentaenoic Acid ethyl ester	0.000119391	0.000181375	0.000207014	0.000152403	9.57e-05	0.000137921	0.000118694	0.000138889	8.72e-05	0.000123317	0.000130139	0.000152491	0.000222564	0.000118604	0.0001577	0.000129619	0.000104408	0.000113995	-0.395444	0.271948	1.07394	unchanged	-0.558324	0.162473	0.990899	unchanged	0.297364	0.416997	0.906884	unchanged	-0.222113	0.169946	1.11058	unchanged	0.32291	0.321629	0.947343	unchanged	-0.369898	0.355164	0.77233	unchanged	-0.0133009	0.953374	0.0502532	unchanged
meta_839		0.000569498	0.00046058	0.000492178	0.000363243	0.00032186	0.000551781	0.000617066	0.000390105	0.000429029	0.000576563	0.000510344	0.000428626	0.000593299	0.000714588	0.000516415	0.00028333	0.000254707	0.000355969	-0.2995	0.314302	1.02562	unchanged	-0.0839546	0.736335	0.269498	unchanged	0.267519	0.230825	1.16268	unchanged	-0.761469	0.0205286	1.54416	down	0.00638555	0.968818	0.0135733	unchanged	-0.560634	0.10134	1.20528	unchanged	0.6839	0.107644	1.27004	unchanged
meta_840		0.000260844	0.000292375	0.000275167	0.000281568	0.000287699	0.000416539	0.000320124	0.000258815	0.000271203	0.000384492	0.00027537	0.000323477	0.000370903	0.000325247	0.00026056	0.000258099	0.000290001	0.000233925	0.251001	0.355135	0.98984	unchanged	0.0374015	0.751329	0.254122	unchanged	-0.0396081	0.853125	0.224273	unchanged	-0.330474	0.155499	1.18233	unchanged	-0.247387	0.239029	1.06	unchanged	0.0432217	0.86798	0.142166	unchanged	0.120488	0.412307	0.69341	unchanged
meta_841		4.36e-05	8.03e-05	8.9e-05	8.69e-05	7.49e-05	5.48e-05	4.78e-05	6.08e-05	4.85e-05	4.49e-05	3.84e-05	0.000100118	4.71e-05	6.79e-05	6.9e-05	2.61e-05	6.43e-05	4.14e-05	0.02527	0.944462	0.0741663	unchanged	-0.437907	0.312055	0.795903	unchanged	0.00462657	0.993179	0.0677318	unchanged	-0.47689	0.497587	0.622383	unchanged	0.21482	0.705894	0.374429	unchanged	0.235463	0.41168	0.725679	unchanged	0.253803	0.5354	0.557724	unchanged
meta_842	Deoxyguanosine	1.43e-05	2.28e-05	1.22e-05	2.53e-05	1.55e-05	2.07e-05	6.17e-05	5.14e-05	4.89e-05	1.71e-05	1.62e-05	1.77e-05	2.5e-05	1.67e-05	1.4e-05	1.93e-05	4.42e-05	1.89e-05	0.318738	0.399017	0.842677	unchanged	1.71546	0.00203898	1.42646	up	0.130266	0.676656	0.512028	unchanged	0.692858	0.337144	0.919563	unchanged	-0.0469746	0.882825	0.138272	unchanged	0.141498	0.68283	0.415951	unchanged	0.975625	0.0683216	1.36436	unchanged
meta_843	Isoimperatorin	4.84e-05	4.84e-05	5.14e-05	4.47e-05	4.93e-05	5.8e-05	3.93e-05	3.18e-05	3.28e-05	7.18e-05	5.15e-05	8.2e-05	6.08e-05	6.08e-05	7.4e-05	4.89e-05	4.57e-05	4.69e-05	0.0367246	0.779748	0.302524	unchanged	-0.511992	0.0138881	1.39485	unchanged	-0.0699187	0.767393	0.359116	unchanged	-0.536943	0.139344	1.32056	unchanged	-0.470077	0.165914	1.23883	unchanged	-0.363433	0.0700171	1.33796	unchanged	-0.445126	0.0223754	1.53862	unchanged
meta_844		8.93e-06	1.6e-05	2.08e-05	9.22e-06	7.99e-06	4.43e-06	6.96e-06	7.79e-06	6.77e-06	1.27e-05	9.71e-06	1.76e-05	7.9e-06	6.96e-06	7.77e-06	1.09e-05	8.28e-06	9.57e-06	-1.07926	0.131394	1.44032	unchanged	-1.08689	0.142819	1.12182	unchanged	-0.823359	0.1258	1.55031	unchanged	-0.47654	0.239878	1.05933	unchanged	0.19127	0.674803	0.425379	unchanged	-0.0646323	0.840996	0.14325	unchanged	-0.419077	0.0701681	1.37315	unchanged
meta_845	Terpineol	8.56e-06	1.38e-05	7.02e-06	6.39e-06	1.1e-05	3.22e-05	7.6e-06	1.33e-05	1.05e-05	1.47e-05	1.33e-05	1.38e-05	1.16e-05	3.23e-05	1.48e-05	1.55e-05	1.44e-05	1.5e-05	0.75535	0.489074	0.744616	unchanged	0.0965189	0.809715	0.18891	unchanged	0.490574	0.473352	0.840652	unchanged	0.103856	0.124411	1.21887	unchanged	-0.509045	0.176259	1.19063	unchanged	-0.244268	0.781032	0.260393	unchanged	-0.516382	0.106348	1.33489	unchanged
meta_846		0.000678308	0.00055363	0.00069651	0.000756086	0.000459737	0.000415963	0.00150143	0.00119366	0.00173272	0.000708366	0.000398572	0.000886646	0.000361008	0.000526501	0.000678867	0.000453519	0.00136854	0.000711814	-0.240989	0.462799	0.767595	unchanged	1.19915	0.0259482	1.37659	up	-0.347933	0.455794	0.806759	unchanged	0.345978	0.598911	0.482639	unchanged	-0.0479243	0.89586	0.148444	unchanged	0.0590197	0.884636	0.154739	unchanged	0.805251	0.132491	1.17719	unchanged
meta_847	Tyr-Ser	8.5e-06	9.7e-06	9.56e-06	8.38e-06	9.09e-06	1.09e-05	7.57e-06	8.41e-06	6.59e-06	1.34e-05	9.43e-06	1.55e-05	1.22e-05	1.18e-05	1.36e-05	8.6e-06	8.26e-06	1.01e-05	0.0329816	0.818207	0.242215	unchanged	-0.298265	0.0616966	1.18245	unchanged	-0.0266295	0.909668	0.150345	unchanged	-0.509179	0.157239	1.24012	unchanged	-0.465342	0.181641	1.18182	unchanged	-0.405731	0.0351282	1.46093	unchanged	-0.254429	0.130325	1.14393	unchanged
meta_848		2.39e-05	2.51e-05	2.6e-05	2.54e-05	3.37e-05	2.06e-05	2.5e-05	2.59e-05	2.24e-05	2.44e-05	2.06e-05	2.92e-05	1.73e-05	1.78e-05	2.62e-05	3.27e-05	1.84e-05	2.27e-05	0.0868309	0.725139	0.385089	unchanged	-0.0348217	0.657107	0.3495	unchanged	-0.274649	0.326668	1.01827	unchanged	-0.00647273	0.983301	0.0139374	unchanged	0.0160105	0.923339	0.0901696	unchanged	0.37749	0.275562	0.858356	unchanged	-0.0123385	0.965503	0.0387841	unchanged
meta_849		9.48e-05	0.000144056	0.000173465	0.000112356	0.000102846	0.00015324	7.52e-05	9.23e-05	0.000139879	0.00014113	9.8e-05	0.000125435	0.000212708	0.00021438	0.000162083	8.66e-05	0.000162831	8.1e-05	-0.162451	0.62838	0.504183	unchanged	-0.423927	0.310007	0.744693	unchanged	0.692643	0.0282077	1.75562	up	-0.141593	0.724773	0.324488	unchanged	0.177849	0.584169	0.535059	unchanged	-0.677245	0.0338661	1.39249	down	-0.104485	0.826606	0.195386	unchanged
meta_850		6.41e-06	6.44e-06	6.34e-06	6.49e-06	6.53e-06	7.25e-06	9.53e-06	9.18e-06	8.73e-06	9.47e-06	9.64e-06	9.83e-06	9.98e-06	8.11e-06	8.63e-06	1.43e-05	8.51e-06	1.28e-05	0.0794139	0.281519	1.151	unchanged	0.516189	0.00633204	1.45679	unchanged	-0.114415	0.316765	1.07335	unchanged	0.299863	0.327395	0.931637	unchanged	-0.592715	0.00045991	1.68364	down	-0.398886	0.0440298	1.45073	unchanged	-0.376388	0.255256	1.02093	unchanged
meta_851	Butein	3.33e-05	3.51e-05	3.27e-05	3.31e-05	3.49e-05	3.45e-05	2.86e-05	2.96e-05	2.88e-05	2.14e-05	2.37e-05	2.84e-05	2.39e-05	2.32e-05	2.16e-05	2.61e-05	2.42e-05	2.02e-05	0.0182687	0.667493	0.442376	unchanged	-0.21829	0.0121432	1.39935	unchanged	-0.096157	0.531924	0.566852	unchanged	-0.0597976	0.731115	0.30411	unchanged	0.459933	0.035368	1.52711	unchanged	0.574359	0.000261401	1.63853	unchanged	0.301441	0.0817335	1.39915	unchanged
meta_852	4-Methoxyphenylacetic acid	2.52e-05	2.98e-05	2e-05	2.6e-05	2.89e-05	1.17e-05	4.84e-05	4.95e-05	4.68e-05	2.53e-05	2.11e-05	1.96e-05	1.98e-05	1.46e-05	2.02e-05	2.95e-05	1.6e-05	4.03e-05	-0.17109	0.673428	0.444258	unchanged	0.94764	0.00999398	1.43242	up	-0.272538	0.201806	1.32384	unchanged	0.379117	0.447448	0.707633	unchanged	0.185881	0.422174	0.673837	unchanged	0.287329	0.536633	0.569882	unchanged	0.754404	0.10536	1.3489	unchanged
meta_853	3-(2-Hydroxyphenyl)propionic acid	8.2e-06	1.6e-05	8.72e-06	1.63e-05	1.89e-05	2.19e-06	2.84e-05	3.8e-05	2.01e-05	5.72e-06	7.91e-06	1.44e-05	9.95e-06	1.81e-05	2.36e-05	9.38e-06	5.49e-06	9.8e-06	0.185334	0.811867	0.254474	unchanged	1.39445	0.0562466	1.24159	unchanged	0.882105	0.18407	1.29253	unchanged	-0.184512	0.72836	0.330392	unchanged	0.230318	0.677685	0.388582	unchanged	-0.466454	0.509789	0.567825	unchanged	1.80928	0.050001	1.47419	unchanged
meta_854		2.86e-05	2.51e-05	3e-05	3.56e-05	4.17e-05	2.65e-05	3.68e-05	3.38e-05	4.31e-05	0.000127989	8.67e-05	0.000105406	7.8e-05	8.18e-05	0.000102325	0.000130186	6.03e-05	7.4e-05	0.311063	0.265364	1.14813	unchanged	0.443177	0.0462107	1.25756	unchanged	-0.288299	0.255498	1.24069	unchanged	-0.274978	0.502401	0.601566	unchanged	-1.93652	0.0209005	1.62467	down	-1.33716	0.00742234	1.58767	down	-1.21836	0.140899	1.26109	unchanged
meta_855		8.46e-05	8.46e-05	8.15e-05	7.94e-05	8.13e-05	7.09e-05	5.34e-05	5.92e-05	6.99e-05	9.51e-05	8.63e-05	8.93e-05	7.5e-05	7.89e-05	8.19e-05	5.36e-05	6.43e-05	6.25e-05	-0.114326	0.175846	1.35223	unchanged	-0.457975	0.0373795	1.35498	unchanged	-0.19876	0.0256629	1.81702	unchanged	-0.585071	0.00248427	1.66606	down	-0.110539	0.107375	1.33075	unchanged	-0.0261051	0.729921	0.304775	unchanged	0.0165562	0.912128	0.0954112	unchanged
meta_856	21-Hydroxypregnenolone	3.67e-05	2.69e-05	3.03e-05	2.96e-05	3.13e-05	2.57e-05	2.53e-05	3.57e-05	3.21e-05	2.21e-05	3.26e-05	1.78e-05	2.01e-05	2.08e-05	2.29e-05	1.75e-05	2.66e-05	3.04e-05	-0.115585	0.519248	0.667482	unchanged	-0.0124322	0.952274	0.0474826	unchanged	-0.183033	0.581395	0.621141	unchanged	0.0384924	0.915976	0.0888372	unchanged	0.373177	0.256477	0.939318	unchanged	0.440626	0.0268074	1.48801	unchanged	0.322252	0.275596	0.889775	unchanged
meta_857	beta-Octylglucoside	9.95e-06	9.44e-06	9.53e-06	8.26e-06	1.56e-05	2.34e-05	7.52e-06	1.76e-05	9.85e-06	1.7e-05	1.58e-05	1.51e-05	1.03e-05	6.09e-06	1.45e-05	1e-05	7.06e-06	1.27e-05	0.709072	0.296017	1.12507	unchanged	0.272462	0.57759	0.461838	unchanged	-0.6338	0.137655	1.5817	unchanged	-0.687837	0.0532169	1.50692	unchanged	-0.730784	0.0047023	1.66744	down	0.612088	0.352165	0.724296	unchanged	0.229515	0.653044	0.400272	unchanged
meta_858		0.000163199	0.000263752	0.000206511	0.000328943	0.000181241	9.9e-05	0.000192901	0.000198852	9.86e-05	9.04e-05	0.000334632	0.000206514	0.000293733	0.000102514	0.000203109	0.00020046	0.000217472	0.00024077	-0.0564222	0.919659	0.105132	unchanged	-0.369498	0.33619	0.708608	unchanged	-0.0754748	0.910747	0.0562676	unchanged	0.0607403	0.910287	0.10761	unchanged	0.00437153	0.993907	0.0587791	unchanged	0.0234241	0.971894	0.073803	unchanged	-0.425867	0.219771	1.04623	unchanged
meta_859	beta-Nicotinamide D-ribonucleotide	6.97e-05	5.45e-05	5.56e-05	7.47e-05	7.76e-05	6.54e-05	4.79e-05	6.55e-05	6.05e-05	8.11e-05	5.96e-05	5.68e-05	5.41e-05	5.85e-05	6.83e-05	0.000106115	3.81e-05	5.39e-05	0.275549	0.114605	1.40954	unchanged	-0.0482165	0.797829	0.200878	unchanged	-0.126755	0.569918	0.746955	unchanged	0.00443707	0.993295	0.018947	unchanged	-0.135595	0.557236	0.579243	unchanged	0.266709	0.0954644	1.20912	unchanged	-0.188248	0.736065	0.310526	unchanged
meta_860		0.000690732	0.000732886	0.000636565	0.000711408	0.000752354	0.000799815	0.000760609	0.000822761	0.000806732	0.000627999	0.000733225	0.000893839	0.000795018	0.000679053	0.000669896	0.00107408	0.00065929	0.000939421	0.135831	0.147965	1.31089	unchanged	0.214299	0.037279	1.26152	unchanged	-0.0728849	0.699445	0.305305	unchanged	0.24518	0.399195	0.748159	unchanged	-0.130395	0.496988	0.616955	unchanged	0.0783208	0.458034	0.625984	unchanged	-0.161276	0.522334	0.59198	unchanged
meta_861		3.34e-05	3.86e-05	3.93e-05	4.07e-05	5.29e-05	2.81e-05	4.14e-05	4.1e-05	5.39e-05	8.18e-05	4.73e-05	7.72e-05	3.34e-05	3.9e-05	6.71e-05	8.64e-05	3.69e-05	5.26e-05	0.130948	0.675995	0.45392	unchanged	0.292749	0.176457	0.990269	unchanged	-0.564031	0.212645	1.27391	unchanged	-0.230209	0.608976	0.458796	unchanged	-0.890415	0.0955573	1.39917	unchanged	-0.195436	0.66817	0.417665	unchanged	-0.367457	0.465801	0.661199	unchanged
meta_862		1.69e-05	1.88e-05	1.87e-05	2.1e-05	3.77e-05	1.11e-05	5.73e-05	6.88e-05	4.57e-05	2.3e-05	1.4e-05	1.08e-05	5.48e-06	4.9e-06	6.4e-06	4.48e-05	1.48e-05	2.76e-05	0.36107	0.574801	0.616839	unchanged	1.66062	0.0267805	1.39851	up	-1.50802	0.104013	1.7168	unchanged	0.870123	0.267467	0.993527	unchanged	0.187668	0.608837	0.46959	unchanged	2.05676	0.149589	1.23928	unchanged	0.978168	0.0659597	1.3129	unchanged
meta_863		1.11e-05	1.19e-05	1.15e-05	2.24e-05	2.07e-05	1.27e-05	3.9e-05	3.39e-05	3.02e-05	1.47e-05	1.26e-05	1.7e-05	1.74e-05	1.94e-05	2.78e-05	5.25e-05	2.49e-05	3.41e-05	0.697892	0.138211	1.50781	unchanged	1.58075	0.0115275	1.44232	up	0.546187	0.156224	1.37022	unchanged	1.33289	0.106391	1.39767	unchanged	-0.360883	0.119397	1.32754	unchanged	-0.209178	0.542849	0.529462	unchanged	-0.113021	0.768445	0.268844	unchanged
meta_864		0.00088656	0.000817998	0.000727474	0.000661116	0.000747445	0.000600922	0.000627878	0.000699153	0.000612504	0.000588266	0.000786147	0.000397428	0.000551155	0.000611895	0.000705953	0.000498288	0.000702839	0.000684201	-0.275338	0.0884019	1.46886	unchanged	-0.326452	0.0494324	1.23968	unchanged	0.0770203	0.808434	0.223835	unchanged	0.0895674	0.78857	0.246917	unchanged	0.456914	0.179104	1.12855	unchanged	0.104556	0.491816	0.551975	unchanged	0.0408947	0.816416	0.210932	unchanged
meta_865		0.00174393	0.00154054	0.00148905	0.00137064	0.00145806	0.00135449	0.00122342	0.00104873	0.00131522	0.00185157	0.00156123	0.00117682	0.00126769	0.00127168	0.00150164	0.0011198	0.00157718	0.00125213	-0.19045	0.112474	1.49385	unchanged	-0.412128	0.0230657	1.29047	unchanged	-0.183656	0.456791	0.928728	unchanged	-0.216846	0.426105	0.703813	unchanged	0.0566809	0.792236	0.203994	unchanged	0.0498867	0.615478	0.393836	unchanged	-0.138601	0.494676	0.597341	unchanged
meta_866		3.09e-05	3.87e-05	5.48e-05	3.13e-05	3.76e-05	3.11e-05	3.42e-05	3.17e-05	3.13e-05	3.25e-05	3.32e-05	4.65e-05	2.27e-05	2.37e-05	4.2e-05	3.46e-05	3.33e-05	2.73e-05	-0.314864	0.368066	0.95407	unchanged	-0.356961	0.32466	0.797353	unchanged	-0.343696	0.368971	0.928289	unchanged	-0.235843	0.348123	0.836613	unchanged	0.148896	0.656348	0.451785	unchanged	0.177728	0.608946	0.405049	unchanged	0.0277777	0.818073	0.210965	unchanged
meta_867	Primaquine	0.000177204	0.000137038	0.000171655	9.84e-05	0.0001487	0.000108371	0.000108147	0.000101368	9.56e-05	0.00021507	0.000217958	0.000195927	0.000169509	0.000133255	0.000181623	0.000132959	0.000105914	0.000148447	-0.450957	0.0964731	1.45342	unchanged	-0.671353	0.0326459	1.35545	down	-0.376797	0.0614882	1.72338	unchanged	-0.699428	0.0097172	1.63065	down	-0.372306	0.0425971	1.4568	unchanged	-0.446466	0.112289	1.22792	unchanged	-0.344231	0.149776	1.20763	unchanged
meta_868		0.000278282	0.000392691	0.000175787	0.00109671	0.000845796	0.00102294	0.000655589	0.00108464	0.000968841	0.00110616	0.000744155	0.00206196	0.00190174	0.00215141	0.00033582	0.000942814	0.00426776	0.00261669	1.80822	0.00213644	1.89647	up	1.67777	0.0239499	1.34248	up	0.165871	0.830711	0.325704	unchanged	1.0005	0.307692	0.913269	unchanged	-2.20798	0.118159	1.34005	unchanged	-0.565629	0.492209	0.577112	unchanged	-1.53071	0.215821	1.09852	unchanged
meta_869		7.89e-06	1.25e-05	1e-05	1.32e-05	1.5e-05	9.97e-06	5.5e-06	1.26e-05	7.5e-06	9.46e-06	8.46e-06	1.76e-05	6.87e-06	1.72e-05	9.51e-06	9.43e-06	8.73e-06	1.34e-05	0.327229	0.264655	1.06976	unchanged	-0.247858	0.564455	0.449041	unchanged	-0.0827598	0.883545	0.0801032	unchanged	-0.170191	0.711814	0.357273	unchanged	-0.22294	0.633696	0.41921	unchanged	0.187049	0.682854	0.395538	unchanged	-0.300607	0.490705	0.595611	unchanged
meta_870		3.53e-05	3.14e-05	2.86e-05	3.11e-05	1.55e-05	4.58e-05	2.54e-05	2.91e-05	2.68e-05	2.99e-05	2.68e-05	3.19e-05	3.91e-05	3.06e-05	4.15e-05	3.3e-05	1.96e-05	2.05e-05	-0.0430296	0.925607	0.101123	unchanged	-0.227954	0.123716	1.06918	unchanged	0.326231	0.138536	1.40555	unchanged	-0.278423	0.35426	0.843066	unchanged	0.102832	0.424393	0.62496	unchanged	-0.266429	0.558283	0.542897	unchanged	0.153301	0.595691	0.488427	unchanged
meta_871		0.000112428	0.000161747	0.000272082	0.000220889	8.52e-05	9.03e-05	0.000233987	7.41e-05	0.000152561	0.000107482	0.000123095	0.000174706	0.000275302	0.000355753	0.000130311	0.000115452	0.000158622	0.000112138	-0.462543	0.483991	0.704642	unchanged	-0.245866	0.687881	0.311877	unchanged	0.909664	0.207421	1.39255	unchanged	-0.0695329	0.814557	0.215803	unchanged	0.430653	0.43419	0.758073	unchanged	-0.941554	0.210586	0.939975	unchanged	0.25432	0.652002	0.412063	unchanged
meta_872		3.26e-05	3.61e-05	4.34e-05	3.63e-05	4.34e-05	2.06e-05	2.11e-05	3.19e-05	3.08e-05	7.12e-05	5.5e-05	6.52e-05	4.15e-05	5.15e-05	6.86e-05	5.71e-05	3.37e-05	3.86e-05	-0.159789	0.637788	0.499457	unchanged	-0.418591	0.11544	1.04729	unchanged	-0.243522	0.355632	1.04138	unchanged	-0.564922	0.0831101	1.32351	unchanged	-0.77261	0.0134856	1.54673	down	-0.688878	0.122263	1.18136	unchanged	-0.626279	0.15497	1.14972	unchanged
meta_873		0.000467367	0.000423939	0.000524226	0.000313851	0.000482469	0.000265735	0.00025624	0.000300129	0.000343828	0.000386569	0.000434476	0.000457972	0.000229392	0.000297191	0.000445016	0.000438058	0.000202494	0.000310148	-0.414485	0.207598	1.24861	unchanged	-0.653031	0.0116318	1.3486	down	-0.396602	0.244111	1.24309	unchanged	-0.427974	0.244789	1.04744	unchanged	0.146308	0.279239	0.932747	unchanged	0.128425	0.758277	0.222279	unchanged	-0.0787494	0.834079	0.191887	unchanged
meta_874	(+)-Methamphetamine	3.46e-05	4.55e-05	4.88e-05	4.62e-05	5.23e-05	5.08e-05	4.91e-05	3.77e-05	4.43e-05	3e-05	3e-05	6.76e-05	2.24e-05	3.72e-05	5e-05	5.34e-05	4.44e-05	4.58e-05	0.211775	0.250413	1.15621	unchanged	0.0244409	0.898826	0.100484	unchanged	-0.218527	0.711695	0.358876	unchanged	0.171005	0.714381	0.3493	unchanged	0.0145203	0.976564	0.0490438	unchanged	0.444823	0.236358	0.999662	unchanged	-0.132043	0.388239	0.724477	unchanged
meta_875	3-Methyladenine	1.32e-05	2.36e-05	2.01e-05	2.69e-05	2e-05	2.17e-05	1.49e-05	2.01e-05	1.4e-05	1.42e-05	1.44e-05	4.27e-05	1.72e-05	2.29e-05	1.51e-05	1.18e-05	1.9e-05	1.63e-05	0.266778	0.365288	0.90779	unchanged	-0.217685	0.511489	0.508562	unchanged	-0.3715	0.629284	0.445032	unchanged	-0.596408	0.48598	0.669682	unchanged	-0.32611	0.66853	0.380812	unchanged	0.312168	0.226838	1.0311	unchanged	0.0526131	0.847251	0.170622	unchanged
meta_876	MG(18:2(9Z,12Z)/0:0/0:0)[rac]	2.05e-05	2.95e-05	3.07e-05	3.89e-05	3.21e-05	2.77e-05	2.73e-05	4.03e-05	2.89e-05	1.95e-05	1.72e-05	4.96e-05	1.91e-05	2.88e-05	2.77e-05	2.82e-05	3.6e-05	3.15e-05	0.290222	0.260599	1.07863	unchanged	0.257254	0.373342	0.665233	unchanged	-0.189321	0.771699	0.256312	unchanged	0.150792	0.792403	0.247491	unchanged	-0.0961252	0.878508	0.125991	unchanged	0.383417	0.161496	1.11147	unchanged	0.0103371	0.963894	0.0414368	unchanged
meta_877		8.6e-05	0.000108469	0.00011229	3.76e-05	0.000112879	0.000131317	0.00011157	0.000123006	9.57e-05	0.000132432	0.00012248	0.000121501	0.000158756	0.000107893	0.000107752	0.000135655	0.000108994	0.000108019	-0.12229	0.803217	0.276142	unchanged	0.10652	0.529499	0.480667	unchanged	-0.00773575	0.972393	0.040084	unchanged	-0.094004	0.483132	0.638436	unchanged	-0.295143	0.0890418	1.30561	unchanged	-0.409697	0.41773	0.743962	unchanged	-0.0946183	0.569095	0.489985	unchanged
meta_878	Tyr-Arg	5.77e-06	8.3e-06	7.27e-06	6.96e-06	5.84e-06	6.06e-06	5.88e-06	7.05e-06	5.89e-06	5.99e-06	5.2e-06	9.26e-06	6.84e-06	6.89e-06	5.73e-06	6.03e-06	7.75e-06	7.27e-06	-0.177818	0.388955	0.888474	unchanged	-0.180911	0.387482	0.664314	unchanged	-0.0719362	0.819254	0.172002	unchanged	0.0419471	0.891811	0.119712	unchanged	0.0612131	0.850264	0.192534	unchanged	-0.0446691	0.718235	0.229558	unchanged	-0.161645	0.315616	0.832132	unchanged
[truncated: 2,490 more rows]
