# Supplementary material for: Integrated Analysis of Metabolome and Transcriptome Reveals Insights for Cold Tolerance in Rapeseed (Brassica napus L.)
Source: Front Plant Sci. 2021 Oct 8;12:721681. doi: 10.3389/fpls.2021.721681 (PMC8532563; doi:10.3389/fpls.2021.721681)
Supplement: Supplementary file 1 [file Data_Sheet_1.ZIP › Supplementary Table S3.xls]

## Sheet: Table S3
Supplementary Table S3: Classification of the identified metabolites in non-targeted metabolome analysis.
Meta_ID	Meta_name	Class
meta_1
meta_2	Valeric acid	Fatty Acyls
meta_3
meta_4
meta_5	Pyrrolidine	Pyrrolidines
meta_6	Methylguanidine	Organonitrogen compounds
meta_7	Trimethylamine N-oxide	Organonitrogen compounds
meta_8
meta_9	Succinic semialdehyde	Fatty Acyls
meta_10	4-Hydroxybutanoic acid lactone	Lactones
meta_11
meta_12
meta_13
meta_14
meta_15
meta_16	L-Threonine	Carboxylic acids and derivatives
meta_17
meta_18	Isovaleric acid	Fatty Acyls
meta_19	4-Aminobutyric acid	Carboxylic acids and derivatives
meta_20	Choline	Organonitrogen compounds
meta_21
meta_22
meta_23
meta_24	L-Serine	Carboxylic acids and derivatives
meta_25	Diethanolamine	Organonitrogen compounds
meta_26	Larixinic Acid	Pyrans
meta_27
meta_28	4-Aminophenol	Benzene and substituted derivatives
meta_29	Imidazole	Azoles
meta_30	Cytosine	Diazines
meta_31
meta_32	Uracil	Diazines
meta_33	(+-)-Mevalonolactone	Lactones
meta_34	Pyruvaldehyde	Organooxygen compounds
meta_35	epsilon-Caprolactam	Lactams
meta_36
meta_37	2-Ethyl-2-Hydroxybutyric acid	Fatty Acyls
meta_38	Acetohydroxamic acid	Carboxylic acids and derivatives
meta_39	Indole	Indoles and derivatives
meta_40	Betaine	Carboxylic acids and derivatives
meta_41	3,4-Dihydroxybenzoate (Protocatechuic acid)	Benzene and substituted derivatives
meta_42	L-Lactaldehyde	Organooxygen compounds
meta_43	2-Methyl-3-hydroxybutyric acid	Fatty Acyls
meta_44
meta_45	Anthranilic acid (Vitamin L1)	Benzene and substituted derivatives
meta_46	3-Aminobenzoic acid	Benzene and substituted derivatives
meta_47	L-homoserine	Carboxylic acids and derivatives
meta_48	Gentisaldehyde	Organooxygen compounds
meta_49
meta_50
meta_51	N,N-Dimethylaniline	Organonitrogen compounds
meta_52	Nicotinamide	Pyridines and derivatives
meta_53	4-Hexen-1-ol, (E)-	Fatty Acyls
meta_54
meta_55	Nicotinate	Pyridines and derivatives
meta_56	Imidazoleacetic acid	Carboxylic acids and derivatives
meta_57	5-Methylcytosine	Diazines
meta_58	1,3,5-Benzenetriol	Phenols
meta_59	1,2,3-Benzenetriol	Phenols
meta_60	Thymine	Diazines
meta_61
meta_62	3-(Methylthio)-1-propanol	Thioethers
meta_63
meta_64
meta_65
meta_66
meta_67	D-Pipecolinic acid	Carboxylic acids and derivatives
meta_68
meta_69
meta_70	Glutaconic acid	Carboxylic acids and derivatives
meta_71	Creatine	Carboxylic acids and derivatives
meta_72	L-Isoleucine	Carboxylic acids and derivatives
meta_73
meta_74	L-Asparagine	Carboxylic acids and derivatives
meta_75	3-Phenylpropanoic acid	Phenylpropanoic acids
meta_76	D-Aspartic acid	Carboxylic acids and derivatives
meta_77	Mandelonitrile	Benzene and substituted derivatives
meta_78	2',4'-Dihydroxyacetophenone	Organooxygen compounds
meta_79
meta_80	5-Aminopentanoic acid	Carboxylic acids and derivatives
meta_81	Adenine	Imidazopyrimidines
meta_82	Dopamine	Phenols
meta_83
meta_84	Hypoxanthine	Imidazopyrimidines
meta_85
meta_86	Phenylacetic acid	Benzene and substituted derivatives
meta_87
meta_88	4-Aminobenzoate	Benzene and substituted derivatives
meta_89	Purine	Imidazopyrimidines
meta_90	Tyramine	Benzene and substituted derivatives
meta_91
meta_92	Salicylic acid	Benzene and substituted derivatives
meta_93	6-Hydroxynicotinic acid	Pyridines and derivatives
meta_94	Urocanic acid	Azoles
meta_95
meta_96	4-Hydroxybenzaldehyde	Organooxygen compounds
meta_97
meta_98	Picolinic acid	Pyridines and derivatives
meta_99	3,3-Dimethylacrylic acid	Fatty Acyls
meta_100
meta_101
meta_102
meta_103	DL-2-Aminoadipic acid	Carboxylic acids and derivatives
meta_104
meta_105
meta_106	Erythritol	Organooxygen compounds
meta_107
meta_108	(R)-3-Hydroxybutyric acid	Hydroxy acids and derivatives
meta_109	4-Guanidinobutyric acid	Carboxylic acids and derivatives
meta_110
meta_111	Ala-Gly	Carboxylic acids and derivatives
meta_112	Dimethylformamide	Carboxylic acids and derivatives
meta_113	Citramalic acid	Fatty Acyls
meta_114	O-Acetyl-L-serine	Carboxylic acids and derivatives
meta_115	L-Glutamate	Carboxylic acids and derivatives
meta_116
meta_117	trans-cinnamate	Cinnamic acids and derivatives
meta_118	Hydroxyacetone	Organooxygen compounds
meta_119
meta_120
meta_121	L-Arabinose	Organooxygen compounds
meta_122	D-Lyxose	Organooxygen compounds
meta_123	L-Methionine	Carboxylic acids and derivatives
meta_124	Ethylmalonic acid	Fatty Acyls
meta_125	Triethanolamine	Organonitrogen compounds
meta_126	5-Hydroxyhexanoic acid	Fatty Acyls
meta_127	5-Methyl-5,6-Dihydrouracil	Diazines
meta_128
meta_129
meta_130	N-Methyltyramine	Benzene and substituted derivatives
meta_131	2,5-Dihydroxyacetophenone	Organooxygen compounds
meta_132
meta_133
meta_134
meta_135
meta_136
meta_137	L-Valine	Carboxylic acids and derivatives
meta_138	L-Histidine	Carboxylic acids and derivatives
meta_139
meta_140	Quinate	Organooxygen compounds
meta_141	Methyl acetoacetate	Keto acids and derivatives
meta_142	Hexanoic acid	Fatty Acyls
meta_143
meta_144
meta_145	Cyclohexylamine	Organonitrogen compounds
meta_146	3-(2-Hydroxyethyl)indole	Indoles and derivatives
meta_147	DL-Homoserine	Carboxylic acids and derivatives
meta_148
meta_149	Indole-3-carboxylic acid	Indoles and derivatives
meta_150	1-Aminocyclopropanecarboxylic acid	Carboxylic acids and derivatives
meta_151	L-Carnitine	Organonitrogen compounds
meta_152	D-Mannose	Organooxygen compounds
meta_153	Acetoacetic acid	Keto acids and derivatives
meta_154	2-Butoxyethanol	Organooxygen compounds
meta_155
meta_156
meta_157
meta_158	Glutaraldehyde	Organooxygen compounds
meta_159	3-Aminobutanoic acid	Carboxylic acids and derivatives
meta_160	Dimethylglycine	Carboxylic acids and derivatives
meta_161	Monomethyl glutaric acid	Fatty Acyls
meta_162	Pyridostigmine cation	Pyridines and derivatives
meta_163	4-Hydroxycinnamic acid	Cinnamic acids and derivatives
meta_164	trans-2-Hydroxycinnamic acid	Cinnamic acids and derivatives
meta_165	2-Phenylbutyric acid	Benzene and substituted derivatives
meta_166	DL-Methionine sulfoxide	Carboxylic acids and derivatives
meta_167
meta_168	(S)-2-Hydroxyglutarate	Hydroxy acids and derivatives
meta_169	D-Arabinono-1,4-lactone	Organooxygen compounds
meta_170	L-Phenylalanine	Carboxylic acids and derivatives
meta_171	Atrolactic acid	Benzene and substituted derivatives
meta_172	3-Methoxytyramine	Phenols
meta_173
meta_174
meta_175	Pyridoxal (Vitamin B6)	Pyridines and derivatives
meta_176
meta_177	Vanillic acid	Benzene and substituted derivatives
meta_178
meta_179	N-Methyl-D-aspartic acid	Carboxylic acids and derivatives
meta_180
meta_181	Pyridoxine	Pyridines and derivatives
meta_182	6-Hydroxydopamine	Phenols
meta_183
meta_184	Pyrocatechol	Phenols
meta_185
meta_186
meta_187
meta_188	Mesaconic acid	Fatty Acyls
meta_189	Glycerol 3-phosphate	Glycerophospholipids
meta_190	L-Kynurenine	Organooxygen compounds
meta_191
meta_192
meta_193	L-Pyroglutamic acid	Carboxylic acids and derivatives
meta_194
meta_195
meta_196	2-Hydroxyadenine	Imidazopyrimidines
meta_197	Oxaloacetate	Keto acids and derivatives
meta_198
meta_199
meta_200	Vanillin	Phenols
meta_201	L-Arginine	Carboxylic acids and derivatives
meta_202
meta_203	L-Citrulline	Carboxylic acids and derivatives
meta_204	3-Hydroxy-4-methoxycinnamic acid	Cinnamic acids and derivatives
meta_205
meta_206	trans-2-Phenylcyclopropylamine	Organonitrogen compounds
meta_207	Arecoline	Alkaloids and derivatives
meta_208	Ala-Ala	Carboxylic acids and derivatives
meta_209
meta_210
meta_211	Succinate	Carboxylic acids and derivatives
meta_212	(Z)-4-Decen-1-ol	Fatty Acyls
meta_213	Methomyl	Organic carbonic acids and derivatives
meta_214
meta_215	Caffeic Acid	Cinnamic acids and derivatives
meta_216	DL-Vanillylmandelic acid	Phenols
meta_217	4-Hydroxyphenylpyruvate	Benzene and substituted derivatives
meta_218	myo-Inositol	Organooxygen compounds
meta_219
meta_220	L-Tyrosine	Carboxylic acids and derivatives
meta_221
meta_222	Harmane	Harmala alkaloids
meta_223	4-Pyridoxic acid	Pyridines and derivatives
meta_224	Phosphorylcholine	Organonitrogen compounds
meta_225
meta_226
meta_227
meta_228
meta_229
meta_230	N-Acetylmannosamine	Organooxygen compounds
meta_231	Jasmine lactone	Lactones
meta_232
meta_233	Aceclidine	Quinuclidines
meta_234	1,3-Diaminopropane	Organonitrogen compounds
meta_235
meta_236	DL-Indole-3-lactic acid	Indoles and derivatives
meta_237	L-NG-Monomethylarginine	Carboxylic acids and derivatives
meta_238	D-Ribose	Organooxygen compounds
meta_239	Dihydro-4,4-dimethyl-2,3-furandione	Lactones
meta_240	Val-Ala	Carboxylic acids and derivatives
meta_241
meta_242	N.alpha.-Acetyl-L-lysine	Carboxylic acids and derivatives
meta_243	N6,N6,N6-Trimethyl-L-lysine	Carboxylic acids and derivatives
meta_244
meta_245
meta_246	Kynurenic acid	Quinolines and derivatives
meta_247	L-Glutamine	Carboxylic acids and derivatives
meta_248	Diaminopimelic acid	Carboxylic acids and derivatives
meta_249
meta_250
meta_251
meta_252
meta_253
meta_254	Dehydroascorbic acid (Oxidized vitamin C)	Lactones
meta_255
meta_256	5-Hydroxyindoleacetic acid	Indoles and derivatives
meta_257	cis-4-Hydroxy-D-proline	Carboxylic acids and derivatives
meta_258
meta_259	Citrate	Carboxylic acids and derivatives
meta_260	5-Hydroxyferulate	Cinnamic acids and derivatives
meta_261
meta_262	1-Indanone	Indanes
meta_263
meta_264
meta_265	Metronidazole	Azoles
meta_266	2-Hydroxyphenylacetic acid	Benzene and substituted derivatives
meta_267
meta_268	trans-Ferulic acid	Cinnamic acids and derivatives
meta_269
meta_270
meta_271	N-Methylanthranilic Acid	Benzene and substituted derivatives
meta_272	Baclofen	Carboxylic acids and derivatives
meta_273	Acetyl-DL-Leucine	Carboxylic acids and derivatives
meta_274
meta_275	L-Threonate	Organooxygen compounds
meta_276
meta_277	N-Acetyl-L-Histidine	Carboxylic acids and derivatives
meta_278	Kinetin	Imidazopyrimidines
meta_279
meta_280
meta_281	2-Isopropylmalic acid	Fatty Acyls
meta_282	Acetoin	Organooxygen compounds
meta_283	p-CHLOROPHENYLALANINE	Carboxylic acids and derivatives
meta_284	IS	Other non-metal halides
meta_285
meta_286
meta_287	3-Hydroxybenzoate	Benzene and substituted derivatives
meta_288
meta_289
meta_290	Kojic Acid	Pyrans
meta_291	Alpha-D-Glucose	Organooxygen compounds
meta_292	Leu-Ala	Carboxylic acids and derivatives
meta_293	Ile-Ala	Carboxylic acids and derivatives
meta_294
meta_295	Ser-Gly	Carboxylic acids and derivatives
meta_296
meta_297	Ser-Val	Carboxylic acids and derivatives
meta_298	alpha-Farnesene	Prenol lipids
meta_299	L-Fucose	Organooxygen compounds
meta_300	4-acetamidobutanoate	Carboxylic acids and derivatives
meta_301	Acetylcholine	Organonitrogen compounds
meta_302
meta_303
meta_304
meta_305	Stavudine	Nucleoside and nucleotide analogues
meta_306	3-Hydroxy-L-kynurenine	Organooxygen compounds
meta_307	gamma-Aminobutryic acid	Carboxylic acids and derivatives
meta_308
meta_309	N-Benzyloxycarbonylglycine	Benzene and substituted derivatives
meta_310
meta_311
meta_312
meta_313	2,2-Dimethyl Succinic acid	Fatty Acyls
meta_314
meta_315	Pinacidil	Pyridines and derivatives
meta_316
meta_317
meta_318	2-Amino-2-methyl-1,3-propanediol	Organonitrogen compounds
meta_319	Altretamine	Organonitrogen compounds
meta_320
meta_321	N-Acetyl-L-glutamate	Carboxylic acids and derivatives
meta_322	Pectin (Galacturonic acid)	Organooxygen compounds
meta_323	(S)-(-)-Citronellic acid	Prenol lipids
meta_324
meta_325
meta_326	D-Ribulose 5-phosphate	Organooxygen compounds
meta_327
meta_328	Perillyl alcohol	Prenol lipids
meta_329
meta_330	3-Hydroxyanthranilic acid	Benzene and substituted derivatives
meta_331
meta_332
meta_333
meta_334
meta_335	sn-Glycerol 3-phosphoethanolamine	Glycerophospholipids
meta_336
meta_337	Glu-Ser	Carboxylic acids and derivatives
meta_338	N-.alpha.-Acetyl-L-arginine	Carboxylic acids and derivatives
meta_339	Val-Val	Carboxylic acids and derivatives
meta_340	9-Decen-1-ol	Fatty Acyls
meta_341
meta_342
meta_343	Glucosaminic acid	Carboxylic acids and derivatives
meta_344	Ala-Glu	Carboxylic acids and derivatives
meta_345	Ser-Leu	Carboxylic acids and derivatives
meta_346	Ala-Lys	Carboxylic acids and derivatives
meta_347	Dodecanoic acid	Fatty Acyls
meta_348
meta_349
meta_350	Theanine	Carboxylic acids and derivatives
meta_351	N-Formylmethionine	Carboxylic acids and derivatives
meta_352	2-Ethoxyethanol	Organooxygen compounds
meta_353	5-L-Glutamyl-L-alanine	Carboxylic acids and derivatives
meta_354	Ser-Ile	Carboxylic acids and derivatives
meta_355
meta_356	Pantothenate	Organooxygen compounds
meta_357
meta_358
meta_359
meta_360
meta_361	Spermidine	Organonitrogen compounds
meta_362	N-Acetyl-D-glucosamine	Organooxygen compounds
meta_363
meta_364	4-Hydroxycoumarin	Coumarins and derivatives
meta_365
meta_366	Tiopronin	Carboxylic acids and derivatives
meta_367	N-Acetyl-L-tyrosine	Carboxylic acids and derivatives
meta_368	L-Iditol	Organooxygen compounds
meta_369	Tolazoline	Benzene and substituted derivatives
meta_370
meta_371	trans-3-Coumaric acid	Cinnamic acids and derivatives
meta_372	Ile-Glu	Carboxylic acids and derivatives
meta_373
meta_374	Formylanthranilic acid	Benzene and substituted derivatives
meta_375
meta_376	Dimethyl sulfone	Sulfonyls
meta_377	N6-Acetyl-L-lysine	Carboxylic acids and derivatives
meta_378	Ethionamide	Pyridines and derivatives
meta_379	L-Carnosine	Peptidomimetics
meta_380	Propoxur	Phenol ethers
meta_381
meta_382
meta_383
meta_384
meta_385	mafenide	Benzene and substituted derivatives
meta_386
meta_387
meta_388
meta_389
meta_390	N-Acetyl-L-phenylalanine	Carboxylic acids and derivatives
meta_391	3-Hydroxycapric acid	Hydroxy acids and derivatives
meta_392
meta_393
meta_394
meta_395	Val-Ile	Carboxylic acids and derivatives
meta_396	Leu-Val	Carboxylic acids and derivatives
meta_397	N-(omega)-Hydroxyarginine	Carboxylic acids and derivatives
meta_398
meta_399
meta_400
meta_401
meta_402
meta_403	Val-Asp	Carboxylic acids and derivatives
meta_404
meta_405
meta_406	4-(4-Chlorophenyl)-4-hydroxypiperidine	Piperidines
meta_407	Pro-His	Carboxylic acids and derivatives
meta_408
meta_409
meta_410	N-Carboxyethyl-.gamma.-aminobutyric acid	Carboxylic acids and derivatives
meta_411	Procaine	Benzene and substituted derivatives
meta_412	Quinaldic acid	Quinolines and derivatives
meta_413	trans-2-Octenoic acid, ethyl ester	Fatty Acyls
meta_414	Phe-Ala	Carboxylic acids and derivatives
meta_415
meta_416
meta_417
meta_418
meta_419
meta_420
meta_421	Mephentermine	Benzene and substituted derivatives
meta_422	Gly-Thr	Carboxylic acids and derivatives
meta_423	Ethyl glucuronide	Organooxygen compounds
meta_424	Histamine	Organonitrogen compounds
meta_425
meta_426
meta_427	L-Anserine	Peptidomimetics
meta_428
meta_429
meta_430
meta_431	D-Erythrose 4-phosphate	Organooxygen compounds
meta_432
meta_433
meta_434	Nname,Clomipramine	Benzazepines
meta_435	3,5-Dimethoxy-4-hydroxycinnamic acid	Cinnamic acids and derivatives
meta_436	Amitriptyline	Dibenzocycloheptenes
meta_437
meta_438	Homovanillic acid	Phenols
meta_439
meta_440
meta_441
meta_442	Sebacic acid	Fatty Acyls
meta_443
meta_444
meta_445	Uridine	Pyrimidine nucleosides
meta_446	Leu-Ile	Carboxylic acids and derivatives
meta_447	Ile-Leu	Carboxylic acids and derivatives
meta_448	7-Methyluric acid	Imidazopyrimidines
meta_449	5-Fluoro-5'-Deoxyuridine	5'-deoxyribonucleosides
meta_450	Dihydrouracil	Diazines
meta_451	Val-Gln	Carboxylic acids and derivatives
meta_452	Lys-Val	Carboxylic acids and derivatives
meta_453	L-leucyl-L-proline	Carboxylic acids and derivatives
meta_454	(R)-(+)-Citronellic acid	Prenol lipids
meta_455
meta_456
meta_457	Pro-Met	Carboxylic acids and derivatives
meta_458	Abscisic Acid (cis,trans)	Prenol lipids
meta_459	Pro-Asn	Carboxylic acids and derivatives
meta_460
meta_461	6-Benzylaminopurine	Imidazopyrimidines
meta_462
meta_463	6-Hydroxymelatonin	Indoles and derivatives
meta_464	L-Proline	Carboxylic acids and derivatives
meta_465	Thr-Lys	Carboxylic acids and derivatives
meta_466
meta_467
meta_468	N-Acetylglutamine	arboxylic acids and derivatives
meta_469	Met-Val	Carboxylic acids and derivatives
meta_470
meta_471	Glu-Cys	Carboxylic acids and derivatives
meta_472	Adenosine	Purine nucleosides
meta_473
meta_474
meta_475
meta_476	DL-Homocystine	Carboxylic acids and derivatives
meta_477	4-Nitroquinoline-1-oxide	Quinolines and derivatives
meta_478	Nname,cis-Vaccenic acid	Fatty Acyls
meta_479	epsilon-Captrolactone	Lactones
meta_480
meta_481	Deoxyadenosine	Purine nucleosides
meta_482	5'-Deoxyadenosine	5'-deoxyribonucleosides
meta_483
meta_484	1H-Indole-3-propanoic acid	Indoles and derivatives
meta_485	Naproxen	Naphthalenes
meta_486	Phe-Ser	Carboxylic acids and derivatives
meta_487
meta_488
meta_489	Melamine	Triazines
meta_490
meta_491
meta_492
meta_493	1,2-Diacetylhydrazine	Organonitrogen compounds
meta_494	1-Deoxy-D-xylulose 5-phosphate	Organooxygen compounds
meta_495
meta_496	Tyr-Gly	Carboxylic acids and derivatives
meta_497
meta_498
meta_499
meta_500
meta_501
meta_502	5-Methylcytidine	Pyrimidine nucleosides
meta_503	Glycerophosphocholine	Glycerophospholipids
meta_504	.gamma.-L-Glu-.epsilon.-L-Lys	Carboxylic acids and derivatives
meta_505
meta_506
meta_507
meta_508	Suprofen	Organooxygen compounds
meta_509	Ile-Ser	Carboxylic acids and derivatives
meta_510	Lys-Leu	Carboxylic acids and derivatives
meta_511	Pentadecanoic Acid	Fatty Acyls
meta_512	Disulfiram	Organonitrogen compounds
meta_513	alpha-D-Glucose 1-phosphate	Organooxygen compounds
meta_514	D-Glucose 6-phosphate	Organooxygen compounds
meta_515	Beta-D-Fructose 6-phosphate	Organooxygen compounds
meta_516
meta_517	Pro-Tyr	Carboxylic acids and derivatives
meta_518	Lys-Asn	Carboxylic acids and derivatives
meta_519	all cis-(6,9,12)-Linolenic acid	Fatty Acyls
meta_520	Flumequine	Quinolines and derivatives
meta_521
meta_522
meta_523	Phe-Pro	Carboxylic acids and derivatives
meta_524	trans-Zeatin	Purine nucleosides
meta_525
meta_526
meta_527
meta_528
meta_529	Thiamine	Diazines
meta_530	Val-Phe	Carboxylic acids and derivatives
meta_531	trans-Vaccenic acid	Fatty Acyls
meta_532
meta_533
meta_534	Indolelactic acid	Indoles and derivatives
meta_535	Diethylcarbamazine	Diazinanes
meta_536
meta_537	Phe-Thr	Carboxylic acids and derivatives
meta_538
meta_539	Phe-Gly	Carboxylic acids and derivatives
meta_540
meta_541
meta_542
meta_543
meta_544
meta_545	Phenylpropionylglycine	Carboxylic acids and derivatives
meta_546
meta_547
meta_548
meta_549
meta_550
meta_551	His-Ile	Carboxylic acids and derivatives
meta_552
meta_553
meta_554
meta_555
meta_556
meta_557	(-)-Medicarpin	Isoflavonoids
meta_558
meta_559	Sulfapyridine	Benzenoids
meta_560
meta_561	Ergothioneine	Carboxylic acids and derivatives
meta_562	Pro-Arg	Carboxylic acids and derivatives
meta_563
meta_564
meta_565
meta_566	Pyrantel	Organooxygen compounds
meta_567	Naringenin	Flavonoids
meta_568
meta_569	Sotalol	Benzene and substituted derivatives
meta_570
meta_571	D-Glucarate	Organooxygen compounds
meta_572	Fluoxetine	Benzene and substituted derivatives
meta_573	Arg-Val	Carboxylic acids and derivatives
meta_574	Val-Arg	Carboxylic acids and derivatives
meta_575	Palmitic acid	Fatty Acyls
meta_576
meta_577	Pro-Asp	Carboxylic acids and derivatives
meta_578	Nicorandil	Pyridines and derivatives
meta_579	DL-2,4-Diaminobutyric acid	Carboxylic acids and derivatives
meta_580	Meclofenoxate	Benzene and substituted derivatives
meta_581	Ser-Gln	Carboxylic acids and derivatives
meta_582	Lys-Ser	Carboxylic acids and derivatives
meta_583	Thr-Arg	Carboxylic acids and derivatives
meta_584
meta_585	.beta.-Homoproline	Pyrrolidines
meta_586
meta_587
meta_588
meta_589	gamma-L-Glutamyl-L-glutamic acid	Carboxylic acids and derivatives
meta_590
meta_591
meta_592	Itaconic acid	Fatty Acyls
meta_593	2-C-Methyl-D-erythritol 2,4-cyclodiphosphate	Organooxygen compounds
meta_594
meta_595
meta_596	Lys-Gly	Carboxylic acids and derivatives
meta_597
meta_598
meta_599
meta_600	Phenylethylamine	Benzene and substituted derivatives
meta_601
meta_602
meta_603	1-Methyladenosine	Purine nucleosides
meta_604	2'-O-methyladenosine	Purine nucleosides
meta_605
meta_606	Ethyl 3-hydroxybutyrate	Hydroxy acids and derivatives
meta_607
meta_608	Guanosine	Purine nucleosides
meta_609	Ile-Asn	Carboxylic acids and derivatives
meta_610	Arg-Ala	Carboxylic acids and derivatives
meta_611	Arg-Ser	Carboxylic acids and derivatives
meta_612	Stearamide	Fatty Acyls
meta_613
meta_614
meta_615
meta_616	Propionylglycine	Carboxylic acids and derivatives
meta_617	Pro-Phe	Carboxylic acids and derivatives
meta_618	Fisetin	Flavonoids
meta_619	L-Fucose-1-phosphate	Organooxygen compounds
meta_620
meta_621	Pro-Glu	Carboxylic acids and derivatives
meta_622	Arg-Glu	Carboxylic acids and derivatives
meta_623	Leu-Leu	Carboxylic acids and derivatives
meta_624
meta_625
meta_626
meta_627	Prilocaine	Carboxylic acids and derivatives
meta_628
meta_629
meta_630	Arg-Ile	Carboxylic acids and derivatives
meta_631	Leu-Arg	Carboxylic acids and derivatives
meta_632
meta_633
meta_634
meta_635	Heptadecanoic acid	Fatty Acyls
meta_636	Thr-Met	Carboxylic acids and derivatives
meta_637
meta_638
meta_639	Amiloride	Diazines
meta_640	Thr-Glu	Carboxylic acids and derivatives
meta_641
meta_642	Myristoleic acid	Fatty Acyls
meta_643	Dihydrocapsaicin	Benzene and substituted derivatives
meta_644
meta_645
meta_646
meta_647	Pro-Val	Carboxylic acids and derivatives
meta_648	Bisdemethoxycurcumin	Diarylheptanoids
meta_649
meta_650
meta_651
meta_652
meta_653
meta_654
meta_655	Gamma-Glutamylcysteine	Carboxylic acids and derivatives
meta_656
meta_657
meta_658	Gly-Arg	Carboxylic acids and derivatives
meta_659	Myristic acid	Fatty Acyls
meta_660
meta_661
meta_662	Coumarin	Coumarins and derivatives
meta_663	EDTA	Carboxylic acids and derivatives
meta_664
meta_665	3-Methylglutaric acid	Fatty Acyls
meta_666	2-Methylglutaric acid	Fatty Acyls
meta_667	(4Z,7Z,10Z,13Z,16Z,19Z)-4,7,10,13,1 6,19-Docosahexaenoic acid	Fatty Acyls
meta_668
meta_669	Stearidonic Acid	Fatty Acyls
meta_670
meta_671	Tyr-Ile	Carboxylic acids and derivatives
meta_672	(+)-alpha-Pinene	Prenol lipids
meta_673
meta_674	alpha-Linolenic acid	Fatty Acyls
meta_675
meta_676
meta_677
meta_678	S-Methyl-5'-thioadenosine	5'-deoxyribonucleosides
meta_679
meta_680
meta_681
meta_682	Linoleic acid	Fatty Acyls
meta_683
meta_684	cis-9-Palmitoleic acid	Fatty Acyls
meta_685
meta_686	Tyr-Thr	Carboxylic acids and derivatives
meta_687
meta_688
meta_689	7-Methylguanosine	Purine nucleosides
meta_690	D-Xylose	Organooxygen compounds
meta_691	5-Nitro-2-Phenylpropylaminobenzoic Acid [Nppb]	Benzene and substituted derivatives
meta_692	Pentoxifylline	Imidazopyrimidines
meta_693	Phthalic acid Mono-2-ethylhexyl Ester	Benzene and substituted derivatives
meta_694
meta_695
meta_696
meta_697	D-Fructose-6-phosphate	Organooxygen compounds
meta_698
meta_699	Promethazine	Benzothiazines
meta_700	Arg-Gln	Carboxylic acids and derivatives
meta_701	Stearic acid	Fatty Acyls
meta_702
meta_703	Ornithine	Carboxylic acids and derivatives
meta_704	Ser-Arg	Carboxylic acids and derivatives
meta_705
meta_706	Alizarin	Anthracenes
meta_707
meta_708	Molsidomine	Oxazinanes
meta_709	Val-Trp	Carboxylic acids and derivatives
meta_710	Lys-Pro	Carboxylic acids and derivatives
meta_711
meta_712
meta_713
meta_714
meta_715	Nortriptyline	Dibenzocycloheptenes
meta_716
meta_717	Cytidine 2',3'-cyclic phosphate	Pyrimidine nucleotides
meta_718
meta_719
meta_720
meta_721
meta_722	Dimethyl 4,4-o-Phenylene-Bis (3-Thiophanate)	Thioureas
meta_723
meta_724
meta_725
meta_726
meta_727	Retinene	Prenol lipids
meta_728
meta_729
meta_730
meta_731	Trp-Cys	Carboxylic acids and derivatives
meta_732	D-Biotin	Biotin and derivatives
meta_733
meta_734
meta_735	Argininosuccinic acid	Carboxylic acids and derivatives
meta_736	Geranylgeraniol	Prenol lipids
meta_737
meta_738	3,4-Dihydroxybenzoic acid	Benzene and substituted derivatives
meta_739	Thiamine monophosphate	Diazines
meta_740	Tolbutamide	Benzene and substituted derivatives
meta_741	2-Phenylacetamide	Benzene and substituted derivatives
meta_742
meta_743	Val-Glu	Carboxylic acids and derivatives
meta_744
meta_745	Methaqualone	Organoheterocyclic compounds
meta_746
meta_747	Tyr-Met	Carboxylic acids and derivatives
meta_748
meta_749
meta_750
meta_751	2-Methylbutyroylcarnitine	Fatty Acyls
meta_752	Phe-Phe	Carboxylic acids and derivatives
meta_753
meta_754	1-Palmitoylglycerol	Glycerophospholipids
meta_755	Acetochlor	Benzene and substituted derivatives
meta_756	Sulfamethoxazole	Benzene and substituted derivatives
meta_757
meta_758
meta_759	16-Hydroxypalmitic acid	Fatty Acyls
meta_760
meta_761
meta_762	Chrysin	Flavonoids
meta_763
meta_764
meta_765
meta_766
meta_767
meta_768	Pristanic acid	Prenol lipids
meta_769	Quercetin 3'-methyl ether	Flavonoids
meta_770
meta_771	Phenolphthalein	Benzofurans
meta_772	Trp-Ile	Carboxylic acids and derivatives
meta_773
meta_774
meta_775	Phytosphingosine	Organonitrogen compounds
meta_776
meta_777
meta_778
meta_779
meta_780	His-Pro	Carboxylic acids and derivatives
meta_781
meta_782
meta_783
meta_784	Tyr-Val	Carboxylic acids and derivatives
meta_785
meta_786
meta_787	Arg-Thr	Carboxylic acids and derivatives
meta_788
meta_789
meta_790
meta_791	Famciclovir	Imidazopyrimidines
meta_792	Phenoxybenzamine	Benzene and substituted derivatives
meta_793
meta_794
meta_795
meta_796
meta_797
meta_798
meta_799	Peucedanin	Coumarins and derivatives
meta_800	N-Acetylaspartylglutamate (NAAG)	Carboxylic acids and derivatives
meta_801
meta_802	Phe-Arg	Carboxylic acids and derivatives
meta_803
meta_804
meta_805
meta_806
meta_807
meta_808
meta_809
meta_810
meta_811
meta_812
meta_813	Isomaltose	Organooxygen compounds
meta_814
meta_815	Alpha-N-Phenylacetyl-L-glutamine	Carboxylic acids and derivatives
meta_816	Hexadecanedioic acid	Fatty Acyls
meta_817	Eicosapentaenoic Acid	Fatty Acyls
meta_818	Nicotine	Pyridines and derivatives
meta_819
meta_820	Xylitol	Organooxygen compounds
meta_821	Vaccenic acid	Fatty Acyls
meta_822	Arachidonic Acid (peroxide free)	Fatty Acyls
meta_823	Lys-Asp	Carboxylic acids and derivatives
meta_824
meta_825	Zidovudine	Pyrimidine nucleosides
meta_826
meta_827
meta_828	Phenethyl Caffeiate	Cinnamic acids and derivatives
meta_829
meta_830
meta_831
meta_832	Deoxycoformycin	Imidazodiazepines
meta_833
meta_834
meta_835	Adenosine 2',3'-cyclic monophosphate	Purine nucleotides
meta_836
meta_837	Arg-Arg	Carboxylic acids and derivatives
meta_838	Eicosapentaenoic Acid ethyl ester	Fatty Acyls
meta_839
meta_840
meta_841
meta_842	Deoxyguanosine	Purine nucleosides
meta_843	Isoimperatorin	Psoralens
meta_844
meta_845	Terpineol	Prenol lipids
meta_846
meta_847	Tyr-Ser	Carboxylic acids and derivatives
meta_848
meta_849
meta_850
meta_851	Butein	Linear 1,3-diarylpropanoids
meta_852	4-Methoxyphenylacetic acid	Phenol ethers
meta_853	3-(2-Hydroxyphenyl)propionic acid	Phenylpropanoic acids
meta_854
meta_855
meta_856	21-Hydroxypregnenolone	Steroids and steroid derivatives
meta_857	beta-Octylglucoside	Fatty Acyls
meta_858
meta_859	beta-Nicotinamide D-ribonucleotide	Pyridine nucleotides
meta_860
meta_861
meta_862
meta_863
meta_864
meta_865
meta_866
meta_867	Primaquine	Quinolines and derivatives
meta_868
meta_869
meta_870
meta_871
meta_872
meta_873
meta_874	(+)-Methamphetamine	Benzene and substituted derivatives
meta_875	3-Methyladenine	Imidazopyrimidines
meta_876	MG(18:2(9Z,12Z)/0:0/0:0)[rac]	Fatty Acyls
meta_877
meta_878	Tyr-Arg	Carboxylic acids and derivatives
meta_879
meta_880	D-Sorbitol 6-phosphate	Organooxygen compounds
meta_881
meta_882
meta_883
meta_884
meta_885
meta_886
meta_887
meta_888	Demethoxycurcumin	Diarylheptanoids
meta_889
meta_890
meta_891
meta_892
meta_893
meta_894
meta_895
meta_896	5-Methyl-2-thiouridine	Pyrimidine nucleosides
meta_897	(-)-Norephedrine	Benzene and substituted derivatives
meta_898	Amantadine	Organonitrogen compounds
meta_899
meta_900
meta_901
meta_902
meta_903
meta_904
meta_905
meta_906
meta_907
meta_908	Trehalose	Organooxygen compounds
meta_909
meta_910
meta_911
meta_912
meta_913	Arg-Cys	Carboxylic acids and derivatives
meta_914	Triphenyltetrazolium	Azacyclic compounds
meta_915	Hesperetin	Flavonoids
meta_916
meta_917
meta_918	Thymidine 5'-monophosphate	Pyrimidine nucleotides
meta_919
meta_920	2,5,7,8-Tetramethyl-2-(.beta.-carboxyethyl)-6-hydroxychroman	Benzopyrans
meta_921	sn-Glycerol 1-phosphate	Glycerophospholipids
meta_922	Gly-Pro	Carboxylic acids and derivatives
meta_923	Desoxypeganine	Diazanaphthalenes
meta_924	3',5'-Cyclic guanosine monophosphate	Purine nucleotides
meta_925
meta_926
meta_927
meta_928	Tyr-Phe	Carboxylic acids and derivatives
meta_929
meta_930
meta_931	8-Hydroxy-2'-deoxyguanosine	Purine nucleosides
meta_932	Bestatin	Peptidomimetics
meta_933	Abacavir	Nucleoside and nucleotide analogues
meta_934	Adenosine 3'-monophosphate	Ribonucleoside 3'-phosphates
meta_935
meta_936
meta_937	2'-Deoxycytidine 5'-monophosphate (dCMP)	Pyrimidine nucleotides
meta_938	Phosphoglycolic acid	Organic phosphoric acids and derivatives
meta_939	Benzylbutylphthalate	Benzene and substituted derivatives
meta_940	Curcumin	Diarylheptanoids
meta_941
meta_942
meta_943
meta_944	Tyr-Glu	Carboxylic acids and derivatives
meta_945
meta_946
meta_947
meta_948
meta_949
meta_950
meta_951
meta_952	Phe-Gln	Carboxylic acids and derivatives
meta_953
meta_954
meta_955
meta_956
meta_957
meta_958	Phenyllactic acid	Phenylpropanoic acids
meta_959	Cyclopentolate	Benzene and substituted derivatives
meta_960	Vincamine	Corynanthean-type alkaloids
meta_961
meta_962
meta_963
meta_964
meta_965	Erucic acid	Fatty Acyls
meta_966
meta_967
meta_968
meta_969	Propoxyphene	Stilbenes
meta_970
meta_971	5'-Deoxy-5'-(methylthio)adenosine	5'-deoxyribonucleosides
meta_972
meta_973
meta_974
meta_975
meta_976	3,4-Dihydroxyphenylacetic acid	Phenols
meta_977
meta_978	Prunasin	Organooxygen compounds
meta_979	Matairesinol	Furanoid lignans
meta_980
meta_981
meta_982	Chlorpromazine	Benzothiazines
meta_983	Tyr-Asp	Carboxylic acids and derivatives
meta_984	Galactinol	Organooxygen compounds
meta_985	Sucrose	Organooxygen compounds
meta_986	3.alpha.-Mannobiose	Organooxygen compounds
meta_987
meta_988
meta_989	Rosmarinic Acid	Cinnamic acids and derivatives
meta_990
meta_991
meta_992
meta_993
meta_994
meta_995
meta_996
meta_997
meta_998
meta_999
meta_1000	Behenic acid	Fatty Acyls
meta_1001
meta_1002	Diosmetin	Flavonoids
meta_1003
meta_1004
meta_1005
meta_1006
meta_1007
meta_1008
meta_1009	Cellobiose	Organooxygen compounds
meta_1010
meta_1011
meta_1012	Pro-Trp	Carboxylic acids and derivatives
meta_1013
meta_1014
meta_1015
meta_1016
meta_1017
meta_1018
meta_1019
meta_1020
meta_1021	Pro-Gly	Carboxylic acids and derivatives
meta_1022
meta_1023
meta_1024
meta_1025
meta_1026
meta_1027
meta_1028
meta_1029
meta_1030
meta_1031
meta_1032
meta_1033
meta_1034
meta_1035
meta_1036	Cholesterol	Steroids and steroid derivatives
meta_1037
meta_1038	Phe-Tyr	Carboxylic acids and derivatives
meta_1039
meta_1040
meta_1041
meta_1042
meta_1043	Adenosine 3',5'-cyclic phosphate (cAMP)	Purine nucleotides
meta_1044
meta_1045
meta_1046
meta_1047
meta_1048
meta_1049	Chlorogenic acid	Organooxygen compounds
meta_1050
meta_1051
meta_1052
meta_1053
meta_1054
meta_1055
meta_1056
meta_1057	L-Gulonic gamma-lactone	Lactones
meta_1058
meta_1059
meta_1060
meta_1061
meta_1062
meta_1063
meta_1064
meta_1065
meta_1066	Arg-His	Carboxylic acids and derivatives
meta_1067
meta_1068
meta_1069
meta_1070
meta_1071
meta_1072
meta_1073	(-)-Riboflavin	Pteridines and derivatives
meta_1074
meta_1075
meta_1076
meta_1077
meta_1078
meta_1079
meta_1080
meta_1081
meta_1082
meta_1083
meta_1084
meta_1085
meta_1086
meta_1087	Donepezil	Piperidines
meta_1088
meta_1089
meta_1090
meta_1091
meta_1092
meta_1093
meta_1094
meta_1095	Nateglinide	Carboxylic acids and derivatives
meta_1096	24,25-Hydroxyvitamin D3	Steroids and steroid derivatives
meta_1097	Fluvoxamine	Benzene and substituted derivatives
meta_1098
meta_1099
meta_1100
meta_1101	1S,9R-Hydrastine	isoquinolines
meta_1102
meta_1103
meta_1104
meta_1105	S-Adenosyl-L-homocysteine	5'-deoxyribonucleosides
meta_1106	N-Acetyl-D-lactosamine	Organooxygen compounds
meta_1107
meta_1108
meta_1109	Sophoraflavanone B	Flavonoids
meta_1110
meta_1111
meta_1112
meta_1113
meta_1114
meta_1115
meta_1116
meta_1117
meta_1118
meta_1119
meta_1120	D-Mannitol	Organooxygen compounds
meta_1121
meta_1122
meta_1123
meta_1124
meta_1125
meta_1126
meta_1127
meta_1128
meta_1129
meta_1130
meta_1131
meta_1132
meta_1133
meta_1134
meta_1135
meta_1136
meta_1137
meta_1138
meta_1139
meta_1140
meta_1141	2'-Deoxyadenosine 5'-monophosphate (dAMP)	Purine nucleotides
meta_1142
meta_1143
meta_1144
meta_1145
meta_1146	1,3-Dimethyluric acid	Imidazopyrimidines
meta_1147	Decanoyl-L-carnitine	Fatty Acyls
meta_1148
meta_1149	4-Methylumbelliferyl beta-D-glucuronide	Coumarins and derivatives
meta_1150
meta_1151
meta_1152
meta_1153
meta_1154
meta_1155
meta_1156
meta_1157
meta_1158
meta_1159
meta_1160
meta_1161
meta_1162
meta_1163
meta_1164
meta_1165
meta_1166
meta_1167	Xanthohumol	Linear 1,3-diarylpropanoids
meta_1168
meta_1169
meta_1170	Glycyl-L-leucine	Carboxylic acids and derivatives
meta_1171
meta_1172
meta_1173
meta_1174
meta_1175
meta_1176
meta_1177	Simvastatin	Lactones
meta_1178
meta_1179
meta_1180
meta_1181
meta_1182
meta_1183
meta_1184
meta_1185
meta_1186
meta_1187
meta_1188
meta_1189
meta_1190	Phenylacetylglycine	Carboxylic acids and derivatives
meta_1191
meta_1192
meta_1193
meta_1194
meta_1195
meta_1196
meta_1197	Aminopterin	Pteridines and derivatives
meta_1198	Arg-Trp	Carboxylic acids and derivatives
meta_1199
meta_1200
meta_1201	D-Maltose	Organooxygen compounds
meta_1202
meta_1203	Neolinustatin	Carbohydrates and carbohydrate conjugates
meta_1204	Aminohippuric acid	Benzene and substituted derivatives
meta_1205
meta_1206
meta_1207
meta_1208
meta_1209
meta_1210
meta_1211
meta_1212
meta_1213
meta_1214	Gly-Gln	Carboxylic acids and derivatives
meta_1215	Acetylcarnitine	Fatty Acyls
meta_1216
meta_1217
meta_1218
meta_1219
meta_1220
meta_1221
meta_1222
meta_1223
meta_1224
meta_1225
meta_1226
meta_1227
meta_1228
meta_1229
meta_1230
meta_1231
meta_1232
meta_1233	Lathosterol	Steroids and steroid derivatives
meta_1234
meta_1235
meta_1236
meta_1237
meta_1238
meta_1239
meta_1240	Zingerone	Benzene and substituted derivatives
meta_1241
meta_1242
meta_1243
meta_1244
meta_1245
meta_1246
meta_1247
meta_1248
meta_1249
meta_1250
meta_1251
meta_1252
meta_1253
meta_1254
meta_1255
meta_1256
meta_1257
meta_1258
meta_1259
meta_1260
meta_1261
meta_1262	Glycerol 1-myristate	Glycerolipids
meta_1263	3,4-Dimethoxycinnamic acid	Cinnamic acids and derivatives
meta_1264
meta_1265
meta_1266
meta_1267
meta_1268
meta_1269
meta_1270
meta_1271	1-Stearoyl-rac-glycerol	Glycerolipids
meta_1272
meta_1273
meta_1274
meta_1275	Riboflavin	Pteridines and derivatives
meta_1276
meta_1277
meta_1278
meta_1279	Uridine 5'-diphosphate (UDP)	Pyrimidine nucleotides
meta_1280
meta_1281	Pro-Ser	Carboxylic acids and derivatives
meta_1282
meta_1283
meta_1284
meta_1285
meta_1286
meta_1287
meta_1288
meta_1289
meta_1290
meta_1291
meta_1292
meta_1293	Pantoprazole	Benzimidazoles
meta_1294
meta_1295
meta_1296
meta_1297	N,N'-Diacetylchitobiose	Organooxygen compounds
meta_1298
meta_1299
meta_1300
meta_1301
meta_1302
meta_1303
meta_1304
meta_1305
meta_1306
meta_1307
meta_1308
meta_1309
meta_1310
meta_1311
meta_1312
meta_1313
meta_1314
meta_1315
meta_1316
meta_1317
meta_1318	alpha-Tocopherol (Vitamin E)	Prenol lipids
meta_1319
meta_1320
meta_1321
meta_1322
meta_1323
meta_1324
meta_1325
meta_1326
meta_1327
meta_1328	Dihydrolipoate (dihydrolipoic acid)	Fatty Acyls
meta_1329
meta_1330
meta_1331
meta_1332
meta_1333	Naringenin-7-O-Glucoside	Flavonoids
meta_1334
meta_1335	Ibuprofen	Phenylpropanoic acids
meta_1336
meta_1337
meta_1338
meta_1339
meta_1340
meta_1341
meta_1342
meta_1343
meta_1344
meta_1345
meta_1346
meta_1347
meta_1348
meta_1349
meta_1350
meta_1351
meta_1352
meta_1353	n-Propyl gallate	Benzene and substituted derivatives
meta_1354
meta_1355
meta_1356
meta_1357
meta_1358
meta_1359
meta_1360
meta_1361
meta_1362
meta_1363
meta_1364
meta_1365
meta_1366
meta_1367	Desmosterol	Steroids and steroid derivatives
meta_1368
meta_1369
meta_1370
meta_1371
meta_1372
meta_1373
meta_1374
meta_1375
meta_1376
meta_1377
meta_1378	Astragalin	Flavonoids
meta_1379	Cyanidin 3-galactoside cation	Flavonoids
meta_1380
meta_1381
meta_1382
meta_1383
meta_1384
meta_1385
meta_1386
meta_1387
meta_1388
meta_1389
meta_1390
meta_1391
meta_1392
meta_1393
meta_1394
meta_1395
meta_1396	(-)-Tylocrebrine	Phenanthrenes and derivatives
meta_1397
meta_1398
meta_1399	1-Palmitoyl-2-hydroxy-sn-glycero-3-phosphoethanolamine	Glycerophospholipids
meta_1400
meta_1401
meta_1402
meta_1403
meta_1404
meta_1405
meta_1406
meta_1407	Flavin mononucleotide (FMN)	Flavin nucleotides
meta_1408	RU-0211	Fatty Acyls
meta_1409
meta_1410
meta_1411
meta_1412	Thr-Thr	Carboxylic acids and derivatives
meta_1413
meta_1414
meta_1415
meta_1416
meta_1417
meta_1418
meta_1419
meta_1420
meta_1421
meta_1422
meta_1423
meta_1424
meta_1425
meta_1426
meta_1427
meta_1428
meta_1429	Glycitin	Isoflavonoids
meta_1430
meta_1431
meta_1432
meta_1433
meta_1434
meta_1435
meta_1436
meta_1437
meta_1438
meta_1439
meta_1440
meta_1441
meta_1442
meta_1443	Cromolyn	Benzopyrans
meta_1444
meta_1445
meta_1446
meta_1447
meta_1448
meta_1449	Metyrapone	Organooxygen compounds
meta_1450
meta_1451
meta_1452
meta_1453
meta_1454	Cys-Asn	Carboxylic acids and derivatives
meta_1455
meta_1456
meta_1457	gamma-Tocotrienol	Prenol lipids
meta_1458
meta_1459
meta_1460
meta_1461
meta_1462	Carbamazepine	Benzazepines
meta_1463
meta_1464	Folinic acid	Pteridines and derivatives
meta_1465
meta_1466	Tebuthiuron	Azoles
meta_1467
meta_1468
meta_1469	Primidone	Diazines
meta_1470
meta_1471
meta_1472
meta_1473
meta_1474
meta_1475
meta_1476
meta_1477
meta_1478
meta_1479
meta_1480
meta_1481
meta_1482
meta_1483
meta_1484
meta_1485
meta_1486
meta_1487
meta_1488
meta_1489
meta_1490
meta_1491
meta_1492
meta_1493
meta_1494
meta_1495
meta_1496
meta_1497
meta_1498
meta_1499
meta_1500	1-Stearoyl-2-hydroxy-sn-glycero-3-phosphoethanolamine	Glycerophospholipids
meta_1501
meta_1502
meta_1503
meta_1504
meta_1505
meta_1506
meta_1507
meta_1508
meta_1509
meta_1510
meta_1511
meta_1512	Cytidine	Pyrimidine nucleosides
meta_1513
meta_1514
meta_1515
meta_1516
meta_1517
meta_1518
meta_1519
meta_1520
meta_1521
meta_1522	Cytidine 5'-diphosphocholine (CDP-choline)	Organooxygen compounds
meta_1523
meta_1524
meta_1525
meta_1526
meta_1527
meta_1528
meta_1529	Oxethazaine	Fatty Acyls
meta_1530	Ile-Cys	Carboxylic acids and derivatives
meta_1531
meta_1532
meta_1533
meta_1534
meta_1535
meta_1536
meta_1537
meta_1538
meta_1539
meta_1540
meta_1541
meta_1542
meta_1543
meta_1544
meta_1545	Stearoylcarnitine	Fatty Acyls
meta_1546
meta_1547
meta_1548
meta_1549
meta_1550
meta_1551
meta_1552
meta_1553
meta_1554	1-Palmitoyl-sn-glycero-3-phosphocholine	Glycerophospholipids
meta_1555
meta_1556
meta_1557
meta_1558
meta_1559
meta_1560
meta_1561
meta_1562
meta_1563
meta_1564
meta_1565
meta_1566
meta_1567
meta_1568
meta_1569
meta_1570
meta_1571
meta_1572
meta_1573
meta_1574
meta_1575
meta_1576
meta_1577
meta_1578
meta_1579
meta_1580
meta_1581
meta_1582
meta_1583
meta_1584
meta_1585
meta_1586
meta_1587
meta_1588	7,8-Dihydrofolate	Pteridines and derivatives
meta_1589
meta_1590
meta_1591	Maltotriose	Organooxygen compounds
meta_1592
meta_1593
meta_1594
meta_1595
meta_1596
meta_1597
meta_1598
meta_1599
meta_1600
meta_1601
meta_1602
meta_1603
meta_1604
meta_1605
meta_1606
meta_1607
meta_1608
meta_1609
meta_1610
meta_1611	Malvidin 3-O-glucoside cation	Flavonoids
meta_1612
meta_1613
meta_1614	Hexacosanoic acid	Fatty Acyls
meta_1615
meta_1616
meta_1617
meta_1618
meta_1619
meta_1620
meta_1621
meta_1622
meta_1623
meta_1624
meta_1625
meta_1626
meta_1627
meta_1628
meta_1629
meta_1630
meta_1631
meta_1632
meta_1633
meta_1634
meta_1635
meta_1636
meta_1637
meta_1638
meta_1639
meta_1640
meta_1641
meta_1642
meta_1643
meta_1644
meta_1645
meta_1646
meta_1647
meta_1648
meta_1649
meta_1650	Gossypol	Prenol lipids
meta_1651	G-418	Organooxygen compounds
meta_1652
meta_1653	Matrine	Lupin alkaloids
meta_1654
meta_1655
meta_1656
meta_1657
meta_1658
meta_1659	Acetyl Tyrosine Ethyl Ester	Carboxylic acids and derivatives
meta_1660
meta_1661
meta_1662
meta_1663
meta_1664
meta_1665
meta_1666
meta_1667	Raffinose	Organooxygen compounds
meta_1668
meta_1669	1-Oleoyl-sn-glycero-3-phosphocholine	Glycerophospholipids
meta_1670
meta_1671
meta_1672
meta_1673
meta_1674	1-Stearoyl-2-hydroxy-sn-glycero-3-phosphocholine	Glycerophospholipids
meta_1675
meta_1676
meta_1677
meta_1678	Squalene	Prenol lipids
meta_1679
meta_1680
meta_1681
meta_1682
meta_1683
meta_1684
meta_1685
meta_1686
meta_1687
meta_1688
meta_1689
meta_1690
meta_1691
meta_1692
meta_1693
meta_1694
meta_1695
meta_1696
meta_1697
meta_1698
meta_1699
meta_1700
meta_1701
meta_1702
meta_1703
meta_1704
meta_1705
meta_1706
meta_1707
meta_1708
meta_1709
meta_1710
meta_1711
meta_1712
meta_1713
meta_1714
meta_1715
meta_1716
meta_1717
meta_1718
meta_1719
meta_1720
meta_1721
meta_1722
meta_1723
meta_1724
meta_1725
meta_1726
meta_1727
meta_1728
meta_1729
meta_1730
meta_1731	Inosine	Purine nucleosides
meta_1732
meta_1733
meta_1734
meta_1735
meta_1736
meta_1737
meta_1738
meta_1739	1-Palmitoyllysophosphatidylcholine	Glycerophospholipids
meta_1740
meta_1741	Harpagoside	Prenol lipids
meta_1742
meta_1743
meta_1744
meta_1745
meta_1746
meta_1747
meta_1748
meta_1749
meta_1750
meta_1751
meta_1752
meta_1753
meta_1754
meta_1755
meta_1756	ADP-ribose	Purine nucleotides
meta_1757
meta_1758
meta_1759	Ile-Met	Carboxylic acids and derivatives
meta_1760
meta_1761
meta_1762	Doxorubicin	Anthracyclines
meta_1763
meta_1764
meta_1765
meta_1766
meta_1767
meta_1768
meta_1769
meta_1770
meta_1771
meta_1772
meta_1773
meta_1774
meta_1775
meta_1776
meta_1777
meta_1778
meta_1779
meta_1780
meta_1781
meta_1782
meta_1783
meta_1784
meta_1785
meta_1786
meta_1787
meta_1788
meta_1789
meta_1790
meta_1791
meta_1792
meta_1793
meta_1794
meta_1795
meta_1796
meta_1797
meta_1798	Ketoconazole	Diazinanes
meta_1799
meta_1800
meta_1801
meta_1802
meta_1803
meta_1804
meta_1805
meta_1806
meta_1807
meta_1808
meta_1809
meta_1810
meta_1811
meta_1812
meta_1813
meta_1814
meta_1815
meta_1816	Tyr-Pro	Carboxylic acids and derivatives
meta_1817
meta_1818
meta_1819
meta_1820
meta_1821
meta_1822
meta_1823
meta_1824
meta_1825
meta_1826
meta_1827
meta_1828
meta_1829
meta_1830
meta_1831
meta_1832
meta_1833
meta_1834
meta_1835
meta_1836
meta_1837
meta_1838
meta_1839
meta_1840
meta_1841
meta_1842
meta_1843
meta_1844
meta_1845
meta_1846
meta_1847
meta_1848
meta_1849
meta_1850
meta_1851
meta_1852
meta_1853
meta_1854
meta_1855
meta_1856	Taurodeoxycholic acid	Steroids and steroid derivatives
meta_1857
meta_1858
meta_1859
meta_1860
meta_1861
meta_1862
meta_1863
meta_1864
meta_1865
meta_1866
meta_1867
meta_1868
meta_1869
meta_1870
meta_1871
meta_1872
meta_1873
meta_1874
meta_1875
meta_1876
meta_1877
meta_1878
meta_1879
meta_1880
meta_1881
meta_1882
meta_1883
meta_1884
meta_1885
meta_1886
meta_1887
meta_1888
meta_1889
meta_1890
meta_1891
meta_1892
meta_1893
meta_1894
meta_1895
meta_1896
meta_1897
meta_1898
meta_1899
meta_1900	Pristimerin	Prenol lipids
meta_1901
meta_1902
meta_1903
meta_1904
meta_1905
meta_1906
meta_1907
meta_1908
meta_1909
meta_1910
meta_1911
meta_1912
meta_1913
meta_1914	UDP-D-Galactose	Pyrimidine nucleotides
meta_1915
meta_1916
meta_1917
meta_1918
meta_1919
meta_1920
meta_1921
meta_1922
meta_1923
meta_1924
meta_1925
meta_1926
meta_1927
meta_1928
meta_1929	Oleic acid	Fatty Acyls
meta_1930
meta_1931
meta_1932
meta_1933
meta_1934
meta_1935
meta_1936
meta_1937
meta_1938
meta_1939
meta_1940
meta_1941
meta_1942
meta_1943
meta_1944
meta_1945
meta_1946
meta_1947
meta_1948
meta_1949
meta_1950
meta_1951
meta_1952
meta_1953
meta_1954
meta_1955
meta_1956
meta_1957
meta_1958
meta_1959
meta_1960
meta_1961
meta_1962
meta_1963
meta_1964
meta_1965
meta_1966
meta_1967	.beta.-Cryptoxanthin	Prenol lipids
meta_1968
meta_1969
meta_1970
meta_1971
meta_1972
meta_1973
meta_1974
meta_1975
meta_1976
meta_1977
meta_1978
meta_1979
meta_1980
meta_1981
meta_1982
meta_1983
meta_1984
meta_1985
meta_1986
meta_1987
meta_1988
meta_1989
meta_1990
meta_1991
meta_1992
meta_1993
meta_1994
meta_1995
meta_1996
meta_1997
meta_1998
[truncated: 1,370 more rows]
