# Supplementary material for: Integrated Analysis of Metabolome and Transcriptome Reveals Insights for Cold Tolerance in Rapeseed (Brassica napus L.)
Source: Front Plant Sci. 2021 Oct 8;12:721681. doi: 10.3389/fpls.2021.721681 (PMC8532563; doi:10.3389/fpls.2021.721681)
Supplement: Supplementary file 1 [file Data_Sheet_1.ZIP › Supplementary Table S4.xls]

## Sheet: C6-0_vs_C6-1
Supplementary Table 4: List of differentially accumulated metabolites (DAMs) for C6-0_vs_C6-1.
Meta_ID	Meta_name	C6-0_Mean	C6-1_Mean	Fold_change	log2FC	Pvalue	VIP	regulated
meta_15		2.83e-05	5.85e-05	2.06828	1.04843	0.0212726	1.82008	up
meta_58	1,3,5-Benzenetriol	0.000291432	0.000579429	1.98821	0.991469	0.0219597	1.84693	up
meta_84	Hypoxanthine	2.02e-05	5.02e-05	2.48255	1.31182	0.00335393	1.95367	up
meta_95		1.97e-05	5.12e-05	2.6019	1.37957	0.00391318	1.90829	up
meta_99	3,3-Dimethylacrylic acid	4.07e-05	2.26e-05	0.556428	-0.845734	0.0135458	1.84967	down
meta_152	D-Mannose	5.43e-05	9.14e-05	1.68144	0.749695	0.0159196	1.82544	up
meta_163	4-Hydroxycinnamic acid	8.11e-05	0.000151263	1.86562	0.899653	0.0497761	1.70495	up
meta_165	2-Phenylbutyric acid	5.27e-05	0.000155934	2.95852	1.56487	0.0410481	1.68268	up
meta_201	L-Arginine	0.000666626	0.00238273	3.57431	1.83766	0.00182795	1.93119	up
meta_203	L-Citrulline	6e-05	9.44e-05	1.57434	0.65475	0.0386931	1.73841	up
meta_207	Arecoline	8.82e-06	4.44e-05	5.03401	2.33171	0.0189173	1.92651	up
meta_213	Methomyl	0.000400588	0.000805267	2.01021	1.00735	0.00803024	1.91069	up
meta_238	D-Ribose	5.01e-05	2.29e-05	0.457938	-1.12678	0.0485432	1.63803	down
meta_282	Acetoin	2.3e-05	4.82e-05	2.09244	1.06519	0.0120888	1.93193	up
meta_291	Alpha-D-Glucose	0.000105713	0.000539581	5.10422	2.35169	0.00516843	1.93727	up
meta_293	Ile-Ala	4.56e-05	3.02e-05	0.661532	-0.596116	0.0190254	1.81993	down
meta_348		8.05e-06	1.94e-05	2.414	1.27143	0.0299208	1.84725	up
meta_361	Spermidine	3e-05	1.63e-05	0.544281	-0.877578	0.010518	1.8388	down
meta_396	Leu-Val	1.83e-05	1.16e-05	0.629776	-0.667088	0.00454967	1.96261	down
meta_435	3,5-Dimethoxy-4-hydroxycinnamic acid	5.84e-05	0.000253163	4.33305	2.11538	0.00439908	1.96128	up
meta_440		0.000292494	0.000500954	1.7127	0.776273	0.0342451	1.77608	up
meta_445	Uridine	2.77e-05	4.28e-05	1.54532	0.627907	0.0456876	1.74784	up
meta_456		2.6e-05	5.24e-05	2.01527	1.01097	0.0178269	1.82884	up
meta_458	Abscisic Acid (cis,trans)	3.6e-05	7.22e-05	2.00468	1.00338	0.0408433	1.76589	up
meta_468	N-Acetylglutamine	1.35e-05	2.56e-05	1.90521	0.929952	0.0299409	1.72967	up
meta_470		4.21e-05	1.22e-05	0.290736	-1.78222	0.0177175	1.78214	down
meta_506		0.000353374	0.000712802	2.01713	1.01231	0.00723668	1.92628	up
meta_587		0.000159989	0.000306511	1.91583	0.937972	0.00322945	1.96442	up
meta_592	Itaconic acid	1.62e-05	3.46e-05	2.12938	1.09043	0.0468362	1.66468	up
meta_594		8.27e-05	0.000133906	1.61823	0.694418	0.024343	1.81655	up
meta_613		3.65e-05	6.8e-05	1.86381	0.898253	0.0252074	1.80126	up
meta_635	Heptadecanoic acid	0.000371627	0.000625653	1.68355	0.751506	0.0153872	1.76338	up
meta_637		0.000648669	0.00130782	2.01615	1.01161	0.0140849	1.9104	up
meta_645		2.52e-07	3.06e-06	12.1832	3.60682	0.0250044	1.90696	up
meta_653		1.38e-05	3.54e-05	2.56206	1.3573	0.0333516	1.82419	up
meta_658	Gly-Arg	3.97e-05	2.07e-05	0.522052	-0.937734	0.0100871	1.88969	down
meta_688		5.7e-06	9.58e-06	1.68035	0.748761	0.00824611	1.91117	up
meta_717	Cytidine 2',3'-cyclic phosphate	1.07e-05	4.96e-06	0.464846	-1.10517	0.0417179	1.59862	down
meta_720		0.0002007	9.81e-05	0.48894	-1.03227	0.03604	1.76148	down
meta_732	D-Biotin	6.46e-05	0.000112138	1.7362	0.795933	0.0248265	1.897	up
meta_757		1.47e-05	7.78e-06	0.528808	-0.919185	0.0269278	1.75176	down
meta_758		8.89e-05	5.28e-05	0.594019	-0.751419	0.0499982	1.77545	down
meta_813	Isomaltose	0.00314443	0.00647492	2.05917	1.04206	0.0115245	1.92677	up
meta_825	Zidovudine	1.18e-05	2.28e-05	1.92673	0.946154	0.00201227	1.94744	up
meta_849		0.00012151	0.00019639	1.61624	0.692643	0.0282077	1.75562	up
meta_911		7.11e-06	3.33e-06	0.468566	-1.09368	0.047524	1.59152	down
meta_963		2.38e-05	1.38e-05	0.581134	-0.783057	0.0487674	1.70557	down
meta_985	Sucrose	0.00398767	0.00834769	2.09338	1.06583	0.0144565	1.91515	up
meta_986	3.alpha.-Mannobiose	0.000309014	0.000496769	1.60759	0.684903	0.00569287	1.9285	up
meta_996		0.000346272	0.00117977	3.40706	1.76853	0.0497144	1.74	up
meta_997		0.000253897	0.00079637	3.13659	1.6492	0.00386353	1.92515	up
meta_1001		3.34e-05	5.24e-05	1.57106	0.651742	0.0102056	1.84821	up
meta_1007		0.0171733	0.0267138	1.55555	0.637423	0.00261823	1.9176	up
meta_1008		0.000334821	0.00072565	2.16728	1.11588	0.0463104	1.82188	up
meta_1009	Cellobiose	0.000786027	0.00129215	1.6439	0.717126	0.0224378	1.8841	up
meta_1010		0.000264257	0.000462383	1.74975	0.807148	0.0463246	1.68882	up
meta_1054		8.51e-06	3.64e-06	0.427441	-1.2262	0.0357202	1.80855	down
meta_1059		0.000354309	0.000756615	2.13547	1.09455	0.0472421	1.70754	up
meta_1081		7.34e-05	0.000181818	2.47641	1.30825	0.0153884	1.83692	up
meta_1137		9.65e-05	0.000219335	2.27186	1.18387	0.00385645	1.90171	up
meta_1142		6.39e-06	3.84e-06	0.601018	-0.734519	0.0262924	1.72534	down
meta_1149	4-Methylumbelliferyl beta-D-glucuronide	2.74e-05	1.67e-05	0.609539	-0.71421	0.0168665	1.84328	down
meta_1157		6.12e-06	6.15e-05	10.0619	3.33084	0.00291656	2.00244	up
meta_1160		3.11e-05	6.7e-05	2.15503	1.10771	7.89e-05	1.98542	up
meta_1165		3.57e-05	0.000102726	2.87639	1.52426	0.00244911	1.91454	up
meta_1183		2.86e-06	8.44e-06	2.95132	1.56136	0.00110089	1.96089	up
meta_1189		0.000868908	0.00322393	3.71033	1.89155	0.00685893	1.96575	up
meta_1201	D-Maltose	9.59e-06	2.73e-05	2.84264	1.50723	0.0174218	1.89185	up
meta_1203	Neolinustatin	8.14e-05	0.000135634	1.66703	0.737283	0.0279365	1.75184	up
meta_1207		5.15e-05	1.85e-05	0.358856	-1.47852	0.0029429	1.94742	down
meta_1208		4.61e-05	8.86e-05	1.92097	0.941832	0.0149824	1.8116	up
meta_1237		3.78e-05	2.28e-05	0.603565	-0.728418	0.0314264	1.72052	down
meta_1254		9.44e-06	4.44e-06	0.471044	-1.08606	0.031972	1.87846	down
meta_1268		7.53e-06	2.28e-05	3.03151	1.60004	0.0481413	1.78984	up
meta_1321		5.1e-05	0.000122972	2.41241	1.27047	0.00599397	1.96507	up
meta_1350		2.4e-05	3.77e-05	1.573	0.65352	0.00358243	1.93509	up
meta_1375		5.34e-06	3.69e-05	6.91713	2.79017	0.00639052	1.97951	up
meta_1388		0.000165945	6.62e-05	0.398632	-1.32687	0.0078813	1.88177	down
meta_1398		5.62e-05	3.7e-05	0.658167	-0.603474	0.0423838	1.69119	down
meta_1413		3.17e-05	9.44e-05	2.9731	1.57197	0.00536361	1.87666	up
meta_1420		8.7e-06	4.06e-05	4.66174	2.22087	0.0133575	1.86241	up
meta_1428		3.16e-06	5.85e-06	1.85069	0.888063	0.0339509	1.78776	up
meta_1438		7.47e-05	3.39e-05	0.454613	-1.13729	0.0362547	1.71282	down
meta_1441		6.64e-06	1.13e-05	1.70528	0.770012	0.0411314	1.82971	up
meta_1453		3.86e-06	2.18e-06	0.564452	-0.825076	0.0157252	1.9551	down
meta_1486		4.24e-06	2.54e-06	0.598345	-0.740951	0.0135178	1.89361	down
meta_1503		2.66e-06	4.35e-06	1.63893	0.712757	0.0244465	1.75737	up
meta_1522	Cytidine 5'-diphosphocholine (CDP-choline)	3.13e-06	1.95e-06	0.623849	-0.680731	0.0451158	1.64897	down
meta_1554	1-Palmitoyl-sn-glycero-3-phosphocholine	0.000246695	0.000132033	0.535207	-0.901831	0.00680719	1.92205	down
meta_1588	7,8-Dihydrofolate	5.08e-05	3.27e-05	0.644855	-0.632952	0.011682	1.7824	down
meta_1594		2.92e-05	6.51e-05	2.23049	1.15736	0.031828	1.78347	up
meta_1611	Malvidin 3-O-glucoside cation	6.46e-06	1.29e-05	2.00199	1.00143	0.0232779	1.79081	up
meta_1620		2.02e-06	3.23e-06	1.59931	0.677452	0.0185187	1.85448	up
meta_1666		3.67e-06	7.07e-06	1.92463	0.944584	0.00998787	1.8289	up
meta_1714		1.29e-05	7.54e-06	0.585084	-0.773285	0.0145571	1.9078	down
meta_1759	Ile-Met	5.41e-06	3.11e-06	0.574114	-0.800592	0.0388316	1.79574	down
meta_1793		1.29e-05	2.64e-05	2.05011	1.0357	0.00874617	1.88097	up
meta_1797		4.88e-06	1.25e-05	2.56006	1.35618	0.0307031	1.8175	up
meta_1809		9.99e-05	5.79e-05	0.579863	-0.786217	0.0362718	1.82182	down
meta_1845		2.46e-05	6.31e-05	2.56414	1.35848	0.0413332	1.74069	up
meta_1847		3.51e-05	6.46e-05	1.84256	0.881715	0.0453728	1.74269	up
meta_1851		0.00092623	0.000570531	0.615972	-0.699063	0.0289367	1.87366	down
meta_1902		3.57e-05	9.63e-05	2.69876	1.43229	0.0205544	1.84417	up
meta_1965		5.26e-05	2.29e-05	0.435022	-1.20084	0.0359284	1.84862	down
meta_2013		3.09e-05	5.3e-05	1.71618	0.779204	0.0447136	1.79163	up
meta_2022		7.41e-06	3.68e-06	0.496919	-1.00892	0.021112	1.86571	down
meta_2037		2.99e-05	1.43e-05	0.476513	-1.06941	0.0384669	1.6929	down
meta_2042		6.88e-06	2.48e-06	0.360528	-1.47182	0.00324854	1.95876	down
meta_2049		6.16e-05	0.000111459	1.80992	0.855927	0.00167158	1.96807	up
meta_2051		1.8e-05	1.12e-05	0.625487	-0.676949	0.00788343	1.92422	down
meta_2116		3.78e-05	1.64e-05	0.433815	-1.20485	0.0375902	1.74786	down
meta_2141		1.91e-05	8.29e-06	0.434588	-1.20228	0.00813945	1.85504	down
meta_2190		1.15e-05	5.55e-06	0.481483	-1.05444	0.0114904	1.82263	down
meta_2206		6.14e-06	3.21e-06	0.522011	-0.937849	0.0407851	1.7956	down
meta_2256		1.77e-06	3.43e-06	1.93675	0.953638	0.0270564	1.76644	up
meta_2284		1.78e-05	9.17e-06	0.513793	-0.960742	0.03809	1.71252	down
meta_2297		7.18e-06	4.42e-06	0.616246	-0.698422	0.0356267	1.68345	down
meta_2302		9.55e-05	5.1e-05	0.534367	-0.904097	0.00771456	1.89272	down
meta_2315		3.75e-05	2.14e-05	0.571395	-0.807439	0.0286033	1.87281	down
meta_2319	D-Lactose	4.58e-05	0.000151199	3.3039	1.72417	0.043417	1.8159	up
meta_2338		0.000186942	0.000399562	2.13736	1.09583	0.0258403	1.8887	up
meta_2352		2.08e-05	1.26e-05	0.603641	-0.728238	0.043109	1.72704	down
meta_2373		3.56e-06	1.43e-06	0.401549	-1.31635	0.0089602	1.92975	down
meta_2386		1.26e-05	3.52e-06	0.279276	-1.84024	0.0351424	1.87461	down
meta_2406		0.000191791	0.000110295	0.57508	-0.798164	0.0211198	1.79623	down
meta_2417		1.73e-05	1.01e-05	0.58422	-0.775416	0.0107904	1.89968	down
meta_2432		9e-06	5.71e-06	0.634817	-0.655587	0.0455161	1.65685	down
meta_2434		5.8e-05	0.000112877	1.94479	0.959617	0.0194791	1.84886	up
meta_2438		2.02e-05	1.19e-05	0.589103	-0.763407	0.00758767	1.92823	down
meta_2496		8.08e-05	2.63e-05	0.325762	-1.61811	0.0344813	1.80129	down
meta_2524		3.23e-05	1.94e-05	0.599978	-0.737017	0.0149421	1.89342	down
meta_2605		6.06e-06	1.1e-05	1.80945	0.855553	0.0253065	1.72563	up
meta_2621		4.17e-05	2.33e-05	0.559256	-0.83842	0.0205207	1.86785	down
meta_2622		2.56e-06	4.04e-06	1.5782	0.658283	0.0491477	1.67316	up
meta_2638		3.12e-06	1.57e-06	0.502358	-0.993212	0.00368397	1.9131	down
meta_2664		2.77e-06	1.18e-06	0.424374	-1.23659	0.00896721	1.90134	down
meta_2713		9.65e-05	0.000211205	2.18833	1.12983	0.0379821	1.65157	up
meta_2723		6.69e-06	3.63e-06	0.542297	-0.882846	0.0203081	1.88604	down
meta_2743		7.73e-06	4.07e-06	0.526038	-0.92676	0.0227686	1.84922	down
meta_2814		9.1e-06	5.93e-06	0.651629	-0.617877	0.0259285	1.73156	down
meta_2834		3.18e-05	5.29e-05	1.66267	0.733506	0.0461586	1.71795	up
meta_2885		4.93e-06	2.91e-06	0.5911	-0.758525	0.0414095	1.75162	down
meta_2910		5.18e-05	3.18e-05	0.61398	-0.703736	0.0324069	1.84536	down
meta_2945		8.17e-06	4.16e-06	0.509796	-0.972008	0.0145879	1.87433	down
meta_3032		1.84e-05	1.01e-05	0.54865	-0.866041	0.0411276	1.80037	down
meta_3186		8.76e-06	1.97e-05	2.24832	1.16885	0.0389969	1.80793	up
meta_3193		4.85e-06	9.19e-06	1.89454	0.921845	0.00112881	1.93392	up
meta_3194		5.17e-07	8.66e-07	1.67686	0.745766	0.0499089	1.65041	up
meta_3205		4.2e-06	2.69e-06	0.640988	-0.641631	0.0465664	1.73111	down
meta_3207		6.89e-06	1.1e-05	1.59054	0.669519	0.0158648	1.91678	up
meta_3210		1.78e-05	8.22e-06	0.460404	-1.11903	0.0348761	1.7806	down
meta_3216		7.31e-06	2.91e-06	0.397795	-1.3299	0.0330563	1.8456	down
meta_3228		1.56e-05	5.98e-06	0.383562	-1.38247	0.0199345	1.87796	down
meta_3238		5.29e-06	2.21e-06	0.418148	-1.25791	0.00857642	1.92358	down
meta_3254		7.32e-06	1.21e-05	1.65424	0.726172	0.0495296	1.64112	up
meta_3290		2.41e-05	4.78e-05	1.9837	0.988192	0.0412052	1.65341	up

## Sheet: C6-0_vs_C6-7
Supplementary Table 4: List of differentially accumulated metabolites (DAMs) for C6-0_vs_C6-7.
Meta_ID	Meta_name	C6-0_Mean	C6-7_Mean	Fold_change	log2FC	Pvalue	VIP	regulated
meta_15		2.82936e-05	5.96958e-05	2.10987	1.07715	0.035066	1.55429	up
meta_28	4-Aminophenol	9.79308e-05	4.91484e-05	0.501868	-0.994619	0.0468451	1.4331	down
meta_41	3,4-Dihydroxybenzoate (Protocatechuic acid)	7.02316e-06	1.40503e-05	2.00057	1.00041	0.0250966	1.6343	up
meta_58	1,3,5-Benzenetriol	0.000291432	0.000581465	1.9952	0.996531	0.0449379	1.55716	up
meta_59	1,2,3-Benzenetriol	4.92276e-06	2.12476e-05	4.3162	2.10976	0.041371	1.58629	up
meta_66		0.00133998	0.000655683	0.489323	-1.03114	0.0459261	1.57562	down
meta_76	D-Aspartic acid	0.000108415	0.000171157	1.57872	0.658757	0.0483184	1.41013	up
meta_90	Tyramine	0.000199407	9.54871e-05	0.478855	-1.06234	0.0298212	1.6177	down
meta_93	6-Hydroxynicotinic acid	4.3398e-05	1.88994e-05	0.43549	-1.19929	0.00845773	1.66617	down
meta_94	Urocanic acid	3.74943e-05	1.72567e-05	0.460249	-1.11951	0.00324143	1.65761	down
meta_95		1.96768e-05	6.98532e-05	3.55004	1.82783	0.00177812	1.68371	up
meta_106	Erythritol	4.27099e-05	0.000163518	3.82857	1.93681	0.0272161	1.61199	up
meta_125	Triethanolamine	4.49013e-05	2.80872e-05	0.625532	-0.676844	0.0448277	1.41111	down
meta_129		0.000319799	0.000508252	1.58929	0.668381	0.0274936	1.57413	up
meta_141	Methyl acetoacetate	0.00056232	0.00148641	2.64335	1.40237	0.0168639	1.64899	up
meta_152	D-Mannose	5.43456e-05	0.000102701	1.88977	0.918208	0.0141424	1.60444	up
meta_156		0.000141794	0.000282922	1.99531	0.996611	0.0106134	1.64536	up
meta_174		1.56251e-06	8.07022e-05	51.649	5.69067	0.0394017	1.60185	up
meta_181	Pyridoxine	0.000110758	5.54997e-05	0.501089	-0.99686	0.0149095	1.64707	down
meta_211	Succinate	8.01504e-06	2.74925e-05	3.43012	1.77826	0.00553871	1.68513	up
meta_213	Methomyl	0.000400588	0.000802236	2.00265	1.00191	0.0443491	1.56178	up
meta_222	Harmane	4.10166e-05	1.8573e-05	0.452817	-1.143	0.0465499	1.4274	down
meta_245		7.29934e-05	0.000118027	1.61696	0.693282	0.0165106	1.5423	up
meta_252		5.06783e-06	2.43316e-05	4.80118	2.26339	0.0369817	1.57249	up
meta_282	Acetoin	2.30379e-05	4.69479e-05	2.03786	1.02705	0.0343569	1.60089	up
meta_329		8.36049e-06	4.34048e-05	5.19166	2.37619	0.0145765	1.65018	up
meta_337	Glu-Ser	2.67986e-05	4.18556e-05	1.56186	0.643265	0.0257277	1.55043	up
meta_348		8.04515e-06	3.97e-05	4.93465	2.30295	0.0364447	1.603	up
meta_361	Spermidine	2.99589e-05	1.19057e-05	0.397401	-1.33133	0.00410042	1.65359	down
meta_402		4.12289e-05	0.000163397	3.96318	1.98666	0.0100767	1.64677	up
meta_408		2.90633e-05	0.000142597	4.90644	2.29468	0.00229533	1.67904	up
meta_434	Nname,Clomipramine	1.89802e-05	1.16957e-05	0.616207	-0.698513	0.00347872	1.64591	down
meta_435	3,5-Dimethoxy-4-hydroxycinnamic acid	5.8426e-05	0.000322946	5.52744	2.46661	0.00511741	1.70272	up
meta_458	Abscisic Acid (cis,trans)	3.6013e-05	5.46098e-05	1.51639	0.600639	0.036749	1.4616	up
meta_470		4.20852e-05	8.04986e-06	0.191275	-2.38628	0.0233931	1.62494	down
meta_471	Glu-Cys	0.000459161	1.80203e-05	0.0392461	-4.67131	0.0107859	1.68551	down
meta_477	4-Nitroquinoline-1-oxide	4.61546e-06	2.9259e-06	0.633934	-0.657594	0.0381278	1.56235	down
meta_480		3.1616e-05	1.3902e-05	0.439712	-1.18537	0.00863729	1.6183	down
meta_481	Deoxyadenosine	6.20542e-05	0.000117909	1.9001	0.926073	0.0326785	1.4759	up
meta_482	5'-Deoxyadenosine	1.97653e-05	4.45144e-05	2.25215	1.1713	0.0330403	1.46921	up
meta_507		0.000729013	0.000148213	0.203306	-2.29828	0.0148062	1.6559	down
meta_512	Disulfiram	7.49764e-06	3.13508e-06	0.418142	-1.25794	0.0204732	1.52855	down
meta_567	Naringenin	1.70128e-05	3.84848e-05	2.26211	1.17767	0.00618846	1.61938	up
meta_569	Sotalol	2.21913e-05	9.3403e-06	0.4209	-1.24845	0.0155459	1.6251	down
meta_571	D-Glucarate	2.15913e-06	7.60956e-06	3.52436	1.81736	0.00868668	1.65315	up
meta_590		1.75556e-05	3.2474e-05	1.84978	0.887351	0.00422545	1.64775	up
meta_594		8.27486e-05	0.000141953	1.71548	0.778608	0.00480125	1.66648	up
meta_602		4.11817e-05	0.000103345	2.50949	1.3274	0.0132566	1.57372	up
meta_603	1-Methyladenosine	0.000351255	0.000225669	0.642465	-0.638311	0.0173949	1.54673	down
meta_621	Pro-Glu	5.02068e-05	1.07831e-05	0.214774	-2.21911	0.0412464	1.59031	down
meta_623	Leu-Leu	2.49296e-05	1.65339e-05	0.663226	-0.592426	0.0258809	1.5177	down
meta_629		1.68045e-05	3.0841e-05	1.83528	0.876	0.0089497	1.61327	up
meta_638		5.36627e-06	4.58249e-05	8.53943	3.09414	0.0252294	1.60977	up
meta_639	Amiloride	1.03158e-05	0.000158457	15.3605	3.94116	0.0229469	1.65111	up
meta_655	Gamma-Glutamylcysteine	1.81301e-05	4.01007e-05	2.21183	1.14524	0.0292948	1.53803	up
meta_664		2.84648e-05	8.22779e-05	2.89051	1.53133	0.0452485	1.55949	up
meta_673		2.58196e-05	8.94179e-06	0.346318	-1.52983	0.00164679	1.6789	down
meta_685		8.05094e-06	1.65518e-05	2.05589	1.03976	0.00316554	1.65318	up
meta_714		8.20059e-06	4.33031e-05	5.28049	2.40067	0.0148889	1.60617	up
meta_727	Retinene	3.52618e-06	1.00103e-05	2.83886	1.50531	0.000452243	1.70862	up
meta_748		0.000246739	0.000128708	0.521636	-0.938885	0.0347769	1.49523	down
meta_758		8.88625e-05	4.94968e-05	0.557005	-0.844239	0.0360398	1.5579	down
meta_799	Peucedanin	6.3906e-05	0.000143213	2.241	1.16414	0.00895851	1.59701	up
meta_813	Isomaltose	0.00314443	0.00707351	2.24953	1.16963	0.0475054	1.56774	up
meta_814		0.000112485	0.00109548	9.73889	3.28376	0.0405057	1.59401	up
meta_834		5.15719e-06	6.25054e-05	12.1201	3.59932	0.0301466	1.63027	up
meta_839		0.000505178	0.000298002	0.589895	-0.761469	0.0205286	1.54416	down
meta_855		9.02255e-05	6.01459e-05	0.666617	-0.585071	0.00248427	1.66606	down
meta_867	Primaquine	0.000209652	0.000129107	0.615816	-0.699428	0.0097172	1.63065	down
meta_885		1.94434e-05	0.000112091	5.76498	2.52732	0.0369453	1.59991	up
meta_896	5-Methyl-2-thiouridine	2.29806e-06	7.97125e-06	3.46869	1.79439	0.00569099	1.69099	up
meta_913	Arg-Cys	2.90609e-05	1.72535e-05	0.593703	-0.752186	0.0245869	1.54676	down
meta_936		8.43856e-06	3.98936e-05	4.72754	2.24109	0.0481032	1.56351	up
meta_942		3.44982e-05	2.13368e-05	0.61849	-0.693178	0.0455444	1.53256	down
meta_963		2.37877e-05	1.2027e-05	0.505595	-0.983946	0.00709813	1.61982	down
meta_965	Erucic acid	0.000133894	7.84959e-05	0.586252	-0.770407	0.0455012	1.43103	down
meta_981		3.03102e-05	1.68613e-05	0.556291	-0.846089	0.0295289	1.50253	down
meta_985	Sucrose	0.00398767	0.00905374	2.27043	1.18297	0.0475402	1.56821	up
meta_990		7.74285e-06	1.76774e-05	2.28306	1.19097	0.00697986	1.60973	up
meta_991		0.00053348	0.000349983	0.656039	-0.608147	0.0172626	1.56344	down
meta_1005		2.69014e-06	9.23168e-06	3.43168	1.77891	0.0234765	1.62572	up
meta_1008		0.000334821	0.00212185	6.33727	2.66386	0.0260098	1.63679	up
meta_1009	Cellobiose	0.000786027	0.00146095	1.85865	0.894257	0.0455087	1.55144	up
meta_1010		0.000264257	0.000924023	3.49668	1.80599	0.0395658	1.56175	up
meta_1013		0.000471345	0.00141376	2.99941	1.58468	0.0120165	1.67069	up
meta_1019		9.266e-06	1.83216e-05	1.97729	0.983527	0.0352122	1.49957	up
meta_1023		5.5305e-06	0.000650604	117.639	6.87822	0.0417808	1.58864	up
meta_1030		4.01862e-05	0.00013117	3.26406	1.70667	0.0179714	1.60581	up
meta_1036	Cholesterol	1.12451e-05	5.69179e-06	0.506158	-0.982339	0.0326406	1.47083	down
meta_1039		1.43216e-05	3.3837e-06	0.236266	-2.08152	0.0429859	1.58404	down
meta_1042		3.00133e-06	9.96572e-06	3.32043	1.73137	0.0484061	1.53597	up
meta_1054		8.50555e-06	3.51144e-06	0.412841	-1.27634	0.0423309	1.57448	down
meta_1059		0.000354309	0.000782492	2.2085	1.14307	0.0304604	1.54501	up
meta_1074		6.41266e-06	1.2065e-05	1.88143	0.911832	0.0204603	1.55063	up
meta_1075		7.9208e-05	0.000214038	2.70223	1.43415	0.0147575	1.66569	up
meta_1089		6.4901e-05	0.000235367	3.62656	1.8586	0.0159028	1.66579	up
meta_1091		0.000144155	0.000405287	2.81147	1.49133	0.0276932	1.62321	up
meta_1098		3.82644e-05	1.78547e-05	0.466614	-1.0997	0.0463551	1.49955	down
meta_1102		2.23372e-05	6.2875e-05	2.8148	1.49303	0.0285857	1.62067	up
meta_1103		4.59991e-05	2.5505e-05	0.554468	-0.850825	0.0180917	1.5492	down
meta_1118		5.28302e-05	3.51132e-05	0.664642	-0.58935	0.0415055	1.53468	down
meta_1126		1.1457e-05	5.41883e-05	4.72973	2.24176	0.0174208	1.63389	up
meta_1128		2.40351e-05	5.51443e-05	2.29433	1.19807	0.0470254	1.55358	up
meta_1137		9.6544e-05	0.000231336	2.39617	1.26073	0.00243029	1.67679	up
meta_1147	Decanoyl-L-carnitine	3.38967e-06	8.49345e-06	2.50569	1.32521	0.00414485	1.63827	up
meta_1155		3.43272e-05	9.79337e-05	2.85295	1.51245	0.0191116	1.64773	up
meta_1157		6.11626e-06	9.91666e-05	16.2136	4.01913	0.00639029	1.70438	up
meta_1158		5.35216e-05	0.00016961	3.16901	1.66403	0.000460072	1.69853	up
meta_1164		4.98079e-06	2.01142e-05	4.03836	2.01377	0.00317664	1.67502	up
meta_1165		3.57137e-05	0.000166621	4.66546	2.22202	0.0267612	1.60967	up
meta_1173		8.76673e-06	1.44437e-05	1.64756	0.720328	0.0471733	1.40854	up
meta_1178		0.000131925	5.63069e-05	0.42681	-1.22833	0.0209919	1.52457	down
meta_1183		2.85817e-06	1.08623e-05	3.80042	1.92616	0.000253356	1.70518	up
meta_1189		0.000868908	0.00406839	4.68219	2.22718	0.0157789	1.6734	up
meta_1199		6.2955e-06	1.74614e-05	2.77363	1.47178	0.0414242	1.56925	up
meta_1203	Neolinustatin	8.13624e-05	0.000170867	2.10007	1.07044	0.0119642	1.58501	up
meta_1226		1.49504e-05	6.88576e-05	4.60573	2.20343	0.0301666	1.57099	up
meta_1235		1.96126e-05	6.08192e-05	3.10103	1.63275	0.000524297	1.69821	up
meta_1243		0.000167068	5.52275e-05	0.330569	-1.59698	0.00681911	1.64384	down
meta_1248		0.000177812	8.0249e-05	0.451314	-1.1478	0.000191957	1.70978	down
meta_1268		7.53412e-06	2.09618e-05	2.78225	1.47625	0.0347217	1.56863	up
meta_1270		5.30948e-06	2.28598e-05	4.30546	2.10617	0.0494465	1.56893	up
meta_1282		6.62287e-05	2.17192e-05	0.327942	-1.60849	0.0029207	1.67213	down
meta_1284		4.71315e-05	0.000134325	2.85	1.51096	0.0445602	1.5588	up
meta_1286		9.25641e-06	3.46176e-05	3.73985	1.90298	0.002028	1.69074	up
meta_1287		8.1995e-06	2.0334e-05	2.4799	1.31028	0.0129313	1.60416	up
meta_1294		6.37126e-06	3.07762e-05	4.83048	2.27217	0.0112518	1.63425	up
meta_1317		5.99442e-05	3.78433e-05	0.631309	-0.663582	0.0334571	1.46041	down
meta_1321		5.09747e-05	0.000128693	2.52464	1.33608	0.006394	1.6956	up
meta_1326		3.99456e-06	3.92368e-05	9.82256	3.2961	0.000202868	1.72418	up
meta_1333	Naringenin-7-O-Glucoside	1.461e-05	2.87605e-05	1.96855	0.977132	0.00921551	1.60414	up
meta_1336		0.000243214	0.000147236	0.605376	-0.724096	0.0121253	1.56747	down
meta_1340		0.000115971	4.08929e-05	0.352612	-1.50385	0.00916533	1.65329	down
meta_1349		2.19977e-05	4.5411e-05	2.06436	1.04569	0.0292585	1.58487	up
meta_1351		2.09854e-06	7.29838e-06	3.47784	1.79819	0.00852929	1.61812	up
meta_1363		2.84265e-06	1.26235e-05	4.44076	2.15081	0.0216627	1.57654	up
meta_1369		9.83392e-06	4.58733e-06	0.46648	-1.10011	0.0250848	1.62369	down
meta_1372		5.05281e-05	3.35812e-05	0.664605	-0.589431	0.0351509	1.45623	down
meta_1375		5.339e-06	3.58696e-05	6.71842	2.74812	0.0195587	1.65993	up
meta_1379	Cyanidin 3-galactoside cation	1.68568e-05	3.48416e-05	2.06692	1.04749	0.0135703	1.56144	up
meta_1380		7.53838e-06	2.27449e-05	3.01721	1.59322	0.0162014	1.55464	up
meta_1387		2.69206e-06	1.9836e-05	7.36834	2.88134	0.0474299	1.57613	up
meta_1413		3.17382e-05	0.000129286	4.07351	2.02627	0.00225042	1.69473	up
meta_1428		3.16339e-06	2.19185e-05	6.9288	2.79261	0.0298051	1.61214	up
meta_1439		1.3784e-05	3.43746e-05	2.49381	1.31835	0.0317309	1.5713	up
meta_1441		6.64002e-06	2.95793e-05	4.4547	2.15533	0.0317202	1.62051	up
meta_1452		7.1655e-06	4.17291e-06	0.582361	-0.780014	0.0204233	1.53125	down
meta_1458		1.18953e-05	6.08046e-06	0.511164	-0.968142	0.0345388	1.46656	down
meta_1460		5.35999e-06	1.15304e-05	2.15119	1.10514	0.0130852	1.59237	up
meta_1488		1.11427e-05	4.20826e-05	3.77668	1.91712	0.01338	1.57307	up
meta_1491		3.52534e-06	7.89765e-06	2.24025	1.16366	0.000805346	1.68416	up
meta_1497		1.91921e-05	4.72627e-05	2.46261	1.30019	0.013663	1.63366	up
meta_1500	1-Stearoyl-2-hydroxy-sn-glycero-3-phosphoethanolamine	1.15783e-05	4.99339e-06	0.431271	-1.21333	0.0284909	1.58418	down
meta_1503		2.65649e-06	9.11215e-06	3.43015	1.77827	0.0142193	1.65128	up
meta_1519		4.76836e-05	0.000142652	2.99163	1.58093	0.0131694	1.61519	up
meta_1527		9.05831e-06	1.85118e-05	2.04363	1.03113	0.0371404	1.49073	up
meta_1528		6.56022e-06	3.10206e-06	0.472859	-1.08052	0.0384188	1.54105	down
meta_1540		3.79602e-06	9.4074e-06	2.47823	1.30931	0.0237399	1.56129	up
meta_1542		4.95079e-05	8.74984e-05	1.76736	0.8216	0.00716965	1.64582	up
meta_1551		4.54e-06	1.07363e-05	2.36483	1.24174	0.00231671	1.68066	up
meta_1553		7.93729e-06	1.54285e-05	1.9438	0.958879	0.0162889	1.56765	up
meta_1554	1-Palmitoyl-sn-glycero-3-phosphocholine	0.000246695	0.000143249	0.58067	-0.784211	0.00560723	1.63137	down
meta_1566		1.28441e-05	6.07311e-06	0.472833	-1.0806	0.0195139	1.53109	down
meta_1569		3.415e-05	6.86636e-05	2.01065	1.00766	0.00863194	1.59914	up
meta_1575		1.24559e-05	3.3224e-05	2.66733	1.4154	0.00612299	1.6522	up
meta_1591	Maltotriose	0.000124909	0.00135709	10.8646	3.44156	0.0376233	1.60388	up
meta_1612		3.24047e-06	8.96117e-06	2.76539	1.46748	0.0280986	1.56055	up
meta_1617		2.9558e-06	5.90778e-06	1.99871	0.999067	0.00826337	1.62428	up
meta_1657		7.35949e-06	5.00893e-05	6.80608	2.76682	0.0340837	1.60262	up
meta_1667	Raffinose	0.000672695	0.00811371	12.0615	3.59234	0.0396109	1.59803	up
meta_1669	1-Oleoyl-sn-glycero-3-phosphocholine	7.54738e-05	3.15514e-05	0.418045	-1.25827	0.00298122	1.65549	down
meta_1672		6.55093e-06	2.96847e-05	4.53137	2.17995	0.0233899	1.61829	up
meta_1676		3.84366e-05	0.000110997	2.88778	1.52996	0.00688869	1.65872	up
meta_1687		0.00367944	0.0114534	3.1128	1.63821	0.00997654	1.6687	up
meta_1695		3.14352e-05	5.04445e-05	1.60472	0.682317	0.0363763	1.45237	up
meta_1699		9.80985e-06	1.516e-05	1.54539	0.627969	0.0301556	1.46703	up
meta_1709		0.00139173	0.000826304	0.593726	-0.752132	0.0392682	1.46836	down
meta_1714		1.289e-05	6.16886e-06	0.478576	-1.06318	0.00454901	1.6307	down
meta_1715		3.79232e-05	7.62886e-05	2.01166	1.00838	0.0337936	1.45211	up
meta_1722		0.000126217	7.74103e-05	0.61331	-0.705311	0.0275332	1.58466	down
meta_1731	Inosine	0.000398076	0.000242305	0.608691	-0.716219	0.0401677	1.57874	down
meta_1739	1-Palmitoyllysophosphatidylcholine	4.83299e-06	2.45385e-06	0.50773	-0.977866	0.0375226	1.58538	down
meta_1746		1.25525e-05	3.42638e-05	2.72964	1.44871	0.00373089	1.70186	up
meta_1747		0.0001189	0.00024397	2.0519	1.03696	0.0482166	1.47895	up
meta_1754		2.5195e-06	4.89921e-06	1.94452	0.959411	0.00581796	1.62284	up
meta_1763		0.000135325	0.000235363	1.73924	0.79846	0.0295057	1.55106	up
meta_1775		0.000107177	6.93067e-05	0.646657	-0.628927	0.0182507	1.5391	down
meta_1776		6.17032e-06	9.46404e-06	1.5338	0.61711	0.0335773	1.4774	up
meta_1778		2.13358e-06	3.79949e-06	1.7808	0.832529	0.00158189	1.6768	up
meta_1786		0.000159121	0.000576789	3.62484	1.85792	0.00391779	1.68943	up
meta_1797		4.882e-06	1.27387e-05	2.60932	1.38367	0.0260508	1.59785	up
meta_1798	Ketoconazole	2.82051e-06	9.40865e-06	3.3358	1.73803	0.000854013	1.70947	up
meta_1800		8.94928e-06	2.40087e-05	2.68275	1.42371	0.000106277	1.71386	up
meta_1813		1.07249e-05	5.57833e-05	5.20128	2.37887	0.0395221	1.59332	up
meta_1831		0.000341723	0.000653129	1.91128	0.934539	0.00726756	1.60504	up
meta_1841		4.98577e-06	8.53054e-06	1.71098	0.774822	0.017587	1.56629	up
meta_1842		0.000138508	8.89927e-05	0.642511	-0.638208	0.0415325	1.50303	down
meta_1845		2.45925e-05	6.95447e-05	2.82788	1.49972	0.00438748	1.67591	up
meta_1849		3.75021e-05	1.09303e-05	0.291458	-1.77864	0.00501034	1.70171	down
meta_1851		0.00092623	0.000497739	0.537382	-0.895981	0.0286512	1.61921	down
meta_1867		4.47893e-05	0.000100997	2.25493	1.17308	0.00741916	1.63875	up
meta_1871		0.000508223	0.000932278	1.83439	0.8753	0.0157871	1.56359	up
meta_1872		1.52376e-05	3.38109e-05	2.21891	1.14985	0.024273	1.63943	up
meta_1882		2.92475e-05	5.04655e-05	1.72547	0.786985	0.0194284	1.5829	up
meta_1889		9.84748e-05	0.000149858	1.52179	0.605772	0.000748971	1.70133	up
meta_1902		3.56981e-05	9.54377e-05	2.67347	1.41871	0.00181934	1.66293	up
meta_1905		7.78304e-05	0.00018654	2.39675	1.26108	0.0424314	1.54104	up
meta_1925		1.31795e-05	3.87763e-05	2.94216	1.55688	0.00643376	1.64187	up
meta_1931		2.22499e-05	3.84276e-05	1.72709	0.788341	0.0107881	1.58372	up
meta_1940		3.12905e-06	7.44136e-06	2.37815	1.24984	0.0178415	1.64301	up
meta_1941		2.24821e-05	3.88613e-05	1.72854	0.789557	0.0183944	1.62126	up
meta_1942		3.63389e-06	8.09318e-06	2.22714	1.15519	0.0274839	1.48903	up
meta_1955		7.25416e-06	2.82325e-05	3.89191	1.96048	0.00173403	1.71867	up
meta_1976		1.00287e-05	1.61605e-05	1.61143	0.688344	0.0175448	1.65971	up
meta_1988		7.301e-06	2.49686e-05	3.41989	1.77395	0.0119245	1.66373	up
meta_1991		7.4272e-05	0.000138513	1.86494	0.899128	0.0426319	1.58216	up
meta_1994		3.59132e-06	1.28869e-05	3.58836	1.84332	0.0460532	1.55676	up
meta_2022		7.41239e-06	3.34687e-06	0.451523	-1.14713	0.0181462	1.53992	down
meta_2030		0.000350667	0.000143847	0.41021	-1.28556	0.045856	1.41984	down
meta_2040		1.66163e-06	8.6411e-06	5.20037	2.37861	1.06985e-06	1.725	up
meta_2045		3.70393e-06	6.25015e-06	1.68744	0.754835	0.0351795	1.59223	up
meta_2049		6.1582e-05	0.000106943	1.73659	0.796259	0.0372441	1.53313	up
meta_2051		1.79754e-05	1.13143e-05	0.629435	-0.667871	0.00931746	1.68626	down
meta_2052		1.71697e-05	1.03706e-05	0.604007	-0.727362	0.00684108	1.65578	down
meta_2060		3.60295e-05	0.000104629	2.90399	1.53804	0.0012914	1.71099	up
meta_2079		2.48519e-05	5.65135e-05	2.27401	1.18524	0.0252114	1.62	up
meta_2085		0.00051364	0.000169378	0.32976	-1.60051	0.0133152	1.5595	down
meta_2086		0.00048217	0.000224461	0.465522	-1.10308	0.0318506	1.4657	down
meta_2100		8.63052e-05	3.65357e-05	0.423332	-1.24014	0.000148097	1.7096	down
meta_2102		4.6632e-05	2.57079e-05	0.551292	-0.859111	0.049356	1.52678	down
meta_2103		3.09642e-06	1.15238e-05	3.72166	1.89595	0.00114533	1.69147	up
meta_2112		5.16532e-06	9.13573e-05	17.6867	4.14459	0.0330604	1.6189	up
meta_2129		6.43622e-06	1.30156e-05	2.02224	1.01595	0.00444353	1.66697	up
meta_2131		3.85995e-06	7.73949e-06	2.00508	1.00366	0.034047	1.59711	up
meta_2141		1.90843e-05	8.00223e-06	0.41931	-1.25391	0.00642301	1.63337	down
meta_2146		2.28974e-05	3.9917e-05	1.74329	0.801816	0.0202658	1.52604	up
meta_2150		4.60394e-06	1.1397e-05	2.47549	1.30771	0.0285021	1.5156	up
meta_2152		1.66895e-06	4.78633e-06	2.86786	1.51998	0.00131981	1.67768	up
meta_2159		4.36636e-06	6.88945e-06	1.57785	0.657958	0.0321933	1.50145	up
meta_2165		7.35443e-05	0.000148148	2.0144	1.01035	0.0157046	1.57121	up
meta_2169		8.00992e-06	1.82313e-05	2.2761	1.18656	0.00785525	1.67809	up
meta_2178		2.31876e-06	5.92195e-06	2.55393	1.35272	0.0385124	1.58898	up
meta_2179		2.47708e-06	9.30561e-06	3.75668	1.90946	0.0306915	1.62331	up
meta_2189		3.80157e-06	5.44235e-05	14.3161	3.83956	0.0123647	1.67788	up
meta_2209	Maltotetraose	2.20096e-06	5.09846e-06	2.31647	1.21193	0.0268689	1.59127	up
meta_2210	Stachyose	2.51872e-06	7.5367e-06	2.99228	1.58124	0.00119219	1.67949	up
meta_2212		7.74765e-06	1.82386e-05	2.35408	1.23516	0.00358569	1.65575	up
meta_2215		2.07197e-06	6.84964e-06	3.30587	1.72503	0.0159905	1.63042	up
meta_2230		4.60341e-06	8.67731e-06	1.88498	0.914547	0.0450894	1.46592	up
meta_2234		8.65807e-06	2.04798e-05	2.3654	1.24209	0.0269861	1.63473	up
meta_2274		1.75353e-06	4.98013e-06	2.84005	1.50592	0.0158837	1.62127	up
meta_2276		8.89374e-06	2.98833e-05	3.36004	1.74848	0.0271087	1.64061	up
meta_2284		1.78495e-05	6.96987e-06	0.390479	-1.35668	0.0357723	1.60227	down
meta_2289		4.55259e-06	1.13965e-05	2.50331	1.32384	0.0320268	1.60554	up
meta_2296		6.91921e-06	1.84323e-05	2.66394	1.41356	0.0450603	1.49495	up
meta_2313		3.19488e-06	5.98506e-06	1.87333	0.905604	0.0269507	1.57403	up
meta_2329		5.48922e-05	0.00012176	2.21816	1.14936	0.0312981	1.56241	up
meta_2338		0.000186942	0.000392959	2.10204	1.07179	0.0162691	1.67277	up
meta_2340		7.73099e-06	0.000193457	25.0235	4.64521	0.0410228	1.59172	up
meta_2341		1.08831e-05	2.67226e-05	2.45541	1.29596	0.00231687	1.65904	up
meta_2344		1.28936e-05	2.58701e-05	2.00644	1.00463	0.0321319	1.4824	up
meta_2367		9.79451e-06	1.80193e-05	1.83974	0.8795	0.0194354	1.53018	up
meta_2391		5.14575e-06	1.78183e-05	3.46272	1.7919	0.0133669	1.64905	up
meta_2395		2.25587e-05	3.79003e-05	1.68007	0.748523	0.0348507	1.51468	up
meta_2402		1.35828e-05	2.64781e-05	1.94938	0.963017	0.0262448	1.55027	up
meta_2406		0.000191791	0.000106869	0.557215	-0.843694	0.0314835	1.46777	down
meta_2417		1.72808e-05	8.08434e-06	0.467822	-1.09597	0.00501498	1.63635	down
meta_2476		0.00068526	0.000243644	0.35555	-1.49188	0.0330736	1.59653	down
meta_2479		1.53037e-06	3.71242e-06	2.42583	1.27848	0.0161926	1.57467	up
meta_2501		4.5185e-06	1.08357e-05	2.39807	1.26188	0.0295872	1.56112	up
meta_2522		8.24757e-06	1.24435e-05	1.50875	0.59335	0.00425744	1.63917	up
meta_2530		7.1949e-05	0.000253979	3.52998	1.81966	0.0238954	1.60157	up
meta_2543		4.16313e-05	6.69127e-05	1.60727	0.68461	0.0198702	1.5291	up
meta_2569		3.70925e-06	2.11594e-06	0.570448	-0.809832	0.0289977	1.53387	down
meta_2572		4.66029e-05	0.000272806	5.85385	2.54939	0.0226099	1.63926	up
meta_2590		5.90988e-06	1.16804e-05	1.97641	0.982885	0.0450744	1.51127	up
meta_2596		2.25293e-06	4.69457e-06	2.08376	1.05919	0.0337668	1.57395	up
meta_2606		6.33152e-07	2.35136e-06	3.71374	1.89287	0.040894	1.57486	up
meta_2625		9.95243e-06	2.57213e-05	2.58442	1.36984	0.0380935	1.55746	up
meta_2629		6.2245e-06	1.41809e-05	2.27823	1.18791	0.00236911	1.66601	up
meta_2645		2.6997e-06	5.90803e-06	2.1884	1.12988	0.0318494	1.57576	up
meta_2647		8.2174e-05	0.000635874	7.73815	2.95199	0.0293806	1.62494	up
meta_2649		3.11661e-05	8.43154e-05	2.70536	1.43582	0.0310048	1.61873	up
meta_2650		2.33859e-05	7.47268e-05	3.19537	1.67598	0.0396128	1.59975	up
meta_2651		1.75793e-05	5.04963e-05	2.87249	1.5223	0.00323641	1.65224	up
meta_2652		7.35895e-06	2.71194e-05	3.68523	1.88175	0.00578487	1.68765	up
meta_2706		6.91716e-06	4.42058e-06	0.639075	-0.645943	0.0158434	1.60348	down
meta_2707		1.78524e-05	0.000124642	6.98184	2.80361	0.0169195	1.66195	up
meta_2748		4.83433e-06	9.64455e-06	1.99501	0.996399	0.000766038	1.69306	up
meta_2752		6.15853e-06	1.23098e-05	1.99882	0.999147	0.0389011	1.508	up
meta_2766		5.02731e-06	2.29711e-06	0.456927	-1.12996	0.00836733	1.67349	down
meta_2770		1.25172e-06	4.89406e-06	3.90985	1.96711	0.0301222	1.57882	up
meta_2775		1.86163e-06	3.25438e-06	1.74813	0.805812	0.0127284	1.61063	up
meta_2788		8.16014e-06	3.03639e-05	3.721	1.89569	0.0298013	1.54294	up
meta_2791		3.53183e-05	1.81272e-05	0.513251	-0.962262	0.0302634	1.48809	down
meta_2807		7.45123e-06	3.97278e-06	0.533171	-0.907328	0.0308247	1.5418	down
meta_2808		9.98023e-06	5.69862e-06	0.57099	-0.808461	0.0326483	1.50992	down
meta_2833		1.57574e-06	5.72553e-06	3.63354	1.86138	0.0177104	1.66828	up
meta_2835		2.63714e-06	1.20316e-06	0.456236	-1.13215	0.0063953	1.61452	down
meta_2882		5.76275e-06	1.56485e-06	0.271546	-1.88073	0.0499734	1.53679	down
meta_2887		2.59436e-06	1.11737e-05	4.3069	2.10665	0.0229069	1.64482	up
meta_2896		2.14699e-05	4.5431e-05	2.11603	1.08136	0.00497928	1.63135	up
meta_2916		1.24817e-05	7.55717e-06	0.605462	-0.723891	0.0349956	1.51438	down
meta_2935		3.18944e-06	8.52559e-06	2.67307	1.4185	0.039062	1.5489	up
meta_2954		1.96399e-06	6.99504e-06	3.56166	1.83255	0.00714281	1.60257	up
meta_2975		1.5208e-05	3.32232e-05	2.18459	1.12736	0.0435001	1.4247	up
meta_2987		2.23629e-05	5.80335e-05	2.59507	1.37577	0.002442	1.66773	up
meta_2995		4.78861e-06	1.02096e-05	2.13205	1.09224	0.0113056	1.58754	up
meta_3004		1.99731e-05	0.000143191	7.16917	2.84181	0.020528	1.65345	up
meta_3006		8.61071e-06	4.07604e-05	4.73368	2.24296	0.00469373	1.65815	up
meta_3009	Tobramycin	5.22166e-06	2.42632e-05	4.64663	2.21619	0.0446911	1.49752	up
meta_3031		3.04774e-05	5.24461e-05	1.72082	0.783095	0.0454389	1.41771	up
meta_3039		2.47809e-06	4.89618e-06	1.97579	0.98243	0.00309221	1.65224	up
meta_3040		1.56464e-05	7.55965e-06	0.483156	-1.04944	0.0227319	1.53083	down
meta_3041		1.68813e-05	5.90916e-05	3.50042	1.80753	0.000689419	1.69197	up
meta_3042		1.85537e-05	4.4331e-05	2.38933	1.25661	0.00429712	1.64371	up
meta_3043		2.09901e-06	6.83149e-06	3.25463	1.70249	0.0243448	1.62779	up
meta_3045		2.18063e-06	8.66329e-06	3.97284	1.99017	0.0204996	1.6537	up
meta_3047		3.46055e-05	2.22737e-05	0.643646	-0.635662	0.0366921	1.45589	down
meta_3056		1.34036e-05	0.00013128	9.7944	3.29196	0.0485066	1.57137	up
meta_3066		1.85775e-05	1.18988e-05	0.640496	-0.642739	0.00249206	1.70141	down
meta_3070		2.87554e-06	7.43405e-06	2.58527	1.37031	0.012622	1.58075	up
meta_3076		6.10818e-05	0.00022495	3.68276	1.88079	0.0148876	1.63521	up
meta_3097		8.99537e-06	5.16877e-05	5.74603	2.52257	0.0181002	1.65889	up
meta_3107		0.000100936	5.20736e-05	0.515906	-0.95482	0.0280046	1.49038	down
meta_3109		5.57525e-06	1.8643e-05	3.34389	1.74153	0.0220019	1.52969	up
meta_3113		6.24913e-06	1.99834e-05	3.1978	1.67708	0.00258632	1.68201	up
meta_3117		6.23742e-06	9.73785e-06	1.5612	0.642653	0.0100541	1.60032	up
meta_3119		6.9133e-05	0.000342005	4.94705	2.30657	0.0211489	1.61965	up
meta_3120		1.34478e-05	5.30891e-05	3.94779	1.98104	0.0123419	1.66203	up
meta_3121		1.06665e-05	2.7656e-05	2.59278	1.3745	0.0436715	1.55323	up
meta_3143		2.4049e-05	8.71496e-05	3.62384	1.85752	0.0320532	1.55886	up
meta_3154		3.30166e-06	7.6137e-06	2.30602	1.20541	0.025241	1.5472	up
meta_3164		2.86244e-06	9.77686e-06	3.41557	1.77213	0.0281924	1.5959	up
meta_3165		1.68534e-05	0.000157126	9.32309	3.22081	0.0227227	1.6442	up
meta_3173		6.93453e-06	3.92272e-05	5.6568	2.49999	0.0108952	1.6791	up
meta_3183		2.60106e-06	1.61172e-05	6.19641	2.63143	0.0267796	1.62257	up
meta_3186		8.75987e-06	2.74318e-05	3.13154	1.64687	0.033559	1.61428	up
meta_3194		5.1671e-07	5.17872e-06	10.0225	3.32517	0.0354565	1.60816	up
meta_3200		9.98118e-07	4.54658e-06	4.55515	2.1875	0.00991723	1.60981	up
meta_3201		2.20666e-06	5.74945e-06	2.60549	1.38156	0.000320439	1.71508	up
meta_3202		6.34003e-06	2.93532e-06	0.462983	-1.11097	0.012426	1.62033	down
meta_3210		1.78435e-05	7.57509e-06	0.424529	-1.23606	0.0287863	1.49936	down
meta_3212		4.11808e-06	1.15311e-05	2.80012	1.48549	0.0208392	1.59045	up
meta_3227		1.2785e-05	5.50132e-06	0.430293	-1.21661	0.0159592	1.55169	down
meta_3233		1.47522e-05	6.80127e-06	0.461036	-1.11705	0.0458659	1.41597	down
meta_3240		3.45958e-06	9.62267e-06	2.78146	1.47584	0.0141296	1.60039	up
meta_3242		2.54127e-06	9.22987e-06	3.63199	1.86076	0.0180367	1.62903	up
meta_3252		1.67252e-06	5.12377e-06	3.0635	1.61518	0.0342957	1.54238	up
meta_3256		2.7632e-06	4.68272e-06	1.69467	0.761004	0.027128	1.53938	up
meta_3283		8.02076e-06	3.17608e-06	0.395983	-1.33649	0.0274093	1.62958	down
meta_3286		3.53054e-06	7.73598e-06	2.19116	1.13169	0.000861035	1.7091	up
meta_3290		2.40862e-05	4.72861e-05	1.9632	0.97321	0.0290157	1.53789	up
meta_3312		2.13915e-06	9.42418e-06	4.40557	2.13933	0.00465074	1.66957	up
meta_3314		2.10422e-06	7.31082e-06	3.47436	1.79675	0.00721259	1.65592	up
meta_3315		1.87308e-05	3.70694e-05	1.97906	0.984813	0.00574347	1.62241	up
meta_3337		1.01055e-05	4.79111e-06	0.474107	-1.07671	0.0246602	1.55204	down

## Sheet: C6-1_vs_C6-7
Supplementary Table S2: List of differentially expressed metabolites (DEMs) for C6-1_vs_C6-7.
Meta_ID	Meta_name	C6-1_Mean	C6-7_Mean	Fold_change	log2FC	Pvalue	VIP	regulated
meta_4		4.25402e-05	8.92426e-05	2.09784	1.06891	0.0273848	1.43752	up
meta_11		0.000202556	0.000353635	1.74586	0.80394	0.00298463	1.5905	up
meta_25	Diethanolamine	8.35543e-05	2.66941e-05	0.319483	-1.64619	0.0409953	1.48497	down
meta_27		8.00641e-05	0.000124857	1.55946	0.641047	0.00434711	1.5905	up
meta_40	Betaine	0.000775902	0.00044447	0.572843	-0.803789	0.00375037	1.57382	down
meta_41	3,4-Dihydroxybenzoate (Protocatechuic acid)	6.27031e-06	1.40503e-05	2.24078	1.164	0.0154405	1.56581	up
meta_59	1,2,3-Benzenetriol	5.66323e-06	2.12476e-05	3.75186	1.9076	0.044846	1.49925	up
meta_82	Dopamine	2.81397e-05	1.40549e-05	0.499467	-1.00154	0.00530498	1.57617	down
meta_129		0.000287835	0.000508252	1.76578	0.820303	0.0131518	1.52957	up
meta_141	Methyl acetoacetate	0.000524199	0.00148641	2.83558	1.50364	0.00736028	1.54149	up
meta_149	Indole-3-carboxylic acid	0.000116634	6.99397e-05	0.599653	-0.737801	0.0240027	1.50703	down
meta_156		0.000145956	0.000282922	1.93841	0.954876	0.00792979	1.54577	up
meta_194		0.000242779	0.000395315	1.62829	0.703359	0.00367867	1.58098	up
meta_209		5.52224e-05	0.000188154	3.40721	1.76859	0.0400811	1.49593	up
meta_245		6.80393e-05	0.000118027	1.73469	0.794679	0.0104419	1.56263	up
meta_252		5.32777e-06	2.43316e-05	4.56694	2.19123	0.0355545	1.50293	up
meta_327		4.34455e-05	7.3845e-05	1.69971	0.765293	0.0138342	1.55873	up
meta_328	Perillyl alcohol	0.000104872	4.43817e-05	0.423201	-1.24059	0.048545	1.47786	down
meta_329		8.54913e-06	4.34048e-05	5.0771	2.344	0.0187429	1.58885	up
meta_355		3.05777e-06	5.70789e-06	1.86668	0.900475	0.0180839	1.48384	up
meta_358		0.00116218	0.00207377	1.78438	0.835425	0.0118771	1.50626	up
meta_370		1.37954e-05	2.10105e-05	1.52301	0.606923	0.0357966	1.39765	up
meta_408		3.686e-05	0.000142597	3.86862	1.95182	0.0102576	1.60835	up
meta_453	L-leucyl-L-proline	3.12855e-05	1.50513e-05	0.481096	-1.0556	0.0330869	1.48364	down
meta_480		2.1912e-05	1.3902e-05	0.634446	-0.656432	0.0308557	1.40761	down
meta_481	Deoxyadenosine	4.57793e-05	0.000117909	2.5756	1.36491	0.00938867	1.52013	up
meta_482	5'-Deoxyadenosine	2.22503e-05	4.45144e-05	2.00062	1.00045	0.0334628	1.40521	up
meta_525		1.058e-05	1.74636e-05	1.65062	0.723006	0.0314669	1.43154	up
meta_533		2.48182e-05	4.00535e-05	1.61388	0.690533	0.00362843	1.58438	up
meta_567	Naringenin	1.50987e-05	3.84848e-05	2.54889	1.34987	0.00679278	1.59979	up
meta_571	D-Glucarate	3.1611e-06	7.60956e-06	2.40725	1.26739	0.0227069	1.56256	up
meta_590		1.51242e-05	3.2474e-05	2.14715	1.10242	0.0155254	1.56663	up
meta_604	2'-O-methyladenosine	3.06258e-05	5.34557e-05	1.74545	0.803597	0.0150945	1.5995	up
meta_638		9.38454e-06	4.58249e-05	4.88302	2.28777	0.0379519	1.51459	up
meta_639	Amiloride	3.74671e-05	0.000158457	4.22922	2.08039	0.024777	1.52245	up
meta_653		3.54439e-05	1.15233e-05	0.325115	-1.62098	0.019686	1.47281	down
meta_664		2.58153e-05	8.22779e-05	3.18717	1.67228	0.0255528	1.46578	up
meta_673		2.49513e-05	8.94179e-06	0.35837	-1.48048	0.00204883	1.6125	down
meta_681		5.90626e-06	3.30897e-06	0.560248	-0.835862	0.0210565	1.46766	down
meta_722	Dimethyl 4,4-o-Phenylene-Bis (3-Thiophanate)	3.24593e-06	5.43871e-06	1.67555	0.744634	0.0335838	1.47893	up
meta_727	Retinene	5.53789e-06	1.00103e-05	1.80761	0.854083	0.0432881	1.50715	up
meta_730		3.53469e-05	5.32905e-05	1.50764	0.592295	0.00421731	1.62956	up
meta_789		2.32277e-05	3.99687e-05	1.72073	0.783024	0.0455526	1.38528	up
meta_797		0.000348198	0.00110344	3.169	1.66403	0.00357195	1.5754	up
meta_798		0.000316211	0.00100779	3.18708	1.67224	0.00952541	1.54404	up
meta_799	Peucedanin	6.38454e-05	0.000143213	2.24313	1.16551	0.0194586	1.57421	up
meta_814		0.000150879	0.00109548	7.26062	2.86009	0.0431134	1.50411	up
meta_822	Arachidonic Acid (peroxide free)	4.39609e-05	2.58183e-05	0.587301	-0.767827	0.0385495	1.40766	down
meta_834		2.13451e-05	6.25054e-05	2.92833	1.55008	0.0401781	1.46074	up
meta_839		0.000608101	0.000298002	0.490054	-1.02899	0.0173443	1.52534	down
meta_885		1.51245e-05	0.000112091	7.41122	2.88971	0.0329202	1.54244	up
meta_896	5-Methyl-2-thiouridine	2.11959e-06	7.97125e-06	3.76075	1.91102	0.00343864	1.61977	up
meta_913	Arg-Cys	2.67553e-05	1.72535e-05	0.644863	-0.632935	0.0326737	1.43813	down
meta_919		4.64867e-05	2.93623e-05	0.631628	-0.662853	0.00126063	1.60121	down
meta_922	Gly-Pro	2.96197e-06	4.44521e-06	1.50076	0.585696	0.0151549	1.50882	up
meta_929		4.73804e-05	2.52567e-05	0.533064	-0.907621	0.0145643	1.51006	down
meta_933	Abacavir	3.82405e-06	6.87159e-06	1.79694	0.845543	0.043207	1.47844	up
meta_935		1.75608e-06	3.63619e-06	2.07062	1.05007	0.0385869	1.46953	up
meta_936		3.63154e-06	3.98936e-05	10.9853	3.4575	0.0332769	1.52008	up
meta_965	Erucic acid	0.000151147	7.84959e-05	0.519334	-0.945266	0.00936587	1.53121	down
meta_990		8.09895e-06	1.76774e-05	2.18267	1.1261	0.0120861	1.52293	up
meta_997		0.00079637	0.000391604	0.491736	-1.02404	0.00536978	1.63645	down
meta_1005		2.55357e-06	9.23168e-06	3.61521	1.85408	0.0243201	1.55525	up
meta_1008		0.00072565	0.00212185	2.92407	1.54798	0.032956	1.50295	up
meta_1013		0.000595187	0.00141376	2.37531	1.24812	0.0136354	1.51154	up
meta_1019		8.43533e-06	1.83216e-05	2.17201	1.11903	0.0275079	1.43571	up
meta_1023		8.10373e-06	0.000650604	80.2845	6.32705	0.0420647	1.53194	up
meta_1028		4.06934e-05	6.97544e-05	1.71415	0.777491	0.0456722	1.44033	up
meta_1030		2.61887e-05	0.00013117	5.00866	2.32442	0.0154366	1.57646	up
meta_1055		7.97448e-05	3.58192e-05	0.449172	-1.15466	0.0211947	1.43733	down
meta_1074		5.4055e-06	1.2065e-05	2.23198	1.15833	0.0114164	1.61259	up
meta_1075		9.49918e-05	0.000214038	2.25323	1.172	0.0254435	1.4686	up
meta_1081		0.000181818	9.00447e-05	0.495246	-1.01378	0.00694135	1.61126	down
meta_1089		0.000126877	0.000235367	1.85508	0.891481	0.0245365	1.43386	up
meta_1091		0.000184601	0.000405287	2.19548	1.13454	0.0291175	1.49074	up
meta_1098		3.62381e-05	1.78547e-05	0.492706	-1.0212	0.012525	1.51532	down
meta_1102		2.46427e-05	6.2875e-05	2.55147	1.35133	0.0265073	1.53373	up
meta_1104		1.73898e-05	5.90884e-06	0.339788	-1.5573	0.0174585	1.49719	down
meta_1108		4.97032e-05	8.61135e-05	1.73255	0.792901	0.043703	1.40101	up
meta_1126		1.70201e-05	5.41883e-05	3.18378	1.67074	0.0292397	1.53749	up
meta_1128		2.53111e-05	5.51443e-05	2.17866	1.12344	0.0475907	1.46068	up
meta_1147	Decanoyl-L-carnitine	3.36065e-06	8.49345e-06	2.52732	1.33761	0.00257466	1.58962	up
meta_1149	4-Methylumbelliferyl beta-D-glucuronide	1.67113e-05	2.67286e-05	1.59943	0.677555	0.0308797	1.53084	up
meta_1155		3.24e-05	9.79337e-05	3.02264	1.59581	0.0113929	1.56812	up
meta_1157		6.15415e-05	9.91666e-05	1.61138	0.688294	0.0245081	1.49986	up
meta_1158		6.82632e-05	0.00016961	2.48466	1.31305	0.00791929	1.58641	up
meta_1159		1.10398e-05	5.24395e-06	0.475004	-1.07399	0.0047411	1.59823	down
meta_1160		6.70155e-05	4.12386e-05	0.61536	-0.700498	0.0216515	1.54611	down
meta_1164		5.25908e-06	2.01142e-05	3.82466	1.93533	0.00227686	1.59252	up
meta_1199		5.77838e-06	1.74614e-05	3.02185	1.59543	0.0228752	1.47963	up
meta_1202		2.97818e-05	6.47795e-05	2.17513	1.1211	0.0303436	1.45284	up
meta_1235		3.62403e-05	6.08192e-05	1.67822	0.746933	0.0198388	1.51131	up
meta_1237		2.27858e-05	4.14566e-05	1.8194	0.863464	0.0171739	1.54537	up
meta_1248		0.000129748	8.0249e-05	0.618496	-0.693163	0.00838428	1.54854	down
meta_1256		6.34737e-06	3.94774e-06	0.621949	-0.685133	0.00388173	1.56775	down
meta_1258		3.08011e-06	5.50617e-06	1.78765	0.838067	0.0318088	1.4276	up
meta_1264		1.50187e-05	6.29352e-05	4.19045	2.0671	0.0383206	1.45757	up
meta_1270		7.18609e-06	2.28598e-05	3.18112	1.66953	0.0399593	1.38937	up
meta_1281	Pro-Ser	9.64534e-06	3.09593e-05	3.20976	1.68247	0.000126083	1.64139	up
meta_1284		4.41414e-05	0.000134325	3.04306	1.60552	0.026185	1.4633	up
meta_1286		1.2803e-05	3.46176e-05	2.70387	1.43502	0.00259518	1.58739	up
meta_1287		9.59781e-06	2.0334e-05	2.1186	1.08311	0.0182627	1.48557	up
meta_1316		2.06641e-05	4.75954e-05	2.30329	1.2037	0.014695	1.4922	up
meta_1324		0.000114891	7.17894e-05	0.624849	-0.67842	0.0285788	1.4748	down
meta_1326		5.13596e-06	3.92368e-05	7.63962	2.9335	2.77946e-05	1.6488	up
meta_1333	Naringenin-7-O-Glucoside	1.04519e-05	2.87605e-05	2.7517	1.46032	0.00481245	1.61633	up
meta_1349		1.88359e-05	4.5411e-05	2.41087	1.26956	0.0140858	1.49961	up
meta_1351		2.95066e-06	7.29838e-06	2.47347	1.30654	0.0262177	1.5425	up
meta_1362		2.57487e-05	0.00010647	4.13496	2.04787	0.0383138	1.43062	up
meta_1367	Desmosterol	7.32351e-05	3.75028e-05	0.512088	-0.965537	0.0447917	1.47351	down
meta_1369		6.91143e-06	4.58733e-06	0.66373	-0.591331	0.00253975	1.58864	down
meta_1371		2.35118e-05	3.59662e-05	1.52971	0.613254	0.0210361	1.44099	up
meta_1378	Astragalin	1.55493e-05	5.6955e-05	3.66287	1.87298	0.0465757	1.44087	up
meta_1379	Cyanidin 3-galactoside cation	1.44577e-05	3.48416e-05	2.4099	1.26897	0.014644	1.58388	up
meta_1380		7.40065e-06	2.27449e-05	3.07336	1.61982	0.0166538	1.50036	up
meta_1387		3.54732e-06	1.9836e-05	5.59184	2.48332	0.0474333	1.47254	up
meta_1388		6.61511e-05	0.000151601	2.29173	1.19644	0.0210689	1.45796	up
meta_1428		5.85445e-06	2.19185e-05	3.7439	1.90454	0.0429093	1.50646	up
meta_1438		3.39413e-05	9.94009e-05	2.92862	1.55022	0.0320364	1.44772	up
meta_1439		1.3573e-05	3.43746e-05	2.53257	1.3406	0.0223757	1.4665	up
meta_1441		1.13231e-05	2.95793e-05	2.61229	1.38531	0.0423437	1.48047	up
meta_1460		3.90617e-06	1.15304e-05	2.95183	1.56161	0.0153602	1.58063	up
meta_1479		9.12627e-05	5.73938e-05	0.628885	-0.669131	0.0379134	1.44046	down
meta_1488		7.34295e-06	4.20826e-05	5.73102	2.51879	0.0047384	1.56796	up
meta_1491		3.80664e-06	7.89765e-06	2.0747	1.05291	0.0209181	1.52823	up
meta_1496		9.94013e-06	1.646e-05	1.65592	0.727631	0.0199556	1.49951	up
meta_1497		1.77401e-05	4.72627e-05	2.66417	1.41369	0.0125922	1.51456	up
meta_1503		4.35381e-06	9.11215e-06	2.09292	1.06551	0.0247051	1.51242	up
meta_1519		4.78734e-05	0.000142652	2.97977	1.5752	0.012587	1.5552	up
meta_1525		1.06996e-05	1.61376e-05	1.50824	0.592869	0.0410634	1.42061	up
meta_1528		4.73542e-06	3.10206e-06	0.655075	-0.610269	0.0253874	1.50588	down
meta_1540		2.71557e-06	9.4074e-06	3.46425	1.79254	0.0126744	1.52011	up
meta_1551		4.63911e-06	1.07363e-05	2.31431	1.21058	0.00280243	1.61319	up
meta_1553		8.05756e-06	1.54285e-05	1.91479	0.937184	0.0250281	1.43902	up
meta_1569		4.49131e-05	6.86636e-05	1.52881	0.61241	0.0232089	1.42698	up
meta_1573		0.00117166	0.00230053	1.96348	0.973416	0.0290841	1.43972	up
meta_1575		1.17388e-05	3.3224e-05	2.83027	1.50094	0.00737371	1.59477	up
meta_1591	Maltotriose	0.000175686	0.00135709	7.72453	2.94945	0.0399204	1.51375	up
meta_1592		6.40055e-05	3.16087e-05	0.493844	-1.01787	0.0417367	1.36166	down
meta_1612		3.23431e-06	8.96117e-06	2.77066	1.47023	0.0250188	1.47566	up
meta_1617		3.3748e-06	5.90778e-06	1.75056	0.807816	0.0316442	1.46908	up
meta_1643		0.000137005	0.000356521	2.60225	1.37976	0.0195415	1.46437	up
meta_1657		9.03739e-06	5.00893e-05	5.54245	2.47052	0.0378281	1.51614	up
meta_1667	Raffinose	0.000967039	0.00811371	8.39027	3.06872	0.0422967	1.50784	up
meta_1669	1-Oleoyl-sn-glycero-3-phosphocholine	5.19344e-05	3.15514e-05	0.607524	-0.718986	0.035846	1.50914	down
meta_1676		5.20384e-05	0.000110997	2.13298	1.09287	0.0101059	1.50882	up
meta_1687		0.00460741	0.0114534	2.48586	1.31375	0.00726234	1.55866	up
meta_1694		4.54803e-06	1.27057e-05	2.79367	1.48216	0.0388233	1.47823	up
meta_1695		2.50513e-05	5.04445e-05	2.01365	1.00981	0.0154475	1.48726	up
meta_1699		8.49519e-06	1.516e-05	1.78454	0.835553	0.013376	1.54995	up
meta_1746		1.62213e-05	3.42638e-05	2.11227	1.0788	0.0146029	1.5905	up
meta_1747		0.000113281	0.00024397	2.15368	1.10681	0.0412054	1.41489	up
meta_1754		2.65453e-06	4.89921e-06	1.8456	0.884092	0.0152426	1.47598	up
meta_1763		0.000138143	0.000235363	1.70376	0.768724	0.00632964	1.61878	up
meta_1768		1.56554e-05	2.52043e-05	1.60994	0.687011	0.0201578	1.48113	up
meta_1771		2.93245e-06	5.17389e-06	1.76436	0.819144	0.00585034	1.59503	up
meta_1784		0.000172112	5.30577e-05	0.308274	-1.69771	0.035425	1.53795	down
meta_1786		0.000219252	0.000576789	2.63071	1.39545	0.00282139	1.57725	up
meta_1792		7.47831e-06	1.3117e-05	1.754	0.81065	0.00185199	1.61942	up
meta_1798	Ketoconazole	5.00379e-06	9.40865e-06	1.88031	0.910967	0.0164143	1.54751	up
meta_1800		1.05697e-05	2.40087e-05	2.27147	1.18363	0.00180372	1.6106	up
meta_1813		1.482e-05	5.57833e-05	3.76406	1.91229	0.0405099	1.48279	up
meta_1831		0.000266088	0.000653129	2.45457	1.29547	0.0102489	1.55395	up
meta_1832		2.76022e-05	5.88401e-05	2.13172	1.09202	0.0310282	1.46379	up
meta_1841		5.22951e-06	8.53054e-06	1.63123	0.705962	0.0328167	1.4375	up
meta_1849		3.40346e-05	1.09303e-05	0.321153	-1.63867	0.0028982	1.58812	down
meta_1862		6.60677e-05	0.000132701	2.00857	1.00617	0.0230194	1.53183	up
meta_1871		0.000616493	0.000932278	1.51223	0.596676	0.0414188	1.37237	up
meta_1872		1.35652e-05	3.38109e-05	2.49248	1.31758	0.0133646	1.50346	up
meta_1873		1.6118e-05	9.1767e-06	0.569343	-0.812629	0.0176682	1.51644	down
meta_1875		0.00291531	0.00122805	0.42124	-1.24729	0.00773306	1.58618	down
meta_1876		0.00187851	0.000687048	0.365742	-1.4511	0.0244299	1.46664	down
meta_1882		2.57545e-05	5.04655e-05	1.95948	0.970473	0.0149461	1.5417	up
meta_1883		2.94685e-06	1.38215e-06	0.469024	-1.09227	0.0275468	1.5255	down
meta_1895		4.7897e-05	0.000139747	2.91766	1.54481	0.0327243	1.43395	up
meta_1898		1.49353e-05	2.56131e-05	1.71494	0.77816	0.0367864	1.5344	up
meta_1905		5.09405e-05	0.00018654	3.66192	1.8726	0.0180108	1.50507	up
meta_1925		1.98312e-05	3.87763e-05	1.95531	0.9674	0.0190808	1.45942	up
meta_1931		2.02221e-05	3.84276e-05	1.90027	0.926205	0.00462162	1.57314	up
meta_1940		3.82233e-06	7.44136e-06	1.94681	0.961112	0.0161027	1.49496	up
meta_1942		3.6214e-06	8.09318e-06	2.23482	1.16016	0.0220361	1.46148	up
meta_1955		6.48183e-06	2.82325e-05	4.35564	2.12288	0.000103237	1.64423	up
meta_1958		3.09508e-05	1.68624e-05	0.544814	-0.876163	0.0104166	1.62537	down
meta_1964		1.45947e-05	4.58262e-05	3.13991	1.65072	0.0292187	1.4436	up
meta_1965		2.28623e-05	5.17423e-05	2.26321	1.17837	0.0271799	1.51057	up
meta_1967	.beta.-Cryptoxanthin	0.000285818	0.000114574	0.400865	-1.31881	0.0472981	1.35829	down
meta_1981		3.84147e-06	6.60852e-06	1.72031	0.782669	0.00465071	1.57715	up
meta_1982		3.46567e-05	2.11957e-05	0.61159	-0.709364	0.0119568	1.52084	down
meta_1988		8.97563e-06	2.49686e-05	2.78182	1.47603	0.0114595	1.56777	up
meta_1991		5.8465e-05	0.000138513	2.36916	1.24437	0.0140603	1.49244	up
meta_2040		1.86763e-06	8.6411e-06	4.62678	2.21001	0.000299196	1.64871	up
meta_2045		3.27248e-06	6.25015e-06	1.90991	0.933506	0.0188173	1.53504	up
meta_2054		1.631e-05	7.80047e-06	0.478264	-1.06412	0.0195051	1.48331	down
meta_2060		4.65787e-05	0.000104629	2.24629	1.16755	0.00628444	1.61413	up
meta_2079		3.08833e-05	5.65135e-05	1.82991	0.87177	0.0261204	1.43263	up
meta_2088		3.02661e-05	7.74044e-05	2.55746	1.35471	0.00494523	1.58681	up
meta_2102		4.76111e-05	2.57079e-05	0.539955	-0.889089	0.0380041	1.39145	down
meta_2103		3.86137e-06	1.15238e-05	2.98439	1.57743	0.00147232	1.5925	up
meta_2105		1.71631e-05	8.16301e-06	0.475615	-1.07213	0.0408268	1.45597	down
meta_2112		6.19811e-06	9.13573e-05	14.7395	3.88162	0.03454	1.53203	up
meta_2121		5.10893e-06	3.11503e-06	0.609722	-0.713776	0.0413265	1.39471	down
meta_2126		5.52285e-06	1.08813e-05	1.97024	0.978374	0.0352705	1.39997	up
meta_2129		7.40476e-06	1.30156e-05	1.75773	0.813717	0.0085724	1.51848	up
meta_2132		1.45081e-05	4.20344e-05	2.89731	1.53471	0.0470808	1.38119	up
meta_2137		8.35183e-06	1.80843e-05	2.16532	1.11458	0.0354335	1.3973	up
meta_2150		5.48969e-06	1.1397e-05	2.07608	1.05386	0.0119921	1.51143	up
meta_2152		1.71082e-06	4.78633e-06	2.79767	1.48423	0.00143018	1.60825	up
meta_2153		1.7383e-05	2.80416e-05	1.61316	0.689886	0.0308749	1.4454	up
meta_2169		5.79556e-06	1.82313e-05	3.14575	1.6534	0.00159359	1.60165	up
meta_2174		7.23905e-06	1.33871e-05	1.84928	0.886966	0.0496906	1.36394	up
meta_2179		3.96239e-06	9.30561e-06	2.34848	1.23173	0.0310516	1.41496	up
meta_2182		1.53952e-05	6.25356e-06	0.406202	-1.29973	0.010286	1.5154	down
meta_2189		5.1755e-06	5.44235e-05	10.5156	3.39446	0.0147998	1.59316	up
meta_2201		0.000162249	0.000321846	1.98365	0.988159	0.0205186	1.48822	up
meta_2210	Stachyose	3.41158e-06	7.5367e-06	2.20915	1.14349	0.00736155	1.54153	up
meta_2212		9.05567e-06	1.82386e-05	2.01405	1.0101	0.00358928	1.56451	up
meta_2215		2.4514e-06	6.84964e-06	2.79417	1.48242	0.0126636	1.51201	up
meta_2230		2.40191e-06	8.67731e-06	3.61268	1.85307	0.0124854	1.51107	up
meta_2234		1.14841e-05	2.04798e-05	1.78332	0.834567	0.0259681	1.43429	up
meta_2243		1.94223e-06	3.83103e-06	1.97249	0.980018	0.0451044	1.34863	up
meta_2248		3.43533e-06	6.5312e-06	1.90118	0.926898	0.0240972	1.46234	up
meta_2261		3.76208e-06	6.8853e-06	1.83018	0.871989	0.0460923	1.37663	up
meta_2267		3.93591e-06	1.58879e-05	4.03664	2.01316	0.0375371	1.51951	up
meta_2274		1.66527e-06	4.98013e-06	2.99057	1.58042	0.0128914	1.56252	up
meta_2309		3.53869e-05	5.69319e-05	1.60884	0.686022	0.0301836	1.45202	up
meta_2313		3.17711e-06	5.98506e-06	1.88381	0.913653	0.0349897	1.51598	up
meta_2320		1.03595e-05	1.90313e-05	1.83709	0.877419	0.021594	1.43085	up
meta_2325		9.0791e-06	5.60502e-06	0.617354	-0.69583	0.0458045	1.49897	down
meta_2329		6.66697e-05	0.00012176	1.82631	0.868934	0.0479202	1.44849	up
meta_2337		1.38043e-05	2.70676e-05	1.96081	0.971448	0.0159279	1.49823	up
meta_2340		2.1506e-05	0.000193457	8.99546	3.1692	0.0459849	1.4986	up
meta_2341		1.33349e-05	2.67226e-05	2.00396	1.00285	0.00331855	1.60586	up
meta_2344		9.25438e-06	2.58701e-05	2.79544	1.48308	0.00604685	1.54757	up
meta_2355		1.80808e-06	3.82657e-06	2.11638	1.0816	0.0166924	1.54447	up
meta_2361		9.2278e-05	0.000235955	2.557	1.35445	0.0135099	1.53866	up
meta_2367		8.64459e-06	1.80193e-05	2.08446	1.05968	0.0125658	1.53497	up
meta_2385		8.6573e-05	0.000148664	1.71721	0.780064	0.0379744	1.43722	up
meta_2391		6.99302e-06	1.78183e-05	2.54801	1.34937	0.0230902	1.55331	up
meta_2401		7.50176e-06	1.41176e-05	1.88191	0.912198	0.000705532	1.61184	up
meta_2402		9.71001e-06	2.64781e-05	2.72689	1.44726	0.0130599	1.55198	up
meta_2436		2.64568e-05	4.28965e-05	1.62138	0.697224	0.0252167	1.5633	up
meta_2449		8.86618e-06	1.63755e-05	1.84696	0.885151	0.0133864	1.52244	up
meta_2456		8.71907e-05	0.000175583	2.01379	1.00991	0.0230925	1.58122	up
meta_2472		0.0014667	0.00283389	1.93216	0.950213	0.0164938	1.47974	up
meta_2476		0.000542712	0.000243644	0.448938	-1.15541	0.0059485	1.58534	down
meta_2501		3.80277e-06	1.08357e-05	2.84942	1.51067	0.00109554	1.61451	up
meta_2510		1.50688e-05	2.26491e-05	1.50305	0.587894	0.00635362	1.5816	up
meta_2530		8.27484e-05	0.000253979	3.06929	1.6179	0.0049113	1.59703	up
meta_2531		0.00148643	0.000589588	0.396646	-1.33408	0.00360243	1.586	down
meta_2543		3.85186e-05	6.69127e-05	1.73715	0.796725	0.02359	1.45686	up
meta_2550		0.000177551	8.7033e-05	0.490185	-1.0286	0.0328591	1.51691	down
meta_2572		5.62762e-05	0.000272806	4.84763	2.27728	0.0139986	1.54783	up
meta_2596		2.41506e-06	4.69457e-06	1.94387	0.958933	0.0355069	1.3965	up
meta_2606		8.72442e-07	2.35136e-06	2.69515	1.43037	0.0384309	1.37743	up
meta_2621		2.3311e-05	4.72176e-05	2.02555	1.01831	0.0375703	1.41843	up
meta_2625		1.17724e-05	2.57213e-05	2.18488	1.12755	0.0142855	1.567	up
meta_2629		6.04666e-06	1.41809e-05	2.34524	1.22973	0.00220488	1.59697	up
meta_2645		3.21788e-06	5.90803e-06	1.836	0.876568	0.0472772	1.48067	up
meta_2647		7.30165e-05	0.000635874	8.70864	3.12245	0.0299536	1.56187	up
meta_2648		5.2908e-05	0.000156014	2.94878	1.56012	0.000961565	1.64476	up
meta_2649		3.15256e-05	8.43154e-05	2.67451	1.41927	0.0268948	1.54487	up
meta_2650		2.52216e-05	7.47268e-05	2.96281	1.56697	0.0278224	1.49323	up
meta_2651		1.9346e-05	5.04963e-05	2.61017	1.38415	0.00417422	1.56268	up
meta_2652		8.64967e-06	2.71194e-05	3.13531	1.64861	0.00333073	1.60659	up
meta_2677		4.63448e-06	1.11831e-05	2.41302	1.27084	0.00197336	1.59883	up
meta_2683		7.43705e-06	1.18281e-05	1.59043	0.669419	0.0203202	1.56185	up
meta_2691		0.000173844	9.61274e-05	0.552952	-0.854775	0.0352354	1.42079	down
meta_2695		2.87591e-06	1.94184e-05	6.75208	2.75533	0.0434327	1.50925	up
meta_2706		6.71802e-06	4.42058e-06	0.658019	-0.6038	0.00233414	1.5784	down
meta_2707		1.69458e-05	0.000124642	7.35534	2.87879	0.0174963	1.6038	up
meta_2736		1.01669e-05	4.30749e-06	0.42368	-1.23895	0.013756	1.50204	down
meta_2748		3.33723e-06	9.64455e-06	2.88999	1.53106	0.00408904	1.61242	up
meta_2753	1,2-dioleoyl-sn-glycero-3-phosphatidylcholine	1.08245e-05	5.65231e-06	0.522176	-0.937391	0.00974381	1.5179	down
meta_2766		4.99591e-06	2.29711e-06	0.459799	-1.12093	0.0367577	1.51777	down
meta_2770		1.23544e-06	4.89406e-06	3.96139	1.98601	0.0258367	1.52244	up
meta_2775		1.3678e-06	3.25438e-06	2.37929	1.25053	0.00717232	1.59042	up
meta_2784		1.32371e-05	6.37739e-06	0.481781	-1.05355	0.0470535	1.36285	down
meta_2788		5.28735e-06	3.03639e-05	5.74275	2.52174	0.0318173	1.52346	up
meta_2791		4.00371e-05	1.81272e-05	0.45276	-1.14318	0.00593071	1.54647	down
meta_2792		4.72807e-05	1.91071e-05	0.40412	-1.30714	0.0049258	1.5577	down
meta_2801		6.02797e-06	9.17406e-06	1.52192	0.605889	0.0102867	1.52951	up
meta_2807		7.67172e-06	3.97278e-06	0.517848	-0.9494	0.00464301	1.62267	down
meta_2808		1.08491e-05	5.69862e-06	0.525264	-0.928886	0.00427718	1.56613	down
meta_2809		6.85853e-06	3.9806e-06	0.580388	-0.784911	0.0264756	1.50162	down
meta_2810		4.36824e-06	2.40234e-06	0.549957	-0.862608	0.0357754	1.43409	down
meta_2827		5.27364e-06	3.10181e-06	0.588173	-0.765688	0.00290638	1.5816	down
meta_2833		1.95974e-06	5.72553e-06	2.92157	1.54674	0.0110276	1.55957	up
meta_2835		3.19446e-06	1.20316e-06	0.376638	-1.40875	0.00157464	1.60522	down
meta_2882		3.40185e-06	1.56485e-06	0.46	-1.12029	0.00569032	1.56543	down
meta_2885		2.91383e-06	6.17347e-06	2.11868	1.08317	0.020468	1.46862	up
meta_2887		2.32571e-06	1.11737e-05	4.8044	2.26436	0.0228476	1.58035	up
meta_2896		1.25757e-05	4.5431e-05	3.61259	1.85303	0.00125316	1.60679	up
meta_2908		9.49115e-06	1.66014e-05	1.74914	0.806646	0.0141807	1.55801	up
meta_2924		5.91883e-06	1.56079e-05	2.63699	1.39889	0.0219693	1.47939	up
meta_2930		6.2726e-06	1.5755e-05	2.51172	1.32868	0.0064263	1.57167	up
meta_2935		3.22068e-06	8.52559e-06	2.64714	1.40443	0.000661513	1.63026	up
meta_2939		7.32569e-05	4.59162e-05	0.626783	-0.673962	0.0425302	1.40087	down
meta_2945		4.16357e-06	1.04545e-05	2.51095	1.32823	0.0368993	1.46353	up
meta_2954		3.00204e-06	6.99504e-06	2.3301	1.22039	0.0152377	1.54374	up
meta_2956		3.08894e-06	4.93342e-06	1.59713	0.675478	0.0451037	1.46063	up
meta_2961		1.62594e-05	4.38679e-05	2.698	1.43189	0.0291383	1.48932	up
meta_2975		1.25462e-05	3.32232e-05	2.64806	1.40494	0.0250871	1.50151	up
meta_2977		2.75181e-05	8.12897e-06	0.295404	-1.75924	0.00334473	1.56579	down
meta_2980		4.54984e-05	7.32104e-05	1.60908	0.686233	0.0497655	1.39009	up
meta_2987		2.62911e-05	5.80335e-05	2.20734	1.14231	0.00218782	1.60199	up
meta_2995		5.44389e-06	1.02096e-05	1.87542	0.907215	0.020058	1.45808	up
meta_3004		1.63838e-05	0.000143191	8.73979	3.1276	0.0187347	1.5893	up
meta_3006		1.12746e-05	4.07604e-05	3.61525	1.85409	0.0013396	1.61959	up
meta_3018		3.91638e-06	5.92259e-06	1.51226	0.596706	0.0464792	1.41587	up
meta_3029		7.1375e-05	2.86911e-05	0.401977	-1.31482	0.0463701	1.41618	down
meta_3031		1.9345e-05	5.24461e-05	2.71109	1.43887	0.0112383	1.52375	up
meta_3037		3.18411e-06	7.15521e-06	2.24716	1.1681	0.0457652	1.47376	up
meta_3038		5.69189e-05	3.29375e-05	0.578675	-0.789175	0.0372125	1.44031	down
meta_3039		2.78035e-06	4.89618e-06	1.761	0.816392	0.022449	1.50386	up
meta_3041		1.5558e-05	5.90916e-05	3.79816	1.9253	0.000563969	1.62325	up
meta_3042		1.62962e-05	4.4331e-05	2.72032	1.44378	0.00174595	1.59704	up
meta_3043		1.26403e-06	6.83149e-06	5.40454	2.43417	0.0130623	1.58182	up
meta_3045		1.92789e-06	8.66329e-06	4.49367	2.1679	0.019277	1.59396	up
meta_3056		1.04599e-05	0.00013128	12.5507	3.6497	0.0451697	1.5142	up
meta_3070		1.70328e-06	7.43405e-06	4.36454	2.12583	0.0126058	1.59496	up
meta_3076		3.67659e-05	0.00022495	6.11845	2.61317	0.0101348	1.59183	up
meta_3097		8.5884e-06	5.16877e-05	6.01831	2.58936	0.013943	1.58792	up
meta_3109		7.14891e-06	1.8643e-05	2.60781	1.38284	0.0397793	1.491	up
meta_3113		3.71993e-06	1.99834e-05	5.37199	2.42546	0.00111724	1.6271	up
meta_3117		4.62327e-06	9.73785e-06	2.10627	1.07469	0.00422515	1.59695	up
meta_3119		5.2218e-05	0.000342005	6.54956	2.7114	0.0207785	1.57175	up
meta_3120		1.0916e-05	5.30891e-05	4.86342	2.28197	0.00723325	1.5967	up
meta_3129		2.35115e-05	3.55588e-05	1.5124	0.59684	0.0367423	1.42614	up
meta_3139		2.87334e-05	1.71481e-05	0.596801	-0.744678	0.00504544	1.592	down
meta_3143		1.43138e-05	8.71496e-05	6.08852	2.60609	0.0305038	1.54579	up
meta_3148		2.31769e-06	5.2851e-06	2.28033	1.18924	0.0243737	1.52197	up
meta_3153		2.95047e-05	1.752e-05	0.593805	-0.751939	0.0272501	1.46718	down
meta_3154		2.3225e-06	7.6137e-06	3.27824	1.71292	0.0136143	1.52113	up
meta_3164		1.58433e-06	9.77686e-06	6.17097	2.6255	0.0257737	1.57258	up
meta_3165		2.53743e-05	0.000157126	6.19233	2.63048	0.024235	1.55213	up
meta_3173		9.91876e-06	3.92272e-05	3.95485	1.98362	0.00647069	1.58334	up
meta_3175		1.54525e-06	3.36708e-06	2.17899	1.12366	0.0254882	1.50007	up
meta_3183		3.76049e-06	1.61172e-05	4.28594	2.09961	0.0311929	1.52443	up
meta_3194		8.66452e-07	5.17872e-06	5.97693	2.57941	0.0409915	1.50954	up
meta_3200		6.29981e-07	4.54658e-06	7.21701	2.8514	0.00873893	1.57477	up
meta_3201		2.58361e-06	5.74945e-06	2.22536	1.15404	0.00441842	1.6043	up
meta_3212		2.47089e-06	1.15311e-05	4.66679	2.22243	0.0137106	1.56935	up
meta_3224		6.85422e-06	3.42109e-06	0.499122	-1.00254	0.0169455	1.47664	down
meta_3227		1.93136e-05	5.50132e-06	0.284842	-1.81177	0.0146085	1.55059	down
meta_3240		2.25498e-06	9.62267e-06	4.2673	2.09332	0.010151	1.58094	up
meta_3242		2.08579e-06	9.22987e-06	4.42512	2.14572	0.0204108	1.5777	up
meta_3243		3.94702e-06	6.76792e-06	1.71469	0.777949	0.0199307	1.49045	up
meta_3244		1.90049e-06	4.91118e-06	2.58417	1.3697	0.0205906	1.56638	up
meta_3252		1.36635e-06	5.12377e-06	3.74998	1.90688	0.036361	1.50884	up
meta_3256		2.6749e-06	4.68272e-06	1.75062	0.807863	0.00427793	1.56292	up
meta_3267		4.88655e-06	1.06303e-05	2.17542	1.1213	0.0315331	1.46079	up
meta_3283		4.84899e-06	3.17608e-06	0.654998	-0.610436	0.0119168	1.59293	down
meta_3305		2.855e-05	1.63028e-05	0.571027	-0.808369	0.00887908	1.52592	down
meta_3311		5.33571e-06	2.48515e-06	0.465758	-1.10235	0.0357324	1.42412	down
meta_3312		3.11572e-06	9.42418e-06	3.02471	1.5968	0.00654391	1.5757	up
meta_3314		2.35143e-06	7.31082e-06	3.1091	1.6365	0.00706896	1.58397	up
meta_3340		5.12809e-05	0.000140428	2.73841	1.45334	0.0198038	1.49763	up
meta_3357		4.14735e-06	7.82151e-06	1.88591	0.915259	0.00698861	1.5465	up

## Sheet: C18-0_vs_C18-1
Supplementary Table 4: List of differentially accumulated metabolites (DAMs) for C18-0_vs_C18-1.
Meta_ID	Meta_name	C18-0_Mean	C18-1_Mean	Fold_change	log2FC	Pvalue	VIP	regulated
meta_9	Succinic semialdehyde	2.49287e-05	5.09664e-05	2.04449	1.03174	0.0214782	1.88298	up
meta_15		3.41146e-05	7.14673e-05	2.09492	1.06689	0.013219	1.877	up
meta_58	1,3,5-Benzenetriol	0.000301856	0.000683077	2.26292	1.17819	0.00764266	1.89565	up
meta_65		0.00148813	0.00294159	1.9767	0.983092	0.00150963	1.93688	up
meta_76	D-Aspartic acid	0.000105725	0.00016663	1.57607	0.656329	0.00242278	1.90808	up
meta_95		4.57516e-05	7.59735e-05	1.66057	0.731675	0.00262294	1.89004	up
meta_104		6.2932e-06	1.00627e-05	1.59898	0.677151	0.0037069	1.90725	up
meta_152	D-Mannose	5.35849e-05	0.00036923	6.89056	2.78462	0.0465712	1.7929	up
meta_174		1.73066e-06	3.16258e-05	18.2738	4.19171	0.0140771	1.90478	up
meta_181	Pyridoxine	7.26965e-05	4.39276e-05	0.60426	-0.726758	0.00146038	1.92193	down
meta_193	L-Pyroglutamic acid	5.78268e-05	3.05106e-05	0.527621	-0.922426	0.0412861	1.75868	down
meta_203	L-Citrulline	5.30512e-05	0.000171681	3.23613	1.69427	0.0217183	1.87795	up
meta_204	3-Hydroxy-4-methoxycinnamic acid	7.11662e-05	0.000114864	1.61402	0.690662	0.0147246	1.87977	up
meta_207	Arecoline	1.6269e-05	5.66515e-05	3.48217	1.79999	0.0291409	1.81132	up
meta_213	Methomyl	0.000425008	0.000972716	2.2887	1.19453	0.004835	1.91773	up
meta_219		0.00127047	0.000765708	0.602698	-0.730493	0.0353258	1.77241	down
meta_224	Phosphorylcholine	0.000578217	0.000283012	0.489456	-1.03075	0.0305525	1.72183	down
meta_271	N-Methylanthranilic Acid	4.14418e-06	2.43988e-06	0.588749	-0.764275	0.028746	1.6928	down
meta_282	Acetoin	2.28446e-05	5.60317e-05	2.45274	1.29439	0.00844036	1.89316	up
meta_291	Alpha-D-Glucose	0.000374849	0.000917042	2.44643	1.29068	0.0107856	1.88794	up
meta_343	Glucosaminic acid	0.000119928	6.14732e-05	0.512584	-0.964139	0.0142274	1.79105	down
meta_348		1.45812e-05	3.16265e-05	2.16899	1.11702	0.0139383	1.90634	up
meta_353	5-L-Glutamyl-L-alanine	1.90183e-05	2.85806e-05	1.5028	0.587651	0.0193054	1.81902	up
meta_361	Spermidine	2.06955e-05	1.23042e-05	0.594534	-0.75017	0.01208	1.81734	down
meta_404		0.000780808	0.000320576	0.410569	-1.2843	0.0209218	1.73209	down
meta_435	3,5-Dimethoxy-4-hydroxycinnamic acid	7.22334e-05	0.000378816	5.24433	2.39076	0.00010444	1.96025	up
meta_447	Ile-Leu	1.25231e-05	4.56975e-06	0.364906	-1.4544	0.00151476	1.9034	down
meta_456		2.85209e-05	6.04223e-05	2.11853	1.08306	0.0228474	1.83607	up
meta_458	Abscisic Acid (cis,trans)	3.89568e-05	6.38835e-05	1.63985	0.713568	0.020712	1.85723	up
meta_506		0.000385581	0.000873246	2.26475	1.17935	0.00719159	1.89314	up
meta_514	D-Glucose 6-phosphate	1.50319e-05	2.67469e-05	1.77934	0.831344	0.0013951	1.90538	up
meta_515	Beta-D-Fructose 6-phosphate	5.35433e-06	8.05632e-06	1.50464	0.589415	0.0051548	1.8923	up
meta_517	Pro-Tyr	9.63868e-06	2.16057e-05	2.24156	1.16451	0.00623661	1.85738	up
meta_523	Phe-Pro	9.43943e-05	0.000222038	2.35224	1.23403	0.00271301	1.88211	up
meta_530	Val-Phe	0.00138667	0.0022733	1.6394	0.713164	0.0188633	1.85516	up
meta_587		0.000169984	0.000366635	2.15688	1.10895	0.00440853	1.9097	up
meta_592	Itaconic acid	2.14518e-05	4.3602e-05	2.03255	1.02329	0.0118895	1.81346	up
meta_604	2'-O-methyladenosine	5.20391e-05	2.90678e-05	0.558577	-0.840171	0.011065	1.84225	down
meta_609	Ile-Asn	0.000143402	9.47277e-05	0.660576	-0.598203	0.0352755	1.8	down
meta_637		0.000697725	0.00161623	2.31643	1.2119	0.00553962	1.8893	up
meta_639	Amiloride	2.421e-05	0.000100963	4.17029	2.06015	0.0454542	1.68061	up
meta_645		1.76312e-06	1.16884e-05	6.62941	2.72888	0.0242717	1.86989	up
meta_656		0.000172235	9.28564e-05	0.539125	-0.891309	0.0401516	1.63409	down
meta_657		9.7739e-05	6.36629e-05	0.651356	-0.618481	0.0084015	1.92552	down
meta_658	Gly-Arg	3.38009e-05	1.9884e-05	0.588269	-0.765453	0.0194076	1.78689	down
meta_661		3.87125e-05	2.28561e-05	0.590406	-0.76022	0.00322807	1.94917	down
meta_705		4.06528e-06	6.80284e-06	1.6734	0.742783	0.0257667	1.70574	up
meta_706	Alizarin	2.12068e-05	3.31e-05	1.56082	0.642303	0.017934	1.76731	up
meta_718		0.0036795	0.00956962	2.60079	1.37895	0.00114372	1.9251	up
meta_720		0.000232658	0.000125301	0.538563	-0.892814	0.035675	1.66141	down
meta_731	Trp-Cys	8.11352e-05	0.000190696	2.35035	1.23288	0.00123462	1.92601	up
meta_732	D-Biotin	7.26574e-05	0.000125166	1.72268	0.784656	0.0144591	1.77584	up
meta_741	2-Phenylacetamide	8.95754e-06	2.1104e-05	2.35601	1.23634	0.000840763	1.92482	up
meta_743	Val-Glu	1.25638e-05	2.23717e-05	1.78065	0.832403	0.0256255	1.83177	up
meta_786		3.42527e-05	8.05638e-05	2.35204	1.23392	0.00725455	1.84145	up
meta_794		0.000143314	0.000319633	2.23029	1.15723	0.0123157	1.80102	up
meta_806		0.00118122	0.00303688	2.57098	1.36232	0.000327687	1.94753	up
meta_813	Isomaltose	0.00340272	0.00810687	2.38246	1.25245	0.0139578	1.86752	up
meta_824		2.82982e-05	6.50343e-05	2.29817	1.20049	0.000227579	1.94967	up
meta_825	Zidovudine	1.12037e-05	2.56141e-05	2.28623	1.19297	0.00911509	1.86132	up
meta_828	Phenethyl Caffeiate	3.40617e-06	9.12677e-06	2.67948	1.42195	0.0399007	1.77167	up
meta_834		4.80388e-06	2.45577e-05	5.11204	2.3539	0.00961466	1.85853	up
meta_868		0.000282254	0.000988483	3.50211	1.80822	0.00213644	1.89647	up
meta_890		0.000182338	0.000277875	1.52396	0.607821	0.047135	1.69992	up
meta_912		1.82836e-05	4.19648e-05	2.29522	1.19863	0.0068674	1.87991	up
meta_913	Arg-Cys	1.97379e-05	1.1773e-05	0.596469	-0.745482	0.0465848	1.68459	down
meta_941		9.43219e-06	1.82999e-05	1.94016	0.956172	0.000476764	1.95729	up
meta_970		3.19143e-06	7.87578e-06	2.46779	1.30322	0.0110143	1.81314	up
meta_985	Sucrose	0.00435937	0.010713	2.45747	1.29717	0.015311	1.86884	up
meta_991		0.00042144	0.000263968	0.626348	-0.674964	0.0163187	1.84875	down
meta_996		0.000519738	0.00166098	3.1958	1.67618	0.013754	1.90453	up
meta_997		0.000413655	0.000907636	2.19419	1.13369	0.000165871	1.9545	up
meta_1001		3.24455e-05	5.9896e-05	1.84605	0.88444	0.0251643	1.77839	up
meta_1007		0.0196335	0.0325978	1.66032	0.731462	0.00142674	1.92539	up
meta_1009	Cellobiose	0.000910963	0.00557921	6.12452	2.6146	0.0412821	1.8105	up
meta_1010		0.000289528	0.000723835	2.50006	1.32196	0.0205953	1.7947	up
meta_1059		0.00018079	0.00051951	2.87355	1.52283	0.0078948	1.91561	up
meta_1072		7.63851e-06	1.99865e-05	2.61655	1.38767	0.00937222	1.87916	up
meta_1081		0.00010662	0.000194439	1.82366	0.866839	0.00171612	1.94163	up
meta_1088		0.000574933	0.00128173	2.22936	1.15663	0.0204909	1.87671	up
meta_1091		0.000147902	0.00038589	2.60909	1.38355	0.00149501	1.92575	up
meta_1103		4.02087e-05	2.17706e-05	0.541441	-0.885125	0.001807	1.91471	down
meta_1109	Sophoraflavanone B	9.63294e-06	5.35841e-06	0.556259	-0.846172	0.0493117	1.73676	down
meta_1126		1.22873e-05	2.32172e-05	1.88952	0.918024	0.0285849	1.68766	up
meta_1127		4.01915e-05	0.000115161	2.86529	1.51868	0.0101346	1.84799	up
meta_1152		0.000204628	0.000337003	1.64691	0.719759	0.00925953	1.84369	up
meta_1158		5.93753e-05	9.79732e-05	1.65007	0.722524	0.0464074	1.61378	up
meta_1164		4.50895e-06	6.92096e-06	1.53494	0.618181	0.0494675	1.61097	up
meta_1165		8.47246e-05	0.000156078	1.84218	0.881413	0.0164998	1.8983	up
meta_1183		4.20065e-06	1.15766e-05	2.75592	1.46253	0.00102929	1.93125	up
meta_1187		6.7933e-05	4.00848e-05	0.590064	-0.761056	0.00393628	1.90958	down
meta_1189		0.00105051	0.00454908	4.33033	2.11448	0.00139919	1.9532	up
meta_1203	Neolinustatin	6.50516e-05	0.00017022	2.61669	1.38774	0.000846594	1.92017	up
meta_1209		0.000294043	0.000159167	0.541304	-0.885489	0.00527332	1.91791	down
meta_1235		1.75024e-05	6.05216e-05	3.45791	1.7899	0.00500722	1.88941	up
meta_1268		6.58088e-06	3.19562e-05	4.85591	2.27974	0.00101961	1.93614	up
meta_1286		1.10109e-05	2.10685e-05	1.91342	0.936155	0.0146078	1.90702	up
meta_1321		5.46568e-05	0.000142752	2.61179	1.38504	0.000771175	1.94824	up
meta_1339		6.39877e-06	1.68198e-05	2.62859	1.39429	0.0234164	1.82118	up
meta_1359		7.7531e-06	1.45946e-05	1.88243	0.912593	0.00920074	1.92149	up
meta_1375		5.59244e-06	4.36193e-05	7.79968	2.96341	0.00096923	1.96207	up
meta_1391		1.97623e-05	3.59362e-05	1.81843	0.862692	0.0286134	1.69623	up
meta_1406		4.99392e-06	1.63826e-06	0.32805	-1.60801	0.00740428	1.89736	down
meta_1408	RU-0211	2.38883e-05	5.36602e-05	2.2463	1.16755	0.0330807	1.70348	up
meta_1410		9.87138e-07	2.15938e-06	2.18751	1.12929	0.00204891	1.90406	up
meta_1413		7.59369e-05	0.000125392	1.65127	0.723575	0.00629298	1.86715	up
meta_1420		2.68524e-05	0.000108818	4.05244	2.01879	0.00710496	1.92803	up
meta_1422		2.55693e-05	4.69599e-05	1.83658	0.877018	0.0235072	1.81851	up
meta_1434		2.06289e-05	5.1631e-05	2.50284	1.32357	0.0336143	1.72068	up
meta_1458		8.22065e-06	5.01055e-06	0.609508	-0.714282	0.0418855	1.69285	down
meta_1468		2.54366e-06	5.45821e-06	2.14581	1.10152	0.0130232	1.79609	up
meta_1477		8.82985e-06	2.53213e-05	2.86769	1.51989	0.0019517	1.89764	up
meta_1498		1.01659e-05	2.26322e-05	2.22629	1.15464	0.0442016	1.62017	up
meta_1523		6.41156e-06	1.26926e-05	1.97964	0.985239	0.0325317	1.78175	up
meta_1590		8.27206e-06	1.66029e-05	2.0071	1.00511	0.0135622	1.81446	up
meta_1611	Malvidin 3-O-glucoside cation	6.65796e-06	4.15735e-05	6.24418	2.64251	0.00776148	1.89184	up
meta_1651	G-418	4.49828e-05	7.57684e-05	1.68439	0.752223	0.0175171	1.77047	up
meta_1672		9.94161e-06	3.47175e-05	3.49214	1.80411	0.0487538	1.76931	up
meta_1673		8.10641e-05	0.000180095	2.22164	1.15162	0.00262338	1.88535	up
meta_1688		3.78493e-05	9.67954e-05	2.55739	1.35467	0.0118042	1.78828	up
meta_1690		2.86816e-06	4.62674e-06	1.61314	0.689872	0.0382249	1.6822	up
meta_1717		4.93727e-06	1.3209e-05	2.67537	1.41974	0.0204113	1.87077	up
meta_1738		2.62613e-05	1.52175e-05	0.579465	-0.787206	0.0439093	1.73727	down
meta_1739	1-Palmitoyllysophosphatidylcholine	3.49702e-06	2.21427e-06	0.633187	-0.659296	0.0228429	1.71929	down
meta_1778		2.29217e-06	8.814e-06	3.84527	1.94308	0.0139412	1.91179	up
meta_1793		1.63394e-05	6.76351e-05	4.1394	2.04942	0.00208231	1.9461	up
meta_1797		5.86521e-06	1.71316e-05	2.92088	1.5464	0.00338152	1.94198	up
meta_1805		2.06652e-05	1.23883e-05	0.599474	-0.738231	0.0301325	1.72655	down
meta_1815		3.3593e-05	5.04117e-05	1.50066	0.585596	0.0170967	1.75398	up
meta_1830		1.31131e-05	5.76112e-06	0.43934	-1.18659	0.00525869	1.91194	down
meta_1845		4.47658e-05	9.93279e-05	2.21883	1.1498	0.010318	1.92512	up
meta_1902		8.56159e-06	2.18058e-05	2.54693	1.34876	0.0307501	1.7967	up
meta_1915		5.57372e-06	9.46164e-06	1.69755	0.763451	0.00873901	1.90422	up
meta_1933		4.14076e-05	7.20397e-05	1.73977	0.798895	0.00967478	1.81039	up
meta_1979		1.04342e-05	1.86977e-05	1.79196	0.841536	0.0296315	1.68592	up
meta_2005		1.59239e-05	0.000101521	6.37537	2.67251	0.036946	1.82411	up
meta_2049		6.74401e-05	0.000120801	1.79123	0.840948	0.00891789	1.81557	up
meta_2052		1.48029e-05	9.32248e-06	0.629774	-0.667094	0.0397921	1.69863	down
meta_2072		8.78806e-06	2.03467e-05	2.31526	1.21118	0.0106868	1.84582	up
meta_2089		0.00202595	0.00109112	0.538569	-0.892796	0.0218057	1.81454	down
meta_2099		0.000130621	6.30608e-05	0.482775	-1.05058	0.00593793	1.86091	down
meta_2116		1.36219e-05	2.70985e-05	1.98934	0.992287	0.0393281	1.65016	up
meta_2125		6.39373e-06	1.30224e-05	2.03675	1.02627	0.0498013	1.71665	up
meta_2132		1.50455e-05	4.39423e-05	2.92062	1.54628	0.041199	1.75448	up
meta_2153		5.84875e-05	3.62712e-05	0.620154	-0.689302	0.0230414	1.79835	down
meta_2244		5.56627e-06	9.42481e-06	1.6932	0.759753	0.0246468	1.79201	up
meta_2276		9.28448e-06	3.59981e-05	3.87723	1.95503	0.0488259	1.75591	up
meta_2282		1.027e-05	1.92501e-05	1.8744	0.906432	0.0277158	1.69739	up
meta_2304		9.83978e-06	4.84346e-06	0.492232	-1.02259	0.00307936	1.88303	down
meta_2315		2.36138e-05	3.78722e-05	1.60381	0.681505	0.0453989	1.67358	up
meta_2319	D-Lactose	5.24662e-05	0.000211545	4.03203	2.01151	0.0278279	1.8512	up
meta_2338		0.000207277	0.00050024	2.41339	1.27106	0.000381427	1.93573	up
meta_2343		1.74898e-05	0.000455333	26.0342	4.70234	0.0491618	1.78463	up
meta_2417		1.87061e-05	1.19458e-05	0.638608	-0.646998	0.00125802	1.91374	down
meta_2438		1.15252e-05	2.51876e-05	2.18544	1.12792	0.0407456	1.71076	up
meta_2500		4.10195e-06	2.61393e-06	0.63724	-0.650091	0.0240623	1.73098	down
meta_2511		8.06845e-06	4.55061e-06	0.564001	-0.826231	0.000179967	1.95604	down
meta_2521		2.92202e-06	5.95633e-06	2.03843	1.02746	0.0176888	1.75703	up
meta_2562		0.000625985	0.000406921	0.650049	-0.62138	0.0114925	1.91838	down
meta_2605		4.85743e-06	1.16513e-05	2.39865	1.26222	0.0206223	1.83339	up
meta_2634		0.000239404	0.000154684	0.646122	-0.630121	0.00902782	1.81392	down
meta_2700		3.88133e-06	6.81583e-06	1.75605	0.812337	0.0342309	1.75535	up
meta_2723		4.7201e-06	3.13133e-06	0.663403	-0.592042	0.0142927	1.8031	down
meta_2757		3.65844e-06	2.31704e-06	0.633342	-0.658944	0.0160622	1.77628	down
meta_2918		9.62787e-06	4.16192e-06	0.432278	-1.20997	0.0265344	1.84303	down
meta_2919		1.3982e-06	2.40462e-06	1.7198	0.782241	0.00245746	1.88707	up
meta_2934		3.49977e-06	1.7895e-06	0.511319	-0.967704	0.0408917	1.72912	down
meta_2937		8.45794e-06	3.68695e-06	0.435915	-1.19788	0.0125141	1.9153	down
meta_2966		1.73723e-05	8.01825e-06	0.461553	-1.11543	0.0437346	1.62172	down
meta_2975		1.42844e-05	2.16827e-05	1.51793	0.60211	0.0340062	1.66273	up
meta_2982		7.40004e-06	3.38805e-06	0.457842	-1.12708	0.0382723	1.78508	down
meta_2987		2.36603e-05	3.94643e-05	1.66795	0.738079	0.0258634	1.73399	up
meta_2988		1.11641e-05	6.98712e-06	0.625855	-0.676101	0.0333347	1.6674	down
meta_3017		6.65075e-06	3.05152e-06	0.458823	-1.12399	0.00125141	1.92626	down
meta_3039		2.25808e-06	3.62228e-06	1.60414	0.681802	0.0477362	1.64629	up
meta_3078		3.9593e-05	6.41122e-05	1.61928	0.695352	0.00472642	1.86849	up
meta_3130		0.000115884	0.00029389	2.53608	1.3426	0.0350372	1.80939	up
meta_3171		4.33617e-06	2.3184e-06	0.534665	-0.903292	0.0372394	1.65956	down
meta_3186		1.07275e-05	2.50203e-05	2.33236	1.22179	0.00539838	1.84841	up
meta_3193		5.28939e-06	9.60945e-06	1.81674	0.861354	0.0337179	1.78572	up
meta_3233		1.61032e-05	7.80148e-06	0.484466	-1.04553	0.0471022	1.61067	down
meta_3315		2.45401e-05	3.76002e-05	1.53219	0.615597	0.0100297	1.89393	up

## Sheet: C18-0_vs_C18-7
Supplementary Table 4: List of differentially accumulated metabolites (DAMs) for C18-0_vs_C18-7.
Meta_ID	Meta_name	C18-0_Mean	C18-7_Mean	Fold_change	log2FC	Pvalue	VIP	regulated
meta_1		4.47657e-05	9.35781e-05	2.0904	1.06378	0.0147146	1.33721	up
meta_4		3.73403e-05	6.23338e-05	1.66935	0.739284	0.00119459	1.45593	up
meta_6	Methylguanidine	1.34514e-05	8.78516e-06	0.653101	-0.614621	0.0481698	1.31603	down
meta_8		0.000244614	9.78932e-05	0.400194	-1.32123	0.00177673	1.43099	down
meta_9	Succinic semialdehyde	2.49287e-05	6.01173e-05	2.41157	1.26997	0.0104951	1.44569	up
meta_11		0.000329338	0.000522114	1.58534	0.664797	0.00252897	1.41816	up
meta_14		0.000119351	0.00027288	2.28636	1.19305	0.0181161	1.31223	up
meta_15		3.41146e-05	7.87292e-05	2.30779	1.20651	0.00526413	1.43969	up
meta_17		3.29581e-05	5.91767e-05	1.79551	0.844396	0.00868637	1.41314	up
meta_29	Imidazole	0.000171104	0.000344587	2.0139	1.01	0.0247275	1.2839	up
meta_36		0.000143804	0.000335051	2.32992	1.22028	0.0174523	1.32859	up
meta_37	2-Ethyl-2-Hydroxybutyric acid	1.38314e-05	2.09378e-05	1.51379	0.598161	0.0150535	1.395	up
meta_41	3,4-Dihydroxybenzoate (Protocatechuic acid)	8.09964e-06	1.31611e-05	1.62491	0.700356	0.0221184	1.34448	up
meta_45	Anthranilic acid (Vitamin L1)	3.92019e-05	2.61141e-05	0.666145	-0.586092	0.0220915	1.38797	down
meta_50		0.00062575	0.000381284	0.609323	-0.71472	0.0298268	1.29488	down
meta_58	1,3,5-Benzenetriol	0.000301856	0.000734025	2.4317	1.28197	0.000144174	1.46346	up
meta_59	1,2,3-Benzenetriol	5.56671e-06	1.1443e-05	2.05561	1.03957	0.0120482	1.38083	up
meta_63		0.000378597	0.000239308	0.632092	-0.661794	0.0176583	1.31412	down
meta_67	D-Pipecolinic acid	0.000761738	0.000289578	0.380155	-1.39534	0.0125712	1.39255	down
meta_68		6.02879e-05	0.000107106	1.77657	0.829094	0.0212825	1.36143	up
meta_71	Creatine	2.38135e-06	5.52661e-06	2.32079	1.21461	0.0327854	1.37556	up
meta_74	L-Asparagine	4.10003e-05	0.000124496	3.03648	1.6024	0.00438526	1.42116	up
meta_76	D-Aspartic acid	0.000105725	0.0002196	2.07709	1.05456	0.00429243	1.43391	up
meta_79		0.000199417	0.000305079	1.52986	0.613398	0.0142886	1.34347	up
meta_85		0.000192142	0.000352091	1.83246	0.87378	0.0179008	1.38608	up
meta_87		0.000104742	0.000223861	2.13725	1.09576	0.0236662	1.40872	up
meta_93	6-Hydroxynicotinic acid	4.65742e-05	2.04216e-05	0.438475	-1.18943	0.000995803	1.46264	down
meta_94	Urocanic acid	4.05255e-05	1.76356e-05	0.435172	-1.20034	0.00933061	1.40315	down
meta_95		4.57516e-05	7.56215e-05	1.65287	0.724975	0.00143973	1.44293	up
meta_96	4-Hydroxybenzaldehyde	2.31887e-05	4.45388e-05	1.92071	0.941637	0.000377161	1.46044	up
meta_104		6.2932e-06	1.39685e-05	2.21962	1.15031	0.000805535	1.46473	up
meta_105		1.85258e-05	2.87888e-05	1.55399	0.635975	0.0425692	1.27162	up
meta_111	Ala-Gly	1.27381e-05	2.39032e-05	1.87652	0.908058	0.000923105	1.44919	up
meta_118	Hydroxyacetone	1.11504e-05	5.68643e-05	5.09974	2.35042	0.0126742	1.39969	up
meta_121	L-Arabinose	0.000312038	0.000200061	0.641143	-0.641282	0.0411783	1.2989	down
meta_127	5-Methyl-5,6-Dihydrouracil	4.38224e-05	9.38314e-05	2.14118	1.0984	0.035183	1.33351	up
meta_129		0.000460519	0.000737697	1.60188	0.67977	0.00854269	1.42241	up
meta_138	L-Histidine	0.000234177	0.000661131	2.82321	1.49734	0.00212518	1.42688	up
meta_141	Methyl acetoacetate	0.000428514	0.000791051	1.84603	0.884429	0.000558083	1.44921	up
meta_143		5.25193e-05	7.88659e-05	1.50166	0.586556	0.0209769	1.35874	up
meta_144		0.00465047	0.0113604	2.44284	1.28856	0.0191184	1.33059	up
meta_146	3-(2-Hydroxyethyl)indole	0.000309202	0.000735341	2.37819	1.24987	0.0210421	1.30462	up
meta_147	DL-Homoserine	1.74901e-05	9.94167e-05	5.68418	2.50695	0.0436981	1.33309	up
meta_150	1-Aminocyclopropanecarboxylic acid	0.000190606	0.000439986	2.30835	1.20686	0.0244226	1.34741	up
meta_152	D-Mannose	5.35849e-05	0.000149851	2.79651	1.48363	0.00161779	1.46087	up
meta_156		0.000158525	0.000355838	2.24469	1.16652	0.000197058	1.46106	up
meta_161	Monomethyl glutaric acid	3.2519e-05	1.85078e-05	0.569139	-0.813147	0.0487531	1.2121	down
meta_166	DL-Methionine sulfoxide	3.16224e-05	4.85882e-05	1.53651	0.619657	0.00374362	1.40334	up
meta_170	L-Phenylalanine	0.000188061	0.000320783	1.70574	0.770399	0.00413288	1.42231	up
meta_174		1.73066e-06	8.20444e-05	47.4064	5.56701	0.000543929	1.47477	up
meta_178		0.000169141	0.000619749	3.6641	1.87346	0.00959606	1.39618	up
meta_181	Pyridoxine	7.26965e-05	3.81705e-05	0.525066	-0.929428	0.0028652	1.45955	down
meta_182	6-Hydroxydopamine	1.18324e-05	3.19108e-05	2.6969	1.4313	0.00798144	1.4329	up
meta_189	Glycerol 3-phosphate	9.59934e-05	0.000170443	1.77557	0.828283	0.000909306	1.44413	up
meta_190	L-Kynurenine	0.000248443	0.000409479	1.64818	0.72087	0.0128146	1.34185	up
meta_191		2.58372e-05	3.94954e-05	1.52863	0.612239	0.0224053	1.34088	up
meta_192		1.98298e-05	2.99445e-05	1.51007	0.594616	0.0420648	1.33755	up
meta_193	L-Pyroglutamic acid	5.78268e-05	2.28347e-05	0.394881	-1.34051	0.0208076	1.37208	down
meta_199		5.54178e-05	0.000289685	5.22728	2.38606	0.0417369	1.28991	up
meta_201	L-Arginine	0.0026269	0.00568017	2.16231	1.11257	0.0132284	1.42986	up
meta_202		3.81986e-05	6.17739e-05	1.61718	0.693477	0.0220032	1.34523	up
meta_203	L-Citrulline	5.30512e-05	0.000203932	3.84406	1.94263	0.0339623	1.37917	up
meta_204	3-Hydroxy-4-methoxycinnamic acid	7.11662e-05	0.00015534	2.18278	1.12617	0.0021039	1.46313	up
meta_213	Methomyl	0.000425008	0.00101679	2.39239	1.25845	5.9557e-05	1.46841	up
meta_218	myo-Inositol	2.42375e-05	5.31385e-05	2.19241	1.13252	0.0205454	1.35973	up
meta_224	Phosphorylcholine	0.000578217	0.000269547	0.46617	-1.10107	0.00691885	1.40739	down
meta_227		4.66765e-05	0.000140608	3.01239	1.59091	0.00944141	1.38208	up
meta_236	DL-Indole-3-lactic acid	4.44363e-05	0.000148889	3.35062	1.74443	0.0288602	1.38932	up
meta_239	Dihydro-4,4-dimethyl-2,3-furandione	6.59881e-06	1.84494e-05	2.79587	1.4833	0.0493481	1.33023	up
meta_245		8.96641e-05	0.00016057	1.79079	0.840596	0.00444463	1.39653	up
meta_247	L-Glutamine	3.83151e-05	9.91454e-05	2.58763	1.37163	0.0114787	1.36437	up
meta_248	Diaminopimelic acid	1.6614e-05	9.31908e-06	0.560916	-0.834144	0.0423321	1.31821	down
meta_249		0.000169698	0.000271823	1.60181	0.6797	0.0114571	1.38612	up
meta_250		0.000370815	0.000872675	2.3534	1.23475	0.0149528	1.40794	up
meta_253		1.96492e-05	1.18265e-05	0.601886	-0.732439	0.047901	1.25557	down
meta_256	5-Hydroxyindoleacetic acid	1.75763e-05	2.78376e-05	1.58382	0.663404	0.0235158	1.31382	up
meta_264		1.25103e-05	3.25602e-05	2.60268	1.38	0.00337207	1.45105	up
meta_266	2-Hydroxyphenylacetic acid	2.45526e-05	4.27054e-05	1.73934	0.798539	0.026226	1.3144	up
meta_268	trans-Ferulic acid	4.32531e-06	1.19969e-05	2.77366	1.47179	0.0021138	1.42409	up
meta_269		3.14143e-05	5.74722e-05	1.82949	0.871444	0.00401383	1.40803	up
meta_275	L-Threonate	3.39559e-05	5.49634e-05	1.61867	0.694811	0.00697747	1.40476	up
meta_278	Kinetin	1.80244e-05	2.27604e-06	0.126276	-2.98535	0.0068934	1.44233	down
meta_282	Acetoin	2.28446e-05	5.90203e-05	2.58356	1.36936	0.00316228	1.44256	up
meta_291	Alpha-D-Glucose	0.000374849	0.00109472	2.92042	1.54618	0.00367986	1.44879	up
meta_304		1.75737e-05	4.42829e-05	2.51984	1.33333	0.0122564	1.36681	up
meta_305	Stavudine	6.06346e-06	1.00013e-05	1.64944	0.721974	0.0161798	1.37441	up
meta_310		0.00063827	0.00125672	1.96894	0.977422	0.0041848	1.43015	up
meta_315	Pinacidil	9.16586e-05	0.000175478	1.91447	0.936946	0.00422278	1.42244	up
meta_319	Altretamine	5.19341e-05	0.000140345	2.70236	1.43422	0.030213	1.37364	up
meta_327		2.96973e-05	6.22935e-05	2.09761	1.06875	0.0130419	1.38604	up
meta_329		1.29827e-05	5.73336e-05	4.41617	2.14279	0.00031272	1.45648	up
meta_340	9-Decen-1-ol	4.07834e-06	7.63988e-06	1.87328	0.905569	0.0489328	1.2287	up
meta_348		1.45812e-05	3.6283e-05	2.48834	1.31518	0.0100094	1.44545	up
meta_352	2-Ethoxyethanol	8.65086e-05	0.000174486	2.01698	1.0122	0.0288549	1.36665	up
meta_353	5-L-Glutamyl-L-alanine	1.90183e-05	2.95657e-05	1.5546	0.63654	0.0118802	1.3463	up
meta_370		1.51723e-05	2.63933e-05	1.73957	0.798727	0.0464467	1.30091	up
meta_374	Formylanthranilic acid	2.42444e-05	7.12116e-05	2.93724	1.55446	0.0232001	1.39201	up
meta_378	Ethionamide	3.86571e-05	7.39504e-05	1.91298	0.935825	0.0021603	1.45938	up
meta_384		7.43885e-05	0.000137209	1.8445	0.883227	0.0228584	1.37786	up
meta_400		8.84745e-05	0.000180113	2.03576	1.02556	0.0139672	1.42307	up
meta_401		7.73908e-05	0.000149634	1.93348	0.951202	0.00903841	1.43802	up
meta_404		0.000780808	0.000168633	0.215972	-2.21108	0.0136319	1.40807	down
meta_408		2.592e-05	6.18362e-05	2.38566	1.25439	0.00277381	1.42538	up
meta_433		3.65095e-05	1.97569e-05	0.541143	-0.885918	0.0253255	1.32081	down
meta_434	Nname,Clomipramine	1.53613e-05	8.94826e-06	0.582519	-0.779622	0.0314142	1.38843	down
meta_435	3,5-Dimethoxy-4-hydroxycinnamic acid	7.22334e-05	0.000408464	5.65478	2.49947	0.000926986	1.4694	up
meta_447	Ile-Leu	1.25231e-05	4.15858e-06	0.332074	-1.59042	0.00327704	1.41656	down
meta_450	Dihydrouracil	3.36294e-06	5.12986e-06	1.52541	0.609195	0.00590989	1.39433	up
meta_453	L-leucyl-L-proline	2.29886e-05	1.12996e-05	0.491529	-1.02465	0.0369692	1.2398	down
meta_455		0.000597735	0.00102824	1.72023	0.782599	0.00379357	1.42782	up
meta_456		2.85209e-05	6.36991e-05	2.23342	1.15925	0.00133736	1.4477	up
meta_468	N-Acetylglutamine	1.28715e-05	8.12208e-05	6.31011	2.65767	0.00251315	1.44745	up
meta_480		2.92395e-05	1.77261e-05	0.606236	-0.722048	0.0298993	1.32343	down
meta_482	5'-Deoxyadenosine	2.53523e-05	4.62921e-05	1.82595	0.868648	0.0425766	1.29662	up
meta_506		0.000385581	0.000930757	2.41391	1.27137	0.00106095	1.45105	up
meta_507		7.79438e-05	2.80482e-05	0.359852	-1.47453	0.0497414	1.25099	down
meta_514	D-Glucose 6-phosphate	1.50319e-05	2.63397e-05	1.75226	0.809213	0.0295989	1.33531	up
meta_515	Beta-D-Fructose 6-phosphate	5.35433e-06	8.1093e-06	1.51453	0.598872	0.0483023	1.27193	up
meta_518	Lys-Asn	4.38421e-06	9.27811e-06	2.11626	1.08151	0.0193333	1.42157	up
meta_520	Flumequine	4.27925e-05	2.0633e-05	0.482165	-1.0524	0.0212797	1.3466	down
meta_526		3.72614e-06	6.52437e-06	1.75097	0.808156	0.00749826	1.44749	up
meta_530	Val-Phe	0.00138667	0.0029177	2.10411	1.07321	0.000848537	1.46363	up
meta_542		2.18371e-05	3.876e-05	1.77496	0.827788	0.0195478	1.30556	up
meta_548		6.52153e-05	0.000126981	1.9471	0.96133	0.0114975	1.42671	up
meta_567	Naringenin	1.39198e-05	2.85217e-05	2.049	1.03492	0.000552788	1.46799	up
meta_571	D-Glucarate	2.86312e-06	8.72222e-06	3.0464	1.60711	0.00990951	1.40186	up
meta_579	DL-2,4-Diaminobutyric acid	9.23858e-05	4.89559e-05	0.529907	-0.916188	0.00129652	1.43513	down
meta_587		0.000169984	0.000389785	2.29307	1.19728	0.000114456	1.46637	up
meta_590		1.23685e-05	2.90309e-05	2.34716	1.23092	0.000157132	1.46389	up
meta_592	Itaconic acid	2.14518e-05	4.52438e-05	2.10909	1.07662	0.00308176	1.42969	up
meta_602		2.76366e-05	9.578e-05	3.46569	1.79314	0.010051	1.38531	up
meta_603	1-Methyladenosine	0.00029773	0.000192937	0.648027	-0.625874	6.34031e-05	1.46865	down
meta_610	Arg-Ala	3.10196e-05	6.4027e-05	2.06409	1.0455	0.000375758	1.45642	up
meta_614		4.31108e-05	8.53159e-05	1.97899	0.984766	0.0186824	1.37056	up
meta_623	Leu-Leu	1.9371e-05	1.27671e-05	0.659082	-0.60147	0.0203291	1.32094	down
meta_626		2.6242e-05	4.52125e-05	1.72291	0.784846	0.000355188	1.47311	up
meta_637		0.000697725	0.00171778	2.46198	1.29982	0.00231066	1.43793	up
meta_638		8.65523e-06	3.08754e-05	3.56725	1.83481	0.01816	1.38294	up
meta_639	Amiloride	2.421e-05	0.00016024	6.61875	2.72656	0.0193582	1.37155	up
meta_645		1.76312e-06	1.84533e-05	10.4663	3.38768	0.0285571	1.3955	up
meta_653		1.02002e-05	2.87523e-06	0.28188	-1.82685	0.00525302	1.40965	down
meta_654		2.97701e-05	4.78309e-05	1.60668	0.684082	0.016222	1.34766	up
meta_656		0.000172235	6.05183e-05	0.35137	-1.50894	0.0140504	1.388	down
meta_657		9.7739e-05	5.29257e-05	0.541501	-0.884964	0.00072698	1.451	down
meta_658	Gly-Arg	3.38009e-05	1.67246e-05	0.494797	-1.01509	0.0016446	1.44189	down
meta_661		3.87125e-05	1.90774e-05	0.492798	-1.02093	0.00393892	1.46361	down
meta_664		2.36414e-05	0.000103475	4.37686	2.12989	0.000413868	1.4648	up
meta_670		2.99872e-05	5.81231e-05	1.93826	0.954765	0.00223715	1.42523	up
meta_673		2.59523e-05	8.82033e-06	0.339866	-1.55696	0.0281001	1.37017	down
meta_683		2.05635e-05	4.2309e-05	2.05748	1.04088	0.0181717	1.32741	up
meta_688		1.16872e-05	2.63311e-05	2.25299	1.17184	0.00125759	1.4346	up
meta_690	D-Xylose	2.39276e-05	5.79835e-05	2.42329	1.27697	0.0487198	1.31848	up
meta_697	D-Fructose-6-phosphate	1.13123e-05	4.74236e-06	0.41922	-1.25422	0.0074742	1.40333	down
meta_698		0.000172094	7.50258e-05	0.435958	-1.19774	0.00430625	1.4006	down
meta_702		4.19917e-05	9.47594e-05	2.25662	1.17416	0.00181209	1.46026	up
meta_703	Ornithine	2.5669e-05	1.28045e-05	0.49883	-1.00338	0.00368288	1.40594	down
meta_706	Alizarin	2.12068e-05	3.81294e-05	1.79798	0.846376	0.00288331	1.41358	up
meta_711		0.000115366	6.53292e-05	0.566276	-0.820422	0.0065511	1.42382	down
meta_720		0.000232658	0.000139966	0.601596	-0.733134	0.0467341	1.33631	down
meta_721		1.70639e-05	2.61586e-05	1.53298	0.616338	0.00296053	1.41438	up
meta_732	D-Biotin	7.26574e-05	0.000143807	1.97925	0.984953	0.0446016	1.28473	up
meta_743	Val-Glu	1.25638e-05	2.60938e-05	2.07691	1.05444	0.00456683	1.44466	up
meta_751	2-Methylbutyroylcarnitine	2.26647e-05	6.29271e-05	2.77643	1.47323	0.0180674	1.41905	up
meta_763		1.80679e-05	3.69398e-05	2.0445	1.03175	0.00783904	1.40015	up
meta_782		9.67177e-05	0.000152333	1.57503	0.65538	0.0338294	1.34735	up
meta_787	Arg-Thr	1.91235e-05	3.44166e-05	1.7997	0.847757	0.0484021	1.3137	up
meta_791	Famciclovir	1.15513e-05	5.47573e-05	4.74037	2.245	0.00156694	1.44579	up
meta_794		0.000143314	0.000253729	1.77044	0.824109	0.0488302	1.23136	up
meta_799	Peucedanin	8.95728e-05	0.00016768	1.87199	0.904574	0.00104428	1.43856	up
meta_801		2.35192e-05	5.00592e-05	2.12844	1.0898	0.000676124	1.47224	up
meta_804		1.77921e-05	4.12172e-05	2.3166	1.21201	0.0246596	1.33747	up
meta_809		1.0465e-05	1.66567e-05	1.59165	0.670526	8.19153e-06	1.4743	up
meta_813	Isomaltose	0.00340272	0.00881473	2.59049	1.37323	0.00682094	1.42945	up
meta_814		0.000134392	0.000667843	4.96936	2.31306	0.00439241	1.41352	up
meta_825	Zidovudine	1.12037e-05	2.77167e-05	2.4739	1.30679	0.015152	1.39037	up
meta_833		4.8542e-05	7.69631e-05	1.58549	0.664933	0.00456189	1.40054	up
meta_834		4.80388e-06	6.25441e-05	13.0195	3.7026	1.68975e-05	1.47412	up
meta_842	Deoxyguanosine	1.64488e-05	5.40181e-05	3.28401	1.71546	0.00203898	1.42646	up
meta_846		0.000642816	0.00147594	2.29605	1.19915	0.0259482	1.37659	up
meta_852	4-Methoxyphenylacetic acid	2.50108e-05	4.82386e-05	1.92872	0.94764	0.00999398	1.43242	up
meta_862		1.81192e-05	5.72844e-05	3.16153	1.66062	0.0267805	1.39851	up
meta_863		1.1483e-05	3.43486e-05	2.99126	1.58075	0.0115275	1.44232	up
meta_867	Primaquine	0.000161966	0.000101701	0.627918	-0.671353	0.0326459	1.35545	down
meta_868		0.000282254	0.000903024	3.19934	1.67777	0.0239499	1.34248	up
meta_873		0.000471844	0.000300066	0.635943	-0.653031	0.0116318	1.3486	down
meta_884		1.83654e-05	4.06666e-05	2.2143	1.14685	0.0180768	1.40689	up
meta_885		3.72007e-05	9.88709e-05	2.65777	1.41021	0.00939666	1.44747	up
meta_888	Demethoxycurcumin	8.32979e-06	2.2156e-05	2.65985	1.41135	0.00875395	1.36465	up
meta_896	5-Methyl-2-thiouridine	2.18416e-06	1.66575e-05	7.62651	2.93102	0.00702158	1.4513	up
meta_907		2.9931e-05	6.38774e-05	2.13416	1.09367	0.00575395	1.42408	up
meta_909		6.17333e-06	5.4637e-05	8.85049	3.14576	0.0128224	1.43951	up
meta_936		8.01665e-06	3.35331e-05	4.18294	2.06452	0.00342095	1.45911	up
meta_937	2'-Deoxycytidine 5'-monophosphate (dCMP)	0.000479942	0.000742538	1.54714	0.629607	0.0192413	1.31461	up
meta_938	Phosphoglycolic acid	1.24358e-05	1.91624e-05	1.54091	0.623781	0.00367142	1.43183	up
meta_941		9.43219e-06	2.00672e-05	2.12752	1.08917	0.0387914	1.36699	up
meta_943		0.000249678	0.000414405	1.65976	0.730971	0.0135211	1.33864	up
meta_944	Tyr-Glu	1.16854e-05	4.61319e-05	3.94783	1.98106	1.36672e-05	1.47324	up
meta_946		4.60891e-06	1.5366e-05	3.33397	1.73724	0.00207122	1.46366	up
meta_948		0.000104152	0.000188621	1.81101	0.856796	0.00602233	1.44269	up
meta_950		0.0012543	0.000636385	0.507361	-0.978915	0.0368748	1.31919	down
meta_951		0.000102562	0.000175547	1.71163	0.775371	0.0343342	1.27443	up
meta_963		7.07359e-06	3.67471e-06	0.519496	-0.944814	0.0176543	1.39513	down
meta_968		1.20931e-05	4.89267e-05	4.04582	2.01643	0.0195947	1.41298	up
meta_971	5'-Deoxy-5'-(methylthio)adenosine	5.65932e-05	9.21426e-05	1.62816	0.703239	0.0108485	1.37323	up
meta_972		0.000178836	0.00031737	1.77464	0.827527	0.00948743	1.42901	up
meta_973		7.76868e-06	2.09336e-05	2.69461	1.43008	0.0232027	1.39654	up
meta_977		2.17661e-05	1.14749e-05	0.527194	-0.923593	0.0216384	1.31423	down
meta_979	Matairesinol	3.29481e-05	5.8859e-05	1.78641	0.837067	0.000848254	1.4444	up
meta_980		9.78406e-05	0.000172288	1.7609	0.816313	0.0135878	1.36862	up
meta_984	Galactinol	0.000141914	0.000325795	2.29573	1.19895	0.0198618	1.37715	up
meta_985	Sucrose	0.00435937	0.0114838	2.63428	1.39741	0.00537848	1.43664	up
meta_986	3.alpha.-Mannobiose	0.00030583	0.00101625	3.32291	1.73245	0.00216784	1.46054	up
meta_990		9.15019e-06	2.94255e-05	3.21584	1.68519	0.000483041	1.45327	up
meta_994		1.07267e-05	2.02863e-05	1.89119	0.919294	0.0164485	1.4139	up
meta_996		0.000519738	0.000797909	1.53521	0.61844	0.00462346	1.41273	up
meta_1001		3.24455e-05	6.04894e-05	1.86434	0.898662	0.02709	1.34911	up
meta_1002	Diosmetin	2.44825e-05	3.82271e-05	1.56141	0.642846	0.0200631	1.33044	up
meta_1005		3.17867e-06	7.44571e-06	2.3424	1.22798	0.0123532	1.41536	up
meta_1007		0.0196335	0.0324753	1.65408	0.726028	0.00285617	1.41953	up
meta_1008		0.000419387	0.00124627	2.97165	1.57127	0.00594092	1.38381	up
meta_1009	Cellobiose	0.000910963	0.00194921	2.13972	1.09742	0.00234103	1.44102	up
meta_1010		0.000289528	0.000615453	2.12571	1.08795	0.00720702	1.41229	up
meta_1012	Pro-Trp	7.32129e-06	4.33552e-05	5.92179	2.56603	0.00271341	1.46047	up
meta_1019		9.1744e-06	2.08856e-05	2.27651	1.18682	0.000101505	1.46586	up
meta_1023		2.25982e-05	0.000813853	36.0141	5.17049	0.0272439	1.39978	up
meta_1028		5.16e-05	0.000108829	2.10909	1.07662	0.00962935	1.4171	up
meta_1030		4.55454e-05	0.000102067	2.24099	1.16414	0.0213733	1.40053	up
meta_1042		8.55801e-06	3.54122e-05	4.1379	2.0489	0.0404828	1.36055	up
meta_1045		1.46096e-05	3.98253e-05	2.72596	1.44676	0.0395347	1.36626	up
meta_1046		0.000383175	0.000838281	2.18773	1.12943	0.0123811	1.40957	up
meta_1052		3.70827e-06	5.7632e-06	1.55415	0.636124	0.000989463	1.43977	up
meta_1056		5.31385e-05	8.32289e-05	1.56626	0.647328	0.026848	1.39765	up
meta_1059		0.00018079	0.000743707	4.11364	2.04042	0.0113262	1.43854	up
meta_1061		8.80505e-05	0.00017529	1.99079	0.99334	0.00925494	1.40273	up
meta_1069		3.78788e-05	5.71299e-05	1.50823	0.592857	0.0171989	1.32322	up
meta_1078		3.85955e-06	9.83149e-06	2.54731	1.34898	0.0152388	1.38169	up
meta_1083		1.50119e-05	2.9782e-05	1.98389	0.988332	0.00398188	1.41757	up
meta_1087	Donepezil	2.52065e-05	4.4659e-05	1.77172	0.825151	0.0273572	1.27839	up
meta_1089		7.51187e-05	0.0001692	2.25244	1.17149	0.00812223	1.36905	up
meta_1091		0.000147902	0.000284321	1.92237	0.942883	0.00531066	1.40438	up
meta_1093		0.00011003	0.000185352	1.68456	0.752368	0.0015879	1.42949	up
meta_1095	Nateglinide	8.84531e-05	0.000138676	1.5678	0.648738	0.00736339	1.44589	up
meta_1097	Fluvoxamine	3.1733e-06	5.94065e-06	1.87207	0.904637	0.00095208	1.44383	up
meta_1103		4.02087e-05	2.39502e-05	0.595647	-0.74747	0.0159301	1.35606	down
meta_1111		4.64585e-05	9.96562e-05	2.14506	1.10102	0.0408544	1.32482	up
meta_1124		6.12086e-05	0.000110844	1.81092	0.856721	0.0355816	1.35471	up
meta_1126		1.22873e-05	2.87676e-05	2.34124	1.22727	0.00805165	1.4157	up
meta_1129		1.84149e-05	2.96486e-05	1.61003	0.687087	0.0280053	1.3742	up
meta_1132		4.71689e-06	7.31698e-06	1.55123	0.633412	0.0072283	1.375	up
meta_1135		5.21754e-05	8.73752e-05	1.67464	0.743855	0.0193052	1.32954	up
meta_1139		1.83075e-05	3.23728e-05	1.76828	0.822349	0.00519066	1.39038	up
meta_1147	Decanoyl-L-carnitine	3.67637e-06	1.06768e-05	2.90417	1.53813	0.010177	1.41234	up
meta_1155		2.9937e-05	0.000112062	3.74328	1.9043	0.000110324	1.4704	up
meta_1158		5.93753e-05	0.000272026	4.58146	2.19581	5.98348e-05	1.46866	up
meta_1160		3.9499e-05	7.23599e-05	1.83194	0.873374	0.0194745	1.30672	up
meta_1164		4.50895e-06	2.0725e-05	4.59643	2.20051	0.00507827	1.44792	up
meta_1165		8.47246e-05	0.000166532	1.96556	0.974942	0.0309346	1.38786	up
meta_1168		1.81155e-05	9.28979e-05	5.12808	2.35842	0.00069566	1.46303	up
meta_1171		2.17071e-05	3.49282e-05	1.60907	0.686226	0.00315636	1.44279	up
meta_1173		9.10053e-06	1.73965e-05	1.9116	0.934778	0.0193652	1.38167	up
meta_1176		9.47209e-05	0.000153037	1.61566	0.692127	0.0100247	1.41223	up
meta_1183		4.20065e-06	1.13088e-05	2.69216	1.42876	0.00482277	1.45653	up
meta_1189		0.00105051	0.00486596	4.63198	2.21163	0.00155308	1.46774	up
meta_1191		3.62938e-05	8.06015e-05	2.2208	1.15108	0.00299177	1.44172	up
meta_1192		4.15211e-05	7.06132e-05	1.70066	0.766094	0.00200352	1.42777	up
meta_1196		1.7627e-05	2.74459e-05	1.55704	0.638805	0.0220912	1.29818	up
meta_1197	Aminopterin	9.61866e-05	0.000165925	1.72504	0.786627	0.02606	1.33565	up
meta_1198	Arg-Trp	8.04678e-06	2.27491e-05	2.8271	1.49933	0.00334766	1.45836	up
meta_1199		6.30291e-06	2.26309e-05	3.59055	1.8442	0.0229069	1.40014	up
meta_1203	Neolinustatin	6.50516e-05	0.000198837	3.0566	1.61193	0.000471099	1.4519	up
meta_1204	Aminohippuric acid	4.32311e-06	6.75927e-06	1.56352	0.644798	0.0240206	1.30975	up
meta_1205		5.85834e-05	9.53423e-05	1.62746	0.702624	0.00533601	1.41161	up
meta_1209		0.000294043	0.000157113	0.53432	-0.904224	0.0105186	1.44692	down
meta_1215	Acetylcarnitine	1.38012e-05	2.1578e-05	1.56349	0.644766	0.00478763	1.39366	up
meta_1218		0.000186064	8.14705e-05	0.437864	-1.19145	0.03959	1.36037	down
meta_1226		1.15719e-05	9.50551e-05	8.21427	3.03813	0.00282999	1.44772	up
meta_1228		3.65132e-05	8.21513e-05	2.24991	1.16986	0.0236785	1.3725	up
meta_1230		3.93289e-05	6.45125e-05	1.64033	0.713989	0.011162	1.38896	up
meta_1234		2.63275e-06	1.43706e-05	5.45838	2.44847	0.00564215	1.45493	up
meta_1235		1.75024e-05	0.000110204	6.29653	2.65456	7.83123e-05	1.46911	up
meta_1252		7.8759e-06	3.10026e-05	3.93639	1.97687	0.00239787	1.46887	up
meta_1254		7.39643e-06	1.28211e-05	1.73342	0.793617	0.0215602	1.37242	up
meta_1260		3.45322e-05	7.09932e-05	2.05586	1.03974	0.0335365	1.33262	up
meta_1261		2.21042e-05	3.92112e-05	1.77393	0.826946	0.00455069	1.44397	up
meta_1264		2.16971e-05	8.42278e-05	3.88198	1.95679	0.000642801	1.46086	up
meta_1269		7.1751e-06	1.4344e-05	1.99914	0.999376	0.000865678	1.45762	up
meta_1284		4.00733e-05	0.000168738	4.21072	2.07407	1.4946e-05	1.47304	up
meta_1286		1.10109e-05	5.39111e-05	4.89616	2.29165	0.00528282	1.44926	up
meta_1287		1.14851e-05	3.61698e-05	3.14929	1.65503	0.00275856	1.45025	up
meta_1290		5.39122e-06	8.46655e-06	1.57043	0.651163	0.00306669	1.44306	up
meta_1292		1.41957e-05	2.15221e-05	1.5161	0.600361	0.0194039	1.33754	up
meta_1294		5.72096e-06	5.04906e-05	8.82556	3.14169	0.0295584	1.39097	up
meta_1300		2.94628e-05	4.47084e-05	1.51745	0.601653	0.0130794	1.34703	up
meta_1302		1.37125e-05	2.45841e-05	1.79283	0.842235	0.00978361	1.35915	up
meta_1306		0.000104849	0.000198091	1.88929	0.917847	0.0236043	1.3161	up
meta_1307		0.000115862	0.000256689	2.21547	1.14761	0.000410851	1.45338	up
meta_1310		7.0345e-06	1.6521e-05	2.34856	1.23178	0.0223437	1.3842	up
meta_1320		3.07452e-05	5.67437e-05	1.84561	0.884097	0.0311496	1.32394	up
meta_1321		5.46568e-05	0.000138193	2.52838	1.33821	3.2056e-05	1.47093	up
meta_1326		5.98782e-06	4.2039e-05	7.02075	2.81163	0.0203689	1.40642	up
meta_1333	Naringenin-7-O-Glucoside	1.02254e-05	2.41609e-05	2.36284	1.24052	0.000270318	1.46157	up
meta_1336		0.000149099	8.61269e-05	0.577648	-0.791738	0.00678066	1.39973	down
meta_1339		6.39877e-06	2.12588e-05	3.32232	1.73219	0.00546493	1.38854	up
meta_1347		7.30935e-05	0.000109746	1.50145	0.586358	0.0178089	1.33946	up
meta_1349		2.28298e-05	5.87901e-05	2.57515	1.36465	0.000231047	1.46644	up
meta_1351		2.84538e-06	4.77353e-06	1.67764	0.746433	0.0293005	1.26918	up
meta_1353	n-Propyl gallate	5.75917e-05	9.90667e-05	1.72015	0.782538	0.0174336	1.33828	up
meta_1359		7.7531e-06	3.05374e-05	3.93874	1.97773	0.00389807	1.45152	up
meta_1360		8.82609e-06	1.56498e-05	1.77313	0.826302	0.0151679	1.39696	up
meta_1361		0.000155706	6.06518e-05	0.389528	-1.3602	0.00807077	1.43089	down
meta_1362		2.71355e-05	0.000130661	4.81513	2.26758	0.00121947	1.44602	up
meta_1363		2.82648e-06	1.29556e-05	4.58364	2.19649	0.00217268	1.46484	up
meta_1364		4.34894e-06	2.11159e-06	0.48554	-1.04234	0.0407269	1.36387	down
meta_1366		8.74658e-06	1.91638e-05	2.19101	1.1316	0.0222659	1.35644	up
meta_1375		5.59244e-06	3.85698e-05	6.89676	2.78592	0.00310882	1.46818	up
meta_1378	Astragalin	2.15478e-05	4.6173e-05	2.14281	1.09951	0.0262201	1.38651	up
meta_1380		6.56174e-06	3.06372e-05	4.66907	2.22314	0.0108681	1.43903	up
meta_1383		5.50384e-06	1.2328e-05	2.2399	1.16343	0.00152515	1.45696	up
meta_1387		3.08922e-06	1.2852e-05	4.16026	2.05667	0.00178171	1.43382	up
meta_1391		1.97623e-05	3.81857e-05	1.93225	0.950283	0.0422154	1.23433	up
meta_1397		2.68307e-05	4.77772e-05	1.78069	0.83244	0.00718566	1.39875	up
meta_1408	RU-0211	2.38883e-05	5.36789e-05	2.24708	1.16805	0.0271987	1.29415	up
meta_1409		0.000500098	0.000772908	1.54551	0.628086	0.0158382	1.32529	up
meta_1410		9.87138e-07	4.63807e-06	4.6985	2.2322	0.000166439	1.46751	up
meta_1413		7.59369e-05	0.000138539	1.8244	0.867422	0.000452065	1.45229	up
meta_1420		2.68524e-05	0.00014187	5.28333	2.40145	0.0276233	1.39632	up
meta_1422		2.55693e-05	4.17853e-05	1.6342	0.708585	0.0406711	1.30671	up
meta_1426		2.32696e-05	6.64629e-05	2.85621	1.5141	0.0183698	1.42453	up
meta_1428		3.13839e-06	1.15111e-05	3.66783	1.87493	0.00279119	1.41376	up
meta_1432		1.27285e-05	4.86172e-06	0.381955	-1.38853	0.00951368	1.38584	down
meta_1439		1.34414e-05	4.6739e-05	3.47724	1.79794	0.00050159	1.47153	up
meta_1441		7.04428e-06	1.81351e-05	2.57444	1.36426	0.00816533	1.3805	up
meta_1442		2.97924e-05	1.43408e-05	0.481357	-1.05482	0.0128006	1.34571	down
meta_1444		5.89381e-06	2.0431e-05	3.46653	1.79349	0.00391385	1.41318	up
meta_1453		2.71001e-06	8.34877e-06	3.08071	1.62326	0.0217147	1.40076	up
meta_1458		8.22065e-06	5.13182e-06	0.62426	-0.679781	0.0126699	1.41199	down
meta_1460		3.15991e-06	7.36574e-06	2.33099	1.22095	0.037134	1.24384	up
meta_1461		1.56818e-05	4.2457e-05	2.70741	1.43691	8.9696e-05	1.46622	up
meta_1465		2.13586e-05	4.28923e-05	2.0082	1.00591	0.000893856	1.4566	up
meta_1478		2.60544e-05	5.19241e-05	1.99291	0.994877	0.00332805	1.41757	up
meta_1489		0.000157764	0.000242996	1.54025	0.62316	0.0260566	1.32498	up
meta_1491		3.78376e-06	9.71331e-06	2.5671	1.36014	0.00130444	1.46835	up
meta_1497		1.73756e-05	6.03497e-05	3.47325	1.79629	0.00049573	1.46349	up
meta_1499		1.67887e-05	3.5788e-05	2.13168	1.09199	0.0287201	1.39429	up
meta_1502		7.24214e-05	4.29534e-05	0.593103	-0.753645	0.0251292	1.29631	down
meta_1503		2.90172e-06	6.24329e-06	2.15158	1.1054	0.0254167	1.39011	up
meta_1504		4.30237e-05	9.66139e-05	2.2456	1.1671	0.0279456	1.36857	up
meta_1513		1.31079e-05	2.28343e-05	1.74203	0.800767	0.0220211	1.32987	up
meta_1519		4.27285e-05	0.000141808	3.3188	1.73066	0.000216558	1.46012	up
meta_1523		6.41156e-06	1.38427e-05	2.15903	1.11038	0.0270957	1.3629	up
meta_1527		9.60503e-06	1.85955e-05	1.93601	0.953089	0.00177578	1.46018	up
meta_1534		1.07111e-05	2.2764e-05	2.12528	1.08765	0.0309053	1.36019	up
meta_1536		7.22506e-06	1.81037e-05	2.50568	1.3252	0.0137119	1.39644	up
meta_1538		1.2667e-05	2.27322e-05	1.7946	0.84366	0.00480696	1.4114	up
meta_1542		7.55565e-05	0.00012085	1.59947	0.677594	0.00947649	1.3936	up
meta_1545	Stearoylcarnitine	7.65921e-06	5.05185e-06	0.659578	-0.600384	0.0354253	1.32908	down
meta_1551		4.36849e-06	1.20622e-05	2.76119	1.46529	0.000781068	1.44646	up
meta_1553		1.20833e-05	2.32213e-05	1.92178	0.94244	0.0347941	1.30126	up
meta_1558		2.26271e-05	3.73513e-05	1.65073	0.723108	0.0144212	1.40524	up
meta_1559		4.06618e-06	4.41059e-05	10.847	3.43922	0.0102063	1.44168	up
meta_1572		3.51016e-05	6.47337e-05	1.84418	0.882979	0.0239026	1.35941	up
meta_1574		1.78988e-05	3.26391e-05	1.82354	0.866738	0.00492917	1.39205	up
meta_1575		1.82791e-05	4.25452e-05	2.32754	1.21881	0.0138006	1.43134	up
meta_1583		2.81515e-05	5.18307e-05	1.84113	0.880594	0.0105932	1.38648	up
meta_1591	Maltotriose	0.000163201	0.00082041	5.02698	2.32969	0.00157	1.42991	up
meta_1597		1.94464e-05	9.97373e-06	0.512884	-0.963297	0.0261907	1.32388	down
meta_1598		8.77769e-06	4.8653e-06	0.554281	-0.851312	0.0469075	1.30805	down
meta_1603		0.000143062	6.91592e-05	0.483421	-1.04865	0.00692859	1.37886	down
meta_1611	Malvidin 3-O-glucoside cation	6.65796e-06	3.92373e-05	5.8933	2.55908	0.00407811	1.43017	up
meta_1612		3.43243e-06	7.11892e-06	2.07402	1.05243	0.00742356	1.39511	up
meta_1616		2.4032e-05	1.06381e-05	0.442664	-1.17572	0.00961928	1.40501	down
meta_1617		2.48327e-06	6.67081e-06	2.6863	1.42562	0.0290926	1.34867	up
meta_1621		4.93692e-06	9.97324e-06	2.02014	1.01445	0.0425565	1.33742	up
meta_1632		3.10707e-06	2.96094e-05	9.52968	3.25243	0.00118705	1.4557	up
meta_1636		8.06944e-05	2.54722e-05	0.315663	-1.66354	0.0325126	1.37218	down
meta_1649		1.63972e-05	3.77705e-05	2.30347	1.20381	0.0168884	1.37678	up
meta_1651	G-418	4.49828e-05	8.22082e-05	1.82755	0.869908	0.0410187	1.29046	up
meta_1654		1.4445e-06	3.19194e-06	2.20972	1.14386	0.0363466	1.29327	up
meta_1657		9.19419e-06	3.34232e-05	3.63525	1.86205	0.00291941	1.41211	up
meta_1661		2.27128e-06	9.58812e-06	4.22147	2.07775	0.00135426	1.4345	up
meta_1663		5.59365e-06	1.80656e-05	3.22966	1.69138	0.0467356	1.3044	up
meta_1667	Raffinose	0.000872731	0.00481779	5.52035	2.46476	0.00149818	1.43133	up
meta_1671		6.44901e-06	3.00999e-06	0.466737	-1.09932	0.0108064	1.44228	down
meta_1672		9.94161e-06	3.77379e-05	3.79595	1.92446	0.00880877	1.43376	up
meta_1675		0.000102758	0.000234313	2.28025	1.18919	0.0479768	1.2982	up
meta_1679		9.14954e-06	1.8921e-05	2.06798	1.04822	0.0065622	1.39055	up
meta_1685		2.53155e-05	5.74763e-05	2.27039	1.18294	0.0138783	1.40594	up
meta_1686		8.30909e-05	0.000630563	7.58883	2.92388	0.0252971	1.40217	up
meta_1687		0.00410193	0.00977168	2.38221	1.2523	0.0168514	1.36429	up
meta_1690		2.86816e-06	1.48425e-05	5.17491	2.37153	5.07956e-05	1.46911	up
meta_1710		0.000199967	0.000127856	0.639385	-0.645243	0.0219412	1.30026	down
meta_1714		1.32172e-05	5.92373e-06	0.448183	-1.15784	0.0074949	1.44137	down
meta_1717		4.93727e-06	7.58106e-06	1.53548	0.618686	0.0288332	1.33068	up
meta_1730		1.65158e-06	3.50244e-06	2.12066	1.08451	0.0274959	1.35875	up
meta_1738		2.62613e-05	7.85664e-06	0.299172	-1.74095	0.00849566	1.3652	down
meta_1743		7.97658e-05	0.000154773	1.94034	0.95631	0.0106934	1.35854	up
meta_1746		1.45568e-05	3.13808e-05	2.15575	1.10819	0.0160237	1.3433	up
meta_1747		0.000129906	0.000322474	2.48237	1.31172	0.000215817	1.45992	up
meta_1748		1.58958e-05	9.60908e-05	6.04505	2.59575	0.0248633	1.40484	up
meta_1749		1.12464e-05	2.16863e-05	1.9283	0.947328	0.0461784	1.27926	up
meta_1753		9.13723e-05	5.51734e-05	0.603831	-0.727783	0.0296783	1.353	down
meta_1754		2.64065e-06	4.69192e-06	1.7768	0.829285	0.00839897	1.4203	up
meta_1760		7.88032e-06	1.58563e-05	2.01214	1.00873	0.0107784	1.40005	up
meta_1770		1.07975e-05	3.88596e-06	0.359894	-1.47436	0.0192681	1.36967	down
meta_1777		7.67437e-06	1.18361e-05	1.54229	0.625077	0.0400571	1.22935	up
meta_1786		0.000187546	0.000523178	2.78959	1.48006	0.0201422	1.37208	up
meta_1792		8.8326e-06	2.71742e-05	3.07657	1.62133	0.000701536	1.47051	up
meta_1793		1.63394e-05	7.90652e-05	4.83894	2.27469	0.00198178	1.46503	up
meta_1798	Ketoconazole	3.59303e-06	7.34396e-06	2.04395	1.03136	0.0443552	1.28885	up
meta_1800		9.2183e-06	2.04338e-05	2.21665	1.14838	0.0125437	1.34395	up
meta_1804		5.18067e-05	3.3187e-05	0.640592	-0.642523	0.00802023	1.41134	down
meta_1805		2.06652e-05	6.69693e-06	0.324067	-1.62564	0.0158567	1.42216	down
meta_1806		3.11211e-06	8.37439e-06	2.6909	1.42809	0.0141093	1.33799	up
meta_1809		3.88547e-05	0.000117267	3.01809	1.59364	2.19782e-05	1.47197	up
meta_1812		4.96842e-05	0.000110888	2.23185	1.15824	0.000356293	1.45491	up
meta_1813		6.41227e-06	5.03063e-05	7.84532	2.97183	0.00993205	1.44645	up
meta_1815		3.3593e-05	5.78901e-05	1.72328	0.785154	0.005435	1.38785	up
meta_1817		1.39302e-05	3.10537e-05	2.22924	1.15655	0.0210717	1.32359	up
meta_1830		1.31131e-05	6.89679e-06	0.525946	-0.927014	0.000318582	1.45738	down
meta_1831		0.000203419	0.000515723	2.53527	1.34214	0.000965728	1.45642	up
meta_1832		2.12956e-05	4.49599e-05	2.11123	1.07809	0.0030546	1.43087	up
meta_1836		3.31327e-05	0.000105525	3.18492	1.67126	0.0206672	1.40509	up
meta_1838		3.53876e-05	9.08443e-06	0.256712	-1.96178	0.0448941	1.3502	down
meta_1842		0.000137294	7.78196e-05	0.566812	-0.819058	0.0265928	1.33344	down
meta_1845		4.47658e-05	7.99918e-05	1.7869	0.837455	0.00832741	1.45047	up
meta_1850		0.000200089	8.5761e-05	0.428615	-1.22225	0.0439798	1.25053	down
meta_1852		7.55912e-06	1.28479e-05	1.69966	0.765243	0.0170492	1.40336	up
meta_1854		6.64463e-05	0.000103368	1.55567	0.637534	0.00230573	1.41943	up
meta_1855		1.91208e-05	3.47683e-05	1.81835	0.862628	0.00111066	1.43814	up
meta_1857		5.16405e-06	1.52256e-05	2.94838	1.55992	0.0384901	1.34968	up
meta_1859		2.68545e-05	4.89714e-05	1.82358	0.866777	0.0351565	1.25489	up
meta_1863		1.04176e-05	2.44904e-05	2.35087	1.23319	0.00204578	1.44164	up
meta_1867		9.03275e-05	0.000230745	2.55453	1.35306	0.000156743	1.46461	up
meta_1871		0.000581891	0.000920948	1.58268	0.662371	0.00140678	1.43729	up
meta_1872		1.78877e-05	4.31138e-05	2.41025	1.26918	0.00961928	1.40351	up
meta_1874		1.11034e-05	3.42586e-05	3.08542	1.62547	0.00725462	1.43678	up
meta_1875		0.00244511	0.0013826	0.565456	-0.822513	0.0175806	1.35813	down
meta_1876		0.00231126	0.00119903	0.518776	-0.946815	0.0114939	1.4407	down
meta_1877		4.81634e-06	9.22803e-06	1.91598	0.938085	0.00532185	1.40027	up
meta_1886		0.000115688	7.356e-05	0.635847	-0.653249	0.0365971	1.24024	down
meta_1887		3.56152e-05	6.24205e-05	1.75264	0.809528	0.018822	1.41615	up
meta_1889		0.000156599	0.000259754	1.65872	0.730071	0.0018935	1.44142	up
meta_1894		2.57565e-06	8.9805e-06	3.48669	1.80186	0.0066084	1.43849	up
meta_1895		2.83609e-05	6.71311e-05	2.36703	1.24308	0.000427138	1.45381	up
meta_1899		3.12625e-05	5.62057e-05	1.79786	0.846283	0.01107	1.43444	up
meta_1902		8.56159e-06	2.54158e-05	2.96858	1.56977	0.00240004	1.44053	up
meta_1905		3.16987e-05	9.13991e-05	2.88337	1.52776	0.000427916	1.45396	up
meta_1915		5.57372e-06	1.15803e-05	2.07766	1.05496	0.00103226	1.4529	up
meta_1922		3.07893e-05	4.62461e-05	1.50202	0.586901	0.046119	1.26565	up
meta_1924		0.000192375	0.000297822	1.54813	0.63053	0.00101442	1.43925	up
meta_1925		1.57574e-05	4.12545e-05	2.6181	1.38852	0.0160721	1.38283	up
meta_1927		0.000113915	7.23445e-05	0.635073	-0.655005	0.0167027	1.36371	down
meta_1932		3.93206e-05	2.4793e-05	0.630534	-0.665353	0.0271611	1.2828	down
meta_1935		1.40888e-05	2.79821e-05	1.98612	0.989954	0.0175608	1.35961	up
meta_1939		1.80795e-06	2.7138e-06	1.50104	0.585964	0.0396712	1.34382	up
meta_1940		7.21737e-06	1.39482e-05	1.93259	0.950536	0.00422806	1.41027	up
meta_1941		3.63238e-05	6.84281e-05	1.88383	0.913672	0.00331668	1.43102	up
meta_1942		3.07864e-06	6.9852e-06	2.26893	1.18201	0.0167536	1.31868	up
meta_1944		7.2769e-06	1.19765e-05	1.64582	0.71881	0.0447692	1.25345	up
meta_1955		5.02733e-06	1.67789e-05	3.33754	1.73879	0.00313804	1.4424	up
meta_1964		9.1141e-06	2.3074e-05	2.53168	1.34009	0.000823701	1.44355	up
meta_1966		9.37002e-05	6.10681e-05	0.65174	-0.617632	0.034757	1.25627	down
meta_1970		9.3076e-05	0.000185221	1.99	0.992765	0.000819023	1.44479	up
meta_1976		2.10392e-05	3.28755e-05	1.56259	0.643936	0.0220244	1.35716	up
meta_1981		4.36214e-06	9.08038e-06	2.08164	1.05772	0.0180867	1.38543	up
meta_1983		0.0031233	0.00164043	0.525222	-0.929	0.0253742	1.35147	down
meta_1988		7.60102e-06	1.96904e-05	2.5905	1.37323	0.00597915	1.38399	up
meta_1989		3.35801e-05	6.10275e-05	1.81737	0.861855	7.14293e-05	1.46756	up
meta_1991		3.63493e-05	7.29745e-05	2.00759	1.00546	0.00144858	1.4403	up
meta_1998		5.65163e-06	1.14673e-05	2.02903	1.02079	0.00486644	1.41091	up
meta_2005		1.59239e-05	4.33585e-05	2.72286	1.44512	0.00193652	1.44918	up
meta_2012		0.000137774	9.02045e-05	0.654728	-0.611032	0.0237233	1.30851	down
meta_2015		1.75863e-06	9.38051e-06	5.33398	2.41521	0.021641	1.3963	up
meta_2017		0.000299573	0.000171754	0.573328	-0.802567	0.0330376	1.33238	down
meta_2026		0.000198246	0.000126081	0.635985	-0.652935	0.0370502	1.29549	down
meta_2037		1.46001e-05	8.03487e-06	0.550329	-0.861632	0.0177276	1.32618	down
meta_2038		9.75281e-06	1.5457e-05	1.58488	0.664372	0.0234717	1.3346	up
meta_2040		1.5292e-06	7.66686e-06	5.01363	2.32585	0.000430826	1.46048	up
meta_2049		6.74401e-05	0.000106832	1.5841	0.663667	0.0338557	1.25133	up
meta_2056		8.00834e-06	2.38877e-05	2.98286	1.5767	0.0397661	1.36042	up
meta_2058		3.62592e-05	1.95307e-05	0.538641	-0.892604	0.00693271	1.37599	down
meta_2060		4.0602e-05	0.000104856	2.58254	1.36879	0.0260588	1.35668	up
meta_2072		8.78806e-06	1.69289e-05	1.92635	0.945873	0.0403149	1.33771	up
meta_2074		1.8207e-05	3.88606e-05	2.13437	1.09381	0.00167643	1.44439	up
meta_2075		6.88238e-06	3.95107e-06	0.574085	-0.800664	0.0466315	1.29409	down
meta_2079		2.69117e-05	5.41627e-05	2.01261	1.00907	0.0434976	1.29573	up
meta_2085		0.000271331	7.39915e-05	0.272698	-1.87462	0.00122741	1.45604	down
meta_2086		0.000262331	7.94913e-05	0.303019	-1.72252	0.00771287	1.43604	down
meta_2089		0.00202595	0.00105745	0.521952	-0.938011	0.0175497	1.31534	down
meta_2100		5.17184e-05	2.58004e-05	0.498863	-1.00328	0.00494373	1.46162	down
meta_2103		3.57073e-06	1.00854e-05	2.82448	1.49798	0.000252331	1.46043	up
meta_2109		3.71445e-06	9.51401e-06	2.56135	1.3569	0.0405056	1.34634	up
meta_2115		2.25469e-05	1.41301e-05	0.626698	-0.674159	0.0294185	1.3264	down
meta_2117		4.70588e-05	0.000117306	2.49276	1.31774	0.0381929	1.30741	up
meta_2127		0.000154457	8.39608e-05	0.543586	-0.879419	0.0200611	1.37363	down
meta_2129		6.57264e-06	1.15774e-05	1.76145	0.816768	0.0203507	1.34592	up
meta_2131		3.82133e-06	7.13672e-06	1.8676	0.901184	0.0482252	1.25799	up
meta_2134		0.000270051	9.83746e-05	0.364282	-1.45687	0.0450417	1.32932	down
meta_2135		0.000355946	0.000120239	0.337801	-1.56575	0.00135806	1.44436	down
meta_2139	Capsaicin	9.6654e-05	4.09525e-05	0.423703	-1.23888	0.046977	1.28986	down
meta_2148		2.46996e-06	6.82021e-06	2.76126	1.46533	0.00386812	1.41448	up
meta_2152		2.36746e-06	6.7309e-06	2.84309	1.50746	0.00261053	1.43283	up
meta_2158		3.74737e-06	1.67625e-05	4.47315	2.16129	0.000734804	1.47438	up
meta_2160	Novobiocin	2.84494e-05	7.2848e-05	2.56062	1.35649	0.000143683	1.46907	up
meta_2169		1.25805e-05	3.37435e-05	2.6822	1.42342	0.0195605	1.32117	up
meta_2170		7.56305e-06	1.22504e-05	1.61977	0.695786	0.0349089	1.34699	up
meta_2174		3.28589e-06	5.09946e-06	1.55193	0.634059	0.0279981	1.33176	up
meta_2175		2.96307e-05	6.507e-05	2.19604	1.1349	0.0160015	1.34081	up
meta_2178		2.16608e-06	6.89651e-06	3.18387	1.67078	0.0142195	1.41828	up
meta_2179		2.14169e-06	1.29435e-05	6.04358	2.5954	0.000444652	1.45741	up
meta_2181		1.30126e-05	5.1066e-05	3.92433	1.97245	0.0412175	1.35499	up
meta_2184		3.74323e-06	7.09739e-06	1.89606	0.923004	0.00423526	1.41563	up
meta_2186		1.96939e-05	3.33702e-05	1.69444	0.76081	0.0104275	1.40145	up
meta_2190		1.10592e-05	1.87344e-05	1.69401	0.760446	0.0246257	1.3478	up
meta_2191		4.76285e-06	1.44397e-05	3.03173	1.60014	0.025365	1.39319	up
meta_2192		6.09514e-06	2.54979e-06	0.418331	-1.25728	0.021153	1.37583	down
meta_2210	Stachyose	2.5378e-06	6.46902e-06	2.54906	1.34997	0.00220757	1.42098	up
meta_2215		2.99694e-06	1.00168e-05	3.34235	1.74086	0.00060773	1.46979	up
meta_2219		0.000105305	5.62022e-05	0.53371	-0.905871	0.0406031	1.24935	down
meta_2222		1.9011e-06	5.33292e-06	2.80517	1.48809	0.00485506	1.45279	up
meta_2230		7.92749e-06	1.33584e-05	1.68507	0.752809	0.00601535	1.40343	up
meta_2237		2.25703e-06	4.27748e-06	1.89518	0.922334	0.0224609	1.3989	up
meta_2242		2.03159e-05	3.5007e-05	1.72313	0.785033	0.00106318	1.43941	up
meta_2244		5.56627e-06	9.79255e-06	1.75927	0.814974	0.0211079	1.36264	up
meta_2248		2.57364e-06	7.98666e-06	3.10326	1.63379	0.000223142	1.47164	up
meta_2251		1.45543e-05	2.21437e-05	1.52146	0.605455	0.017996	1.31339	up
meta_2256		2.37364e-06	1.15619e-05	4.87095	2.2842	0.0163355	1.38273	up
meta_2271		0.00029302	0.000156266	0.533296	-0.906991	0.0196384	1.31002	down
meta_2272	Glycogen	1.83959e-05	3.14075e-05	1.70731	0.771726	0.0159283	1.3267	up
meta_2274		2.05351e-06	7.45125e-06	3.62855	1.85939	0.000268674	1.46006	up
meta_2276		9.28448e-06	3.87811e-05	4.17699	2.06246	0.0150034	1.40654	up
meta_2277		1.55586e-05	2.47497e-05	1.59074	0.669696	0.0298999	1.28716	up
meta_2282		1.027e-05	2.46149e-05	2.39678	1.2611	0.00579907	1.40199	up
meta_2288		2.84969e-05	1.353e-05	0.474787	-1.07465	0.0177854	1.34257	down
meta_2289		1.91533e-06	4.08867e-06	2.1347	1.09404	0.00434242	1.46368	up
meta_2293		0.000170628	9.72955e-05	0.570221	-0.810408	0.0224054	1.33878	down
meta_2297		5.60374e-06	1.23138e-05	2.19743	1.13581	0.015322	1.40125	up
meta_2301		3.08705e-06	1.40673e-05	4.55688	2.18805	0.00185076	1.42685	up
meta_2302		1.86669e-05	4.21775e-05	2.25948	1.17599	0.00714087	1.39028	up
meta_2313		3.06837e-06	6.44781e-06	2.10138	1.07134	0.0425349	1.34764	up
meta_2318		0.00140387	0.000496526	0.353684	-1.49947	0.00492727	1.40509	down
meta_2319	D-Lactose	5.24662e-05	0.000239314	4.5613	2.18945	0.00636257	1.45085	up
meta_2320		1.78691e-05	4.92835e-05	2.75803	1.46364	0.0227821	1.41165	up
meta_2333		1.07358e-05	1.78163e-05	1.65952	0.730766	0.0321502	1.25559	up
meta_2338		0.000207277	0.000510482	2.4628	1.3003	0.00190835	1.44308	up
meta_2340		1.04283e-05	6.92528e-05	6.64083	2.73136	0.0231212	1.377	up
meta_2341		1.26029e-05	2.99294e-05	2.3748	1.24781	0.0140483	1.35832	up
meta_2343		1.74898e-05	8.79532e-05	5.02883	2.33022	0.0230367	1.40568	up
meta_2344		2.36349e-05	7.53246e-05	3.187	1.6722	0.00801993	1.43694	up
meta_2348		1.74246e-05	7.34305e-06	0.421418	-1.24668	0.0169044	1.31899	down
meta_2359		2.2488e-06	3.77776e-06	1.6799	0.748377	0.000198552	1.4659	up
meta_2361		9.47071e-05	0.000227926	2.40664	1.26702	0.00275849	1.44076	up
meta_2367		1.05643e-05	2.30605e-05	2.18288	1.12623	0.000153877	1.46737	up
meta_2372		1.13955e-06	4.80217e-06	4.21408	2.07522	0.000709756	1.44877	up
meta_2385		8.04249e-05	0.000163882	2.0377	1.02694	0.000406491	1.45604	up
meta_2390		2.07668e-06	3.6723e-06	1.76835	0.822407	0.010933	1.36352	up
meta_2391		1.83022e-05	4.19473e-05	2.29192	1.19656	0.00415598	1.43835	up
meta_2401		1.61735e-05	3.73959e-05	2.31218	1.20925	0.000149672	1.46362	up
meta_2402		1.70708e-05	5.121e-05	2.99985	1.58489	0.00177925	1.46159	up
meta_2403		6.65101e-06	1.09075e-05	1.63998	0.713676	0.0274161	1.35602	up
meta_2405		0.0011869	0.00213242	1.79663	0.845297	0.0479903	1.22301	up
meta_2411		0.000196325	0.000101094	0.514932	-0.957547	0.0332134	1.30633	down
meta_2423		1.38005e-05	2.71056e-05	1.96411	0.973874	0.000165346	1.4711	up
meta_2425		7.15799e-06	1.42096e-05	1.98513	0.989236	0.00667462	1.43307	up
meta_2431		3.05929e-06	7.13306e-06	2.3316	1.22132	0.0187053	1.41794	up
meta_2433		2.71667e-05	4.81225e-05	1.77137	0.824869	0.0373972	1.36713	up
meta_2436		2.19717e-05	4.33098e-05	1.97116	0.979047	0.0173077	1.41252	up
meta_2449		7.68768e-06	1.69212e-05	2.20108	1.13821	0.0406525	1.35512	up
meta_2451		0.00010398	0.000266531	2.56329	1.35799	0.026707	1.30613	up
meta_2456		0.000168269	0.000269861	1.60375	0.681446	0.00426968	1.41332	up
meta_2457		2.62744e-05	3.99743e-05	1.52141	0.605413	0.0472425	1.23121	up
meta_2459		2.68517e-06	5.24373e-06	1.95285	0.965581	0.00548183	1.42413	up
meta_2463		2.91296e-06	4.78153e-06	1.64147	0.714988	0.0338612	1.33342	up
meta_2467		1.64317e-06	6.81862e-06	4.14968	2.053	0.0252164	1.36401	up
meta_2472		0.00163045	0.0024901	1.52724	0.610929	0.006908	1.39654	up
meta_2482		0.000139049	9.00387e-05	0.647534	-0.626973	0.0308307	1.29969	down
meta_2489		2.955e-05	5.32438e-05	1.80182	0.849455	0.0251497	1.37627	up
meta_2495		3.28091e-06	5.93059e-06	1.80761	0.854082	0.0228398	1.29428	up
meta_2497		1.40706e-05	2.22256e-05	1.57958	0.659539	0.0147446	1.36767	up
meta_2499		5.68225e-06	8.85307e-06	1.55802	0.639716	0.0214052	1.31836	up
meta_2501		9.87576e-06	1.95733e-05	1.98196	0.986925	0.0291075	1.30658	up
meta_2510		2.91925e-05	4.46174e-05	1.52838	0.612006	0.0123172	1.4217	up
meta_2513		8.02528e-06	1.49357e-05	1.86108	0.896142	0.0382819	1.28353	up
meta_2516		6.60449e-05	4.14722e-05	0.627939	-0.671304	0.000556548	1.45078	down
meta_2524		2.65514e-05	4.13135e-05	1.55598	0.637824	0.00725363	1.41413	up
meta_2531		0.00116009	0.00066808	0.575885	-0.796148	0.0186525	1.33617	down
meta_2535		0.00132915	0.000718517	0.540584	-0.887408	0.0148243	1.33397	down
meta_2536		1.26192e-05	2.76176e-05	2.18854	1.12997	0.00605131	1.38876	up
meta_2538		7.03558e-05	0.000116647	1.65796	0.729411	0.00674446	1.37741	up
meta_2539		1.36742e-05	2.12119e-05	1.55123	0.633414	0.0332221	1.27383	up
meta_2547		1.65222e-05	6.39872e-05	3.8728	1.95338	0.0333665	1.34564	up
meta_2554		5.94406e-05	9.88363e-05	1.66277	0.733591	0.000556721	1.46275	up
meta_2556		2.92314e-05	5.0748e-05	1.73608	0.795832	0.0353927	1.29079	up
meta_2567		0.000156391	7.60885e-05	0.486527	-1.03941	0.0169019	1.32318	down
meta_2568		3.4425e-06	6.49624e-06	1.88707	0.916149	0.0273525	1.28783	up
meta_2579		1.90456e-06	1.19116e-05	6.25425	2.64484	0.0255815	1.39097	up
meta_2582		4.683e-05	2.23881e-05	0.478072	-1.0647	0.020997	1.33497	down
meta_2590		8.05506e-06	1.27581e-05	1.58386	0.663448	0.0290661	1.27331	up
meta_2592		3.60109e-06	7.9966e-06	2.2206	1.15095	0.025818	1.33369	up
meta_2594		2.26538e-05	3.80465e-05	1.67947	0.74801	0.0208199	1.40017	up
meta_2595		2.67691e-05	4.03483e-05	1.50727	0.591941	0.0258849	1.28125	up
meta_2598		1.19724e-05	3.23904e-05	2.70541	1.43585	0.0165179	1.35985	up
meta_2604	Loratadine	7.85841e-06	1.55892e-05	1.98376	0.988238	0.00862321	1.42736	up
meta_2605		4.85743e-06	1.21752e-05	2.50651	1.32568	0.000642149	1.46145	up
meta_2619		9.17898e-06	1.60404e-05	1.74751	0.805303	0.0182103	1.4033	up
meta_2621		2.76502e-05	5.22623e-05	1.89012	0.91848	0.0148129	1.36578	up
meta_2622		4.261e-06	1.04022e-05	2.44127	1.28763	0.0389304	1.34297	up
meta_2629		6.75783e-06	2.53359e-05	3.74912	1.90655	0.0305034	1.38767	up
meta_2634		0.000239404	0.00011675	0.487669	-1.03603	0.00194128	1.4245	down
meta_2642		0.000603082	0.000336929	0.558678	-0.839911	0.0257349	1.3496	down
meta_2647		8.0468e-05	0.000288194	3.58147	1.84055	0.0482867	1.3104	up
meta_2652		9.95499e-06	4.83667e-05	4.85854	2.28052	0.0189706	1.42266	up
meta_2657		5.46213e-06	8.45397e-06	1.54774	0.630164	0.00761433	1.39416	up
meta_2658		1.45615e-05	2.32022e-05	1.59339	0.672101	0.0408753	1.32379	up
meta_2661		0.000182546	8.44952e-05	0.462871	-1.11132	0.0124378	1.34581	down
meta_2664		2.55483e-06	9.97028e-06	3.90253	1.96441	0.000232635	1.45937	up
meta_2675		3.64362e-06	7.41977e-06	2.03637	1.026	0.0180602	1.42118	up
meta_2677		7.28751e-06	1.42697e-05	1.9581	0.969457	0.0337896	1.31493	up
meta_2691		0.000169798	9.03178e-05	0.531913	-0.910739	0.00782774	1.42777	down
meta_2697		0.000104553	4.68519e-05	0.448117	-1.15805	0.00183167	1.42969	down
meta_2702		4.44497e-06	9.81145e-06	2.20732	1.14229	0.046776	1.3352	up
meta_2707		1.48319e-05	5.00454e-05	3.37417	1.75453	0.0401136	1.34328	up
meta_2714		2.26369e-06	4.79415e-06	2.11785	1.0826	0.0288161	1.37037	up
meta_2742		4.81235e-06	8.65737e-06	1.79899	0.847187	0.0376559	1.35292	up
meta_2743		5.16498e-06	9.46409e-06	1.83236	0.873703	0.00755894	1.43568	up
meta_2754		7.51303e-06	2.37477e-05	3.16087	1.66032	0.019527	1.41417	up
meta_2770		2.03855e-06	7.80241e-06	3.82743	1.93638	0.000193476	1.46613	up
meta_2775		2.78125e-06	5.29966e-06	1.9055	0.930168	0.0403687	1.23852	up
meta_2777		2.66624e-05	8.80923e-05	3.30399	1.72421	0.00964618	1.44633	up
meta_2780		1.07511e-06	3.41814e-06	3.17934	1.66873	0.0207464	1.41073	up
meta_2782		2.98524e-06	6.94688e-06	2.32708	1.21852	0.0339164	1.363	up
meta_2788		3.08287e-06	6.35005e-06	2.05979	1.04249	0.0122318	1.39044	up
meta_2791		3.86423e-05	1.44407e-05	0.373702	-1.42004	0.000104365	1.47024	down
meta_2792		4.6683e-05	1.44685e-05	0.309931	-1.68998	0.000762638	1.45313	down
meta_2801		5.78672e-06	9.11324e-06	1.57486	0.65522	0.00662943	1.4139	up
meta_2804		1.84379e-06	6.96886e-06	3.77964	1.91825	0.00613248	1.45055	up
meta_2805		8.59263e-06	1.78049e-05	2.07211	1.0511	0.00213193	1.42406	up
meta_2807		8.32643e-06	3.8473e-06	0.46206	-1.11385	0.0145097	1.37971	down
meta_2808		1.12538e-05	5.51573e-06	0.49012	-1.02879	0.0138449	1.35191	down
meta_2809		7.22168e-06	3.05247e-06	0.422681	-1.24236	0.00141935	1.43575	down
meta_2810		4.76272e-06	2.05769e-06	0.432041	-1.21076	0.0350704	1.3705	down
meta_2811		7.03308e-06	2.78334e-05	3.95749	1.98459	0.0110867	1.4152	up
meta_2816		1.01848e-05	2.33129e-05	2.28898	1.1947	0.010617	1.40191	up
meta_2817		7.7039e-06	2.68437e-05	3.48444	1.80093	0.031208	1.37352	up
meta_2818		1.15399e-06	6.29005e-06	5.45069	2.44644	0.0216197	1.37946	up
meta_2824		3.73393e-06	6.39962e-06	1.71391	0.777291	0.0263076	1.27846	up
meta_2826		2.33449e-05	1.48773e-05	0.637282	-0.649996	0.0319796	1.37706	down
meta_2827		5.6327e-06	2.94735e-06	0.523257	-0.934409	0.0142104	1.33204	down
meta_2829		8.02e-06	1.30046e-05	1.62152	0.697346	0.0354358	1.33319	up
meta_2833		1.41126e-06	5.60253e-06	3.96987	1.98909	0.0340619	1.34443	up
meta_2834		4.90375e-05	7.64209e-05	1.55842	0.640083	0.0226359	1.38834	up
meta_2835		3.21931e-06	1.03988e-06	0.323013	-1.63033	0.0343141	1.37154	down
meta_2836		5.22556e-06	1.36094e-05	2.60439	1.38095	0.0093715	1.42578	up
meta_2839		8.74571e-07	1.36311e-06	1.55861	0.640257	0.0446779	1.35174	up
meta_2841		5.56385e-06	2.64516e-06	0.47542	-1.07272	0.0345356	1.3449	down
meta_2842		1.65485e-05	4.00448e-05	2.41984	1.27491	0.0291485	1.37357	up
meta_2845		1.31354e-05	8.54502e-06	0.650535	-0.620302	0.0219444	1.29508	down
meta_2857		5.74652e-06	1.2812e-05	2.22952	1.15673	0.0409723	1.34382	up
meta_2862		1.97127e-05	4.05009e-05	2.05456	1.03883	0.000250722	1.45919	up
meta_2864		2.77361e-06	7.11299e-06	2.56452	1.35869	0.00217247	1.42539	up
meta_2867		1.40813e-05	2.18309e-05	1.55034	0.632586	0.00968911	1.35857	up
meta_2868		4.79298e-06	9.19915e-06	1.9193	0.940578	0.00878951	1.38854	up
meta_2870		6.73734e-06	1.70905e-05	2.53668	1.34294	0.00646959	1.42611	up
meta_2871		4.82942e-06	1.75405e-06	0.363201	-1.46116	0.0345247	1.36122	down
meta_2873		7.51278e-05	2.54401e-05	0.338625	-1.56224	0.0167951	1.39084	down
meta_2876		5.96763e-06	1.42151e-05	2.38203	1.25219	0.0256458	1.4011	up
meta_2877		8.92366e-06	1.59e-05	1.78178	0.83332	0.0223825	1.31863	up
meta_2879		1.03291e-05	2.71092e-05	2.62455	1.39207	0.00533962	1.40859	up
meta_2884		2.21143e-06	6.02557e-06	2.72474	1.44612	0.00376905	1.408	up
meta_2885		4.77277e-06	7.78351e-06	1.63082	0.705595	0.00247385	1.41719	up
meta_2889		1.2438e-05	6.77006e-06	0.544306	-0.877511	0.0378242	1.23691	down
meta_2896		2.37597e-05	5.90512e-05	2.48535	1.31345	0.00827145	1.4374	up
meta_2897		3.51703e-06	6.76001e-06	1.92208	0.942665	0.0250957	1.38708	up
meta_2900		2.4288e-05	4.06977e-05	1.67563	0.744701	0.00985001	1.44293	up
meta_2907		0.000896534	0.000511332	0.570343	-0.810099	0.000287462	1.46602	down
meta_2908		1.80212e-05	2.79557e-05	1.55127	0.633449	0.0160364	1.37241	up
meta_2910		5.5292e-05	9.68653e-05	1.75189	0.80891	0.00428113	1.44502	up
meta_2915		2.88643e-06	4.97455e-06	1.72343	0.785282	0.00568385	1.42852	up
meta_2919		1.3982e-06	2.90576e-06	2.07821	1.05534	0.0124733	1.40273	up
meta_2924		7.68205e-06	1.63301e-05	2.12575	1.08797	0.0110569	1.43283	up
meta_2929		2.27548e-06	1.03214e-05	4.53593	2.1814	0.0189895	1.363	up
meta_2930		1.13768e-05	1.95872e-05	1.72169	0.783822	0.0292556	1.31479	up
meta_2931		8.1107e-06	1.42359e-05	1.7552	0.811639	0.0392919	1.29878	up
meta_2937		8.45794e-06	5.53568e-06	0.654494	-0.611548	0.0219123	1.36935	down
meta_2943		3.25192e-05	5.31206e-05	1.63352	0.707981	0.0062766	1.39332	up
meta_2945		8.316e-06	1.77013e-05	2.12859	1.0899	0.000469166	1.45175	up
meta_2961		3.71555e-05	9.29659e-05	2.50207	1.32312	0.00219193	1.44104	up
meta_2966		1.73723e-05	6.61952e-06	0.381039	-1.39199	0.0442844	1.35398	down
meta_2969		1.5905e-05	3.5969e-05	2.26148	1.17727	0.000921778	1.44312	up
meta_2972		6.21722e-05	3.86832e-05	0.622194	-0.684564	0.0322086	1.34043	down
meta_2973		4.56213e-06	8.63989e-06	1.89383	0.921307	0.00879564	1.43305	up
meta_2974		7.323e-06	1.17893e-05	1.6099	0.686967	0.025124	1.34484	up
meta_2975		1.42844e-05	2.54243e-05	1.77987	0.831771	0.0375323	1.27903	up
meta_2988		1.11641e-05	4.91179e-06	0.439962	-1.18455	0.00906451	1.3615	down
meta_2995		6.83968e-06	1.43397e-05	2.09655	1.06802	0.00229357	1.42065	up
meta_3004		4.75346e-05	0.000131076	2.75749	1.46335	0.0154049	1.42743	up
meta_3019		1.27349e-05	5.42821e-05	4.26245	2.09168	0.000712827	1.46523	up
meta_3031		3.18124e-05	6.28628e-05	1.97605	0.982618	0.00156253	1.45798	up
meta_3041		2.65357e-05	7.67521e-05	2.89241	1.53227	0.000956456	1.46172	up
meta_3043		3.54255e-06	7.30712e-06	2.06267	1.04451	0.00820886	1.40803	up
meta_3056		3.85278e-05	0.000128565	3.33694	1.73853	0.00683525	1.44543	up
meta_3070		3.03677e-06	5.88399e-06	1.93758	0.954258	0.0106193	1.39637	up
meta_3076		7.58779e-05	0.000169792	2.23771	1.16202	0.0197164	1.38839	up
meta_3087		1.87107e-05	3.28943e-05	1.75804	0.813971	0.0120903	1.34803	up
meta_3096		1.33164e-05	4.21087e-05	3.16216	1.66091	0.00795835	1.44909	up
meta_3097		1.62056e-05	6.98312e-05	4.30909	2.10738	0.0358525	1.37231	up
meta_3111		8.03404e-05	4.5907e-05	0.571407	-0.807411	0.0320229	1.37699	down
meta_3113		7.16237e-06	1.52169e-05	2.12457	1.08717	0.0371997	1.36957	up
meta_3117		6.89447e-06	1.30509e-05	1.89296	0.92064	0.00668874	1.40896	up
meta_3119		0.000114734	0.00025665	2.23692	1.16151	0.0422258	1.35819	up
meta_3120		2.47409e-05	7.26598e-05	2.93682	1.55426	0.00788708	1.43611	up
meta_3133		9.09586e-07	2.91328e-06	3.20287	1.67936	0.00353771	1.44595	up
meta_3143		3.41709e-05	6.64349e-05	1.9442	0.959175	0.0225913	1.39143	up
meta_3157		1.03053e-05	0.00011883	11.531	3.52745	0.00566267	1.43061	up
meta_3164		3.89397e-06	7.57143e-06	1.9444	0.959323	0.0213646	1.38236	up
meta_3165		2.44401e-05	0.000111741	4.57205	2.19284	0.00672241	1.37908	up
meta_3173		8.35912e-06	3.28415e-05	3.92882	1.9741	0.00610237	1.41814	up
meta_3174		1.00934e-05	3.85728e-05	3.82159	1.93417	0.0227344	1.40001	up
meta_3177		1.04539e-05	7.05793e-05	6.7515	2.75521	0.0161457	1.42803	up
meta_3182		4.49432e-06	8.50869e-06	1.89321	0.920833	0.0178531	1.33258	up
meta_3183		3.22547e-06	1.2549e-05	3.89058	1.95999	0.00456773	1.40605	up
meta_3186		1.07275e-05	2.73746e-05	2.55183	1.35153	0.00685376	1.4435	up
meta_3188	1,3-Dicaffeoylquinic acid	1.84039e-06	1.15075e-05	6.25275	2.64449	0.00222008	1.46841	up
meta_3193		5.28939e-06	8.36103e-06	1.58072	0.660581	0.0232112	1.34221	up
meta_3194		5.75931e-07	3.22817e-06	5.60513	2.48675	0.00828913	1.42436	up
meta_3200		2.388e-06	4.34755e-06	1.82059	0.864403	0.016389	1.37451	up
meta_3201		2.56607e-06	5.83991e-06	2.27582	1.18638	0.0221853	1.38598	up
meta_3205		3.42283e-06	1.16523e-05	3.40428	1.76735	0.0162262	1.4211	up
meta_3212		3.56853e-06	7.54087e-06	2.11316	1.0794	0.0201192	1.35541	up
meta_3213		3.60714e-06	8.30786e-06	2.30317	1.20362	0.0209282	1.30138	up
meta_3224		6.69729e-06	2.59335e-06	0.387224	-1.36876	0.0239845	1.35532	down
meta_3227		1.69088e-05	5.69444e-06	0.336773	-1.57015	0.00194882	1.42684	down
meta_3228		1.62041e-05	3.92213e-05	2.42045	1.27528	0.047079	1.32115	up
meta_3233		1.61032e-05	4.67165e-06	0.290106	-1.78535	0.0333771	1.38087	down
meta_3238		4.75229e-06	1.07382e-05	2.25958	1.17605	0.00254976	1.43552	up
meta_3242		2.89069e-06	1.2685e-05	4.38824	2.13364	0.0135999	1.43061	up
meta_3247		4.76041e-06	7.49742e-06	1.57495	0.65531	0.0123663	1.35849	up
meta_3249		4.74978e-06	1.00339e-05	2.11251	1.07896	0.0411626	1.32365	up
meta_3252		1.59349e-06	3.79361e-06	2.3807	1.25139	0.0229034	1.30454	up
meta_3262		2.68828e-05	4.56785e-05	1.69917	0.76483	0.0193945	1.30688	up
meta_3265		7.07607e-06	1.60041e-05	2.26172	1.17742	0.0101298	1.37555	up
meta_3267		5.34555e-06	1.49632e-05	2.79919	1.48501	0.00175756	1.44359	up
meta_3268		5.44661e-05	3.09906e-05	0.56899	-0.813525	0.0375399	1.35699	down
meta_3276		1.55799e-06	4.14365e-06	2.65962	1.41122	0.00837859	1.38499	up
meta_3288		3.85158e-06	8.23979e-06	2.13933	1.09716	0.0014429	1.44151	up
meta_3292		1.62505e-06	4.32048e-06	2.65867	1.4107	3.55735e-05	1.47042	up
meta_3312		2.77573e-06	6.81397e-06	2.45484	1.29563	0.0267872	1.30185	up
meta_3319		3.08883e-05	6.84925e-05	2.21743	1.14889	0.00459959	1.42377	up
meta_3325		5.67609e-06	8.57552e-06	1.51082	0.595328	0.0474743	1.25329	up
meta_3328		3.90908e-05	8.21514e-05	2.10155	1.07146	0.0102935	1.3971	up
meta_3335		2.10577e-06	3.37895e-06	1.60461	0.682227	0.0183686	1.40108	up
meta_3340		4.42614e-05	9.13078e-05	2.06292	1.04469	0.00189234	1.42493	up
meta_3353		1.70576e-05	2.99383e-05	1.75513	0.811581	0.00597582	1.39239	up
meta_3356		2.28419e-06	5.56724e-06	2.43729	1.28528	0.0249121	1.37727	up
meta_3357		4.0592e-06	6.31511e-06	1.55575	0.637612	0.011882	1.37136	up

## Sheet: C18-1_vs_C18-7
Supplementary Table 4: List of differentially accumulated metabolites (DAMs) for C18-1_vs_C18-7.
Meta_ID	Meta_name	C18-1_Mean	C18-7_Mean	Fold_change	log2FC	Pvalue	VIP	regulated
meta_1		5.84245e-05	9.35781e-05	1.60169	0.679597	0.0400851	1.40989	up
meta_4		3.58475e-05	6.23338e-05	1.73886	0.798143	0.0186842	1.52762	up
meta_11		0.000323772	0.000522114	1.6126	0.689385	0.0242388	1.49587	up
meta_14		0.000157828	0.00027288	1.72896	0.789908	0.0325818	1.41523	up
meta_26	Larixinic Acid	1.41997e-05	9.05585e-06	0.63775	-0.648936	0.0229595	1.43383	down
meta_36		0.000198708	0.000335051	1.68615	0.753731	0.0195236	1.46937	up
meta_37	2-Ethyl-2-Hydroxybutyric acid	1.32857e-05	2.09378e-05	1.57597	0.656237	0.0413625	1.39029	up
meta_39	Indole	3.89846e-05	2.13164e-05	0.546791	-0.870939	0.0126116	1.53011	down
meta_41	3,4-Dihydroxybenzoate (Protocatechuic acid)	8.62047e-06	1.31611e-05	1.52673	0.610448	0.0326943	1.44856	up
meta_59	1,2,3-Benzenetriol	5.87524e-06	1.1443e-05	1.94766	0.961743	0.0124805	1.50208	up
meta_64		0.000136488	7.71997e-05	0.565615	-0.822109	0.0271182	1.43172	down
meta_68		5.99731e-05	0.000107106	1.78589	0.836645	0.0224189	1.50302	up
meta_74	L-Asparagine	4.06859e-05	0.000124496	3.05994	1.61351	0.00143626	1.59049	up
meta_75	3-Phenylpropanoic acid	1.87942e-05	4.19021e-05	2.22953	1.15674	0.0142308	1.48663	up
meta_85		0.000223231	0.000352091	1.57725	0.657414	0.023067	1.447	up
meta_94	Urocanic acid	3.70863e-05	1.76356e-05	0.475529	-1.0724	0.0280201	1.48883	down
meta_96	4-Hydroxybenzaldehyde	2.4834e-05	4.45388e-05	1.79346	0.842742	0.037901	1.49532	up
meta_101		7.68404e-05	0.000124564	1.62107	0.69695	0.0137129	1.47813	up
meta_105		1.46209e-05	2.87888e-05	1.96902	0.977474	0.00180911	1.57347	up
meta_111	Ala-Gly	1.35667e-05	2.39032e-05	1.76191	0.81714	0.0174597	1.53926	up
meta_118	Hydroxyacetone	2.19624e-05	5.68643e-05	2.58916	1.37249	0.0196787	1.45156	up
meta_127	5-Methyl-5,6-Dihydrouracil	4.41151e-05	9.38314e-05	2.12697	1.0888	0.00535752	1.56009	up
meta_129		0.000457755	0.000737697	1.61155	0.688452	0.0389886	1.49455	up
meta_138	L-Histidine	0.000242531	0.000661131	2.72596	1.44677	0.00278512	1.56978	up
meta_141	Methyl acetoacetate	0.000403597	0.000791051	1.96	0.970854	0.0379013	1.48289	up
meta_144		0.00624218	0.0113604	1.81994	0.863888	0.013694	1.51803	up
meta_146	3-(2-Hydroxyethyl)indole	0.000429676	0.000735341	1.71139	0.775165	0.0307317	1.42937	up
meta_149	Indole-3-carboxylic acid	0.000161033	7.9115e-05	0.491297	-1.02533	0.00337363	1.55066	down
meta_150	1-Aminocyclopropanecarboxylic acid	0.000268303	0.000439986	1.63989	0.713597	0.0057323	1.55334	up
meta_156		0.000207459	0.000355838	1.71522	0.778394	0.00891667	1.54694	up
meta_168	(S)-2-Hydroxyglutarate	3.67676e-06	1.08833e-05	2.96002	1.56561	0.00512096	1.56844	up
meta_174		3.16258e-05	8.20444e-05	2.59423	1.3753	0.000810131	1.60479	up
meta_178		0.000277526	0.000619749	2.23312	1.15906	0.0192742	1.44645	up
meta_182	6-Hydroxydopamine	1.02883e-05	3.19108e-05	3.10165	1.63303	0.0119615	1.59798	up
meta_189	Glycerol 3-phosphate	0.000109629	0.000170443	1.55473	0.636663	0.00211322	1.5891	up
meta_206	trans-2-Phenylcyclopropylamine	0.000192277	0.000295133	1.53493	0.618176	0.013562	1.52014	up
meta_207	Arecoline	5.66515e-05	7.07986e-06	0.124972	-3.00032	0.000413142	1.61862	down
meta_218	myo-Inositol	3.23496e-05	5.31385e-05	1.64263	0.716009	0.0434699	1.38405	up
meta_227		7.98176e-05	0.000140608	1.76162	0.816899	0.0413709	1.35192	up
meta_236	DL-Indole-3-lactic acid	5.6928e-05	0.000148889	2.61539	1.38703	0.0306062	1.50198	up
meta_245		0.000106132	0.00016057	1.51292	0.597333	0.0137906	1.48203	up
meta_247	L-Glutamine	5.71538e-05	9.91454e-05	1.73471	0.794697	0.0398814	1.38479	up
meta_250		0.000465151	0.000872675	1.87611	0.907745	0.0304925	1.39634	up
meta_251		7.33919e-05	0.000130638	1.78	0.83188	0.0359939	1.37028	up
meta_256	5-Hydroxyindoleacetic acid	1.75897e-05	2.78376e-05	1.58261	0.662308	0.0206053	1.46084	up
meta_264		1.85885e-05	3.25602e-05	1.75163	0.808697	0.0434961	1.40069	up
meta_266	2-Hydroxyphenylacetic acid	2.35482e-05	4.27054e-05	1.81353	0.8588	0.0393196	1.51664	up
meta_268	trans-Ferulic acid	4.25761e-06	1.19969e-05	2.81777	1.49455	0.00678926	1.58793	up
meta_269		3.53746e-05	5.74722e-05	1.62467	0.700149	0.0210705	1.44356	up
meta_276		6.01526e-05	9.61019e-05	1.59764	0.675938	0.0213043	1.44299	up
meta_299	L-Fucose	0.00016335	9.55378e-05	0.584865	-0.773826	0.00773922	1.51891	down
meta_304		2.7462e-05	4.42829e-05	1.61251	0.689312	0.0274299	1.41696	up
meta_305	Stavudine	6.57488e-06	1.00013e-05	1.52114	0.605149	0.0204557	1.4874	up
meta_329		1.285e-05	5.73336e-05	4.46177	2.15762	0.00024133	1.61589	up
meta_352	2-Ethoxyethanol	9.48935e-05	0.000174486	1.83876	0.878734	0.0341045	1.36594	up
meta_374	Formylanthranilic acid	2.3626e-05	7.12116e-05	3.01412	1.59174	0.025831	1.55374	up
meta_378	Ethionamide	4.79498e-05	7.39504e-05	1.54224	0.625031	0.0249528	1.47529	up
meta_390	N-Acetyl-L-phenylalanine	1.77076e-05	2.8988e-05	1.63704	0.711088	0.00774528	1.58772	up
meta_400		0.000106764	0.000180113	1.68701	0.754467	0.0134736	1.46081	up
meta_408		3.42254e-05	6.18362e-05	1.80674	0.853385	0.00682769	1.54443	up
meta_433		3.12879e-05	1.97569e-05	0.631454	-0.663251	0.0333425	1.39375	down
meta_441		4.16652e-05	6.47912e-05	1.55505	0.636957	0.00429199	1.60879	up
meta_450	Dihydrouracil	2.47457e-06	5.12986e-06	2.07303	1.05174	0.00336004	1.58313	up
meta_455		0.000650498	0.00102824	1.5807	0.660559	0.00131779	1.58962	up
meta_468	N-Acetylglutamine	2.86442e-05	8.12208e-05	2.8355	1.5036	0.00371812	1.55073	up
meta_518	Lys-Asn	4.02172e-06	9.27811e-06	2.307	1.20602	0.00512795	1.55165	up
meta_533		1.87403e-05	3.1496e-05	1.68065	0.749021	0.0483316	1.47619	up
meta_548		7.61315e-05	0.000126981	1.66792	0.738047	8.8972e-05	1.62364	up
meta_566	Pyrantel	5.71562e-06	8.92988e-06	1.56236	0.643731	0.025207	1.46814	up
meta_567	Naringenin	1.39734e-05	2.85217e-05	2.04115	1.02938	0.00100217	1.61888	up
meta_571	D-Glucarate	3.26982e-06	8.72222e-06	2.6675	1.41549	0.00997615	1.5285	up
meta_590		1.13237e-05	2.90309e-05	2.56372	1.35824	0.00133185	1.60487	up
meta_603	1-Methyladenosine	0.000294629	0.000192937	0.654849	-0.610767	0.00107178	1.61644	down
meta_638		1.18406e-05	3.08754e-05	2.60759	1.38272	0.02166	1.4799	up
meta_642	Myristoleic acid	2.55743e-06	4.08438e-06	1.59707	0.675426	0.0306064	1.48953	up
meta_653		7.6438e-06	2.87523e-06	0.376152	-1.41061	0.02331	1.44156	down
meta_664		3.00001e-05	0.000103475	3.44916	1.78625	0.000600425	1.60596	up
meta_670		2.90955e-05	5.81231e-05	1.99766	0.998313	0.00785713	1.54721	up
meta_673		1.87024e-05	8.82033e-06	0.471614	-1.08432	0.00163248	1.59553	down
meta_683		2.15074e-05	4.2309e-05	1.96718	0.976131	0.0214229	1.43418	up
meta_688		1.60758e-05	2.63311e-05	1.63793	0.711877	0.0348859	1.4398	up
meta_698		0.000143986	7.50258e-05	0.521065	-0.940464	0.0142796	1.46175	down
meta_702		4.289e-05	9.47594e-05	2.20936	1.14363	0.00338204	1.57305	up
meta_703	Ornithine	2.21336e-05	1.28045e-05	0.578506	-0.789595	0.0149951	1.45259	down
meta_705		6.80284e-06	3.71579e-06	0.546212	-0.872467	0.0290053	1.42653	down
meta_722	Dimethyl 4,4-o-Phenylene-Bis (3-Thiophanate)	5.95834e-06	9.16505e-06	1.53819	0.621234	0.0118273	1.53268	up
meta_751	2-Methylbutyroylcarnitine	2.81009e-05	6.29271e-05	2.23933	1.16306	0.0451289	1.37746	up
meta_757		1.52355e-05	2.80589e-05	1.84168	0.881025	0.00297164	1.56532	up
meta_763		1.50846e-05	3.69398e-05	2.44884	1.2921	0.00448587	1.54497	up
meta_789		2.32016e-05	3.54116e-05	1.52626	0.609999	0.0228059	1.4824	up
meta_791	Famciclovir	1.14718e-05	5.47573e-05	4.77323	2.25496	0.00134811	1.59602	up
meta_801		2.51265e-05	5.00592e-05	1.99229	0.994426	0.0448549	1.47375	up
meta_804		1.19411e-05	4.12172e-05	3.45172	1.78731	0.00556848	1.61001	up
meta_814		0.000228662	0.000667843	2.92066	1.54629	0.00801967	1.5174	up
meta_830		9.60802e-06	1.46422e-05	1.52396	0.607822	0.0301674	1.39985	up
meta_834		2.45577e-05	6.25441e-05	2.54683	1.3487	0.00240483	1.60774	up
meta_836		0.000372201	0.000244969	0.658163	-0.603483	0.0305947	1.40685	down
meta_842	Deoxyguanosine	2.05156e-05	5.40181e-05	2.63302	1.39672	0.0031896	1.57839	up
meta_846		0.000543928	0.00147594	2.71348	1.44014	0.0107765	1.51092	up
meta_852	4-Methoxyphenylacetic acid	2.22138e-05	4.82386e-05	2.17156	1.11873	0.036648	1.50937	up
meta_862		2.32719e-05	5.72844e-05	2.46153	1.29955	0.0301029	1.40144	up
meta_863		1.86269e-05	3.43486e-05	1.84403	0.882861	0.0168105	1.47177	up
meta_881		1.4207e-05	2.57724e-05	1.81407	0.859232	0.00429762	1.58486	up
meta_884		2.02243e-05	4.06666e-05	2.01078	1.00775	0.000216605	1.6148	up
meta_885		3.18832e-05	9.88709e-05	3.10104	1.63275	0.00168585	1.59999	up
meta_886		5.68249e-05	9.05915e-05	1.59422	0.672854	0.029803	1.40091	up
meta_888	Demethoxycurcumin	8.90858e-06	2.2156e-05	2.48704	1.31443	0.0185495	1.55012	up
meta_896	5-Methyl-2-thiouridine	3.32918e-06	1.66575e-05	5.00349	2.32294	0.0056518	1.59048	up
meta_907		4.17321e-05	6.38774e-05	1.53065	0.614149	0.0314878	1.40183	up
meta_909		1.03761e-05	5.4637e-05	5.26565	2.39661	0.00639948	1.57051	up
meta_925		0.000103272	4.76359e-05	0.461264	-1.11634	0.00232243	1.56396	down
meta_936		1.03574e-05	3.35331e-05	3.23761	1.69493	0.00313981	1.56222	up
meta_937	2'-Deoxycytidine 5'-monophosphate (dCMP)	0.000362589	0.000742538	2.04788	1.03413	0.0108184	1.51848	up
meta_944	Tyr-Glu	2.06801e-05	4.61319e-05	2.23073	1.15752	0.0498683	1.46814	up
meta_946		5.85004e-06	1.5366e-05	2.62665	1.39322	0.00216422	1.57515	up
meta_948		0.00010852	0.000188621	1.73812	0.797526	0.0319846	1.51543	up
meta_951		8.96151e-05	0.000175547	1.95891	0.970048	0.00918873	1.50453	up
meta_968		1.72181e-05	4.89267e-05	2.84159	1.5067	0.0213048	1.5376	up
meta_972		0.000198689	0.00031737	1.59732	0.675652	0.0348162	1.49657	up
meta_973		9.29599e-06	2.09336e-05	2.25189	1.17114	0.022938	1.42814	up
meta_979	Matairesinol	3.81137e-05	5.8859e-05	1.5443	0.626951	0.0372535	1.43793	up
meta_984	Galactinol	0.000191314	0.000325795	1.70294	0.768026	0.0350271	1.42408	up
meta_990		1.14607e-05	2.94255e-05	2.56752	1.36038	0.00123516	1.59687	up
meta_994		1.1621e-05	2.02863e-05	1.74566	0.80377	0.0248229	1.53684	up
meta_996		0.00166098	0.000797909	0.480385	-1.05774	0.0216108	1.54378	down
meta_1005		3.19433e-06	7.44571e-06	2.33091	1.2209	0.00614018	1.53386	up
meta_1012	Pro-Trp	1.30023e-05	4.33552e-05	3.33443	1.73744	0.00105981	1.59657	up
meta_1023		3.14328e-05	0.000813853	25.8918	4.69443	0.0271731	1.54978	up
meta_1028		5.18029e-05	0.000108829	2.10083	1.07096	0.0054754	1.53375	up
meta_1030		4.2191e-05	0.000102067	2.41916	1.27451	0.0190309	1.5613	up
meta_1032		0.00187426	0.000618307	0.329894	-1.59993	0.0158459	1.46417	down
meta_1035		4.77431e-05	3.09861e-05	0.649017	-0.623671	0.0160525	1.47346	down
meta_1045		1.72168e-05	3.98253e-05	2.31317	1.20987	0.0448343	1.34532	up
meta_1056		5.2029e-05	8.32289e-05	1.59966	0.677768	0.0193051	1.56538	up
meta_1061		0.000104944	0.00017529	1.67032	0.740123	0.020298	1.42672	up
meta_1067		1.74206e-05	1.00706e-05	0.578084	-0.79065	0.00336019	1.59408	down
meta_1078		5.42544e-06	9.83149e-06	1.81211	0.85767	0.0333544	1.46414	up
meta_1083		1.71442e-05	2.9782e-05	1.73715	0.796723	0.00215212	1.58813	up
meta_1088		0.00128173	0.000755375	0.58934	-0.762829	0.0330352	1.50703	down
meta_1111		5.31542e-05	9.96562e-05	1.87485	0.906775	0.0448986	1.36553	up
meta_1127		0.000115161	4.57066e-05	0.396894	-1.33317	0.0174676	1.53881	down
meta_1147	Decanoyl-L-carnitine	3.31996e-06	1.06768e-05	3.21595	1.68524	0.00506799	1.53724	up
meta_1155		3.72499e-05	0.000112062	3.00839	1.58899	0.00233141	1.59974	up
meta_1158		9.79732e-05	0.000272026	2.77653	1.47328	0.000247695	1.6168	up
meta_1163		8.09093e-06	1.60467e-05	1.98329	0.987898	0.0183235	1.43596	up
meta_1164		6.92096e-06	2.0725e-05	2.99453	1.58233	0.00574131	1.58812	up
meta_1168		2.37799e-05	9.28979e-05	3.90658	1.96591	0.00137847	1.58705	up
meta_1171		2.20766e-05	3.49282e-05	1.58214	0.661874	0.00235772	1.59407	up
meta_1173		9.61958e-06	1.73965e-05	1.80845	0.854754	0.0184965	1.50395	up
meta_1186		2.1271e-05	1.33847e-05	0.629248	-0.668299	0.0385699	1.41389	down
meta_1198	Arg-Trp	9.16584e-06	2.27491e-05	2.48194	1.31147	0.00378227	1.56551	up
meta_1199		7.26147e-06	2.26309e-05	3.11657	1.63996	0.0149731	1.52586	up
meta_1204	Aminohippuric acid	4.25965e-06	6.75927e-06	1.58681	0.666134	0.0490623	1.32898	up
meta_1213		1.0347e-05	5.00579e-06	0.483793	-1.04754	0.0340065	1.48069	down
meta_1234		4.8683e-06	1.43706e-05	2.95187	1.56163	0.00237417	1.57768	up
meta_1235		6.05216e-05	0.000110204	1.82091	0.864659	0.00239671	1.58014	up
meta_1252		9.9626e-06	3.10026e-05	3.1119	1.6378	0.00441714	1.57755	up
meta_1254		6.32761e-06	1.28211e-05	2.02621	1.01879	0.0133496	1.54519	up
meta_1258		3.43775e-06	5.23706e-06	1.5234	0.607294	0.030082	1.39876	up
meta_1261		2.37578e-05	3.92112e-05	1.65046	0.722867	0.00405803	1.57945	up
meta_1264		2.52049e-05	8.42278e-05	3.34172	1.74059	0.00186647	1.58362	up
meta_1269		9.37774e-06	1.4344e-05	1.52958	0.613135	0.013388	1.50688	up
meta_1282		3.74245e-05	2.1488e-05	0.57417	-0.800451	0.0183251	1.45638	down
meta_1284		5.02315e-05	0.000168738	3.3592	1.74812	0.00156607	1.61579	up
meta_1286		2.10685e-05	5.39111e-05	2.55885	1.3555	0.0149582	1.57707	up
meta_1302		1.58517e-05	2.45841e-05	1.55088	0.633085	0.0130284	1.5098	up
meta_1307		0.000137784	0.000256689	1.86299	0.89762	0.00106386	1.58567	up
meta_1310		6.5925e-06	1.6521e-05	2.50602	1.3254	0.0154457	1.52473	up
meta_1326		8.33838e-06	4.2039e-05	5.04162	2.33389	0.0214743	1.54729	up
meta_1333	Naringenin-7-O-Glucoside	1.16714e-05	2.41609e-05	2.0701	1.0497	0.00015328	1.61316	up
meta_1340		8.40255e-05	4.95304e-05	0.589469	-0.762513	0.0371231	1.49284	down
meta_1349		2.47778e-05	5.87901e-05	2.37269	1.24652	0.0139859	1.55148	up
meta_1358		0.000389675	0.000216004	0.554318	-0.851214	0.047128	1.42582	down
meta_1359		1.45946e-05	3.05374e-05	2.09237	1.06514	0.0156252	1.57338	up
meta_1362		3.15417e-05	0.000130661	4.14249	2.0505	0.00132828	1.5944	up
meta_1364		3.61411e-06	2.11159e-06	0.584262	-0.775313	0.0345218	1.52556	down
meta_1378	Astragalin	1.82955e-05	4.6173e-05	2.52373	1.33556	0.0233841	1.55756	up
meta_1380		4.13411e-06	3.06372e-05	7.41084	2.88964	0.000293228	1.62751	up
meta_1383		5.52138e-06	1.2328e-05	2.23278	1.15884	0.000846511	1.59691	up
meta_1387		4.31155e-06	1.2852e-05	2.98082	1.57571	0.00290339	1.56646	up
meta_1410		2.15938e-06	4.63807e-06	2.14788	1.10291	0.00118193	1.61499	up
meta_1414		9.08295e-05	5.8773e-05	0.64707	-0.628007	0.0308608	1.45112	down
meta_1426		2.74461e-05	6.64629e-05	2.42158	1.27595	0.00904774	1.53633	up
meta_1428		6.67707e-06	1.15111e-05	1.72397	0.785737	0.0260867	1.41779	up
meta_1436		6.44346e-06	4.27788e-06	0.66391	-0.590939	0.0354007	1.39092	down
meta_1439		1.66623e-05	4.6739e-05	2.80507	1.48804	0.0075714	1.60329	up
meta_1444		8.25883e-06	2.0431e-05	2.47384	1.30675	0.00741099	1.51721	up
meta_1453		3.34748e-06	8.34877e-06	2.49404	1.31849	0.0146054	1.48014	up
meta_1460		3.81601e-06	7.36574e-06	1.93022	0.948766	0.035178	1.44218	up
meta_1465		2.26385e-05	4.28923e-05	1.89467	0.921943	0.0480549	1.4655	up
meta_1491		4.95801e-06	9.71331e-06	1.95912	0.970202	0.00583298	1.6092	up
meta_1497		1.99538e-05	6.03497e-05	3.02448	1.59668	0.000626131	1.6045	up
meta_1504		4.19807e-05	9.66139e-05	2.30139	1.2025	0.0183076	1.43954	up
meta_1519		5.8609e-05	0.000141808	2.41955	1.27474	0.000651926	1.59854	up
meta_1536		8.53175e-06	1.81037e-05	2.12192	1.08537	0.0161261	1.47406	up
meta_1538		1.31324e-05	2.27322e-05	1.731	0.791608	0.0251658	1.45178	up
meta_1540		3.1187e-06	7.58764e-06	2.43295	1.2827	0.0493539	1.36525	up
meta_1551		6.14083e-06	1.20622e-05	1.96427	0.973992	0.00205994	1.58479	up
meta_1559		9.55177e-06	4.41059e-05	4.61756	2.20713	0.00474331	1.55449	up
meta_1572		2.86106e-05	6.47337e-05	2.26257	1.17796	0.0121753	1.47265	up
meta_1573		0.00136051	0.0020729	1.52362	0.607499	0.0258656	1.45083	up
meta_1574		2.07508e-05	3.26391e-05	1.57291	0.653432	0.0082891	1.51545	up
meta_1575		2.07992e-05	4.25452e-05	2.04553	1.03247	0.0103707	1.50589	up
meta_1580		3.52164e-05	1.64498e-05	0.467107	-1.09817	0.0136295	1.53195	down
meta_1583		2.48648e-05	5.18307e-05	2.0845	1.0597	0.00389396	1.56306	up
meta_1590		1.66029e-05	8.89695e-06	0.535869	-0.900048	0.00463108	1.57812	down
meta_1591	Maltotriose	0.000254637	0.00082041	3.22188	1.6879	0.00358682	1.55254	up
meta_1597		1.56875e-05	9.97373e-06	0.635776	-0.65341	0.0179504	1.49542	down
meta_1603		0.000149809	6.91592e-05	0.461649	-1.11513	0.00363205	1.54303	down
meta_1612		4.70317e-06	7.11892e-06	1.51364	0.598025	0.0131515	1.55411	up
meta_1615		7.88086e-06	1.72686e-05	2.19121	1.13173	0.0278184	1.44526	up
meta_1616		1.70819e-05	1.06381e-05	0.622769	-0.68323	0.00754987	1.50911	down
meta_1627		1.90237e-06	3.12421e-06	1.64227	0.715694	0.0117369	1.52681	up
meta_1632		6.94274e-06	2.96094e-05	4.2648	2.09248	0.00120359	1.58374	up
meta_1636		4.8447e-05	2.54722e-05	0.525776	-0.927481	0.00164501	1.57589	down
meta_1649		2.24398e-05	3.77705e-05	1.68319	0.751196	0.0472903	1.4657	up
meta_1661		3.83012e-06	9.58812e-06	2.50335	1.32386	0.00553343	1.53913	up
meta_1667	Raffinose	0.00139499	0.00481779	3.45364	1.78812	0.0032694	1.55654	up
meta_1669	1-Oleoyl-sn-glycero-3-phosphocholine	5.84477e-05	3.74495e-05	0.640735	-0.642199	0.00673548	1.52442	down
meta_1670		2.7753e-05	1.57604e-05	0.56788	-0.816341	0.0237755	1.51829	down
meta_1675		0.000103412	0.000234313	2.26583	1.18004	0.027037	1.48286	up
meta_1679		1.03551e-05	1.8921e-05	1.82722	0.869649	0.0236376	1.55607	up
meta_1685		3.22921e-05	5.74763e-05	1.77989	0.831787	0.0192906	1.43417	up
meta_1686		0.000248507	0.000630563	2.5374	1.34335	0.031318	1.43657	up
meta_1687		0.00544905	0.00977168	1.79328	0.842603	0.032359	1.43416	up
meta_1688		9.67954e-05	4.96581e-05	0.513022	-0.962908	0.0210014	1.48145	down
meta_1690		4.62674e-06	1.48425e-05	3.20797	1.68166	0.000174989	1.62337	up
meta_1694		4.56693e-06	8.17115e-06	1.7892	0.839316	0.000358034	1.62476	up
meta_1717		1.3209e-05	7.58106e-06	0.573931	-0.801051	0.0337861	1.46243	down
meta_1730		1.72647e-06	3.50244e-06	2.02867	1.02054	0.0269536	1.47773	up
meta_1743		0.000101391	0.000154773	1.52649	0.610219	0.0302815	1.41506	up
meta_1747		0.000165103	0.000322474	1.95318	0.965822	0.0214227	1.51722	up
meta_1748		2.48179e-05	9.60908e-05	3.87183	1.95302	0.0182135	1.50226	up
meta_1749		1.05308e-05	2.16863e-05	2.05932	1.04217	0.0159256	1.49964	up
meta_1760		9.24406e-06	1.58563e-05	1.7153	0.778459	0.0184047	1.437	up
meta_1777		7.07708e-06	1.18361e-05	1.67246	0.741972	0.0286651	1.41004	up
meta_1778		8.814e-06	4.75822e-06	0.539848	-0.889374	0.0168383	1.47739	down
meta_1790		0.000456013	0.000258672	0.567247	-0.817951	0.00877416	1.50413	down
meta_1792		1.5072e-05	2.71742e-05	1.80296	0.850369	0.0146583	1.54304	up
meta_1795		2.37765e-06	4.9125e-06	2.06611	1.04692	0.000688214	1.60848	up
meta_1805		1.23883e-05	6.69693e-06	0.540586	-0.887404	0.0304336	1.50483	down
meta_1806		2.30848e-06	8.37439e-06	3.62766	1.85904	0.0075108	1.51329	up
meta_1809		4.90337e-05	0.000117267	2.39156	1.25795	0.0323821	1.51238	up
meta_1812		6.34072e-05	0.000110888	1.74882	0.806384	0.0183527	1.51588	up
meta_1813		1.39143e-05	5.03063e-05	3.61543	1.85417	0.00545945	1.56209	up
meta_1817		1.54453e-05	3.10537e-05	2.01056	1.0076	0.0394009	1.34836	up
meta_1819		4.63021e-05	7.33239e-05	1.5836	0.663207	0.0391842	1.36839	up
meta_1827		0.000291255	0.000486996	1.67206	0.741625	0.0409186	1.38994	up
meta_1831		0.000205206	0.000515723	2.51319	1.32952	0.00461559	1.58898	up
meta_1832		2.21969e-05	4.49599e-05	2.0255	1.01828	0.000763903	1.58976	up
meta_1836		3.57403e-05	0.000105525	2.95255	1.56196	0.0106959	1.51275	up
meta_1838		1.77622e-05	9.08443e-06	0.511448	-0.967341	0.000341471	1.61763	down
meta_1841		5.78527e-06	8.73084e-06	1.50915	0.593737	0.0405001	1.395	up
meta_1842		0.000142471	7.78196e-05	0.546214	-0.872461	0.0022387	1.57013	down
meta_1851		0.000760105	0.00038456	0.505929	-0.982992	0.0402452	1.4199	down
meta_1855		1.71824e-05	3.47683e-05	2.02348	1.01684	0.033841	1.49081	up
meta_1863		9.38973e-06	2.44904e-05	2.60821	1.38306	0.00134975	1.59836	up
meta_1867		0.000151908	0.000230745	1.51897	0.603097	0.0483424	1.44217	up
meta_1872		2.39653e-05	4.31138e-05	1.79901	0.847201	0.0377048	1.37192	up
meta_1875		0.00240079	0.0013826	0.575896	-0.796121	0.00549364	1.5871	down
meta_1879		4.15175e-06	6.32521e-06	1.5235	0.607392	0.0407697	1.34737	up
meta_1887		3.76536e-05	6.24205e-05	1.65776	0.729234	0.0292813	1.53686	up
meta_1894		4.59205e-06	8.9805e-06	1.95566	0.967659	0.0149741	1.4742	up
meta_1905		3.7991e-05	9.13991e-05	2.40581	1.26652	0.0314676	1.47943	up
meta_1907		0.000750726	0.000419012	0.558143	-0.841294	0.0114498	1.50526	down
meta_1911		0.00265846	0.00129962	0.488861	-1.0325	0.0280038	1.42825	down
meta_1925		2.27711e-05	4.12545e-05	1.81171	0.857348	0.00389628	1.54603	up
meta_1930		3.88531e-05	8.1479e-05	2.09711	1.0684	0.00946933	1.51054	up
meta_1931		1.63378e-05	2.93355e-05	1.79556	0.844437	0.0125923	1.48912	up
meta_1935		1.75184e-05	2.79821e-05	1.5973	0.675638	0.0365153	1.42588	up
meta_1940		8.52417e-06	1.39482e-05	1.63631	0.710449	0.0111569	1.54638	up
meta_1955		5.28137e-06	1.67789e-05	3.177	1.66766	0.0020479	1.58571	up
meta_1964		9.78364e-06	2.3074e-05	2.35842	1.23782	0.0162285	1.51433	up
meta_1970		0.000113303	0.000185221	1.63474	0.709058	0.00306357	1.59113	up
meta_1981		5.04586e-06	9.08038e-06	1.79957	0.847652	0.0302029	1.51326	up
meta_1983		0.00338329	0.00164043	0.484861	-1.04436	0.0118547	1.51197	down
meta_1988		1.10957e-05	1.96904e-05	1.77459	0.827489	0.019349	1.43939	up
meta_1991		3.95323e-05	7.29745e-05	1.84595	0.884362	0.0461973	1.41973	up
meta_2056		1.07815e-05	2.38877e-05	2.21563	1.14771	0.038761	1.36265	up
meta_2060		5.72652e-05	0.000104856	1.83106	0.872682	0.0268109	1.46975	up
meta_2074		2.16942e-05	3.88606e-05	1.79129	0.840998	0.00913926	1.53006	up
meta_2094		1.14035e-05	1.76378e-05	1.54671	0.629202	0.0242837	1.53402	up
meta_2103		4.95546e-06	1.00854e-05	2.03522	1.02518	0.00145262	1.5884	up
meta_2109		4.54586e-06	9.51401e-06	2.0929	1.0655	0.0416058	1.34547	up
meta_2116		2.70985e-05	1.39238e-05	0.513822	-0.960659	0.0211794	1.47808	down
meta_2117		5.18228e-05	0.000117306	2.2636	1.17862	0.042571	1.34042	up
meta_2120		2.89679e-06	1.46615e-06	0.506131	-0.982417	0.0373616	1.47643	down
meta_2125		1.30224e-05	6.18502e-06	0.474951	-1.07415	0.03809	1.39108	down
meta_2143		3.04663e-06	4.63077e-06	1.51996	0.604036	0.0365621	1.491	up
meta_2148		3.19487e-06	6.82021e-06	2.13474	1.09406	0.00216759	1.57766	up
meta_2152		3.14302e-06	6.7309e-06	2.14154	1.09865	0.00942045	1.50586	up
meta_2154		3.46276e-05	6.15575e-05	1.7777	0.83001	0.0352516	1.52365	up
meta_2158		4.66939e-06	1.67625e-05	3.58988	1.84393	0.00296499	1.60423	up
meta_2169		1.28134e-05	3.37435e-05	2.63345	1.39696	0.0224774	1.48655	up
meta_2172		8.3315e-05	5.33023e-05	0.639768	-0.644379	0.0041111	1.58596	down
meta_2174		3.39639e-06	5.09946e-06	1.50144	0.586343	0.029095	1.42209	up
meta_2178		2.42597e-06	6.89651e-06	2.84278	1.5073	0.0153106	1.56812	up
meta_2179		5.18539e-06	1.29435e-05	2.49615	1.3197	0.00289349	1.57228	up
meta_2184		3.85595e-06	7.09739e-06	1.84063	0.880201	0.00527221	1.53218	up
meta_2198		0.000421364	0.000155327	0.368629	-1.43976	0.0498099	1.4375	down
meta_2215		4.16796e-06	1.00168e-05	2.40328	1.26501	0.0151338	1.57733	up
meta_2219		0.000146728	5.62022e-05	0.383037	-1.38444	0.0256788	1.49343	down
meta_2222		1.95785e-06	5.33292e-06	2.72386	1.44565	0.00123447	1.58632	up
meta_2230		7.9395e-06	1.33584e-05	1.68252	0.750624	0.0416817	1.40446	up
meta_2248		2.20573e-06	7.98666e-06	3.62087	1.85633	0.00067365	1.60962	up
meta_2256		5.13213e-06	1.15619e-05	2.25284	1.17175	0.0366693	1.37499	up
meta_2259		7.55228e-06	2.53415e-05	3.35547	1.74652	0.0474121	1.38299	up
meta_2274		3.38802e-06	7.45125e-06	2.19929	1.13704	0.00822206	1.55685	up
meta_2288		2.60755e-05	1.353e-05	0.518878	-0.946534	0.0136691	1.477	down
meta_2289		2.65197e-06	4.08867e-06	1.54175	0.624566	0.0147549	1.58091	up
meta_2292		5.19988e-06	3.19023e-06	0.613519	-0.70482	0.0171187	1.52275	down
meta_2297		6.64441e-06	1.23138e-05	1.85326	0.890062	0.0267024	1.41047	up
meta_2301		6.38076e-06	1.40673e-05	2.20465	1.14055	0.0183809	1.46301	up
meta_2304		4.84346e-06	1.30043e-05	2.68491	1.42488	0.00098659	1.59552	up
meta_2320		1.85847e-05	4.92835e-05	2.65183	1.40699	0.0204501	1.56096	up
meta_2325		4.10577e-06	7.046e-06	1.71612	0.779151	0.0187928	1.46398	up
meta_2330		5.99296e-06	1.06066e-05	1.76984	0.823615	0.0265091	1.41375	up
meta_2333		1.03268e-05	1.78163e-05	1.72525	0.786805	0.0217545	1.43296	up
meta_2341		1.68075e-05	2.99294e-05	1.78072	0.83246	0.0347332	1.45295	up
meta_2344		2.70712e-05	7.53246e-05	2.78246	1.47636	0.00729704	1.58338	up
meta_2359		2.30199e-06	3.77776e-06	1.64109	0.71465	0.00973007	1.57713	up
meta_2361		0.000103008	0.000227926	2.21269	1.1458	0.00278572	1.5671	up
meta_2372		2.72953e-06	4.80217e-06	1.75934	0.815034	0.039858	1.41268	up
meta_2385		8.62413e-05	0.000163882	1.90027	0.926207	0.00072232	1.6001	up
meta_2390		2.13329e-06	3.6723e-06	1.72143	0.783605	0.0124722	1.48863	up
meta_2391		2.40074e-05	4.19473e-05	1.74726	0.805097	0.00629147	1.55748	up
meta_2401		1.70385e-05	3.73959e-05	2.19479	1.13408	0.000198677	1.61536	up
meta_2402		1.44759e-05	5.121e-05	3.53761	1.82278	0.00272376	1.57818	up
meta_2425		6.47833e-06	1.42096e-05	2.1934	1.13317	0.000979851	1.61077	up
meta_2429		3.38561e-05	6.17821e-05	1.82484	0.867771	0.03168	1.39358	up
meta_2431		3.47139e-06	7.13306e-06	2.05481	1.03901	0.0101961	1.50262	up
meta_2433		3.12952e-05	4.81225e-05	1.5377	0.62077	0.0255708	1.53317	up
meta_2436		2.35764e-05	4.33098e-05	1.837	0.877353	0.0132164	1.54452	up
meta_2449		8.4837e-06	1.69212e-05	1.99455	0.996064	0.0303153	1.42743	up
meta_2451		0.000108045	0.000266531	2.46685	1.30267	0.0457235	1.46779	up
meta_2456		0.000156878	0.000269861	1.7202	0.782575	0.025509	1.46891	up
meta_2457		2.59728e-05	3.99743e-05	1.53908	0.62207	0.0448642	1.35455	up
meta_2459		2.61914e-06	5.24373e-06	2.00208	1.0015	0.0046742	1.58012	up
meta_2467		2.31567e-06	6.81862e-06	2.94456	1.55805	0.0270744	1.45504	up
meta_2485		3.27639e-05	7.25386e-05	2.21398	1.14664	0.00812475	1.58857	up
meta_2489		2.8305e-05	5.32438e-05	1.88108	0.911558	0.0294984	1.51513	up
meta_2495		3.34876e-06	5.93059e-06	1.77098	0.824551	0.0250101	1.41298	up
meta_2513		9.0845e-06	1.49357e-05	1.64409	0.717286	0.0427731	1.40109	up
meta_2521		5.95633e-06	3.07701e-06	0.516594	-0.952897	0.0206841	1.44578	down
meta_2531		0.00126133	0.00066808	0.529661	-0.916859	0.00267228	1.56891	down
meta_2536		1.46502e-05	2.76176e-05	1.88514	0.91467	0.0124166	1.49295	up
meta_2542		3.42859e-05	6.09417e-05	1.77746	0.829815	0.0043238	1.54548	up
meta_2547		2.51274e-05	6.39872e-05	2.54651	1.34852	0.0444361	1.39422	up
meta_2550		0.000142617	9.39484e-05	0.658745	-0.602208	0.000911359	1.59437	down
meta_2557		3.69168e-05	0.000102348	2.77239	1.47113	0.0181258	1.53342	up
meta_2567		0.000140571	7.60885e-05	0.541283	-0.885544	0.019316	1.47602	down
meta_2579		3.79944e-06	1.19116e-05	3.13509	1.64851	0.0273433	1.48292	up
meta_2590		7.31149e-06	1.27581e-05	1.74494	0.803178	0.0135009	1.48191	up
meta_2591	PC(16:0/16:0)	0.00187587	0.0038248	2.03895	1.02782	0.0241993	1.43313	up
meta_2596		2.45475e-06	4.45514e-06	1.81491	0.859896	0.0143752	1.4828	up
meta_2597		1.86584e-05	3.63198e-05	1.94656	0.960927	0.0444868	1.33398	up
meta_2603		3.45839e-06	1.18854e-05	3.43668	1.78102	0.0218336	1.48304	up
meta_2612		5.8549e-05	3.34786e-05	0.571804	-0.806408	0.0243674	1.52988	down
meta_2619		1.04918e-05	1.60404e-05	1.52884	0.612441	0.0367881	1.38274	up
meta_2629		8.5497e-06	2.53359e-05	2.96337	1.56724	0.0311086	1.49522	up
meta_2647		8.20233e-05	0.000288194	3.51357	1.81294	0.0433522	1.43948	up
meta_2652		1.68488e-05	4.83667e-05	2.87064	1.52137	0.015116	1.51746	up
meta_2658		1.53458e-05	2.32022e-05	1.51196	0.596419	0.0414085	1.37121	up
meta_2664		3.34506e-06	9.97028e-06	2.9806	1.5756	0.000652689	1.60293	up
meta_2675		4.76159e-06	7.41977e-06	1.55825	0.639931	0.000796468	1.61924	up
meta_2691		0.000146867	9.03178e-05	0.614964	-0.701426	0.00418799	1.57218	down
meta_2697		8.35717e-05	4.68519e-05	0.560619	-0.834907	0.00443546	1.53986	down
meta_2706		7.89644e-06	4.73482e-06	0.599614	-0.737893	0.0388158	1.42698	down
meta_2707		1.7419e-05	5.00454e-05	2.87304	1.52258	0.032352	1.42322	up
meta_2714		2.31868e-06	4.79415e-06	2.06762	1.04797	0.021232	1.43454	up
meta_2731		8.16304e-07	1.26704e-06	1.55217	0.634282	0.0299153	1.47081	up
meta_2748		4.64295e-06	7.01359e-06	1.51059	0.595112	0.0470466	1.39191	up
meta_2754		8.3232e-06	2.37477e-05	2.8532	1.51258	0.0113552	1.47977	up
meta_2770		2.91789e-06	7.80241e-06	2.674	1.419	0.00716932	1.58631	up
meta_2775		2.23461e-06	5.29966e-06	2.37163	1.24588	0.0223988	1.46665	up
meta_2777		3.84022e-05	8.80923e-05	2.29394	1.19783	0.0293121	1.4424	up
meta_2780		1.18207e-06	3.41814e-06	2.89165	1.53189	0.0185468	1.54141	up
meta_2782		3.65604e-06	6.94688e-06	1.90011	0.926085	0.0382326	1.3533	up
meta_2791		2.96739e-05	1.44407e-05	0.486647	-1.03905	0.0297156	1.52422	down
meta_2792		3.624e-05	1.44685e-05	0.399241	-1.32467	0.0178257	1.53019	down
meta_2801		5.05841e-06	9.11324e-06	1.8016	0.849281	0.00431295	1.58433	up
meta_2804		2.65204e-06	6.96886e-06	2.62773	1.39382	0.00800081	1.59719	up
meta_2805		8.52687e-06	1.78049e-05	2.08809	1.06218	0.0336923	1.44805	up
meta_2807		6.18579e-06	3.8473e-06	0.621959	-0.685109	0.00984486	1.52457	down
meta_2809		6.22223e-06	3.05247e-06	0.490574	-1.02746	0.00843982	1.52486	down
meta_2810		3.35691e-06	2.05769e-06	0.612973	-0.706104	0.000287305	1.61602	down
meta_2811		1.02359e-05	2.78334e-05	2.71921	1.44319	0.0166759	1.44923	up
meta_2816		1.15378e-05	2.33129e-05	2.02055	1.01475	0.0293279	1.40956	up
meta_2817		1.16526e-05	2.68437e-05	2.30366	1.20393	0.0467264	1.32298	up
meta_2824		3.82074e-06	6.39962e-06	1.67497	0.744134	0.0410949	1.33843	up
meta_2835		2.46783e-06	1.03988e-06	0.421373	-1.24683	0.0275501	1.53065	down
meta_2836		5.94005e-06	1.36094e-05	2.29112	1.19606	0.0121129	1.48296	up
meta_2839		8.59801e-07	1.36311e-06	1.58538	0.664829	0.0276573	1.48133	up
meta_2841		5.01503e-06	2.64516e-06	0.527447	-0.922902	0.00678976	1.55161	down
meta_2864		3.72531e-06	7.11299e-06	1.90937	0.933093	0.0177958	1.47714	up
meta_2867		1.2371e-05	2.18309e-05	1.76468	0.819406	0.0121729	1.49918	up
meta_2870		8.52769e-06	1.70905e-05	2.00411	1.00296	0.0484734	1.37031	up
meta_2876		6.85333e-06	1.42151e-05	2.07419	1.05254	0.0156109	1.45826	up
meta_2879		1.48776e-05	2.71092e-05	1.82215	0.86564	0.0318802	1.38385	up
meta_2884		2.74441e-06	6.02557e-06	2.19557	1.1346	0.0204281	1.48548	up
meta_2885		4.10862e-06	7.78351e-06	1.89444	0.921768	0.0266165	1.48603	up
meta_2896		2.53226e-05	5.90512e-05	2.33196	1.22154	0.0120536	1.49594	up
meta_2897		3.28446e-06	6.76001e-06	2.05818	1.04137	0.0123354	1.48644	up
meta_2907		0.000783042	0.000511332	0.653007	-0.61483	0.00979481	1.54641	down
meta_2908		1.72726e-05	2.79557e-05	1.61849	0.694652	0.0240085	1.44072	up
meta_2924		8.87742e-06	1.63301e-05	1.83951	0.879323	0.0301476	1.41962	up
meta_2929		1.31869e-06	1.03214e-05	7.827	2.96846	0.0270944	1.55443	up
meta_2930		1.00272e-05	1.95872e-05	1.95341	0.965991	0.037447	1.36497	up
meta_2931		7.5473e-06	1.42359e-05	1.88623	0.915505	0.0284167	1.4746	up
meta_2937		3.68695e-06	5.53568e-06	1.50142	0.586332	0.0105721	1.59077	up
meta_2961		3.85508e-05	9.29659e-05	2.41152	1.26994	0.0155879	1.50405	up
meta_2969		1.63627e-05	3.5969e-05	2.19823	1.13634	0.00118308	1.5947	up
meta_2982		3.38805e-06	5.44252e-06	1.60639	0.683821	0.0489265	1.40616	up
meta_2994		0.000122838	6.41872e-05	0.522537	-0.936396	0.0261097	1.41451	down
meta_2995		8.73498e-06	1.43397e-05	1.64164	0.71514	0.0172414	1.46823	up
meta_3004		4.25474e-05	0.000131076	3.0807	1.62326	0.0085956	1.58478	up
meta_3019		1.40714e-05	5.42821e-05	3.85761	1.94771	0.00028501	1.61894	up
meta_3031		3.17755e-05	6.28628e-05	1.97834	0.984291	0.0298323	1.48869	up
meta_3041		3.45235e-05	7.67521e-05	2.22319	1.15263	0.00290064	1.57528	up
meta_3043		2.89622e-06	7.30712e-06	2.52299	1.33513	0.00576431	1.58297	up
meta_3056		3.49222e-05	0.000128565	3.68147	1.88028	0.00270518	1.60056	up
meta_3064		0.000567301	0.000205446	0.362146	-1.46536	0.0432405	1.39578	down
meta_3070		2.78565e-06	5.88399e-06	2.11225	1.07878	0.0129319	1.57048	up
meta_3076		6.08279e-05	0.000169792	2.79136	1.48097	0.0166428	1.56458	up
meta_3078		6.41122e-05	2.76601e-05	0.431432	-1.21279	0.00349387	1.57177	down
meta_3096		1.08386e-05	4.21087e-05	3.88507	1.95794	0.00227416	1.60682	up
meta_3097		2.06682e-05	6.98312e-05	3.37869	1.75646	0.0379956	1.4989	up
meta_3113		5.69185e-06	1.52169e-05	2.67346	1.41871	0.0239925	1.54607	up
meta_3117		7.66449e-06	1.30509e-05	1.70278	0.76789	0.0135721	1.54925	up
meta_3119		9.57687e-05	0.00025665	2.67989	1.42217	0.0313905	1.53365	up
meta_3120		2.84168e-05	7.26598e-05	2.55693	1.35441	0.00486466	1.57173	up
meta_3121		1.90773e-05	3.72458e-05	1.95237	0.965223	0.00784421	1.55828	up
meta_3124		8.6846e-05	4.32918e-05	0.49849	-1.00436	0.0243924	1.47494	down
meta_3133		1.11594e-06	2.91328e-06	2.61061	1.38439	0.00424848	1.58169	up
meta_3136		6.58616e-05	3.68244e-05	0.559118	-0.838774	0.0374763	1.42804	down
meta_3143		2.67223e-05	6.64349e-05	2.48613	1.3139	0.0118059	1.56896	up
meta_3144		3.55612e-06	6.30639e-06	1.77339	0.82651	0.033581	1.37979	up
meta_3150		3.72633e-05	2.37011e-05	0.636045	-0.652799	0.0449286	1.3768	down
meta_3157		1.93268e-05	0.00011883	6.14846	2.62022	0.00503984	1.5659	up
meta_3164		3.44573e-06	7.57143e-06	2.19734	1.13576	0.0091188	1.53247	up
meta_3165		4.07332e-05	0.000111741	2.74325	1.45589	0.0151637	1.4655	up
meta_3173		1.28419e-05	3.28415e-05	2.55737	1.35466	0.0243716	1.49522	up
meta_3174		1.6396e-05	3.85728e-05	2.35258	1.23424	0.045907	1.33175	up
meta_3182		3.98246e-06	8.50869e-06	2.13654	1.09528	0.0139261	1.51796	up
meta_3183		4.79516e-06	1.2549e-05	2.617	1.38792	0.011973	1.51039	up
meta_3188	1,3-Dicaffeoylquinic acid	2.1158e-06	1.15075e-05	5.43885	2.4433	0.000384173	1.61091	up
meta_3194		9.70975e-07	3.22817e-06	3.32467	1.73321	0.0105016	1.54886	up
meta_3200		2.18756e-06	4.34755e-06	1.9874	0.990883	0.00971548	1.51364	up
meta_3205		4.96893e-06	1.16523e-05	2.34503	1.22961	0.0277871	1.4051	up
meta_3212		3.65105e-06	7.54087e-06	2.0654	1.04642	0.0281947	1.51946	up
meta_3213		4.05883e-06	8.30786e-06	2.04686	1.03341	0.0239847	1.43289	up
meta_3219		1.7943e-06	3.04727e-06	1.69831	0.764097	0.045646	1.33887	up
meta_3227		1.33745e-05	5.69444e-06	0.425768	-1.23186	0.0402302	1.40776	down
meta_3235		9.23851e-06	1.53869e-05	1.66552	0.735971	0.0221246	1.41887	up
meta_3236		5.75953e-06	9.74298e-06	1.69163	0.758412	0.0451074	1.48633	up
meta_3240		3.36106e-06	7.57154e-06	2.25272	1.17167	0.0421778	1.49183	up
meta_3242		2.73427e-06	1.2685e-05	4.63927	2.2139	0.0110603	1.57917	up
meta_3252		2.21531e-06	3.79361e-06	1.71245	0.776063	0.0311511	1.47865	up
meta_3267		7.21472e-06	1.49632e-05	2.07398	1.0524	0.0244247	1.50548	up
meta_3276		1.8592e-06	4.14365e-06	2.22873	1.15622	0.0193559	1.48468	up
meta_3292		2.07279e-06	4.32048e-06	2.08438	1.05962	0.0281593	1.52074	up
meta_3303		9.14943e-06	5.90891e-06	0.645823	-0.63079	0.0164924	1.56734	down
meta_3319		3.13132e-05	6.84925e-05	2.18734	1.12918	0.000444049	1.60407	up
meta_3328		4.86582e-05	8.21514e-05	1.68834	0.755603	0.00196636	1.58042	up
meta_3335		2.06946e-06	3.37895e-06	1.63277	0.707319	0.0156226	1.55514	up
meta_3340		4.70727e-05	9.13078e-05	1.93972	0.955849	0.00335498	1.5876	up
meta_3353		1.77852e-05	2.99383e-05	1.68333	0.751317	0.00283663	1.55822	up
meta_3356		2.8065e-06	5.56724e-06	1.98369	0.988188	0.0375242	1.36065	up
meta_3360		1.61372e-06	4.1698e-06	2.58397	1.36959	0.0443064	1.34072	up

## Sheet: C6-0_vs_C18-0
Supplementary Table 4: List of differentially accumulated metabolites (DAMs) for C6-0_vs_C18-0.
Meta_ID	Meta_name	C6-0_Mean	C18-0_Mean	Fold_change	log2FC	Pvalue	VIP	regulated
meta_24	L-Serine	8.18861e-05	5.40016e-05	0.659472	-0.600616	0.0481784	1.37645	down
meta_28	4-Aminophenol	9.79308e-05	3.78435e-05	0.386431	-1.37172	0.0173831	1.59336	down
meta_56	Imidazoleacetic acid	1.57164e-05	6.02097e-06	0.383101	-1.3842	0.0207484	1.55594	down
meta_65		0.00533285	0.00148813	0.27905	-1.8414	0.0348437	1.58014	down
meta_66		0.00133998	0.000639821	0.477485	-1.06647	0.0248264	1.48724	down
meta_90	Tyramine	0.000199407	0.000111133	0.557316	-0.843432	0.035213	1.55859	down
meta_95		1.96768e-05	4.57516e-05	2.32516	1.21733	0.00378157	1.60864	up
meta_96	4-Hydroxybenzaldehyde	3.58182e-05	2.31887e-05	0.647401	-0.627268	0.0156052	1.55599	down
meta_97		5.29726e-05	5.45253e-06	0.102931	-3.28025	0.0127375	1.65355	down
meta_107		5.37103e-05	0.000123529	2.29991	1.20157	0.0215691	1.583	up
meta_136		4.47092e-06	7.00277e-06	1.56629	0.647353	0.0452298	1.55641	up
meta_181	Pyridoxine	0.000110758	7.26965e-05	0.656354	-0.607454	0.000687399	1.65676	down
meta_189	Glycerol 3-phosphate	0.000174425	9.59934e-05	0.550343	-0.861598	0.0150267	1.59261	down
meta_190	L-Kynurenine	0.000147338	0.000248443	1.68621	0.753788	0.0382942	1.41607	up
meta_191		1.57328e-05	2.58372e-05	1.64224	0.715669	0.00901602	1.61426	up
meta_194		0.000286399	0.000440272	1.53727	0.620367	0.0375025	1.46045	up
meta_195		3.26862e-05	5.26444e-05	1.6106	0.687598	0.02651	1.59679	up
meta_201	L-Arginine	0.000666626	0.0026269	3.94059	1.97841	0.02481	1.5483	up
meta_202		8.56899e-05	3.81986e-05	0.445777	-1.16561	0.0157523	1.60332	down
meta_208	Ala-Ala	4.93552e-05	3.10312e-05	0.628733	-0.669481	0.0498178	1.47562	down
meta_217	4-Hydroxyphenylpyruvate	2.52657e-05	1.59624e-05	0.63178	-0.662506	0.0423677	1.38042	down
meta_249		9.90255e-05	0.000169698	1.71367	0.777093	0.00424903	1.61442	up
meta_255		9.70024e-05	0.000362043	3.7323	1.90007	0.0261156	1.5568	up
meta_264		8.54985e-05	1.25103e-05	0.146322	-2.77278	0.00105418	1.68326	down
meta_269		7.99386e-05	3.14143e-05	0.39298	-1.34747	0.0457458	1.5111	down
meta_270		0.000213082	0.000359956	1.68929	0.756413	0.00070702	1.65125	up
meta_291	Alpha-D-Glucose	0.000105713	0.000374849	3.54593	1.82616	0.00240621	1.62504	up
meta_292	Leu-Ala	2.87301e-05	1.09487e-05	0.381089	-1.3918	0.0139832	1.63041	down
meta_300	4-acetamidobutanoate	0.000101442	0.000183919	1.81305	0.858418	0.00703102	1.56936	up
meta_319	Altretamine	0.000490725	5.19341e-05	0.105832	-3.24016	0.000595094	1.68486	down
meta_338	N-.alpha.-Acetyl-L-arginine	0.000191446	0.000110714	0.578304	-0.7901	0.0193028	1.59108	down
meta_341		1.06002e-05	1.7552e-05	1.65581	0.727541	0.000308192	1.66695	up
meta_348		8.04515e-06	1.45812e-05	1.81243	0.857921	0.0103398	1.61496	up
meta_368	L-Iditol	1.3896e-05	2.43052e-05	1.74908	0.806593	0.0100898	1.55607	up
meta_378	Ethionamide	6.60912e-05	3.86571e-05	0.584905	-0.773726	0.0149711	1.62425	down
meta_386		3.63853e-05	1.57413e-05	0.432629	-1.2088	0.0179923	1.58686	down
meta_389		2.87525e-05	1.74275e-05	0.606123	-0.722319	0.0499352	1.47202	down
meta_409		4.51364e-05	7.81759e-05	1.73199	0.792433	7.71894e-05	1.6853	up
meta_416		1.8752e-05	2.97818e-05	1.58819	0.667386	0.0237819	1.56063	up
meta_419		1.10258e-05	7.30986e-06	0.662978	-0.592967	0.0467976	1.43795	down
meta_437		2.41772e-05	9.5397e-06	0.394574	-1.34163	0.00197585	1.66043	down
meta_440		0.000292494	0.000596619	2.03977	1.02841	0.0344612	1.47504	up
meta_445	Uridine	2.77286e-05	4.88302e-05	1.76101	0.816402	0.0301319	1.46685	up
meta_447	Ile-Leu	5.88577e-06	1.25231e-05	2.12769	1.08929	0.0483358	1.47673	up
meta_455		0.00104308	0.000597735	0.573048	-0.803272	0.0455107	1.47287	down
meta_481	Deoxyadenosine	6.20542e-05	0.000137093	2.20925	1.14356	0.0372586	1.44886	up
meta_487		0.000124093	8.23297e-05	0.663454	-0.591932	0.00958159	1.58507	down
meta_495		0.00692725	0.00285258	0.411791	-1.28002	0.000814092	1.65666	down
meta_499		5.86458e-05	3.06897e-05	0.523306	-0.934273	0.0033742	1.6745	down
meta_507		0.000729013	7.79438e-05	0.106917	-3.22544	0.0137529	1.63354	down
meta_512	Disulfiram	7.49764e-06	1.85694e-06	0.247669	-2.01351	0.0194785	1.59831	down
meta_514	D-Glucose 6-phosphate	2.87012e-05	1.50319e-05	0.523738	-0.933083	0.0421119	1.52942	down
meta_517	Pro-Tyr	2.26695e-05	9.63868e-06	0.425182	-1.23385	0.00475566	1.62572	down
meta_522		3.66787e-05	0.000105113	2.86578	1.51893	0.0237693	1.62292	up
meta_542		2.32314e-06	2.18371e-05	9.3998	3.23263	0.0202608	1.62196	up
meta_544		3.04743e-05	5.85894e-05	1.92259	0.943048	0.00747809	1.59536	up
meta_548		0.00011215	6.52153e-05	0.581501	-0.782147	0.0229304	1.60527	down
meta_554		0.000172982	5.00315e-05	0.28923	-1.78971	0.00168704	1.67871	down
meta_584		9.95909e-05	6.05289e-05	0.607776	-0.71839	0.0408862	1.50904	down
meta_591		0.000376327	0.000180581	0.479852	-1.05934	0.0154642	1.57238	down
meta_594		8.27486e-05	0.000127202	1.53721	0.620317	0.0117086	1.54017	up
meta_595		9.30697e-06	2.13175e-05	2.29048	1.19565	0.0424356	1.56955	up
meta_605		5.88113e-05	2.49752e-05	0.424667	-1.2356	0.0233236	1.53966	down
meta_610	Arg-Ala	6.28231e-05	3.10196e-05	0.49376	-1.01812	0.0028874	1.64165	down
meta_614		8.74011e-05	4.31108e-05	0.493252	-1.0196	0.00935463	1.6062	down
meta_616	Propionylglycine	3.24777e-05	1.91167e-05	0.58861	-0.764615	0.0477361	1.39453	down
meta_619	L-Fucose-1-phosphate	1.33158e-05	7.57498e-06	0.56887	-0.813828	0.0450131	1.53314	down
meta_620		0.000187422	4.1539e-05	0.221634	-2.17375	0.00213256	1.63436	down
meta_628		7.5719e-05	3.92582e-05	0.518472	-0.947661	0.034065	1.50356	down
meta_634		4.3117e-05	2.4045e-05	0.557668	-0.842521	0.0354572	1.52057	down
meta_645		2.51569e-07	1.76312e-06	7.00849	2.8091	0.00569766	1.63856	up
meta_650		0.000153207	2.68679e-05	0.17537	-2.51153	0.0304507	1.51809	down
meta_661		2.30809e-05	3.87125e-05	1.67725	0.746098	0.031491	1.59555	up
meta_665	3-Methylglutaric acid	6.42559e-06	1.07254e-06	0.166916	-2.5828	0.0295237	1.59344	down
meta_668		0.000221653	9.29127e-05	0.41918	-1.25436	0.000748858	1.67782	down
meta_683		4.14444e-05	2.05635e-05	0.49617	-1.01109	0.00741715	1.57872	down
meta_688		5.7033e-06	1.16872e-05	2.04919	1.03506	0.036553	1.51562	up
meta_695		3.12051e-05	5.10355e-05	1.63549	0.709719	0.000246053	1.67882	up
meta_707		3.82741e-05	7.11292e-05	1.85842	0.894074	0.0496063	1.45391	up
meta_718		0.0164411	0.0036795	0.223799	-2.15973	0.0154081	1.63423	down
meta_731	Trp-Cys	0.000312815	8.11352e-05	0.259371	-1.94691	0.018065	1.61711	down
meta_733		5.25913e-05	3.1567e-05	0.600233	-0.736405	0.028986	1.50216	down
meta_738	3,4-Dihydroxybenzoic acid	2.05952e-05	1.25094e-05	0.607397	-0.719287	0.0357848	1.44108	down
meta_741	2-Phenylacetamide	3.19052e-05	8.95754e-06	0.280755	-1.83262	0.00960386	1.63461	down
meta_745	Methaqualone	4.06196e-05	2.31742e-05	0.570518	-0.809656	0.0421976	1.45338	down
meta_753		1.35754e-05	5.09944e-05	3.75639	1.90935	0.00196332	1.62231	up
meta_770		1.61906e-05	2.67113e-05	1.64981	0.722296	0.00455704	1.64715	up
meta_781		0.00019221	9.30158e-05	0.483927	-1.04714	0.0241141	1.52831	down
meta_783		0.000145651	4.60077e-05	0.315876	-1.66257	0.00768551	1.65126	down
meta_786		0.000150478	3.42527e-05	0.227626	-2.13526	0.0145947	1.62536	down
meta_790		8.44826e-05	0.000150205	1.77794	0.83021	0.0115225	1.59502	up
meta_793		4.41442e-06	2.11692e-05	4.79547	2.26167	0.00850564	1.66729	up
meta_795		4.00642e-05	1.54813e-05	0.386411	-1.37179	0.00717884	1.64237	down
meta_800	N-Acetylaspartylglutamate (NAAG)	1.35868e-05	2.14703e-05	1.58023	0.660135	0.00138288	1.64501	up
meta_803		3.10924e-05	1.68852e-05	0.543065	-0.880804	0.00214073	1.63592	down
meta_806		0.00518154	0.00118122	0.227966	-2.13311	0.0185466	1.63067	down
meta_808		4.14629e-05	2.31048e-05	0.55724	-0.84363	0.0271516	1.55874	down
meta_817	Eicosapentaenoic Acid	5.09679e-05	2.99612e-05	0.587844	-0.766495	0.0237692	1.61629	down
meta_829		2.29431e-05	4.8939e-05	2.13306	1.09293	0.00574512	1.60566	up
meta_831		8.1731e-06	1.71976e-05	2.10417	1.07325	0.017899	1.52933	up
meta_850		9.64412e-06	6.39496e-06	0.663094	-0.592715	0.00045991	1.68364	down
meta_854		0.000106686	2.78713e-05	0.261246	-1.93652	0.0209005	1.62467	down
meta_857	beta-Octylglucoside	1.60025e-05	9.64275e-06	0.602576	-0.730784	0.00470229	1.66744	down
meta_872		6.38061e-05	3.73494e-05	0.585358	-0.77261	0.0134856	1.54673	down
meta_879		0.000372584	0.000190176	0.510425	-0.970229	0.0153073	1.49819	down
meta_885		1.94434e-05	3.72007e-05	1.91328	0.936048	0.0142569	1.62719	up
meta_886		0.000114809	6.04057e-05	0.526141	-0.926478	0.00621958	1.61632	down
meta_887		0.00333115	0.000445422	0.133714	-2.90278	0.0388968	1.56003	down
meta_902		1.75006e-05	2.98098e-05	1.70336	0.768386	0.00207378	1.63346	up
meta_908	Trehalose	2.67192e-05	6.16908e-05	2.30885	1.20718	0.0268061	1.56185	up
meta_912		8.99721e-05	1.82836e-05	0.203214	-2.29893	0.0460306	1.55422	down
meta_918	Thymidine 5'-monophosphate	1.31691e-05	5.12198e-06	0.38894	-1.36238	0.014129	1.599	down
meta_934	Adenosine 3'-monophosphate	7.62327e-05	4.82933e-05	0.633498	-0.658588	0.0450868	1.54353	down
meta_938	Phosphoglycolic acid	1.96417e-05	1.24358e-05	0.633131	-0.659424	0.0102808	1.61339	down
meta_941		2.95099e-05	9.43219e-06	0.319628	-1.64553	0.0291333	1.59916	down
meta_943		0.00015104	0.000249678	1.65306	0.725141	0.0451183	1.39152	up
meta_958	Phenyllactic acid	5.56946e-05	0.000114309	2.05243	1.03734	0.0328734	1.54697	up
meta_963		2.37877e-05	7.07359e-06	0.297363	-1.7497	0.00637345	1.64744	down
meta_964		1.08459e-05	5.12816e-06	0.472821	-1.08063	0.0155668	1.5389	down
meta_968		2.44783e-05	1.20931e-05	0.494036	-1.01731	0.0153558	1.59013	down
meta_971	5'-Deoxy-5'-(methylthio)adenosine	0.000117535	5.65932e-05	0.481502	-1.05439	0.0468412	1.50742	down
meta_987		2.70244e-05	1.49239e-05	0.552238	-0.856638	0.00278437	1.66884	down
meta_999		2.85792e-05	1.6482e-05	0.576712	-0.794076	0.00170305	1.68036	down
meta_1004		7.73748e-05	8.27356e-06	0.106928	-3.22529	0.0329952	1.5929	down
meta_1018		3.67793e-05	5.98482e-05	1.62722	0.702414	0.0457952	1.44781	up
meta_1025		6.8163e-06	2.09514e-05	3.07372	1.61998	0.038857	1.48147	up
meta_1027		7.2667e-05	0.000168748	2.3222	1.21549	0.0279834	1.55173	up
meta_1029		0.00503128	0.00116693	0.231935	-2.10821	0.044581	1.52868	down
meta_1032		0.00528454	0.00104387	0.197533	-2.33984	0.0157096	1.57877	down
meta_1042		3.00133e-06	8.55801e-06	2.85141	1.51167	0.00194215	1.64232	up
meta_1043	Adenosine 3',5'-cyclic phosphate (cAMP)	4.6084e-06	1.74398e-05	3.78434	1.92004	0.0402787	1.54219	up
meta_1048		8.23045e-06	7.08859e-05	8.61264	3.10645	0.0242345	1.60202	up
meta_1050		6.20826e-05	2.70174e-05	0.435185	-1.2003	0.00839023	1.59312	down
meta_1053		0.000121681	0.000235551	1.93581	0.952934	0.0048774	1.61805	up
meta_1057	L-Gulonic gamma-lactone	3.02747e-05	5.27554e-05	1.74256	0.801206	0.00169653	1.64127	up
meta_1072		3.22736e-05	7.63851e-06	0.23668	-2.07899	0.00805486	1.6279	down
meta_1083		3.32368e-05	1.50119e-05	0.451665	-1.14667	0.0226601	1.52658	down
meta_1094		1.62994e-05	8.02218e-06	0.492176	-1.02275	0.00358364	1.60412	down
meta_1095	Nateglinide	0.000138556	8.84531e-05	0.638394	-0.647482	0.0458087	1.4766	down
meta_1097	Fluvoxamine	6.29078e-06	3.1733e-06	0.504437	-0.987253	0.004034	1.62873	down
meta_1104		1.34468e-05	5.04532e-06	0.375206	-1.41425	0.0390507	1.46759	down
meta_1108		5.35969e-05	9.79853e-05	1.82819	0.870416	0.0299481	1.56438	up
meta_1115		5.3855e-06	8.80913e-06	1.63571	0.709919	0.00643786	1.64313	up
meta_1117		4.18404e-06	7.76346e-06	1.85549	0.891804	0.0113997	1.61308	up
meta_1120	D-Mannitol	0.000173914	0.000112613	0.647518	-0.627007	0.035177	1.43392	down
meta_1123		0.000452813	0.000252556	0.557749	-0.842313	0.0286132	1.52942	down
meta_1129		1.20809e-05	1.84149e-05	1.5243	0.608145	0.0103785	1.59711	up
meta_1137		9.6544e-05	0.0001896	1.96387	0.973699	0.0112702	1.59917	up
meta_1149	4-Methylumbelliferyl beta-D-glucuronide	2.74164e-05	9.9987e-06	0.364698	-1.45522	0.00532028	1.66199	down
meta_1151		0.000217573	0.000118037	0.542514	-0.882267	0.0419007	1.49114	down
meta_1156		0.000102528	9.09138e-06	0.0886726	-3.49537	0.0202069	1.605	down
meta_1165		3.57137e-05	8.47246e-05	2.37233	1.2463	0.0191385	1.60584	up
meta_1176		5.65699e-05	9.47209e-05	1.6744	0.743646	0.0267792	1.50335	up
meta_1178		0.000131925	5.86697e-05	0.44472	-1.16903	0.0226703	1.50427	down
meta_1191		7.69796e-05	3.62938e-05	0.471473	-1.08475	0.0179659	1.58653	down
meta_1197	Aminopterin	0.000145474	9.61866e-05	0.661194	-0.596854	0.0336353	1.45467	down
meta_1205		3.67166e-05	5.85834e-05	1.59556	0.67406	0.00684642	1.62659	up
meta_1207		5.15167e-05	1.71792e-05	0.333469	-1.58438	0.00232063	1.63451	down
meta_1208		4.61317e-05	7.94002e-05	1.72117	0.783386	0.0220281	1.53744	up
meta_1215	Acetylcarnitine	9.1597e-06	1.38012e-05	1.50673	0.591422	0.0241908	1.56992	up
meta_1216		1.29962e-05	2.08521e-05	1.60448	0.682108	0.00188051	1.63322	up
meta_1219		7.04702e-06	4.56445e-06	0.647713	-0.626573	0.00691662	1.5919	down
meta_1220		1.13868e-05	2.64579e-05	2.32356	1.21634	0.0132068	1.57898	up
meta_1223		1.85315e-05	2.92009e-05	1.57574	0.656034	0.0170991	1.55614	up
meta_1227		9.20813e-05	3.78187e-05	0.41071	-1.28381	0.0477016	1.48107	down
meta_1237		3.77521e-05	1.36253e-05	0.360916	-1.47026	0.012191	1.62955	down
meta_1239		3.38995e-05	1.26758e-05	0.373922	-1.41919	4.67026e-05	1.68104	down
meta_1241		6.86364e-05	0.00010879	1.58502	0.664498	0.0325354	1.48988	up
meta_1243		0.000167068	5.34276e-05	0.319795	-1.64478	0.00553081	1.60102	down
meta_1248		0.000177812	5.62357e-05	0.316265	-1.66079	0.005187	1.65909	down
meta_1269		4.33004e-05	7.1751e-06	0.165705	-2.59331	3.99392e-05	1.68677	down
meta_1297	N,N'-Diacetylchitobiose	3.76862e-05	4.42025e-06	0.117291	-3.09183	0.0043876	1.67162	down
meta_1306		4.18859e-05	0.000104849	2.50321	1.32378	0.0287298	1.55682	up
meta_1330		2.33731e-05	4.02206e-05	1.72081	0.783085	0.00131174	1.64395	up
meta_1336		0.000243214	0.000149099	0.613037	-0.705954	0.0138448	1.60293	down
meta_1337		9.1514e-05	4.9988e-05	0.546233	-0.872411	0.0315247	1.51468	down
meta_1341		5.67127e-05	2.84449e-05	0.501561	-0.995502	0.000495996	1.6675	down
meta_1356		6.69027e-06	3.02247e-06	0.45177	-1.14634	0.000499027	1.6623	down
meta_1368		1.84438e-05	8.97031e-06	0.486359	-1.03991	0.024685	1.51273	down
meta_1372		5.05281e-05	7.01976e-06	0.138928	-2.84759	0.00205168	1.65433	down
meta_1376		0.000754594	0.000307623	0.407667	-1.29454	0.00770521	1.59177	down
meta_1386		1.10009e-05	2.4771e-05	2.25173	1.17103	0.00313262	1.62973	up
meta_1388		0.000165945	6.56827e-05	0.395809	-1.33712	0.00941061	1.60203	down
meta_1398		5.62062e-05	2.32184e-05	0.413093	-1.27546	0.0157371	1.61063	down
meta_1404		6.16455e-05	6.87773e-06	0.111569	-3.16399	0.0168151	1.63978	down
meta_1405		0.000370592	0.000139107	0.375365	-1.41363	0.0143111	1.60632	down
meta_1406		6.93625e-07	4.99392e-06	7.19974	2.84795	0.000570943	1.67708	up
meta_1413		3.17382e-05	7.59369e-05	2.3926	1.25858	0.0199656	1.54783	up
meta_1420		8.70288e-06	2.68524e-05	3.08546	1.62549	0.0104985	1.57612	up
meta_1424		0.00010359	5.37704e-05	0.519068	-0.946006	0.0290184	1.49394	down
meta_1438		7.46596e-05	2.94398e-05	0.39432	-1.34256	0.0230944	1.54316	down
meta_1457	gamma-Tocotrienol	3.64527e-06	6.5413e-06	1.79446	0.843553	0.0469254	1.39753	up
meta_1461		3.15538e-05	1.56818e-05	0.496985	-1.00873	0.0387164	1.50733	down
meta_1462	Carbamazepine	2.32518e-05	1.1461e-05	0.492906	-1.02062	0.00116023	1.63249	down
meta_1464	Folinic acid	7.84154e-06	5.20287e-06	0.663501	-0.59183	0.000294914	1.66656	down
meta_1467		5.44388e-06	1.18644e-05	2.17941	1.12394	0.00115926	1.64461	up
meta_1474		8.44287e-06	3.42889e-06	0.406128	-1.29999	0.0262081	1.49832	down
meta_1485		5.93913e-05	1.31881e-05	0.222054	-2.17102	0.0354726	1.58351	down
meta_1493		1.5129e-05	8.40062e-06	0.555265	-0.848753	0.0238172	1.51164	down
meta_1504		6.99761e-05	4.30237e-05	0.614834	-0.70173	0.0237075	1.51267	down
meta_1513		3.42278e-05	1.31079e-05	0.38296	-1.38474	0.0351085	1.55533	down
meta_1529	Oxethazaine	4.67023e-05	1.26334e-05	0.27051	-1.88625	0.000578676	1.67689	down
meta_1533		5.68348e-06	8.96616e-06	1.57758	0.657716	0.00583354	1.59394	up
meta_1535		1.58685e-05	5.21403e-06	0.328577	-1.6057	0.0268015	1.56794	down
meta_1538		2.80646e-05	1.2667e-05	0.451351	-1.14768	0.0311986	1.55441	down
meta_1542		4.95079e-05	7.55565e-05	1.52615	0.609897	0.00750697	1.55877	up
meta_1544		1.31298e-05	5.74813e-06	0.437794	-1.19168	0.0284223	1.60228	down
meta_1550		2.95752e-05	9.85786e-06	0.333315	-1.58504	0.00485313	1.65316	down
meta_1558		8.08222e-06	2.26271e-05	2.79961	1.48523	0.0107884	1.61002	up
meta_1564		2.4147e-06	9.71695e-06	4.02408	2.00866	0.0489181	1.53249	up
meta_1572		6.39298e-05	3.51016e-05	0.549065	-0.86495	0.00747804	1.58928	down
meta_1600		1.31618e-05	4.28012e-06	0.325192	-1.62063	0.0342743	1.56071	down
meta_1641		2.14427e-05	3.65081e-05	1.70259	0.76773	0.000846022	1.68347	up
meta_1647		2.12243e-05	6.20175e-06	0.292201	-1.77497	0.00145969	1.64318	down
meta_1649		5.07486e-05	1.63972e-05	0.323107	-1.62992	0.00842049	1.62357	down
meta_1650	Gossypol	0.000163709	9.45086e-05	0.577296	-0.792618	0.0226492	1.48834	down
meta_1668		6.31839e-06	1.38434e-05	2.19097	1.13157	0.0421794	1.52151	up
meta_1678	Squalene	2.39586e-05	3.22582e-06	0.134641	-2.8928	0.00806184	1.6551	down
meta_1683		0.00041069	0.000262007	0.637966	-0.648448	0.0295775	1.48105	down
meta_1700		2.36286e-05	5.09037e-05	2.15432	1.10723	0.0193691	1.61681	up
meta_1711		6.78446e-06	1.38855e-05	2.04666	1.03327	0.045054	1.42929	up
meta_1730		2.86396e-06	1.65158e-06	0.576677	-0.794165	0.025352	1.52339	down
meta_1735		0.000113055	0.000182345	1.61289	0.689646	0.015938	1.56939	up
meta_1737		0.000430302	7.52967e-05	0.174986	-2.51469	0.0117042	1.64088	down
meta_1743		0.00012401	7.97658e-05	0.643221	-0.636615	0.0286401	1.43077	down
meta_1755		2.66721e-05	7.15238e-05	2.68159	1.42309	0.0472654	1.50628	up
meta_1762	Doxorubicin	3.51431e-05	1.53712e-05	0.437389	-1.19301	0.0066243	1.60672	down
meta_1763		0.000135325	1.91757e-05	0.141701	-2.81908	0.0251445	1.5652	down
meta_1772		4.3193e-06	8.47731e-06	1.96266	0.972809	0.0133188	1.55443	up
meta_1781		1.24846e-05	4.8759e-06	0.390553	-1.35641	0.000212075	1.66271	down
meta_1809		9.99099e-05	3.88547e-05	0.388897	-1.36254	0.00093242	1.66425	down
meta_1814		3.04068e-06	1.46281e-06	0.48108	-1.05565	0.0288264	1.47974	down
meta_1819		2.18163e-05	5.32196e-05	2.43944	1.28655	0.0217179	1.58874	up
meta_1836		7.83344e-05	3.31327e-05	0.422965	-1.24139	0.0460721	1.52479	down
meta_1847		3.50725e-05	9.09768e-05	2.59396	1.37516	0.00437328	1.60418	up
meta_1851		0.00092623	0.000574339	0.620083	-0.689467	0.0294996	1.52659	down
meta_1857		1.12742e-05	5.16405e-06	0.458042	-1.12645	0.00120226	1.66918	down
meta_1866		1.78792e-06	1.11436e-06	0.623268	-0.682076	0.034323	1.49064	down
meta_1867		4.47893e-05	9.03275e-05	2.01672	1.01201	0.00978379	1.58891	up
meta_1882		2.92475e-05	1.73194e-05	0.592168	-0.755921	0.0236465	1.58794	down
meta_1887		1.71382e-05	3.56152e-05	2.07812	1.05528	0.0368497	1.52828	up
meta_1889		9.84748e-05	0.000156599	1.59024	0.669246	0.00284104	1.64835	up
meta_1891		1.54536e-05	2.91009e-05	1.88311	0.91312	0.00242546	1.64329	up
meta_1893		3.79171e-06	1.06423e-05	2.80674	1.48889	0.0259813	1.45421	up
meta_1894		4.38125e-06	2.57565e-06	0.58788	-0.766406	0.00670216	1.62004	down
meta_1895		6.63461e-05	2.83609e-05	0.427469	-1.22611	0.0449875	1.50299	down
meta_1902		3.56981e-05	8.56159e-06	0.239833	-2.0599	0.0332573	1.56187	down
meta_1905		7.78304e-05	3.16987e-05	0.407279	-1.29591	0.0229221	1.55034	down
meta_1923		2.08894e-05	5.74522e-06	0.27503	-1.86234	6.42745e-06	1.68347	down
meta_1935		7.32146e-06	1.40888e-05	1.92432	0.944347	0.020422	1.4922	up
meta_1939		3.16965e-06	1.80795e-06	0.570394	-0.809969	0.0104225	1.62051	down
meta_1940		3.12905e-06	7.21737e-06	2.30657	1.20575	0.0145933	1.58391	up
meta_1941		2.24821e-05	3.63238e-05	1.61568	0.69214	0.0094956	1.60957	up
meta_1946		0.000128902	0.000221631	1.71937	0.781879	0.0356424	1.45518	up
meta_1950		0.00745585	0.0156741	2.10225	1.07193	0.0334717	1.51403	up
meta_1964		2.27622e-05	9.1141e-06	0.400405	-1.32047	0.0421566	1.50195	down
meta_1965		5.25545e-05	1.25141e-05	0.238117	-2.07026	0.0175648	1.60832	down
meta_1969		4.00446e-05	7.84722e-05	1.95962	0.970575	0.00884763	1.63848	up
meta_1976		1.00287e-05	2.10392e-05	2.09791	1.06895	0.00150798	1.65557	up
meta_1991		7.4272e-05	3.63493e-05	0.489408	-1.03089	0.000339363	1.65078	down
meta_1993		3.72383e-05	6.00008e-05	1.61127	0.688197	0.0262732	1.54699	up
meta_1998		6.18807e-05	5.65163e-06	0.0913311	-3.45275	0.0447414	1.53372	down
meta_2001		0.0467277	0.0831998	1.78052	0.8323	0.00421953	1.65678	up
meta_2012		8.91588e-05	0.000137774	1.54526	0.627854	0.0231018	1.54431	up
meta_2016		0.000114121	0.00019493	1.7081	0.77239	0.0239219	1.50353	up
meta_2017		0.000176016	0.000299573	1.70196	0.767199	0.0322007	1.52197	up
meta_2034		5.70621e-06	3.4213e-06	0.599575	-0.737989	0.012127	1.59278	down
meta_2037		2.99063e-05	1.46001e-05	0.488195	-1.03447	0.029052	1.5248	down
meta_2039		8.22224e-05	4.8513e-05	0.590021	-0.761161	0.0399648	1.56352	down
meta_2042		6.88054e-06	2.31903e-06	0.337041	-1.569	0.00446011	1.63901	down
meta_2045		3.70393e-06	6.62539e-06	1.78875	0.838949	0.0124572	1.63322	up
meta_2051		1.79754e-05	1.02739e-05	0.571555	-0.807035	0.0449918	1.47425	down
meta_2055		3.58887e-06	9.23027e-06	2.57192	1.36284	0.0306185	1.56768	up
meta_2056		1.48853e-05	8.00834e-06	0.538003	-0.894314	0.00151303	1.64523	down
meta_2058		1.40691e-05	3.62592e-05	2.57723	1.36582	0.0141834	1.56711	up
meta_2062		5.77474e-05	1.20038e-05	0.207868	-2.26626	0.00350237	1.66961	down
meta_2065		5.96713e-05	1.93313e-05	0.323963	-1.6261	0.0341298	1.55746	down
meta_2068		8.60274e-06	4.38443e-06	0.509655	-0.972406	0.0392308	1.53752	down
meta_2086		0.00048217	0.000262331	0.544063	-0.878154	0.0381827	1.52378	down
meta_2100		8.63052e-05	5.17184e-05	0.59925	-0.738771	0.000471597	1.65897	down
meta_2109		6.67305e-06	3.71445e-06	0.556635	-0.845197	0.00332756	1.60172	down
meta_2116		3.77544e-05	1.36219e-05	0.360802	-1.47072	0.0267475	1.51339	down
meta_2123		0.000224985	4.45257e-05	0.197905	-2.33712	0.0226482	1.60941	down
meta_2141		1.90843e-05	1.16455e-05	0.610212	-0.712618	0.0248707	1.50568	down
meta_2149		3.55011e-06	1.90957e-06	0.537889	-0.894619	0.0474865	1.503	down
meta_2153		2.26025e-05	5.84875e-05	2.58766	1.37165	0.0261233	1.51794	up
meta_2156		2.02824e-05	4.27176e-05	2.10614	1.0746	0.0200091	1.50856	up
meta_2174		1.20591e-05	3.28589e-06	0.272482	-1.87577	0.0470073	1.54917	down
meta_2175		6.90779e-05	2.96307e-05	0.428946	-1.22113	0.0239679	1.50788	down
meta_2181		2.39853e-05	1.30126e-05	0.542526	-0.882235	0.0116214	1.56781	down
meta_2186		4.79946e-05	1.96939e-05	0.410336	-1.28512	0.018566	1.56705	down
meta_2195	Nicotinamide adenine dinucleotide (NAD)	1.03621e-05	2.25395e-05	2.17518	1.12113	0.00320461	1.61719	up
meta_2230		4.60341e-06	7.92749e-06	1.72209	0.784162	0.0185553	1.51863	up
meta_2235		4.35431e-06	6.85296e-06	1.57383	0.654284	0.0368073	1.43896	up
meta_2238		6.94269e-06	1.43317e-05	2.06429	1.04564	0.0173864	1.5742	up
meta_2243		2.47547e-06	5.67766e-06	2.29356	1.19759	0.0138487	1.51016	up
meta_2252		0.000100448	0.00018401	1.83189	0.873333	0.0435388	1.56903	up
meta_2257		2.48938e-05	4.81741e-05	1.93519	0.952472	0.00402338	1.65386	up
meta_2258		1.01512e-05	1.8086e-06	0.178167	-2.4887	0.0225641	1.60387	down
meta_2259		1.56729e-05	5.84443e-06	0.3729	-1.42314	0.00825675	1.60094	down
meta_2268		2.45554e-05	2.16612e-06	0.0882137	-3.50285	0.00905953	1.65902	down
meta_2272	Glycogen	3.63519e-05	1.83959e-05	0.506052	-0.982644	0.0214063	1.49889	down
meta_2302		9.55244e-05	1.86669e-05	0.195415	-2.35539	0.000554506	1.6688	down
meta_2304		3.7411e-06	9.83978e-06	2.63018	1.39516	0.00103598	1.66614	up
meta_2311		4.49318e-05	1.78077e-05	0.396328	-1.33523	0.0113749	1.52161	down
meta_2315		3.74713e-05	2.36138e-05	0.630185	-0.666153	0.00917973	1.59308	down
meta_2318		0.000749735	0.00140387	1.87249	0.904958	0.0465717	1.4229	up
meta_2329		5.48922e-05	0.000129704	2.36289	1.24055	0.0183814	1.58039	up
meta_2330		5.14461e-06	1.31937e-05	2.56457	1.35872	0.0488463	1.49008	up
meta_2331		1.90251e-05	7.75854e-06	0.407805	-1.29405	0.0413925	1.52915	down
meta_2332		8.71893e-06	2.75602e-06	0.316096	-1.66157	0.00345492	1.61519	down
meta_2370		1.07366e-05	3.59508e-05	3.34844	1.74349	0.0377556	1.54522	up
meta_2373		3.5582e-06	1.46208e-06	0.410904	-1.28313	0.0154661	1.61043	down
meta_2380		8.57472e-06	4.90751e-06	0.572323	-0.805099	0.0468864	1.40839	down
meta_2386		1.26206e-05	3.63593e-06	0.288096	-1.79538	0.0323558	1.54429	down
meta_2390		6.68358e-06	2.07668e-06	0.310714	-1.68634	0.00830039	1.64497	down
meta_2391		5.14575e-06	1.83022e-05	3.55677	1.83057	0.00203313	1.65554	up
meta_2395		2.25587e-05	4.5105e-05	1.99945	0.999604	0.00324513	1.62265	up
meta_2406		0.000191791	5.25619e-05	0.274058	-1.86745	0.00365272	1.61423	down
meta_2415		8.12418e-06	1.61373e-05	1.98633	0.990108	0.00635762	1.60232	up
meta_2429		1.29215e-05	4.18097e-05	3.23567	1.69406	0.0361209	1.5522	up
meta_2433		6.68107e-05	2.71667e-05	0.406623	-1.29824	0.00247822	1.61271	down
meta_2434		5.80404e-05	0.000116745	2.01145	1.00824	0.00336547	1.62043	up
meta_2437		1.08723e-05	6.87071e-06	0.631944	-0.662131	0.0116066	1.59848	down
meta_2438		2.01518e-05	1.15252e-05	0.57192	-0.806115	0.0183986	1.55249	down
meta_2443		2.12472e-05	5.47075e-05	2.5748	1.36446	0.00760882	1.60466	up
meta_2444		0.000178475	7.58205e-05	0.424825	-1.23506	0.0295277	1.50266	down
meta_2446		3.97688e-05	6.82761e-05	1.71683	0.779746	0.0317954	1.56207	up
meta_2449		1.28252e-05	7.68768e-06	0.599421	-0.738358	0.0292658	1.5408	down
meta_2454		5.20389e-06	1.21687e-05	2.33838	1.22551	0.0147378	1.63455	up
meta_2455		0.00522241	0.00309848	0.593305	-0.753153	0.0260579	1.60487	down
meta_2459		1.13958e-06	2.68517e-06	2.35628	1.23651	0.0251257	1.45667	up
meta_2465		3.92235e-06	2.5168e-06	0.641656	-0.640127	0.00209967	1.66421	down
meta_2471		0.000674939	0.00186829	2.76809	1.46889	0.025069	1.50074	up
meta_2483		8.84787e-06	3.77951e-06	0.427166	-1.22713	0.00234898	1.63655	down
meta_2487		4.9864e-05	2.12494e-05	0.426148	-1.23057	0.0356119	1.49418	down
meta_2489		1.0056e-05	2.955e-05	2.93856	1.55511	0.0465663	1.51991	up
meta_2496		8.07714e-05	2.27881e-05	0.282131	-1.82556	0.0387955	1.55722	down
meta_2499		1.32755e-05	5.68225e-06	0.428025	-1.22423	0.0310613	1.54636	down
meta_2500		2.29997e-06	4.10195e-06	1.78348	0.834693	0.0200128	1.53941	up
meta_2501		4.5185e-06	9.87576e-06	2.18563	1.12805	0.0458036	1.40803	up
meta_2506		1.15679e-05	1.51109e-06	0.130628	-2.93647	0.0285137	1.56931	down
meta_2510		1.85197e-05	2.91925e-05	1.57629	0.656536	0.0187757	1.51958	up
meta_2511		3.75684e-06	8.06845e-06	2.14767	1.10277	0.0435496	1.52977	up
meta_2515		3.16656e-06	7.11686e-07	0.224751	-2.1536	0.00682032	1.64744	down
meta_2522		8.24757e-06	1.26696e-05	1.53616	0.61933	0.0112116	1.56251	up
meta_2533		7.60672e-05	3.30899e-05	0.435009	-1.20088	0.00144167	1.62108	down
meta_2536		4.98964e-06	1.26192e-05	2.52907	1.33861	0.0404181	1.51422	up
meta_2555		6.03769e-06	1.17307e-05	1.94291	0.958217	0.00123285	1.65229	up
meta_2575		2.2575e-05	3.73892e-05	1.65622	0.727895	0.0264596	1.47476	up
meta_2581		4.01347e-05	1.82306e-05	0.454236	-1.13849	0.0350394	1.56636	down
meta_2592		1.70243e-06	3.60109e-06	2.11527	1.08084	0.0381991	1.45327	up
meta_2595		4.42664e-05	2.67691e-05	0.604727	-0.725644	0.029861	1.48099	down
meta_2608		1.41125e-05	8.71756e-06	0.617721	-0.694974	0.0256005	1.54397	down
meta_2618		1.64916e-05	8.70349e-06	0.527754	-0.922063	0.00467105	1.63433	down
meta_2619		5.65061e-06	9.17898e-06	1.62442	0.699927	0.032327	1.51997	up
meta_2622		2.55777e-06	4.261e-06	1.6659	0.736305	0.0209237	1.49154	up
meta_2623		1.06563e-05	6.94327e-06	0.651563	-0.618025	0.0273369	1.55819	down
meta_2638		3.11577e-06	1.44614e-06	0.464136	-1.10738	0.00120172	1.65148	down
meta_2653		0.000343517	0.00062185	1.81024	0.856184	0.0207703	1.49848	up
meta_2654		2.73803e-05	4.51703e-05	1.64974	0.722237	0.0146019	1.56547	up
meta_2667		5.01832e-06	3.08715e-06	0.615175	-0.700931	0.000524431	1.68162	down
meta_2675		6.01394e-06	3.64362e-06	0.605863	-0.722936	0.0265376	1.49983	down
meta_2696		0.000136481	0.000211955	1.553	0.635056	0.00108423	1.64761	up
meta_2698		2.19805e-05	5.19738e-05	2.36454	1.24156	0.0246608	1.58275	up
meta_2703		3.23051e-06	2.0952e-06	0.648566	-0.624674	0.0147981	1.55639	down
meta_2710		2.72255e-06	6.81776e-06	2.50418	1.32434	0.00780254	1.62545	up
meta_2719		2.61472e-06	9.10279e-06	3.48136	1.79965	0.0283711	1.50331	up
meta_2729		8.84107e-05	0.000145058	1.64073	0.714338	0.0400893	1.5127	up
meta_2744		0.000346928	0.000615846	1.77514	0.827934	0.010891	1.6626	up
meta_2767		0.000298877	0.000474037	1.58606	0.665447	0.0057499	1.60639	up
meta_2793		3.20459e-05	9.60222e-06	0.29964	-1.7387	0.0220566	1.61836	down
meta_2802		0.00109817	0.00233697	2.12806	1.08954	0.00214414	1.64909	up
meta_2814		9.10465e-06	1.66662e-06	0.183052	-2.44967	0.00348423	1.65902	down
meta_2824		8.55353e-06	3.73393e-06	0.436537	-1.19583	0.0204614	1.5517	down
meta_2837		0.000218572	8.95321e-05	0.409623	-1.28763	0.0200161	1.51863	down
meta_2842		8.14162e-06	1.65485e-05	2.03258	1.02331	0.00585433	1.60092	up
meta_2847		2.56566e-05	1.22169e-05	0.476171	-1.07045	0.0488436	1.52353	down
meta_2863		2.29107e-06	6.97437e-06	3.04415	1.60604	0.0258652	1.57547	up
meta_2876		1.18174e-05	5.96763e-06	0.504989	-0.985678	0.0163377	1.62881	down
meta_2877		2.34781e-05	8.92366e-06	0.380085	-1.39561	0.00692174	1.62036	down
meta_2894		2.71561e-06	4.70037e-06	1.73088	0.791502	0.000616389	1.67406	up
meta_2914		1.35585e-05	8.95234e-06	0.660276	-0.598858	0.00409422	1.6049	down
meta_2915		8.81451e-06	2.88643e-06	0.327463	-1.6106	0.029961	1.5876	down
meta_2916		1.24817e-05	6.88901e-06	0.551931	-0.857441	0.0366286	1.55982	down
meta_2918		3.20832e-06	9.62787e-06	3.00091	1.5854	3.2308e-05	1.67893	up
meta_2932		9.42065e-06	1.75164e-05	1.85936	0.894806	0.0271348	1.51842	up
meta_2941		1.80263e-05	9.28266e-06	0.514951	-0.957493	0.0275865	1.51876	down
meta_2944		7.87648e-06	1.63422e-05	2.07481	1.05298	0.00825434	1.63046	up
meta_2948		3.99423e-06	1.16897e-06	0.292665	-1.77268	0.0463089	1.50653	down
meta_2957		1.40547e-05	8.76302e-06	0.623493	-0.681556	0.0031292	1.62859	down
meta_2969		8.31955e-06	1.5905e-05	1.91176	0.934905	0.0159252	1.55068	up
meta_2973		1.81796e-06	4.56213e-06	2.50947	1.32738	0.016826	1.5582	up
meta_2983		2.77092e-05	1.82506e-05	0.658649	-0.602418	0.0494201	1.50296	down
meta_2986		7.52485e-06	4.43836e-06	0.589826	-0.761638	0.0079599	1.56804	down
meta_2990		1.85817e-05	1.12859e-05	0.607364	-0.719366	0.00629003	1.58346	down
meta_2992		4.48309e-05	7.01493e-05	1.56475	0.645935	0.038719	1.48647	up
meta_3004		1.99731e-05	4.75346e-05	2.37993	1.25092	0.00147201	1.66155	up
meta_3019		6.48679e-06	1.27349e-05	1.96321	0.973215	0.0329782	1.58004	up
meta_3024		1.54491e-05	2.48217e-05	1.60667	0.684075	0.0333372	1.46284	up
meta_3026		3.20958e-05	2.04753e-05	0.637942	-0.648502	0.0295901	1.45949	down
meta_3032		1.83761e-05	8.37121e-06	0.455549	-1.13432	0.0403396	1.55717	down
meta_3043		2.09901e-06	3.54255e-06	1.68773	0.755083	0.0160053	1.55026	up
meta_3044		6.56838e-06	1.15295e-05	1.75531	0.811724	0.0144524	1.55641	up
meta_3056		1.34036e-05	3.85278e-05	2.87444	1.52328	0.00423498	1.6643	up
meta_3067		4.88761e-05	2.34894e-05	0.480591	-1.05712	0.0231028	1.59206	down
meta_3073		0.00275305	0.00148695	0.540109	-0.888678	0.0112261	1.6279	down
meta_3074		7.7065e-05	2.96669e-05	0.38496	-1.37722	0.00576917	1.65883	down
meta_3086		7.1221e-05	3.62675e-05	0.509225	-0.973624	0.0196514	1.62745	down
meta_3095		0.000234087	0.000376285	1.60746	0.684781	0.0227469	1.49347	up
meta_3096		4.42789e-06	1.33164e-05	3.0074	1.58852	0.00165866	1.68233	up
meta_3097		8.99537e-06	1.62056e-05	1.80154	0.849234	0.0105326	1.55529	up
meta_3108		0.000237754	0.000386368	1.62508	0.700508	0.0161726	1.5367	up
meta_3120		1.34478e-05	2.47409e-05	1.83977	0.879528	0.0101202	1.54554	up
meta_3152		1.31193e-05	6.87121e-06	0.523748	-0.933056	0.0065245	1.57135	down
meta_3168		2.02882e-05	4.61453e-05	2.27449	1.18554	0.0219769	1.53778	up
meta_3182		1.79852e-06	4.49432e-06	2.4989	1.32129	0.0201422	1.55802	up
meta_3192		5.19972e-05	8.60385e-05	1.65467	0.726548	0.0207927	1.52275	up
meta_3215		6.40164e-06	1.27985e-05	1.99925	0.999458	0.0399717	1.44687	up
meta_3230		0.000192222	0.000348977	1.81549	0.860356	0.0312864	1.52889	up
meta_3232		5.15287e-06	2.83654e-06	0.550477	-0.861245	0.0366926	1.47714	down
meta_3235		6.34139e-06	1.08518e-05	1.71127	0.775067	0.042407	1.42256	up
meta_3247		1.15764e-05	4.76041e-06	0.411218	-1.28202	0.000284176	1.66298	down
meta_3268		3.21511e-05	5.44661e-05	1.69406	0.760487	0.0390515	1.44978	up
meta_3290		2.40862e-05	5.72537e-05	2.37703	1.24916	0.00871997	1.57659	up
meta_3296		9.80556e-06	6.08223e-06	0.620283	-0.689	0.0308893	1.43915	down
meta_3321		7.04081e-05	9.17276e-07	0.013028	-6.26224	0.0493649	1.52354	down
meta_3325		1.21588e-05	5.67609e-06	0.466829	-1.09903	0.0205477	1.57156	down
meta_3337		1.01055e-05	5.4458e-06	0.538893	-0.89193	0.0108313	1.54119	down

## Sheet: C6-1_vs_C18-1
Supplementary Table 4: List of differentially accumulated metabolites (DAMs) for C6-1_vs_C18-1.
Meta_ID	Meta_name	C6-1_Mean	C18-1_Mean	Fold_change	log2FC	Pvalue	VIP	regulated
meta_1		2.83942e-05	5.84245e-05	2.05762	1.04098	0.012693	1.49253	up
meta_14		4.39122e-05	0.000157828	3.59418	1.84566	0.0107921	1.54983	up
meta_26	Larixinic Acid	7.26779e-06	1.41997e-05	1.95378	0.96627	0.022932	1.59335	up
meta_27		8.00641e-05	0.000125188	1.5636	0.64487	0.0355161	1.46769	up
meta_34	Pyruvaldehyde	2.82333e-05	1.54114e-05	0.545858	-0.873402	0.00553213	1.59131	down
meta_36		4.88285e-05	0.000198708	4.06951	2.02485	0.00496694	1.59111	up
meta_52	Nicotinamide	0.00118529	0.000671751	0.566742	-0.819237	0.0136935	1.60119	down
meta_55	Nicotinate	0.000176236	9.86945e-05	0.560014	-0.836465	0.00519391	1.61483	down
meta_56	Imidazoleacetic acid	1.66834e-05	6.00406e-06	0.359882	-1.4744	0.00839991	1.53672	down
meta_85		0.000113303	0.000223231	1.97022	0.978355	0.00908203	1.53562	up
meta_101		1.81763e-05	7.68404e-05	4.22749	2.0798	0.00677197	1.59561	up
meta_105		3.69681e-05	1.46209e-05	0.395501	-1.33825	0.0298819	1.54617	down
meta_107		4.78877e-05	0.000137908	2.87982	1.52598	0.0303324	1.51659	up
meta_136		4.12702e-06	7.56028e-06	1.8319	0.873338	0.0223145	1.58625	up
meta_144		0.00175915	0.00624218	3.5484	1.82717	0.00417355	1.60386	up
meta_146	3-(2-Hydroxyethyl)indole	0.000123288	0.000429676	3.48514	1.80122	0.0162598	1.58079	up
meta_150	1-Aminocyclopropanecarboxylic acid	7.43706e-05	0.000268303	3.60764	1.85106	0.00074254	1.62963	up
meta_165	2-Phenylbutyric acid	0.000155934	2.76024e-05	0.177013	-2.49807	0.018734	1.58097	down
meta_168	(S)-2-Hydroxyglutarate	1.00159e-05	3.67676e-06	0.367091	-1.44579	0.0109508	1.58111	down
meta_187		0.000563131	0.000846203	1.50268	0.587534	0.0360619	1.41618	up
meta_190	L-Kynurenine	0.000134232	0.000309694	2.30716	1.20612	0.00133452	1.62644	up
meta_198		0.000120839	5.48488e-05	0.453899	-1.13956	0.00329877	1.63795	down
meta_199		1.71633e-05	7.74291e-05	4.5113	2.17354	0.0028966	1.63919	up
meta_203	L-Citrulline	9.44381e-05	0.000171681	1.81792	0.862288	0.0469515	1.51792	up
meta_216	DL-Vanillylmandelic acid	3.43934e-05	6.6831e-05	1.94313	0.958384	0.010708	1.56342	up
meta_234	1,3-Diaminopropane	3.99814e-05	6.87327e-05	1.71911	0.781665	0.00217475	1.59309	up
meta_235		0.000218121	4.94055e-05	0.226506	-2.14238	0.00830159	1.61472	down
meta_236	DL-Indole-3-lactic acid	3.49779e-05	5.6928e-05	1.62754	0.702696	0.0391044	1.44014	up
meta_238	D-Ribose	2.29442e-05	0.000183462	7.99603	2.99928	0.048992	1.4704	up
meta_245		6.80393e-05	0.000106132	1.55987	0.641426	0.0416188	1.48129	up
meta_255		8.92515e-05	0.000446894	5.00713	2.32399	0.0434048	1.47745	up
meta_262	1-Indanone	1.70334e-05	2.95397e-05	1.73422	0.794289	0.0184976	1.5115	up
meta_264		6.86033e-05	1.85885e-05	0.270957	-1.88386	0.0156826	1.57607	down
meta_269		6.32483e-05	3.53746e-05	0.559298	-0.838312	0.0173812	1.49472	down
meta_270		0.000196055	0.00035004	1.78542	0.83626	0.00815129	1.59429	up
meta_290	Kojic Acid	2.1806e-05	1.43392e-05	0.657579	-0.604764	0.035307	1.48637	down
meta_291	Alpha-D-Glucose	0.000539581	0.000917042	1.69955	0.765149	0.0176298	1.49905	up
meta_292	Leu-Ala	2.01791e-05	1.09265e-05	0.541476	-0.885031	0.00190959	1.62908	down
meta_319	Altretamine	0.000407377	7.88371e-05	0.193524	-2.36942	0.0145068	1.60367	down
meta_320		6.04948e-05	9.41366e-05	1.55611	0.637944	0.0247822	1.47631	up
meta_341		1.0225e-05	1.74032e-05	1.70203	0.767256	0.000798845	1.63532	up
meta_348		1.9421e-05	3.16265e-05	1.62847	0.703517	0.0193173	1.47493	up
meta_370		1.37954e-05	2.09105e-05	1.51576	0.600041	0.0289429	1.40095	up
meta_384		6.15824e-05	9.70067e-05	1.57523	0.655566	0.00739927	1.55343	up
meta_390	N-Acetyl-L-phenylalanine	9.72226e-06	1.77076e-05	1.82134	0.865004	0.0108881	1.57065	up
meta_409		4.39475e-05	7.4723e-05	1.70028	0.765771	0.0032663	1.6474	up
meta_416		1.63594e-05	2.9929e-05	1.82947	0.871423	0.040938	1.50016	up
meta_437		2.45351e-05	9.55477e-06	0.389433	-1.36055	0.0359934	1.45438	down
meta_453	L-leucyl-L-proline	3.12855e-05	1.21539e-05	0.388485	-1.36407	0.0177126	1.47346	down
meta_475		2.35071e-05	3.92141e-05	1.66818	0.738272	0.032567	1.44559	up
meta_476	DL-Homocystine	2.12068e-05	4.68201e-05	2.20778	1.1426	0.0324988	1.52665	up
meta_481	Deoxyadenosine	4.57793e-05	0.000116326	2.54101	1.3454	0.00996988	1.52245	up
meta_495		0.00758116	0.0029962	0.395216	-1.33929	0.0075353	1.54139	down
meta_550		2.20075e-05	4.73505e-05	2.15156	1.10538	0.0404284	1.52261	up
meta_554		0.000194373	6.01449e-05	0.309431	-1.69231	0.000291476	1.64143	down
meta_560		0.000674888	0.000111863	0.165751	-2.59291	0.0201734	1.59747	down
meta_591		0.000495936	0.000214885	0.433291	-1.20659	0.0300716	1.44604	down
meta_595		1.07444e-05	2.15055e-05	2.00154	1.00111	0.0141722	1.57952	up
meta_609	Ile-Asn	0.000163588	9.47277e-05	0.579062	-0.788211	0.0261071	1.57825	down
meta_615		9.6902e-06	1.77159e-05	1.82823	0.870449	0.0399086	1.53427	up
meta_620		0.000204762	3.75543e-05	0.183404	-2.4469	0.027305	1.55481	down
meta_635	Heptadecanoic acid	0.000625653	0.000337089	0.53878	-0.892232	0.0139524	1.59213	down
meta_645		3.06491e-06	1.16884e-05	3.81363	1.93117	0.0254778	1.57165	up
meta_650		0.000149563	3.83831e-06	0.0256635	-5.28414	0.010077	1.63674	down
meta_653		3.54439e-05	7.6438e-06	0.215659	-2.21317	0.0238195	1.57604	down
meta_665	3-Methylglutaric acid	6.12992e-06	1.16351e-06	0.189808	-2.39738	0.0309582	1.57604	down
meta_695		2.90245e-05	4.97254e-05	1.71322	0.776713	0.0028956	1.64278	up
meta_719		0.000595521	0.000310135	0.520778	-0.941258	0.0469762	1.51208	down
meta_722	Dimethyl 4,4-o-Phenylene-Bis (3-Thiophanate)	3.24593e-06	5.95834e-06	1.83563	0.876278	0.00325067	1.60147	up
meta_730		3.53469e-05	1.28835e-05	0.364488	-1.45606	0.000970898	1.63944	down
meta_744		7.24503e-06	0.000233695	32.2558	5.01149	0.0160104	1.59162	up
meta_757		7.78377e-06	1.52355e-05	1.95734	0.968893	0.0145325	1.49904	up
meta_762	Chrysin	6.10744e-05	9.47471e-05	1.55134	0.633515	0.0128194	1.60532	up
meta_770		1.45843e-05	2.77568e-05	1.9032	0.928425	0.000364338	1.64831	up
meta_785		1.64464e-05	3.20887e-05	1.95111	0.964296	0.0199446	1.51139	up
meta_793		4.28564e-06	2.3064e-05	5.38169	2.42806	0.00893957	1.62991	up
meta_795		3.19453e-05	1.71241e-05	0.536045	-0.899574	0.00285161	1.60822	down
meta_799	Peucedanin	6.38454e-05	0.000123948	1.94138	0.957082	0.00116021	1.63943	up
meta_805		1.14141e-05	3.62387e-05	3.1749	1.66671	0.0485901	1.51533	up
meta_829		2.56023e-05	4.30489e-05	1.68145	0.749704	0.0170367	1.51347	up
meta_830		1.73802e-05	9.60802e-06	0.552816	-0.85513	0.00653992	1.54272	down
meta_831		9.90871e-06	1.98064e-05	1.99889	0.999201	0.00505485	1.54838	up
meta_849		0.00019639	0.000122814	0.625358	-0.677245	0.0338661	1.39249	down
meta_854		8.73617e-05	3.45778e-05	0.3958	-1.33716	0.00742234	1.58767	down
meta_883		0.00239522	0.000421464	0.175961	-2.50668	0.0113953	1.60773	down
meta_885		1.51245e-05	3.18832e-05	2.10805	1.07591	0.0351979	1.42256	up
meta_887		0.00244069	0.000415213	0.170121	-2.55536	0.0128809	1.61356	down
meta_902		1.78466e-05	2.90106e-05	1.62556	0.700934	0.00113676	1.63391	up
meta_908	Trehalose	2.5019e-05	5.99894e-05	2.39775	1.26168	0.0121393	1.56552	up
meta_913	Arg-Cys	2.67553e-05	1.1773e-05	0.440025	-1.18434	0.0113475	1.5828	down
meta_926		4.39489e-05	0.000255095	5.80435	2.53714	0.0440733	1.42855	up
meta_935		1.75608e-06	2.70229e-05	15.3882	3.94375	0.0274162	1.55744	up
meta_943		0.000143733	0.000313263	2.17947	1.12398	0.0052576	1.61842	up
meta_953		3.61245e-05	1.36519e-05	0.377912	-1.40388	0.049785	1.37064	down
meta_957		0.000813057	0.000167878	0.206477	-2.27594	0.0477091	1.53346	down
meta_958	Phenyllactic acid	4.10245e-05	0.000113613	2.7694	1.46957	0.020348	1.52761	up
meta_959	Cyclopentolate	5.84134e-05	6.48933e-06	0.111093	-3.17016	0.00591135	1.6208	down
meta_983	Tyr-Asp	3.59421e-05	7.43163e-05	2.06767	1.048	0.0351217	1.54929	up
meta_991		0.000491645	0.000263968	0.536908	-0.897254	0.00902238	1.61301	down
meta_1009	Cellobiose	0.00129215	0.00557921	4.31776	2.11028	0.0476499	1.50504	up
meta_1018		3.93969e-05	6.4789e-05	1.64452	0.717665	0.00917137	1.53097	up
meta_1027		6.16433e-05	0.000130216	2.11241	1.07889	0.0458726	1.45392	up
meta_1029		0.00377119	0.00122972	0.326082	-1.6167	0.017338	1.56514	down
meta_1042		4.01393e-06	1.10675e-05	2.75727	1.46324	0.0164032	1.59877	up
meta_1053		0.000108454	0.000238999	2.20369	1.13992	0.026868	1.47951	up
meta_1057	L-Gulonic gamma-lactone	2.5802e-05	5.52212e-05	2.14019	1.09774	0.0352349	1.48083	up
meta_1078		2.36057e-06	5.42544e-06	2.29836	1.2006	0.00835265	1.558	up
meta_1083		2.78526e-05	1.71442e-05	0.615532	-0.700093	0.000877082	1.6348	down
meta_1088		0.0006002	0.00128173	2.13551	1.09458	0.00907965	1.52512	up
meta_1091		0.000184601	0.00038589	2.0904	1.06378	0.00203905	1.59705	up
meta_1103		3.87309e-05	2.17706e-05	0.562099	-0.831104	0.0442046	1.51026	down
meta_1104		1.73898e-05	2.84176e-06	0.163415	-2.61339	0.0207114	1.57342	down
meta_1106	N-Acetyl-D-lactosamine	9.38546e-06	1.66032e-05	1.76903	0.82296	0.034242	1.45366	up
meta_1108		4.97032e-05	9.19895e-05	1.85078	0.888131	0.0307681	1.4572	up
meta_1112		2.11078e-05	2.74689e-06	0.130136	-2.9419	0.0332342	1.56487	down
meta_1115		5.57824e-06	8.67652e-06	1.55542	0.637307	0.00445343	1.62328	up
meta_1127		4.6632e-05	0.000115161	2.46956	1.30426	0.0121556	1.50952	up
meta_1129		9.44147e-06	2.0633e-05	2.18536	1.12787	0.0313263	1.41491	up
meta_1152		0.000122066	0.000337003	2.76082	1.4651	0.00155814	1.5968	up
meta_1156		5.26857e-05	8.41504e-06	0.159722	-2.64637	0.00531701	1.58457	down
meta_1157		6.15415e-05	5.60593e-06	0.0910918	-3.45654	0.000926314	1.64074	down
meta_1162		0.000136595	1.23912e-05	0.0907146	-3.46252	0.0299083	1.5775	down
meta_1165		0.000102726	0.000156078	1.51936	0.60346	0.0150075	1.54785	up
meta_1176		5.38064e-05	0.000102113	1.89778	0.924311	0.01986	1.50188	up
meta_1186		1.28226e-05	2.1271e-05	1.65887	0.730199	0.0363351	1.51576	up
meta_1187		8.14769e-05	4.00848e-05	0.491977	-1.02334	0.0306615	1.55528	down
meta_1201	D-Maltose	2.72569e-05	8.43074e-06	0.309307	-1.69289	0.00262593	1.58981	down
meta_1205		2.56917e-05	6.65706e-05	2.59113	1.37358	0.0462269	1.38558	up
meta_1215	Acetylcarnitine	6.606e-06	1.87931e-05	2.84485	1.50835	0.0127583	1.48848	up
meta_1216		1.25068e-05	2.08046e-05	1.66347	0.734198	0.0039638	1.61644	up
meta_1220		9.98231e-06	2.12065e-05	2.12441	1.08706	0.0375465	1.51835	up
meta_1223		1.45641e-05	2.64389e-05	1.81534	0.86024	0.00775112	1.61069	up
meta_1235		3.62403e-05	6.05216e-05	1.67001	0.739856	0.0295178	1.40902	up
meta_1239		3.15499e-05	1.49817e-05	0.474857	-1.07444	0.00205794	1.59653	down
meta_1248		0.000129748	3.57308e-05	0.275385	-1.86048	0.00230824	1.6387	down
meta_1260		2.31303e-05	4.85787e-05	2.10022	1.07054	0.0168185	1.51999	up
meta_1267		0.000253225	9.18072e-05	0.362552	-1.46374	0.00779301	1.60397	down
meta_1269		3.70143e-05	9.37774e-06	0.253354	-1.98077	0.00593031	1.63239	down
meta_1287		9.59781e-06	2.35198e-05	2.45053	1.2931	0.042306	1.42567	up
meta_1292		9.67186e-06	1.78113e-05	1.84156	0.880926	0.0427909	1.51478	up
meta_1297	N,N'-Diacetylchitobiose	2.96073e-05	5.90474e-06	0.199435	-2.32601	0.011785	1.63056	down
meta_1298		6.26915e-05	1.3628e-05	0.217381	-2.2017	0.0043065	1.58877	down
meta_1303		4.32387e-05	1.57374e-05	0.363965	-1.45813	0.0366499	1.41541	down
meta_1306		2.76985e-05	0.000114307	4.12683	2.04503	2.69446e-05	1.65248	up
meta_1308		4.15107e-05	7.56973e-05	1.82356	0.866759	0.026264	1.41024	up
meta_1309		9.58492e-06	4.97919e-06	0.519482	-0.944855	0.0472202	1.41092	down
meta_1314		9.16147e-06	3.01467e-05	3.2906	1.71835	0.00449205	1.63276	up
meta_1330		1.92787e-05	4.50873e-05	2.33872	1.22572	0.016605	1.53475	up
meta_1339		6.31136e-06	1.68198e-05	2.665	1.41413	0.00227624	1.62332	up
meta_1368		1.76371e-05	7.70405e-06	0.436809	-1.19493	0.0145262	1.57253	down
meta_1371		2.35118e-05	3.85021e-05	1.63756	0.711549	0.0202935	1.52663	up
meta_1372		4.64931e-05	7.28325e-06	0.156652	-2.67436	0.0100716	1.62147	down
meta_1376		0.000710331	0.000296271	0.417089	-1.26157	0.000398667	1.64716	down
meta_1386		9.32832e-06	2.07887e-05	2.22856	1.15611	0.018729	1.58919	up
meta_1404		5.51768e-05	7.97307e-06	0.1445	-2.79086	0.0270344	1.58942	down
meta_1410		1.2595e-06	2.15938e-06	1.71448	0.777768	0.00936071	1.63918	up
meta_1420		4.05706e-05	0.000108818	2.68218	1.42341	0.00350273	1.61357	up
meta_1457	gamma-Tocotrienol	2.89113e-06	6.19891e-06	2.14411	1.10038	0.0119694	1.49483	up
meta_1459		5.9391e-06	9.80378e-06	1.65072	0.723094	0.0478107	1.35171	up
meta_1467		4.93939e-06	8.69816e-06	1.76098	0.816378	0.0194355	1.54556	up
meta_1485		7.00799e-05	1.66094e-05	0.237007	-2.077	0.0240359	1.58687	down
meta_1507		6.67554e-06	1.34288e-05	2.01165	1.00838	0.0205516	1.44689	up
meta_1516		1.55625e-05	3.69161e-05	2.37212	1.24618	0.0247624	1.42229	up
meta_1522	Cytidine 5'-diphosphocholine (CDP-choline)	1.95378e-06	3.41652e-06	1.74867	0.806259	0.0133668	1.52014	up
meta_1525		1.06996e-05	1.95073e-05	1.82319	0.866463	0.016689	1.48136	up
meta_1529	Oxethazaine	4.18876e-05	1.2187e-05	0.290945	-1.78118	0.019941	1.56106	down
meta_1533		5.73788e-06	9.12239e-06	1.58985	0.668893	0.000755437	1.63623	up
meta_1535		9.37201e-06	6.00185e-06	0.640401	-0.642952	0.0467495	1.39171	down
meta_1550		2.60965e-05	1.06786e-05	0.409195	-1.28914	0.003182	1.6304	down
meta_1553		8.05756e-06	1.47248e-05	1.82745	0.869829	0.0295811	1.42391	up
meta_1554	1-Palmitoyl-sn-glycero-3-phosphocholine	0.000132033	0.000200949	1.52196	0.605932	0.0163509	1.56246	up
meta_1580		1.60532e-05	3.52164e-05	2.19372	1.13338	0.0106518	1.56775	up
meta_1584		0.00421514	0.000109505	0.0259789	-5.26652	0.0215265	1.60212	down
meta_1594		6.50711e-05	2.59509e-05	0.398808	-1.32623	0.0409049	1.5217	down
meta_1596		0.000122616	4.27984e-06	0.0349043	-4.84045	0.0499153	1.52459	down
meta_1600		7.98131e-06	4.91326e-06	0.615595	-0.699947	0.0255519	1.47255	down
meta_1611	Malvidin 3-O-glucoside cation	1.29316e-05	4.15735e-05	3.21487	1.68476	0.0173791	1.60011	up
meta_1628		5.8289e-05	3.21171e-05	0.550997	-0.859882	0.00593072	1.56542	down
meta_1647		1.67485e-05	5.98804e-06	0.357526	-1.48388	0.046874	1.42464	down
meta_1666		7.07077e-06	4.24865e-06	0.600875	-0.734864	0.0201737	1.46543	down
meta_1678	Squalene	2.15386e-05	2.26766e-06	0.105283	-3.24765	0.0142834	1.61434	down
meta_1682		2.68351e-05	8.32772e-06	0.31033	-1.68813	0.00830182	1.63148	down
meta_1698		1.32153e-05	6.7429e-06	0.510235	-0.970767	0.000801303	1.64102	down
meta_1713		3.38712e-06	5.79626e-06	1.71126	0.775062	0.0296222	1.43894	up
meta_1716		0.0011555	2.45114e-05	0.0212128	-5.55892	0.0147106	1.62119	down
meta_1717		4.99668e-06	1.3209e-05	2.64356	1.40248	0.0217751	1.56807	up
meta_1728		0.000115129	0.000183744	1.59599	0.674448	0.0475498	1.40363	up
meta_1732		0.000227367	4.87504e-05	0.214412	-2.22154	0.0316328	1.56576	down
meta_1737		0.000428871	0.000108021	0.251874	-1.98923	0.0289686	1.58066	down
meta_1756	ADP-ribose	5.47593e-06	2.74792e-06	0.501818	-0.994764	0.0407653	1.47055	down
meta_1759	Ile-Met	3.10712e-06	4.84692e-06	1.55994	0.64149	0.0208102	1.49562	up
meta_1763		0.000138143	2.39997e-05	0.173731	-2.52507	0.00467671	1.64168	down
meta_1769		1.11266e-05	3.1141e-05	2.79879	1.4848	0.0447672	1.48328	up
meta_1770		1.45627e-05	7.25167e-06	0.497961	-1.0059	0.0355845	1.41077	down
meta_1773		2.04326e-05	5.84614e-06	0.286118	-1.80532	0.0499933	1.51028	down
meta_1774		5.74693e-05	3.49274e-06	0.0607757	-4.04036	0.032087	1.57055	down
meta_1778		2.80791e-06	8.814e-06	3.13899	1.6503	0.0122951	1.61045	up
meta_1781		1.07359e-05	3.98554e-06	0.371233	-1.4296	0.0300902	1.54004	down
meta_1790		0.000688099	0.000456013	0.662714	-0.593541	0.0197548	1.47305	down
meta_1793		2.63507e-05	6.76351e-05	2.56673	1.35993	0.00139407	1.63465	up
meta_1795		3.64917e-06	2.37765e-06	0.65156	-0.618029	0.0341072	1.51405	down
meta_1801		4.80382e-05	1.18457e-05	0.24659	-2.01981	0.0478111	1.50294	down
meta_1806		3.90267e-05	2.30848e-06	0.0591514	-4.07944	0.00403044	1.64012	down
meta_1815		1.65268e-05	5.04117e-05	3.05029	1.60895	0.00630607	1.6446	up
meta_1819		2.1028e-05	4.63021e-05	2.20192	1.13876	0.0461569	1.44377	up
meta_1822		0.000110829	4.42219e-05	0.399011	-1.3255	0.00217418	1.58177	down
meta_1824		2.24545e-05	4.32272e-06	0.19251	-2.37699	0.000511442	1.63956	down
meta_1830		9.47546e-06	5.76112e-06	0.608004	-0.717848	0.0241445	1.43825	down
meta_1843		1.25929e-05	7.41627e-06	0.588925	-0.763845	0.0187981	1.48856	down
meta_1845		6.30587e-05	9.93279e-05	1.57517	0.655503	0.0464386	1.42754	up
meta_1867		6.94134e-05	0.000151908	2.18846	1.12992	0.035808	1.4603	up
meta_1883		2.94685e-06	5.04359e-07	0.171152	-2.54665	0.0065909	1.60975	down
meta_1887		1.65692e-05	3.76536e-05	2.2725	1.18428	0.0241611	1.50861	up
meta_1893		5.10904e-06	1.11437e-05	2.18117	1.1251	0.0290179	1.50209	up
meta_1900	Pristimerin	1.47945e-05	5.83608e-06	0.394475	-1.34199	0.0390463	1.52532	down
meta_1902		9.63405e-05	2.18058e-05	0.226341	-2.14343	0.0188426	1.59385	down
meta_1918		7.22188e-05	1.80963e-05	0.250576	-1.99668	0.00415368	1.61294	down
meta_1923		2.11765e-05	6.47454e-06	0.305742	-1.70961	0.0187812	1.585	down
meta_1935		7.37533e-06	1.75184e-05	2.37526	1.24809	0.00706165	1.56969	up
meta_1939		3.10883e-06	1.78841e-06	0.575269	-0.797692	0.0176622	1.52031	down
meta_1940		3.82233e-06	8.52417e-06	2.2301	1.15711	0.00184376	1.59123	up
meta_1941		3.10721e-05	5.38844e-05	1.73417	0.794249	0.0421653	1.48072	up
meta_1950		0.00859865	0.0148401	1.72586	0.787319	0.0308473	1.48874	up
meta_1958		3.09508e-05	1.98042e-05	0.639861	-0.644169	0.00740068	1.52971	down
meta_1969		4.69146e-05	9.33556e-05	1.9899	0.992699	0.0357563	1.56518	up
meta_1976		1.17973e-05	2.38062e-05	2.01794	1.01288	0.0280524	1.46024	up
meta_1977		4.91306e-06	1.54516e-05	3.145	1.65306	0.0146967	1.52589	up
meta_1979		1.16632e-05	1.86977e-05	1.60313	0.680889	0.0362841	1.48784	up
meta_1990		3.51301e-05	7.48606e-05	2.13095	1.0915	0.0147198	1.53935	up
meta_1993		3.75786e-05	6.72871e-05	1.79057	0.840419	0.0499572	1.40474	up
meta_1997		6.53266e-06	3.55715e-06	0.544518	-0.876949	0.0393593	1.40633	down
meta_1998		6.48515e-05	7.86989e-06	0.121353	-3.04272	0.0118344	1.61954	down
meta_2019		6.87384e-05	1.34766e-05	0.196057	-2.35066	0.000712858	1.64304	down
meta_2039		0.000124909	6.2166e-05	0.497692	-1.00667	0.0111439	1.51663	down
meta_2045		3.27248e-06	6.00149e-06	1.83392	0.874934	0.0177765	1.55008	up
meta_2062		5.01352e-05	1.17379e-05	0.234124	-2.09465	0.025393	1.58292	down
meta_2065		8.23333e-05	2.26937e-05	0.275632	-1.85919	0.0491992	1.43725	down
meta_2067		1.2116e-05	2.40373e-05	1.98393	0.988362	0.029555	1.4743	up
meta_2072		1.27818e-05	2.03467e-05	1.59185	0.670703	0.0151517	1.58876	up
meta_2077		0.00019872	0.000316237	1.59137	0.670266	0.00849869	1.56632	up
meta_2088		3.02661e-05	6.97143e-05	2.30338	1.20375	0.0213408	1.48752	up
meta_2098		1.44143e-05	2.35035e-06	0.163056	-2.61656	0.0100482	1.61925	down
meta_2102		4.76111e-05	3.03669e-05	0.63781	-0.648802	0.0468425	1.37248	down
meta_2105		1.71631e-05	9.51409e-06	0.554335	-0.851169	0.0211912	1.50774	down
meta_2107		9.14292e-06	1.91983e-05	2.0998	1.07025	0.0196566	1.46663	up
meta_2119		0.000166124	0.000937855	5.64552	2.49711	0.00574901	1.60402	up
meta_2121		5.10893e-06	1.83492e-06	0.35916	-1.4773	0.00248612	1.6204	down
meta_2132		1.45081e-05	4.39423e-05	3.02882	1.59875	0.0325811	1.45077	up
meta_2146		2.31009e-05	4.68992e-05	2.03019	1.02162	0.0300199	1.39479	up
meta_2149		3.38472e-06	2.11989e-06	0.62631	-0.67505	0.00450419	1.63792	down
meta_2153		1.7383e-05	3.62712e-05	2.08659	1.06115	0.0049183	1.5613	up
meta_2182		1.53952e-05	6.20995e-06	0.403369	-1.30983	0.00953483	1.54535	down
meta_2201		0.000162249	2.54888e-05	0.157097	-2.67027	0.0143564	1.57483	down
meta_2202		0.000206931	2.22641e-05	0.107592	-3.21636	0.0296398	1.56192	down
meta_2230		2.40191e-06	7.9395e-06	3.3055	1.72487	0.0382531	1.41458	up
meta_2236		2.4816e-05	1.45623e-05	0.586811	-0.769033	0.0308975	1.43317	down
meta_2238		4.64499e-06	1.39487e-05	3.00296	1.58639	0.00231687	1.60811	up
meta_2243		1.94223e-06	6.69452e-06	3.44683	1.78527	0.0014925	1.6021	up
meta_2257		2.14513e-05	4.54779e-05	2.12005	1.0841	0.000596102	1.63586	up
meta_2258		8.05991e-06	1.78838e-06	0.221886	-2.17211	0.0379796	1.55552	down
meta_2260		5.93458e-06	1.0152e-05	1.71065	0.774548	0.0389651	1.38751	up
meta_2268		2.15351e-05	2.40773e-06	0.111805	-3.16094	0.0452305	1.53542	down
meta_2281		1.21591e-05	2.26638e-05	1.86394	0.898352	0.0281113	1.44862	up
meta_2289		7.70917e-06	2.65197e-06	0.344003	-1.53951	0.000384088	1.64974	down
meta_2303		3.54962e-05	5.49427e-06	0.154785	-2.69166	0.0322123	1.51616	down
meta_2315		2.14109e-05	3.78722e-05	1.76882	0.822791	0.032366	1.37426	up
meta_2316		2.25935e-05	3.80713e-05	1.68505	0.752794	0.0220584	1.58199	up
meta_2320		1.03595e-05	1.85847e-05	1.79398	0.84316	0.0226459	1.49795	up
meta_2325		9.0791e-06	4.10577e-06	0.452222	-1.1449	0.0108705	1.53374	down
meta_2329		6.66697e-05	0.000155012	2.32507	1.21728	0.0142487	1.59633	up
meta_2331		1.83278e-05	5.73676e-06	0.313009	-1.67572	0.00262316	1.63876	down
meta_2332		8.82691e-06	3.31659e-06	0.375737	-1.41221	0.0317911	1.55718	down
meta_2333		5.50828e-06	1.03268e-05	1.87478	0.906718	0.0487673	1.42428	up
meta_2344		9.25438e-06	2.70712e-05	2.92523	1.54855	0.00539138	1.5788	up
meta_2359		5.5588e-06	2.30199e-06	0.414116	-1.27189	0.0370392	1.52389	down
meta_2375		4.14599e-05	2.60167e-05	0.627515	-0.672279	0.0101436	1.56587	down
meta_2391		6.99302e-06	2.40074e-05	3.43305	1.77949	0.00605282	1.63667	up
meta_2395		2.6408e-05	4.85916e-05	1.84003	0.87973	0.0127277	1.56928	up
meta_2401		7.50176e-06	1.70385e-05	2.27127	1.1835	0.00607999	1.60338	up
meta_2405		0.000763818	0.00119216	1.56079	0.642278	0.0175717	1.53162	up
meta_2430		1.23955e-05	2.27001e-05	1.83132	0.872884	0.0474414	1.36187	up
meta_2444		0.00012877	7.38184e-05	0.573256	-0.802749	0.00918274	1.58258	down
meta_2455		0.0045587	0.00297076	0.651668	-0.617792	0.0261214	1.51267	down
meta_2469		3.21938e-06	5.34939e-06	1.66162	0.732591	0.00130565	1.62886	up
meta_2471		0.000707767	0.00153338	2.16651	1.11537	0.00706221	1.52303	up
meta_2483		7.05787e-06	3.0198e-06	0.427863	-1.22478	0.0175618	1.56173	down
meta_2489		9.72471e-06	2.8305e-05	2.91062	1.54133	0.049714	1.46999	up
meta_2500		1.41433e-06	2.61393e-06	1.84817	0.886099	0.0476942	1.34419	up
meta_2505		2.43646e-05	9.29465e-06	0.381482	-1.39031	0.000105036	1.64382	down
meta_2506		1.18331e-05	3.2798e-06	0.277171	-1.85115	0.00711939	1.57159	down
meta_2511		1.84982e-06	4.55061e-06	2.46002	1.29867	3.91299e-05	1.65225	up
meta_2521		2.85159e-06	5.95633e-06	2.08877	1.06266	0.0171943	1.51427	up
meta_2530		8.27484e-05	0.000169338	2.04641	1.0331	0.0370412	1.45088	up
meta_2536		4.91421e-06	1.46502e-05	2.98119	1.57589	0.0284764	1.5182	up
meta_2541		0.00031485	0.000745051	2.36636	1.24267	0.0211854	1.55424	up
meta_2562		0.000613462	0.000406921	0.663319	-0.592226	0.00966138	1.62989	down
meta_2573		1.05894e-05	1.93531e-05	1.82758	0.869937	0.0210577	1.44501	up
meta_2577		6.29072e-05	0.000118645	1.88603	0.915351	0.0481413	1.42306	up
meta_2581		3.96955e-05	1.98484e-05	0.500015	-0.999956	0.00939702	1.54322	down
meta_2583		3.31823e-05	2.20622e-05	0.664877	-0.588841	0.0129205	1.50474	down
meta_2592		1.80447e-06	4.88459e-06	2.70694	1.43666	0.0205762	1.59664	up
meta_2599		4.71596e-05	2.03643e-05	0.431817	-1.21151	0.000595324	1.61102	down
meta_2625		1.17724e-05	3.00835e-05	2.55543	1.35356	0.00453098	1.58398	up
meta_2630		0.00012468	0.000228522	1.83287	0.874102	0.00935329	1.52145	up
meta_2663		1.14087e-05	6.55695e-06	0.574733	-0.799035	0.013837	1.50213	down
meta_2664		1.17537e-06	3.34506e-06	2.84596	1.50892	0.0327929	1.46138	up
meta_2669		2.66199e-06	5.41106e-06	2.03271	1.0234	0.0048677	1.63104	up
meta_2698		3.43687e-05	5.25945e-05	1.5303	0.613817	0.0253131	1.46318	up
meta_2714		5.74074e-07	2.31868e-06	4.03898	2.01399	0.0460047	1.43023	up
meta_2736		1.01669e-05	5.8964e-06	0.579963	-0.785967	0.0278483	1.50377	down
meta_2742		1.88142e-05	7.25977e-06	0.385867	-1.37382	0.0154173	1.60509	down
meta_2783		3.94227e-05	0.000101358	2.57107	1.36237	0.0441909	1.40552	up
meta_2794		1.71395e-05	3.17566e-05	1.85283	0.889731	0.0366106	1.3767	up
meta_2802		0.00109897	0.00228235	2.07682	1.05438	0.0101641	1.60416	up
meta_2814		5.93286e-06	1.07073e-06	0.180474	-2.47014	0.00368009	1.61772	down
meta_2815		0.000102798	0.000170745	1.66099	0.73204	0.0216527	1.5719	up
meta_2859		5.987e-06	1.84694e-05	3.08492	1.62523	0.00477385	1.60654	up
meta_2869		3.85539e-06	5.8088e-06	1.50667	0.591362	0.0176539	1.47212	up
meta_2902		0.000118201	7.64629e-05	0.646887	-0.628415	0.0279151	1.42168	down
meta_2905		1.82855e-05	3.76221e-05	2.05748	1.04088	0.0117697	1.53627	up
meta_2917		1.05605e-05	2.02871e-05	1.92104	0.941884	0.0471811	1.44433	up
meta_2926		1.15698e-05	1.7557e-05	1.51749	0.601684	0.0071051	1.52003	up
meta_2929		1.43004e-07	1.31869e-06	9.22139	3.20498	0.000176471	1.64631	up
meta_2932		9.50656e-06	1.93929e-05	2.03995	1.02854	0.0140871	1.52455	up
meta_2935		3.22068e-06	6.60821e-06	2.0518	1.03689	0.0170812	1.54429	up
meta_2937		2.12247e-06	3.68695e-06	1.7371	0.796683	0.0478474	1.52436	up
meta_2941		1.53577e-05	9.03858e-06	0.588539	-0.76479	0.037268	1.45763	down
meta_2944		7.99372e-06	1.62981e-05	2.03887	1.02777	0.0147483	1.5918	up
meta_2954		3.00204e-06	6.31608e-06	2.10393	1.07309	0.0110685	1.53391	up
meta_2959		7.69659e-06	4.20691e-06	0.546594	-0.871459	0.0146777	1.49482	down
meta_2969		8.15511e-06	1.63627e-05	2.00644	1.00464	0.0237613	1.45395	up
meta_2975		1.25462e-05	2.16827e-05	1.72822	0.789291	0.024668	1.45113	up
meta_2981		4.92977e-06	1.11613e-05	2.26407	1.17892	0.0499781	1.48232	up
meta_2990		2.00041e-05	1.04537e-05	0.522578	-0.936283	0.00418063	1.62617	down
meta_2992		4.26577e-05	7.40562e-05	1.73606	0.795814	0.0288514	1.44351	up
meta_3004		1.63838e-05	4.25474e-05	2.59693	1.37681	0.0082346	1.55595	up
meta_3005		6.63069e-06	1.10236e-05	1.6625	0.733358	0.039208	1.37344	up
meta_3006		1.12746e-05	3.58874e-05	3.18304	1.6704	0.0306822	1.49662	up
meta_3019		6.32584e-06	1.40714e-05	2.22444	1.15344	0.0350783	1.42176	up
meta_3041		1.5558e-05	3.45235e-05	2.21902	1.14992	0.0363506	1.43736	up
meta_3043		1.26403e-06	2.89622e-06	2.29126	1.19614	0.0155891	1.49152	up
meta_3056		1.04599e-05	3.49222e-05	3.33866	1.73927	0.0206831	1.51556	up
meta_3070		1.70328e-06	2.78565e-06	1.63546	0.709693	0.0347255	1.43634	up
meta_3074		7.16678e-05	3.4369e-05	0.47956	-1.06022	0.00291319	1.61135	down
meta_3087		1.26442e-05	2.20414e-05	1.7432	0.80174	0.0435402	1.47742	up
meta_3096		3.32239e-06	1.08386e-05	3.26229	1.70589	0.0171218	1.51353	up
meta_3097		8.5884e-06	2.06682e-05	2.40652	1.26695	0.0201246	1.48642	up
meta_3117		4.62327e-06	7.66449e-06	1.65781	0.729276	0.00288207	1.60243	up
meta_3120		1.0916e-05	2.84168e-05	2.60322	1.3803	0.0146805	1.51209	up
meta_3127		5.11005e-05	2.99504e-05	0.586108	-0.770762	0.0023604	1.6126	down
meta_3143		1.43138e-05	2.67223e-05	1.86689	0.900638	0.0313463	1.43623	up
meta_3148		2.31769e-06	4.1917e-06	1.80857	0.85485	0.00348808	1.59744	up
meta_3150		1.35388e-05	3.72633e-05	2.75234	1.46066	0.00111382	1.6184	up
meta_3153		2.95047e-05	1.81123e-05	0.613879	-0.703975	0.040281	1.51013	down
meta_3164		1.58433e-06	3.44573e-06	2.17488	1.12094	0.046871	1.46875	up
meta_3168		2.43527e-05	4.1691e-05	1.71197	0.775656	0.000902582	1.64133	up
meta_3175		1.54525e-06	4.01729e-06	2.59977	1.37838	0.0016962	1.60982	up
meta_3182		1.49322e-06	3.98246e-06	2.66703	1.41523	0.0337153	1.4148	up
meta_3200		6.29981e-07	2.18756e-06	3.47242	1.79594	0.022552	1.43334	up
meta_3230		0.000226521	0.000383427	1.69268	0.759308	0.00246309	1.60133	up
meta_3252		1.36635e-06	2.21531e-06	1.62134	0.697187	0.0236584	1.46802	up
meta_3320		2.25862e-05	1.92028e-08	0.000850197	-10.1999	0.045848	1.53769	down
meta_3337		7.22312e-06	2.82503e-06	0.39111	-1.35435	0.0180597	1.48759	down
meta_3346		2.99824e-05	1.49013e-07	0.00497002	-7.65253	0.00841289	1.64061	down
meta_3359		9.90465e-06	1.5216e-05	1.53624	0.619407	0.010507	1.61404	up
meta_3363		6.58266e-06	3.74778e-06	0.569341	-0.812634	0.0267273	1.52971	down

## Sheet: C6-7_vs_C18-7
Supplementary Table 4: List of differentially accumulated metabolites (DAMs) for C6-7_vs_C18-7.
Meta_ID	Meta_name	C6-7_Mean	C18-7_Mean	Fold_change	log2FC	Pvalue	VIP	regulated
meta_1		5.3801e-05	9.35781e-05	1.73934	0.798538	0.0485454	1.35802	up
meta_26	Larixinic Acid	4.85543e-06	9.05585e-06	1.8651	0.899251	0.0158458	1.49269	up
meta_48	Gentisaldehyde	3.39373e-06	1.03426e-05	3.04755	1.60765	0.00832809	1.54143	up
meta_56	Imidazoleacetic acid	1.54364e-05	3.60895e-06	0.233796	-2.09668	0.0106464	1.60895	down
meta_63		0.000583499	0.000239308	0.410125	-1.28586	0.0011301	1.61835	down
meta_64		0.000161154	7.71997e-05	0.479043	-1.06177	0.0283772	1.49417	down
meta_66		0.000655683	0.000338996	0.517012	-0.95173	0.0146926	1.58592	down
meta_75	3-Phenylpropanoic acid	1.74544e-05	4.19021e-05	2.40066	1.26343	0.0124477	1.54025	up
meta_82	Dopamine	1.40549e-05	2.41142e-05	1.71572	0.77881	0.0113243	1.52876	up
meta_92	Salicylic acid	1.17894e-05	2.50263e-05	2.12277	1.08595	0.0139782	1.56388	up
meta_98	Picolinic acid	0.000287957	0.000450281	1.56371	0.644969	0.00928525	1.5956	up
meta_107		4.32122e-05	0.00011142	2.57843	1.36649	0.0019817	1.6059	up
meta_122	D-Lyxose	0.000674541	0.000283176	0.419806	-1.25221	0.0434903	1.43548	down
meta_136		3.52335e-06	7.45257e-06	2.1152	1.08079	0.00714455	1.59187	up
meta_141	Methyl acetoacetate	0.00148641	0.000791051	0.532189	-0.90999	0.0343326	1.53863	down
meta_190	L-Kynurenine	0.000159009	0.000409479	2.5752	1.36468	0.0034714	1.58184	up
meta_191		1.59066e-05	3.94954e-05	2.48296	1.31206	0.00400977	1.57485	up
meta_195		3.09283e-05	6.17137e-05	1.99538	0.996663	0.000731102	1.62524	up
meta_198		0.000102052	4.07036e-05	0.398852	-1.32607	0.00541663	1.61546	down
meta_211	Succinate	2.74925e-05	8.46137e-06	0.30777	-1.70008	0.00301581	1.60738	down
meta_216	DL-Vanillylmandelic acid	3.63784e-05	8.49474e-05	2.33511	1.22349	0.00926753	1.55819	up
meta_217	4-Hydroxyphenylpyruvate	1.98371e-05	9.82751e-06	0.495412	-1.0133	0.0452661	1.37346	down
meta_219		0.00066071	0.0010184	1.54138	0.624218	0.0260866	1.48775	up
meta_235		0.000248562	4.71562e-05	0.189716	-2.39809	0.0174989	1.59412	down
meta_246	Kynurenic acid	5.83018e-05	8.82804e-05	1.5142	0.598552	0.0466063	1.452	up
meta_249		0.000102174	0.000271823	2.66038	1.41163	0.00500915	1.57739	up
meta_250		0.000532242	0.000872675	1.63962	0.713363	0.0451723	1.36891	up
meta_255		0.000113814	0.00064085	5.63067	2.49331	0.0291894	1.53216	up
meta_264		0.00014605	3.25602e-05	0.222939	-2.16528	0.0452334	1.51779	down
meta_266	2-Hydroxyphenylacetic acid	2.17819e-05	4.27054e-05	1.96059	0.971289	0.0332363	1.55017	up
meta_270		0.00026214	0.000395161	1.50744	0.592103	0.0192695	1.53132	up
meta_306	3-Hydroxy-L-kynurenine	7.38073e-06	4.91061e-06	0.665328	-0.587862	0.0465675	1.50307	down
meta_307	gamma-Aminobutryic acid	0.00182473	0.00380826	2.08702	1.06145	0.0302174	1.47126	up
meta_338	N-.alpha.-Acetyl-L-arginine	0.00014237	9.08369e-05	0.638032	-0.648298	0.0263699	1.46994	down
meta_344	Ala-Glu	4.72888e-05	7.35868e-05	1.55612	0.63795	0.0247548	1.44763	up
meta_345	Ser-Leu	1.92032e-05	1.18078e-05	0.614886	-0.701609	0.0194294	1.53315	down
meta_352	2-Ethoxyethanol	0.000102936	0.000174486	1.6951	0.761367	0.0369902	1.39605	up
meta_384		8.83688e-05	0.000137209	1.55269	0.634768	0.0441593	1.36832	up
meta_390	N-Acetyl-L-phenylalanine	1.22616e-05	2.8988e-05	2.36412	1.2413	0.0154492	1.5542	up
meta_402		0.000163397	4.57119e-05	0.279759	-1.83774	0.0124999	1.57669	down
meta_404		0.000436577	0.000168633	0.386261	-1.37235	0.0199948	1.50263	down
meta_408		0.000142597	6.18362e-05	0.433642	-1.20542	0.0133361	1.58712	down
meta_409		5.3186e-05	8.0073e-05	1.50553	0.590269	0.0306669	1.5046	up
meta_416		1.60136e-05	3.09556e-05	1.93308	0.950898	0.00173923	1.6212	up
meta_437		2.10058e-05	7.75719e-06	0.369288	-1.43718	0.0477447	1.51064	down
meta_495		0.00688743	0.0019406	0.28176	-1.82746	0.00529814	1.62397	down
meta_507		0.000148213	2.80482e-05	0.189243	-2.40169	0.0220398	1.55331	down
meta_520	Flumequine	3.99541e-05	2.0633e-05	0.516419	-0.953387	0.038379	1.45499	down
meta_522		3.96886e-05	0.000113224	2.85282	1.51239	0.0207778	1.58606	up
meta_523	Phe-Pro	2.21098e-05	0.000178089	8.05473	3.00984	0.0313508	1.5568	up
meta_542		7.02765e-06	3.876e-05	5.51535	2.46345	0.00291776	1.58983	up
meta_544		3.55816e-05	7.01252e-05	1.97083	0.978804	0.0326083	1.47384	up
meta_554		0.000181446	5.01482e-05	0.276381	-1.85527	0.00148268	1.64646	down
meta_560		0.000589521	8.12758e-05	0.137867	-2.85865	0.00748101	1.62542	down
meta_579	DL-2,4-Diaminobutyric acid	0.000113987	4.89559e-05	0.429488	-1.21931	0.00808699	1.59909	down
meta_591		0.000445488	0.000178967	0.401734	-1.31569	0.00218389	1.62386	down
meta_593	2-C-Methyl-D-erythritol 2,4-cyclodiphosphate	3.01947e-06	1.95493e-06	0.64744	-0.627181	0.0157797	1.48845	down
meta_595		7.87836e-06	1.90194e-05	2.41414	1.27151	0.0168189	1.56523	up
meta_596	Lys-Gly	2.77293e-05	2.70823e-06	0.0976669	-3.35599	6.25387e-07	1.66075	down
meta_615		1.51413e-05	2.56309e-05	1.69278	0.759393	0.046978	1.4329	up
meta_620		0.000137846	4.11816e-05	0.298751	-1.74298	0.0201711	1.55265	down
meta_621	Pro-Glu	1.07831e-05	6.03539e-06	0.559709	-0.837252	0.00805636	1.59177	down
meta_650		0.000212653	4.98483e-06	0.0234412	-5.41481	0.0376055	1.54276	down
meta_658	Gly-Arg	3.09871e-05	1.67246e-05	0.539727	-0.889698	0.00167094	1.61321	down
meta_665	3-Methylglutaric acid	8.33644e-06	1.13108e-06	0.135679	-2.88173	0.0488682	1.50299	down
meta_668		0.00021188	7.71021e-05	0.363896	-1.4584	0.00653674	1.58217	down
meta_690	D-Xylose	2.27611e-05	5.79835e-05	2.54749	1.34907	0.0340936	1.46832	up
meta_697	D-Fructose-6-phosphate	1.1291e-05	4.74236e-06	0.420013	-1.25149	0.00640841	1.55627	down
meta_698		0.000132527	7.50258e-05	0.566119	-0.820822	0.0360358	1.51687	down
meta_703	Ornithine	2.061e-05	1.28045e-05	0.621273	-0.686702	0.0194745	1.47496	down
meta_722	Dimethyl 4,4-o-Phenylene-Bis (3-Thiophanate)	5.43871e-06	9.16505e-06	1.68515	0.752878	0.00749003	1.54344	up
meta_726		8.63231e-05	0.000171531	1.98708	0.990649	0.00483965	1.60156	up
meta_730		5.32905e-05	1.42655e-05	0.267694	-1.90134	0.00145015	1.65353	down
meta_747	Tyr-Met	6.93242e-06	2.25757e-05	3.25654	1.70334	0.00745027	1.61591	up
meta_757		9.81015e-06	2.80589e-05	2.86019	1.51611	0.000812277	1.63142	up
meta_763		2.00907e-05	3.69398e-05	1.83865	0.878647	0.0285292	1.44706	up
meta_770		1.76012e-05	2.94229e-05	1.67164	0.741266	0.0204911	1.49439	up
meta_771	Phenolphthalein	0.000103318	1.81242e-05	0.175422	-2.5111	0.0207414	1.55754	down
meta_785		1.96785e-05	3.12928e-05	1.59021	0.669213	0.0422045	1.41002	up
meta_790		5.76237e-05	0.000114246	1.98262	0.987409	0.000816654	1.63545	up
meta_793		3.37341e-06	1.83333e-05	5.43465	2.44219	7.32519e-07	1.66088	up
meta_800	N-Acetylaspartylglutamate (NAAG)	9.2534e-06	1.60576e-05	1.73532	0.795203	0.0229504	1.55375	up
meta_804		2.22697e-05	4.12172e-05	1.85081	0.88816	0.0204369	1.49509	up
meta_805		1.87797e-05	4.83252e-05	2.57327	1.3636	0.022444	1.53964	up
meta_824		0.000108478	5.72045e-05	0.527337	-0.923202	0.0251757	1.48443	down
meta_829		2.04813e-05	3.45229e-05	1.68558	0.753249	0.0132005	1.50514	up
meta_881		1.31316e-05	2.57724e-05	1.96262	0.972783	0.00459479	1.57774	up
meta_883		0.00271011	0.000636295	0.234786	-2.09058	0.0185798	1.58524	down
meta_887		0.00314088	0.000619103	0.197111	-2.34292	0.0040585	1.64569	down
meta_896	5-Methyl-2-thiouridine	7.97125e-06	1.66575e-05	2.0897	1.0633	0.0130726	1.57238	up
meta_901		1.17652e-05	1.88115e-05	1.59892	0.677095	0.0447086	1.36822	up
meta_902		1.99728e-05	3.00518e-05	1.50464	0.589416	0.0409337	1.50933	up
meta_908	Trehalose	3.25935e-05	7.89726e-05	2.42295	1.27677	0.000110044	1.6589	up
meta_912		7.36092e-05	4.24263e-05	0.576372	-0.794928	0.0356079	1.44614	down
meta_933	Abacavir	6.87159e-06	4.06223e-06	0.591163	-0.758373	0.0447452	1.46195	down
meta_939	Benzylbutylphthalate	5.20287e-05	3.45508e-05	0.664071	-0.590591	0.0264081	1.50753	down
meta_942		2.13368e-05	3.39386e-05	1.59062	0.669585	0.0315809	1.50648	up
meta_943		0.000163838	0.000414405	2.52937	1.33878	0.00312075	1.5885	up
meta_946		8.09291e-06	1.5366e-05	1.8987	0.925011	0.0354688	1.48243	up
meta_957		0.000370051	0.000137402	0.371306	-1.42932	0.0343564	1.54368	down
meta_958	Phenyllactic acid	5.96588e-05	0.000152531	2.55672	1.3543	8.73413e-05	1.64917	up
meta_959	Cyclopentolate	7.1537e-05	4.60497e-06	0.064372	-3.95742	0.0352193	1.54757	down
meta_960	Vincamine	2.04301e-05	3.73892e-05	1.8301	0.87192	0.0145568	1.5393	up
meta_963		1.2027e-05	3.67471e-06	0.305539	-1.71057	0.0221012	1.58276	down
meta_964		1.09612e-05	3.88889e-06	0.354786	-1.49498	0.0401592	1.52878	down
meta_983	Tyr-Asp	3.85622e-05	9.67024e-05	2.5077	1.32636	0.00671871	1.5797	up
meta_986	3.alpha.-Mannobiose	0.000479809	0.00101625	2.11803	1.08272	0.00728817	1.5678	up
meta_990		1.76774e-05	2.94255e-05	1.66459	0.735165	0.00360266	1.58413	up
meta_996		0.000483537	0.000797909	1.65015	0.722596	0.00808808	1.61747	up
meta_997		0.000391604	0.000614387	1.5689	0.649753	0.0366926	1.53396	up
meta_1013		0.00141376	0.000753423	0.532923	-0.908001	0.0159855	1.48933	down
meta_1018		3.35589e-05	5.61255e-05	1.67245	0.741962	0.0409795	1.52075	up
meta_1025		4.97129e-06	2.24561e-05	4.51717	2.17542	0.00546604	1.57802	up
meta_1027		9.41205e-05	0.000159706	1.69682	0.762835	0.0193585	1.4796	up
meta_1028		6.97544e-05	0.000108829	1.56017	0.641707	0.02301	1.52063	up
meta_1029		0.00318049	0.000733899	0.23075	-2.1156	0.0457455	1.50971	down
meta_1031		0.000214445	0.000139849	0.652143	-0.616741	0.0136381	1.51093	down
meta_1032		0.00442707	0.000618307	0.139665	-2.83996	0.0317645	1.53713	down
meta_1034		0.000209974	0.000606455	2.88824	1.53019	0.02017	1.54581	up
meta_1042		9.96572e-06	3.54122e-05	3.5534	1.8292	0.0367208	1.50718	up
meta_1043	Adenosine 3',5'-cyclic phosphate (cAMP)	7.46361e-06	2.53001e-05	3.38979	1.7612	0.00108323	1.64257	up
meta_1048		1.95973e-05	9.14188e-05	4.66487	2.22184	0.00685348	1.60415	up
meta_1053		0.000143692	0.000323021	2.24802	1.16865	0.000111078	1.64822	up
meta_1057	L-Gulonic gamma-lactone	3.47747e-05	7.14718e-05	2.05528	1.03934	0.00182221	1.64574	up
meta_1074		1.2065e-05	6.16907e-06	0.51132	-0.967701	0.00651369	1.60254	down
meta_1075		0.000214038	8.98739e-05	0.419896	-1.2519	0.0112792	1.57821	down
meta_1081		9.00447e-05	0.00013508	1.50014	0.585098	0.0483261	1.46776	up
meta_1087	Donepezil	2.33804e-05	4.4659e-05	1.9101	0.93365	0.0221097	1.45856	up
meta_1093		0.000114964	0.000185352	1.61226	0.689083	0.0316816	1.48863	up
meta_1098		1.78547e-05	2.71575e-05	1.52102	0.605044	0.0344961	1.44589	up
meta_1108		8.61135e-05	0.000133849	1.55433	0.636297	0.0253762	1.517	up
meta_1112		2.86112e-05	1.92513e-06	0.0672859	-3.89355	0.0191162	1.59089	down
meta_1115		5.92106e-06	9.16646e-06	1.54811	0.630509	0.0346451	1.49223	up
meta_1117		5.96198e-06	9.98145e-06	1.67418	0.743458	0.0467614	1.50089	up
meta_1129		1.5279e-05	2.96486e-05	1.94048	0.956416	0.0093354	1.52845	up
meta_1142		4.63087e-06	7.33574e-06	1.58409	0.663657	0.0123814	1.52744	up
meta_1149	4-Methylumbelliferyl beta-D-glucuronide	2.67286e-05	1.3215e-05	0.494415	-1.01621	0.0270484	1.54901	down
meta_1156		6.02159e-05	5.28367e-06	0.0877454	-3.51053	0.0127755	1.60954	down
meta_1157		9.91666e-05	4.18938e-06	0.0422458	-4.56505	0.00636937	1.63954	down
meta_1158		0.00016961	0.000272026	1.60383	0.681517	0.000714608	1.62617	up
meta_1159		5.24395e-06	1.18217e-05	2.25436	1.17272	0.0056395	1.56995	up
meta_1160		4.12386e-05	7.23599e-05	1.75466	0.811194	0.0163704	1.49504	up
meta_1162		0.000130997	8.8459e-06	0.0675277	-3.88838	0.0174301	1.60215	down
meta_1167	Xanthohumol	0.000100557	1.25596e-05	0.1249	-3.00116	0.0474701	1.50996	down
meta_1192		3.62184e-05	7.06132e-05	1.94965	0.963216	0.0430996	1.47258	up
meta_1197	Aminopterin	0.000104942	0.000165925	1.58112	0.660942	0.0368326	1.39873	up
meta_1198	Arg-Trp	8.92203e-06	2.27491e-05	2.54977	1.35037	0.00090961	1.62173	up
meta_1213		1.44031e-05	5.00579e-06	0.347548	-1.52471	0.0116802	1.52935	down
meta_1220		1.19614e-05	2.2769e-05	1.90353	0.928677	0.019289	1.47461	up
meta_1228		4.72091e-05	8.21513e-05	1.74016	0.799217	0.0413	1.37876	up
meta_1235		6.08192e-05	0.000110204	1.812	0.857583	0.000829391	1.62931	up
meta_1237		4.14566e-05	1.72569e-05	0.416265	-1.26443	0.00507629	1.59908	down
meta_1239		6.00458e-05	1.72374e-05	0.287071	-1.80052	0.0229564	1.51266	down
meta_1241		6.56585e-05	0.000171417	2.61073	1.38445	0.0260867	1.5011	up
meta_1248		8.0249e-05	3.13375e-05	0.390503	-1.35659	0.00256052	1.59624	down
meta_1265		9.31679e-05	5.3323e-05	0.572332	-0.805076	0.00643547	1.61327	down
meta_1267		0.000249503	7.38436e-05	0.295963	-1.75651	0.0279982	1.52834	down
meta_1269		6.99362e-05	1.4344e-05	0.205101	-2.28559	0.0440757	1.5228	down
meta_1281	Pro-Ser	3.09593e-05	1.85648e-05	0.599651	-0.737804	0.00642724	1.57994	down
meta_1286		3.46176e-05	5.39111e-05	1.55733	0.639076	0.0230013	1.492	up
meta_1287		2.0334e-05	3.61698e-05	1.77879	0.830895	0.00759	1.59485	up
meta_1293	Pantoprazole	8.73791e-06	1.4033e-05	1.60599	0.683459	0.0309214	1.41669	up
meta_1297	N,N'-Diacetylchitobiose	2.60391e-05	4.15585e-06	0.1596	-2.64746	0.0141433	1.61247	down
meta_1298		6.46467e-05	7.42329e-06	0.114829	-3.12245	0.0324457	1.54576	down
meta_1303		2.27995e-05	1.0744e-05	0.471239	-1.08547	0.0235675	1.58581	down
meta_1306		6.59565e-05	0.000198091	3.00336	1.58658	0.0102043	1.5726	up
meta_1314		6.89882e-06	5.20842e-05	7.54972	2.91642	0.0215153	1.58074	up
meta_1316		4.75954e-05	1.57855e-05	0.33166	-1.59222	0.0189451	1.59229	down
meta_1330		2.25836e-05	5.68602e-05	2.51777	1.33215	0.00479327	1.56707	up
meta_1332		3.1936e-05	1.94718e-05	0.609713	-0.713797	0.0150931	1.52293	down
meta_1336		0.000147236	8.61269e-05	0.584958	-0.773596	0.0437249	1.41947	down
meta_1364		3.69203e-06	2.11159e-06	0.57193	-0.806089	0.0270162	1.57434	down
meta_1368		1.30531e-05	6.32537e-06	0.484587	-1.04517	0.0203082	1.4635	down
meta_1372		3.35812e-05	4.03531e-06	0.120166	-3.0569	0.0184302	1.60083	down
meta_1376		0.00054554	0.000205796	0.377233	-1.40647	0.0132883	1.56212	down
meta_1386		1.05777e-05	2.17036e-05	2.05183	1.03691	0.0138347	1.53078	up
meta_1388		0.000151601	8.76017e-05	0.577845	-0.791246	0.0454956	1.42078	down
meta_1392		1.23294e-05	1.85093e-05	1.50123	0.586144	0.0178623	1.55084	up
meta_1396	(-)-Tylocrebrine	2.34428e-05	3.94183e-05	1.68147	0.749719	0.0226023	1.45447	up
meta_1404		8.39177e-05	8.75846e-06	0.10437	-3.26023	0.0305558	1.56396	down
meta_1415		1.40053e-05	8.36132e-06	0.597012	-0.744168	0.0396359	1.52838	down
meta_1426		4.01111e-05	6.64629e-05	1.65697	0.728546	0.0329851	1.40925	up
meta_1429	Glycitin	7.97387e-05	0.000201318	2.52473	1.33613	0.0224143	1.52165	up
meta_1432		1.17192e-05	4.86172e-06	0.414851	-1.26934	0.0136034	1.51739	down
meta_1435		5.67494e-06	1.1205e-05	1.97446	0.981459	0.0206381	1.56731	up
meta_1447		7.12504e-06	1.68268e-05	2.36164	1.23979	0.000249852	1.64275	up
meta_1452		4.17291e-06	6.49609e-06	1.55673	0.638517	0.0244823	1.44406	up
meta_1457	gamma-Tocotrienol	4.66935e-06	1.01258e-05	2.16857	1.11674	0.0320344	1.47603	up
meta_1460		1.15304e-05	7.36574e-06	0.638812	-0.646536	0.0431302	1.37948	down
meta_1467		5.74786e-06	9.42057e-06	1.63897	0.712788	0.0151914	1.50896	up
meta_1476		9.71345e-06	2.10033e-05	2.16229	1.11256	0.0422241	1.37425	up
meta_1478		2.43496e-05	5.19241e-05	2.13244	1.09251	0.00285395	1.6045	up
meta_1485		6.37728e-05	1.58797e-05	0.249004	-2.00576	0.00763592	1.63033	down
meta_1499		2.0821e-05	3.5788e-05	1.71884	0.781434	0.026351	1.47689	up
meta_1507		8.95852e-06	1.9245e-05	2.14824	1.10315	0.0101032	1.54877	up
meta_1516		1.47305e-05	2.41218e-05	1.63753	0.711525	0.0239369	1.48995	up
meta_1522	Cytidine 5'-diphosphocholine (CDP-choline)	2.44239e-06	3.82909e-06	1.56776	0.648707	0.00516058	1.56542	up
meta_1525		1.61376e-05	3.26606e-05	2.02388	1.01713	0.0475195	1.49656	up
meta_1529	Oxethazaine	5.67453e-05	1.4752e-05	0.259969	-1.94359	0.0322749	1.5284	down
meta_1558		1.07094e-05	3.73513e-05	3.4877	1.80228	0.00871073	1.61834	up
meta_1559		3.77324e-06	4.41059e-05	11.6891	3.54709	0.00895923	1.62036	up
meta_1564		3.77285e-06	8.26333e-06	2.19021	1.13107	0.0158899	1.48798	up
meta_1579		0.000395095	0.000720503	1.82362	0.866805	0.0247004	1.47397	up
meta_1581		6.49312e-05	9.88645e-05	1.5226	0.60654	0.0165093	1.54517	up
meta_1583		1.94472e-05	5.18307e-05	2.66521	1.41425	0.00166007	1.61795	up
meta_1584		0.00618006	5.82187e-05	0.0094204	-6.73	0.00483166	1.64508	down
meta_1596		0.00014669	6.19126e-06	0.0422064	-4.5664	0.00638275	1.63978	down
meta_1598		8.7314e-06	4.8653e-06	0.557219	-0.843685	0.00471995	1.59136	down
meta_1608		1.63982e-05	3.92776e-05	2.39524	1.26017	0.00163984	1.607	up
meta_1611	Malvidin 3-O-glucoside cation	1.49648e-05	3.92373e-05	2.62198	1.39066	0.0207795	1.47658	up
meta_1615		7.26164e-06	1.72686e-05	2.37806	1.24978	0.028132	1.5062	up
meta_1628		6.5743e-05	4.0846e-05	0.621299	-0.68664	0.0248129	1.50602	down
meta_1632		5.6225e-06	2.96094e-05	5.26623	2.39677	0.000971807	1.62506	up
meta_1641		1.75154e-05	2.65802e-05	1.51754	0.601733	0.0120397	1.54068	up
meta_1643		0.000356521	0.000131401	0.368563	-1.44002	0.0227752	1.54335	down
meta_1656		8.42383e-06	1.4695e-05	1.74446	0.80278	0.0465656	1.51621	up
meta_1668		4.91531e-06	9.82871e-06	1.99961	0.999721	0.00113027	1.61573	up
meta_1673		0.000254682	0.00015167	0.595528	-0.747758	0.0472211	1.3584	down
meta_1678	Squalene	2.63652e-05	3.78684e-06	0.143631	-2.79957	0.0145607	1.61285	down
meta_1682		2.52674e-05	8.42536e-06	0.333448	-1.58446	0.0362942	1.54336	down
meta_1686		0.000255858	0.000630563	2.4645	1.3013	0.0359404	1.46387	up
meta_1690		6.9866e-06	1.48425e-05	2.12442	1.08707	0.0361931	1.51551	up
meta_1692		6.53249e-06	1.21334e-05	1.8574	0.893283	0.0415774	1.37757	up
meta_1697		6.31487e-06	3.92609e-06	0.62172	-0.685662	0.0363748	1.50471	down
meta_1699		1.516e-05	7.19135e-06	0.474363	-1.07594	0.00650231	1.56136	down
meta_1701		0.00308295	0.00193227	0.626759	-0.674018	0.0129978	1.53411	down
meta_1713		2.96556e-06	4.46275e-06	1.50486	0.589627	0.0299294	1.4328	up
meta_1716		0.00145414	1.59025e-05	0.010936	-6.51477	0.00208152	1.65419	down
meta_1721		3.28588e-06	6.45866e-06	1.96558	0.974955	0.0295966	1.43905	up
meta_1737		0.000286836	7.64687e-05	0.266593	-1.90729	0.0253316	1.57406	down
meta_1755		3.9903e-05	7.30542e-05	1.83079	0.872469	0.0328925	1.4096	up
meta_1762	Doxorubicin	3.60317e-05	1.78711e-05	0.495981	-1.01164	0.00495565	1.56762	down
meta_1763		0.000235363	1.4021e-05	0.0595718	-4.06923	0.000559718	1.65284	down
meta_1772		3.19342e-06	6.62537e-06	2.07469	1.0529	0.00286707	1.60619	up
meta_1773		2.36497e-05	5.77171e-06	0.24405	-2.03475	0.0040017	1.63883	down
meta_1774		6.49908e-05	4.12444e-06	0.0634618	-3.97797	0.0126581	1.61986	down
meta_1776		9.46404e-06	5.38526e-06	0.569024	-0.81344	0.0346678	1.54521	down
meta_1777		5.23645e-06	1.18361e-05	2.26033	1.17654	0.0106648	1.57793	up
meta_1781		1.32653e-05	3.96589e-06	0.298967	-1.74194	0.000794908	1.62746	down
meta_1787		0.000100334	5.05321e-05	0.50364	-0.989537	0.0409243	1.3953	down
meta_1792		1.3117e-05	2.71742e-05	2.07168	1.0508	0.00048193	1.64543	up
meta_1793		2.61314e-05	7.90652e-05	3.02568	1.59726	0.000654206	1.62665	up
meta_1817		1.17767e-05	3.10537e-05	2.63689	1.39883	0.0169886	1.53324	up
meta_1819		4.10764e-05	7.33239e-05	1.78506	0.835974	0.0287754	1.4383	up
meta_1822		0.000110057	2.59165e-05	0.235483	-2.08631	0.0476874	1.50099	down
meta_1824		2.83093e-05	2.90673e-06	0.102678	-3.28381	0.0426088	1.52281	down
meta_1862		0.000132701	5.97599e-05	0.450334	-1.15093	0.0166958	1.55667	down
meta_1867		0.000100997	0.000230745	2.28468	1.19199	0.000338304	1.64195	up
meta_1882		5.04655e-05	2.5546e-05	0.506208	-0.982199	0.0107384	1.52123	down
meta_1883		1.38215e-06	5.06145e-07	0.366203	-1.44929	0.000991832	1.62038	down
meta_1887		3.34898e-05	6.24205e-05	1.86386	0.898297	0.0451257	1.51583	up
meta_1889		0.000149858	0.000259754	1.73333	0.793545	0.00555556	1.63397	up
meta_1899		2.09756e-05	5.62057e-05	2.67958	1.42201	0.00285163	1.59837	up
meta_1900	Pristimerin	1.69379e-05	7.39857e-06	0.436807	-1.19493	0.0189862	1.53358	down
meta_1902		9.54377e-05	2.54158e-05	0.266308	-1.90883	0.00453768	1.63615	down
meta_1909		3.70179e-06	6.6366e-06	1.79281	0.842221	0.0341468	1.41491	up
meta_1918		0.00012903	1.96918e-05	0.152614	-2.71204	0.0378349	1.53662	down
meta_1923		1.98603e-05	7.77062e-06	0.391263	-1.35379	0.00677799	1.61426	down
meta_1935		1.40133e-05	2.79821e-05	1.99682	0.997703	0.0254576	1.44354	up
meta_1940		7.44136e-06	1.39482e-05	1.87442	0.906443	0.00465563	1.57521	up
meta_1941		3.88613e-05	6.84281e-05	1.76083	0.816255	0.00341147	1.58788	up
meta_1949		4.92296e-05	2.90631e-05	0.59036	-0.760334	0.033032	1.44749	down
meta_1950		0.00835315	0.0133684	1.6004	0.678436	0.0475327	1.38716	up
meta_1955		2.82325e-05	1.67789e-05	0.594311	-0.750709	0.00189701	1.60482	down
meta_1965		5.17423e-05	1.44785e-05	0.279819	-1.83743	0.016614	1.57782	down
meta_1966		0.000122782	6.10681e-05	0.497372	-1.0076	0.0242425	1.48402	down
meta_1969		4.6766e-05	0.000109235	2.33577	1.2239	0.00179995	1.65114	up
meta_1976		1.61605e-05	3.28755e-05	2.03431	1.02454	0.0184419	1.60075	up
meta_1983		0.00275737	0.00164043	0.594925	-0.749221	0.0479979	1.42789	down
meta_1991		0.000138513	7.29745e-05	0.526843	-0.924554	0.0374391	1.51807	down
meta_1993		4.51809e-05	7.4702e-05	1.6534	0.725433	0.00251331	1.60311	up
meta_1997		5.75349e-06	2.57774e-06	0.448031	-1.15833	0.00553911	1.59826	down
meta_2015		3.05428e-06	9.38051e-06	3.07127	1.61883	0.0224182	1.51402	up
meta_2019		5.75195e-05	2.91478e-05	0.506746	-0.980666	0.0244961	1.56656	down
meta_2026		0.000231659	0.000126081	0.544255	-0.877646	0.000999128	1.61874	down
meta_2028	Exemestane	8.29409e-05	4.62732e-05	0.557906	-0.841906	0.00771665	1.55876	down
meta_2039		0.000117025	4.46405e-05	0.381461	-1.39039	0.00637283	1.59848	down
meta_2055		3.73611e-06	7.59499e-06	2.03286	1.02351	0.0235044	1.47496	up
meta_2062		5.84142e-05	9.12255e-06	0.15617	-2.67881	0.00144698	1.61384	down
meta_2098		1.30985e-05	3.05344e-06	0.233114	-2.10089	0.0217656	1.5908	down
meta_2099		4.64244e-05	0.000130967	2.82109	1.49625	0.0414429	1.4176	up
meta_2104		6.1102e-05	3.20198e-05	0.524039	-0.932254	0.0204093	1.51505	down
meta_2107		1.14751e-05	1.83307e-05	1.59744	0.675757	0.00345788	1.631	up
meta_2117		1.68632e-05	0.000117306	6.95633	2.79833	0.0267156	1.57265	up
meta_2120		2.42085e-06	1.46615e-06	0.605636	-0.723476	0.0035052	1.58344	down
meta_2123		0.00023252	5.05795e-05	0.217527	-2.20073	0.00846308	1.6235	down
meta_2140		7.84451e-06	1.34932e-05	1.72008	0.782474	0.00875446	1.56589	up
meta_2150		1.1397e-05	5.33295e-06	0.467925	-1.09565	0.00999621	1.52597	down
meta_2154		2.94271e-05	6.15575e-05	2.09186	1.06479	0.0421466	1.52896	up
meta_2174		1.33871e-05	5.09946e-06	0.380925	-1.39242	0.0352923	1.5274	down
meta_2188		3.20458e-06	7.20374e-06	2.24795	1.16861	0.0282456	1.4532	up
meta_2201		0.000321846	1.30275e-05	0.0404775	-4.62674	0.0104873	1.62419	down
meta_2202		0.000359127	1.1749e-05	0.0327153	-4.93389	0.0237552	1.58318	down
meta_2204		5.55735e-06	1.91094e-06	0.343858	-1.54012	0.0452558	1.43071	down
meta_2230		8.67731e-06	1.33584e-05	1.53946	0.622424	0.0305203	1.44323	up
meta_2235		3.95045e-06	6.55353e-06	1.65893	0.730255	0.0158246	1.56103	up
meta_2236		2.96961e-05	1.29934e-05	0.437545	-1.1925	0.00671829	1.60065	down
meta_2238		5.01954e-06	1.05145e-05	2.09471	1.06675	0.0170496	1.58149	up
meta_2243		3.83103e-06	1.52292e-05	3.97523	1.99104	0.0497123	1.49322	up
meta_2256		5.01134e-06	1.15619e-05	2.30714	1.20611	0.032729	1.43287	up
meta_2257		2.92593e-05	4.82158e-05	1.64788	0.72061	0.00247381	1.59614	up
meta_2258		1.22112e-05	1.72796e-06	0.141507	-2.82106	0.0195182	1.59685	down
meta_2268		3.1701e-05	2.92125e-06	0.09215	-3.43987	0.00342003	1.64925	down
meta_2269		1.09815e-05	8.67645e-05	7.90096	2.98203	0.0341572	1.54694	up
meta_2289		1.13965e-05	4.08867e-06	0.358765	-1.47889	0.000927022	1.65817	down
meta_2290		1.62471e-05	1.03541e-05	0.63729	-0.649977	0.0209599	1.57035	down
meta_2300		4.19757e-06	6.81584e-06	1.62376	0.699338	0.0201178	1.53003	up
meta_2303		5.05029e-05	1.88024e-06	0.0372304	-4.74737	0.00295646	1.64963	down
meta_2304		3.13857e-06	1.30043e-05	4.14338	2.05081	0.000487688	1.63448	up
meta_2320		1.90313e-05	4.92835e-05	2.5896	1.37273	0.0169338	1.57464	up
meta_2330		5.18845e-06	1.06066e-05	2.04426	1.03158	0.00765662	1.54188	up
meta_2331		1.28395e-05	5.21583e-06	0.406232	-1.29962	0.0102049	1.52995	down
meta_2332		1.23814e-05	2.09885e-06	0.169517	-2.5605	0.0368969	1.52469	down
meta_2333		8.14223e-06	1.78163e-05	2.18813	1.1297	0.0126551	1.56593	up
meta_2343		3.23789e-05	8.79532e-05	2.71638	1.44168	0.0312732	1.52967	up
meta_2344		2.58701e-05	7.53246e-05	2.91164	1.54183	0.00710285	1.60962	up
meta_2348		1.76642e-05	7.34305e-06	0.415703	-1.26637	0.0136664	1.5194	down
meta_2370		1.99673e-05	4.0823e-05	2.04449	1.03174	0.0358441	1.41358	up
meta_2380		5.82368e-06	3.18049e-06	0.546131	-0.87268	0.036638	1.46179	down
meta_2381		1.29387e-05	2.04819e-05	1.583	0.662658	0.0315747	1.41849	up
meta_2384		8.47231e-05	0.000128213	1.51332	0.597716	0.00313416	1.59717	up
meta_2391		1.78183e-05	4.19473e-05	2.35417	1.23522	0.00212066	1.60858	up
meta_2401		1.41176e-05	3.73959e-05	2.64888	1.40538	0.000407246	1.65476	up
meta_2402		2.64781e-05	5.121e-05	1.93405	0.951625	0.00273672	1.59284	up
meta_2405		0.00115069	0.00213242	1.85317	0.889998	0.0434045	1.38827	up
meta_2415		9.17836e-06	2.03015e-05	2.21188	1.14528	0.0166613	1.57881	up
meta_2425		5.3136e-06	1.42096e-05	2.67419	1.4191	0.000206583	1.64813	up
meta_2429		2.82511e-05	6.17821e-05	2.18689	1.12888	0.019196	1.47484	up
meta_2443		2.16096e-05	5.35388e-05	2.47755	1.30891	0.0197648	1.47028	up
meta_2451		0.000119289	0.000266531	2.23432	1.15984	0.0400239	1.46033	up
meta_2456		0.000175583	0.000269861	1.53694	0.620058	0.0162536	1.60263	up
meta_2459		2.06005e-06	5.24373e-06	2.54543	1.34791	0.0125189	1.58879	up
meta_2467		2.70025e-06	6.81862e-06	2.52518	1.33639	0.0345664	1.43884	up
meta_2469		4.0172e-06	8.08988e-06	2.01381	1.00993	0.0451266	1.45265	up
meta_2485		4.23647e-05	7.25386e-05	1.71224	0.775888	0.00565457	1.57453	up
meta_2489		2.38674e-05	5.32438e-05	2.23082	1.15757	0.0383065	1.52052	up
meta_2505		2.25625e-05	1.10787e-05	0.491024	-1.02613	0.0358284	1.54606	down
meta_2506		1.49048e-05	1.19227e-06	0.079992	-3.644	0.0284463	1.57073	down
meta_2510		2.26491e-05	4.46174e-05	1.96994	0.97815	2.22621e-05	1.65513	up
meta_2520		7.19328e-06	1.6459e-06	0.228811	-2.12777	0.0487693	1.47554	down
meta_2536		1.1512e-05	2.76176e-05	2.39903	1.26245	0.0178596	1.50155	up
meta_2553		1.66625e-05	3.19448e-05	1.91717	0.938975	0.0124666	1.53758	up
meta_2570		0.00351176	0.00220492	0.627869	-0.671465	0.00866319	1.53334	down
meta_2579		2.63344e-06	1.19116e-05	4.52321	2.17735	0.0284303	1.54815	up
meta_2581		3.58471e-05	1.88365e-05	0.525468	-0.928325	0.0117057	1.53962	down
meta_2591	PC(16:0/16:0)	0.00180703	0.0038248	2.11662	1.08176	0.0266609	1.50761	up
meta_2592		3.63413e-06	7.9966e-06	2.20042	1.13778	0.0439719	1.37532	up
meta_2597		1.44683e-05	3.63198e-05	2.5103	1.32786	0.0184568	1.50744	up
meta_2599		4.44695e-05	1.88208e-05	0.423229	-1.24049	0.0194359	1.56258	down
meta_2619		5.68267e-06	1.60404e-05	2.82268	1.49707	0.00694017	1.56309	up
meta_2651		5.04963e-05	2.86945e-05	0.568249	-0.815404	0.0148498	1.49367	down
meta_2652		2.71194e-05	4.83667e-05	1.78347	0.83469	0.0452113	1.46068	up
meta_2656		3.36813e-05	7.56615e-05	2.2464	1.16761	0.0428929	1.462	up
meta_2663		1.01966e-05	6.65543e-06	0.652708	-0.615491	0.0279206	1.42902	down
meta_2682		1.19912e-05	1.86885e-05	1.55852	0.64018	0.0416981	1.51935	up
meta_2695		1.94184e-05	3.97603e-06	0.204756	-2.28802	0.0471196	1.50535	down
meta_2707		0.000124642	5.00454e-05	0.401512	-1.31649	0.0192494	1.51885	down
meta_2710		2.56905e-06	5.61251e-06	2.18466	1.12741	0.0107339	1.58043	up
meta_2742		2.30874e-05	8.65737e-06	0.374982	-1.41511	0.0112022	1.62202	down
meta_2788		3.03639e-05	6.35005e-06	0.209132	-2.25752	0.0407369	1.53233	down
meta_2793		3.69323e-05	8.35953e-06	0.226347	-2.14339	0.0474217	1.50842	down
meta_2802		0.00104705	0.00204335	1.95154	0.96461	0.0288418	1.54603	up
meta_2804		3.56978e-06	6.96886e-06	1.95219	0.96509	0.0450658	1.50907	up
meta_2805		6.18821e-06	1.78049e-05	2.87722	1.52468	0.00322349	1.59637	up
meta_2815		9.01775e-05	0.00016594	1.84015	0.87982	0.00307625	1.60259	up
meta_2826		2.47814e-05	1.48773e-05	0.60034	-0.736148	0.00647514	1.62711	down
meta_2837		0.000171513	6.02472e-05	0.35127	-1.50935	0.0491699	1.40034	down
meta_2842		1.05078e-05	4.00448e-05	3.81095	1.93015	0.0111007	1.57303	up
meta_2857		5.81396e-06	1.2812e-05	2.20366	1.1399	0.0354417	1.52569	up
meta_2858		2.4105e-06	3.98497e-06	1.65318	0.72524	0.0363612	1.40778	up
meta_2859		6.55714e-06	1.79002e-05	2.72988	1.44884	0.0170759	1.54162	up
meta_2864		1.79548e-06	7.11299e-06	3.96161	1.98609	0.0019681	1.6303	up
meta_2870		6.90283e-06	1.70905e-05	2.47586	1.30793	0.0118892	1.52717	up
meta_2879		1.27684e-05	2.71092e-05	2.12314	1.0862	0.0481709	1.40177	up
meta_2884		2.32252e-06	6.02557e-06	2.59441	1.3754	0.0262932	1.50086	up
meta_2889		1.80573e-05	6.77006e-06	0.374921	-1.41534	0.0071733	1.55172	down
meta_2894		2.91723e-06	4.58429e-06	1.57145	0.652099	0.0474019	1.40126	up
meta_2899		6.58508e-06	1.43513e-05	2.17937	1.12391	0.0266022	1.43646	up
meta_2908		1.66014e-05	2.79557e-05	1.68394	0.75184	0.0177027	1.58134	up
meta_2920		1.42113e-05	2.38341e-05	1.67712	0.745986	0.00390546	1.59958	up
meta_2931		5.84283e-06	1.42359e-05	2.43648	1.2848	0.0141288	1.55614	up
meta_2932		9.93889e-06	1.83233e-05	1.84359	0.882521	0.0034796	1.60876	up
meta_2941		1.87286e-05	1.13874e-05	0.60802	-0.71781	0.0394681	1.41973	down
meta_2944		7.15809e-06	1.54263e-05	2.15509	1.10775	0.00368385	1.62106	up
meta_2945		1.04545e-05	1.77013e-05	1.69318	0.759733	0.0271224	1.51717	up
meta_2961		4.38679e-05	9.29659e-05	2.11922	1.08354	0.00382722	1.57839	up
meta_2973		3.7091e-06	8.63989e-06	2.32938	1.21994	0.0369415	1.5341	up
meta_3074		6.95559e-05	3.19923e-05	0.459952	-1.12045	0.0062498	1.57504	down
meta_3144		3.25577e-06	6.30639e-06	1.93699	0.953815	0.0448437	1.38503	up
meta_3168		1.94447e-05	4.26479e-05	2.19329	1.1331	0.0238981	1.4523	up
meta_3190		7.75985e-06	4.59463e-06	0.592102	-0.756081	0.00137721	1.63385	down
meta_3228		1.50478e-05	3.92213e-05	2.60645	1.38209	0.0405582	1.37995	up
meta_3235		8.74444e-06	1.53869e-05	1.75962	0.815265	0.0200483	1.46614	up
meta_3238		6.2116e-06	1.07382e-05	1.72873	0.789711	0.042948	1.47509	up
meta_3249		4.10021e-06	1.00339e-05	2.44718	1.29112	0.0239374	1.44945	up
meta_3259		1.69687e-05	1.04708e-05	0.617067	-0.696501	0.0187155	1.53029	down
meta_3273		5.57398e-06	1.17983e-05	2.11668	1.0818	0.0483777	1.35555	up
meta_3320		3.35083e-05	5.90072e-08	0.00176097	-9.14941	0.027627	1.57356	down
meta_3321		4.40357e-05	3.66118e-07	0.00831412	-6.91022	0.0442314	1.52379	down
meta_3344		6.80659e-06	3.9282e-06	0.577118	-0.793062	0.0182835	1.48949	down
meta_3346		3.97999e-05	1.43118e-07	0.00359593	-8.11942	0.0314317	1.56199	down
meta_3359		9.48014e-06	1.47209e-05	1.55282	0.634889	0.00886159	1.53836	up
meta_3362		1.95506e-05	3.11266e-05	1.5921	0.670931	0.0277021	1.51936	up
