# Supplementary material for: Integrated Analysis of Metabolome and Transcriptome Reveals Insights for Cold Tolerance in Rapeseed (Brassica napus L.)
Source: Front Plant Sci. 2021 Oct 8;12:721681. doi: 10.3389/fpls.2021.721681 (PMC8532563; doi:10.3389/fpls.2021.721681)
Supplement: Supplementary file 1 [file Data_Sheet_1.ZIP › Supplementary Table S5.xls]

## Sheet: DAMs from C6
Supplementary Table 5. List of shared and common differentially accumulated metabolites (DAMs) for all time points in C6.
92 elements included exclusively in "C6-0_vs_C6-1"		103 elements included exclusively in "C6-0_vs_C6-7"		138 elements included exclusively in "C6-1_vs_C6-7"			46 common elements in "C6-0_vs_C6-1" and "C6-0_vs_C6-7"		202 common elements in "C6-0_vs_C6-7" and "C6-1_vs_C6-7"		12 common elements in "C6-0_vs_C6-1" and "C6-1_vs_C6-7"			6 common elements in "C6-0_vs_C6-1", "C6-0_vs_C6-7" and "C6-1_vs_C6-7"
meta_84	Hypoxanthine	meta_28	4-Aminophenol	meta_4			meta_15		meta_41	3,4-Dihydroxybenzoate (Protocatechuic acid)	meta_653			meta_1008
meta_99	3,3-Dimethylacrylic acid	meta_66		meta_11			meta_58	1,3,5-Benzenetriol	meta_59	1,2,3-Benzenetriol	meta_997			meta_1157
meta_163	4-Hydroxycinnamic acid	meta_76	D-Aspartic acid	meta_25	Diethanolamine		meta_95		meta_129		meta_1081			meta_1428
meta_165	2-Phenylbutyric acid	meta_90	Tyramine	meta_27			meta_152	D-Mannose	meta_141	Methyl acetoacetate	meta_1149	4-Methylumbelliferyl beta-D-glucuronide		meta_1441
meta_201	L-Arginine	meta_93	6-Hydroxynicotinic acid	meta_40	Betaine		meta_213	Methomyl	meta_156		meta_1160			meta_1503
meta_203	L-Citrulline	meta_94	Urocanic acid	meta_82	Dopamine		meta_282	Acetoin	meta_245		meta_1237			meta_3194
meta_207	Arecoline	meta_106	Erythritol	meta_149	Indole-3-carboxylic acid		meta_348		meta_252		meta_1388
meta_238	D-Ribose	meta_125	Triethanolamine	meta_194			meta_361	Spermidine	meta_329		meta_1438
meta_291	Alpha-D-Glucose	meta_174		meta_209			meta_435	3,5-Dimethoxy-4-hydroxycinnamic acid	meta_408		meta_1965
meta_293	Ile-Ala	meta_181	Pyridoxine	meta_327			meta_458	Abscisic Acid (cis,trans)	meta_480		meta_2621
meta_396	Leu-Val	meta_211	Succinate	meta_328	Perillyl alcohol		meta_470		meta_481	Deoxyadenosine	meta_2885
meta_440		meta_222	Harmane	meta_355			meta_594		meta_482	5'-Deoxyadenosine	meta_2945
meta_445	Uridine	meta_337	Glu-Ser	meta_358			meta_758		meta_567	Naringenin
meta_456		meta_402		meta_370			meta_813	Isomaltose	meta_571	D-Glucarate
meta_468	N-Acetylglutamine	meta_434	Nname,Clomipramine	meta_453	L-leucyl-L-proline		meta_963		meta_590
meta_506		meta_471	Glu-Cys	meta_525			meta_985	Sucrose	meta_638
meta_587		meta_477	4-Nitroquinoline-1-oxide	meta_533			meta_1009	Cellobiose	meta_639	Amiloride
meta_592	Itaconic acid	meta_507		meta_604	2'-O-methyladenosine		meta_1010		meta_664
meta_613		meta_512	Disulfiram	meta_681			meta_1054		meta_673
meta_635	Heptadecanoic acid	meta_569	Sotalol	meta_722	Dimethyl 4,4-o-Phenylene-Bis (3-Thiophanate)		meta_1059		meta_727	Retinene
meta_637		meta_602		meta_730			meta_1137		meta_799	Peucedanin
meta_645		meta_603	1-Methyladenosine	meta_789			meta_1165		meta_814
meta_658	Gly-Arg	meta_621	Pro-Glu	meta_797			meta_1183		meta_834
meta_688		meta_623	Leu-Leu	meta_798			meta_1189		meta_839
meta_717	Cytidine 2',3'-cyclic phosphate	meta_629		meta_822	Arachidonic Acid (peroxide free)		meta_1203	Neolinustatin	meta_885
meta_720		meta_655	Gamma-Glutamylcysteine	meta_919			meta_1268		meta_896	5-Methyl-2-thiouridine
meta_732	D-Biotin	meta_685		meta_922	Gly-Pro		meta_1321		meta_913	Arg-Cys
meta_757		meta_714		meta_929			meta_1375		meta_936
meta_825	Zidovudine	meta_748		meta_933	Abacavir		meta_1413		meta_965	Erucic acid
meta_849		meta_855		meta_935			meta_1554	1-Palmitoyl-sn-glycero-3-phosphocholine	meta_990
meta_911		meta_867	Primaquine	meta_1028			meta_1714		meta_1005
meta_986	3.alpha.-Mannobiose	meta_942		meta_1055			meta_1797		meta_1013
meta_996		meta_981		meta_1104			meta_1845		meta_1019
meta_1001		meta_991		meta_1108			meta_1851		meta_1023
meta_1007		meta_1036	Cholesterol	meta_1159			meta_1902		meta_1030
meta_1142		meta_1039		meta_1202			meta_2022		meta_1074
meta_1201	D-Maltose	meta_1042		meta_1256			meta_2049		meta_1075
meta_1207		meta_1103		meta_1258			meta_2051		meta_1089
meta_1208		meta_1118		meta_1264			meta_2141		meta_1091
meta_1254		meta_1173		meta_1281	Pro-Ser		meta_2284		meta_1098
meta_1350		meta_1178		meta_1316			meta_2338		meta_1102
meta_1398		meta_1226		meta_1324			meta_2406		meta_1126
meta_1420		meta_1243		meta_1362			meta_2417		meta_1128
meta_1453		meta_1282		meta_1367	Desmosterol		meta_3186		meta_1147	Decanoyl-L-carnitine
meta_1486		meta_1294		meta_1371			meta_3210		meta_1155
meta_1522	Cytidine 5'-diphosphocholine (CDP-choline)	meta_1317		meta_1378	Astragalin		meta_3290		meta_1158
meta_1588	7,8-Dihydrofolate	meta_1336		meta_1479					meta_1164
meta_1594		meta_1340		meta_1496					meta_1199
meta_1611	Malvidin 3-O-glucoside cation	meta_1363		meta_1525					meta_1235
meta_1620		meta_1372		meta_1573					meta_1248
meta_1666		meta_1452		meta_1592					meta_1270
meta_1759	Ile-Met	meta_1458		meta_1643					meta_1284
meta_1793		meta_1500	1-Stearoyl-2-hydroxy-sn-glycero-3-phosphoethanolamine	meta_1694					meta_1286
meta_1809		meta_1527		meta_1768					meta_1287
meta_1847		meta_1542		meta_1771					meta_1326
meta_2013		meta_1566		meta_1784					meta_1333	Naringenin-7-O-Glucoside
meta_2037		meta_1672		meta_1792					meta_1349
meta_2042		meta_1709		meta_1832					meta_1351
meta_2116		meta_1715		meta_1862					meta_1369
meta_2190		meta_1722		meta_1873					meta_1379	Cyanidin 3-galactoside cation
meta_2206		meta_1731	Inosine	meta_1875					meta_1380
meta_2256		meta_1739	1-Palmitoyllysophosphatidylcholine	meta_1876					meta_1387
meta_2297		meta_1775		meta_1883					meta_1439
meta_2302		meta_1776		meta_1895					meta_1460
meta_2315		meta_1778		meta_1898					meta_1488
meta_2319	D-Lactose	meta_1842		meta_1958					meta_1491
meta_2352		meta_1867		meta_1964					meta_1497
meta_2373		meta_1889		meta_1967	.beta.-Cryptoxanthin				meta_1519
meta_2386		meta_1941		meta_1981					meta_1528
meta_2432		meta_1976		meta_1982					meta_1540
meta_2434		meta_1994		meta_2054					meta_1551
meta_2438		meta_2030		meta_2088					meta_1553
meta_2496		meta_2052		meta_2105					meta_1569
meta_2524		meta_2085		meta_2121					meta_1575
meta_2605		meta_2086		meta_2126					meta_1591	Maltotriose
meta_2622		meta_2100		meta_2132					meta_1612
meta_2638		meta_2131		meta_2137					meta_1617
meta_2664		meta_2146		meta_2153					meta_1657
meta_2713		meta_2159		meta_2174					meta_1667	Raffinose
meta_2723		meta_2165		meta_2182					meta_1669	1-Oleoyl-sn-glycero-3-phosphocholine
meta_2743		meta_2178		meta_2201					meta_1676
meta_2814		meta_2209	Maltotetraose	meta_2243					meta_1687
meta_2834		meta_2276		meta_2248					meta_1695
meta_2910		meta_2289		meta_2261					meta_1699
meta_3032		meta_2296		meta_2267					meta_1746
meta_3193		meta_2395		meta_2309					meta_1747
meta_3205		meta_2479		meta_2320					meta_1754
meta_3207		meta_2522		meta_2325					meta_1763
meta_3216		meta_2569		meta_2337					meta_1786
meta_3228		meta_2590		meta_2355					meta_1798	Ketoconazole
meta_3238		meta_2752		meta_2361					meta_1800
meta_3254		meta_2916		meta_2385					meta_1813
		meta_3009	Tobramycin	meta_2401					meta_1831
		meta_3040		meta_2436					meta_1841
		meta_3047		meta_2449					meta_1849
		meta_3066		meta_2456					meta_1871
		meta_3107		meta_2472					meta_1872
		meta_3121		meta_2510					meta_1882
		meta_3202		meta_2531					meta_1905
		meta_3233		meta_2550					meta_1925
		meta_3286		meta_2648					meta_1931
		meta_3315		meta_2677					meta_1940
		meta_3337		meta_2683					meta_1942
				meta_2691					meta_1955
				meta_2695					meta_1988
				meta_2736					meta_1991
				meta_2753	1,2-dioleoyl-sn-glycero-3-phosphatidylcholine				meta_2040
				meta_2784					meta_2045
				meta_2792					meta_2060
				meta_2801					meta_2079
				meta_2809					meta_2102
				meta_2810					meta_2103
				meta_2827					meta_2112
				meta_2908					meta_2129
				meta_2924					meta_2150
				meta_2930					meta_2152
				meta_2939					meta_2169
				meta_2956					meta_2179
				meta_2961					meta_2189
				meta_2977					meta_2210	Stachyose
				meta_2980					meta_2212
				meta_3018					meta_2215
				meta_3029					meta_2230
				meta_3037					meta_2234
				meta_3038					meta_2274
				meta_3129					meta_2313
				meta_3139					meta_2329
				meta_3148					meta_2340
				meta_3153					meta_2341
				meta_3175					meta_2344
				meta_3224					meta_2367
				meta_3243					meta_2391
				meta_3244					meta_2402
				meta_3267					meta_2476
				meta_3305					meta_2501
				meta_3311					meta_2530
				meta_3340					meta_2543
				meta_3357					meta_2572
									meta_2596
									meta_2606
									meta_2625
									meta_2629
									meta_2645
									meta_2647
									meta_2649
									meta_2650
									meta_2651
									meta_2652
									meta_2706
									meta_2707
									meta_2748
									meta_2766
									meta_2770
									meta_2775
									meta_2788
									meta_2791
									meta_2807
									meta_2808
									meta_2833
									meta_2835
									meta_2882
									meta_2887
									meta_2896
									meta_2935
									meta_2954
									meta_2975
									meta_2987
									meta_2995
									meta_3004
									meta_3006
									meta_3031
									meta_3039
									meta_3041
									meta_3042
									meta_3043
									meta_3045
									meta_3056
									meta_3070
									meta_3076
									meta_3097
									meta_3109
									meta_3113
									meta_3117
									meta_3119
									meta_3120
									meta_3143
									meta_3154
									meta_3164
									meta_3165
									meta_3173
									meta_3183
									meta_3200
									meta_3201
									meta_3212
									meta_3227
									meta_3240
									meta_3242
									meta_3252
									meta_3256
									meta_3283
									meta_3312
									meta_3314

## Sheet: DAMs from C18
Supplementary Table 5. List of shared and common differentially accumulated metabolites (DAMs) for all time points in C18.
60 elements included exclusively in "C18-0_vs_C18-1"		294 elements included exclusively in "C18-0_vs_C18-7"		91 elements included exclusively in "C18-1_vs_C18-7"			96 common elements in "C18-0_vs_C18-1" and "C18-0_vs_C18-7"		352 common elements in "C18-0_vs_C18-7" and "C18-1_vs_C18-7"		13 common elements in "C18-0_vs_C18-1" and "C18-1_vs_C18-7"			13 common elements in "C18-0_vs_C18-1", "C18-0_vs_C18-7" and "C18-1_vs_C18-7"
meta_65		meta_6	Methylguanidine	meta_26	Larixinic Acid		meta_9	Succinic semialdehyde	meta_1		meta_207	Arecoline		meta_174
meta_219		meta_8		meta_39	Indole		meta_15		meta_4		meta_705			meta_834
meta_271	N-Methylanthranilic Acid	meta_17		meta_64			meta_58	1,3,5-Benzenetriol	meta_11		meta_1088			meta_996
meta_343	Glucosaminic acid	meta_29	Imidazole	meta_75	3-Phenylpropanoic acid		meta_76	D-Aspartic acid	meta_14		meta_1127			meta_1158
meta_361	Spermidine	meta_45	Anthranilic acid (Vitamin L1)	meta_101			meta_95		meta_36		meta_1590			meta_1164
meta_458	Abscisic Acid (cis,trans)	meta_50		meta_149	Indole-3-carboxylic acid		meta_104		meta_37	2-Ethyl-2-Hydroxybutyric acid	meta_1688			meta_1235
meta_517	Pro-Tyr	meta_63		meta_168	(S)-2-Hydroxyglutarate		meta_152	D-Mannose	meta_41	3,4-Dihydroxybenzoate (Protocatechuic acid)	meta_1778			meta_1286
meta_523	Phe-Pro	meta_67	D-Pipecolinic acid	meta_206	trans-2-Phenylcyclopropylamine		meta_181	Pyridoxine	meta_59	1,2,3-Benzenetriol	meta_2116			meta_1359
meta_604	2'-O-methyladenosine	meta_71	Creatine	meta_251			meta_193	L-Pyroglutamic acid	meta_68		meta_2125			meta_1410
meta_609	Ile-Asn	meta_79		meta_276			meta_203	L-Citrulline	meta_74	L-Asparagine	meta_2304			meta_1690
meta_718		meta_87		meta_299	L-Fucose		meta_204	3-Hydroxy-4-methoxycinnamic acid	meta_85		meta_2521			meta_1717
meta_731	Trp-Cys	meta_93	6-Hydroxynicotinic acid	meta_390	N-Acetyl-L-phenylalanine		meta_213	Methomyl	meta_94	Urocanic acid	meta_2982			meta_1805
meta_741	2-Phenylacetamide	meta_121	L-Arabinose	meta_441			meta_224	Phosphorylcholine	meta_96	4-Hydroxybenzaldehyde	meta_3078			meta_2937
meta_786		meta_143		meta_533			meta_282	Acetoin	meta_105
meta_806		meta_147	DL-Homoserine	meta_566	Pyrantel		meta_291	Alpha-D-Glucose	meta_111	Ala-Gly
meta_824		meta_161	Monomethyl glutaric acid	meta_642	Myristoleic acid		meta_348		meta_118	Hydroxyacetone
meta_828	Phenethyl Caffeiate	meta_166	DL-Methionine sulfoxide	meta_722	Dimethyl 4,4-o-Phenylene-Bis (3-Thiophanate)		meta_353	5-L-Glutamyl-L-alanine	meta_127	5-Methyl-5,6-Dihydrouracil
meta_890		meta_170	L-Phenylalanine	meta_757			meta_404		meta_129
meta_912		meta_190	L-Kynurenine	meta_789			meta_435	3,5-Dimethoxy-4-hydroxycinnamic acid	meta_138	L-Histidine
meta_913	Arg-Cys	meta_191		meta_830			meta_447	Ile-Leu	meta_141	Methyl acetoacetate
meta_970		meta_192		meta_836			meta_456		meta_144
meta_991		meta_199		meta_881			meta_506		meta_146	3-(2-Hydroxyethyl)indole
meta_997		meta_201	L-Arginine	meta_886			meta_514	D-Glucose 6-phosphate	meta_150	1-Aminocyclopropanecarboxylic acid
meta_1072		meta_202		meta_925			meta_515	Beta-D-Fructose 6-phosphate	meta_156
meta_1081		meta_239	Dihydro-4,4-dimethyl-2,3-furandione	meta_1032			meta_530	Val-Phe	meta_178
meta_1109	Sophoraflavanone B	meta_248	Diaminopimelic acid	meta_1035			meta_587		meta_182	6-Hydroxydopamine
meta_1152		meta_249		meta_1067			meta_592	Itaconic acid	meta_189	Glycerol 3-phosphate
meta_1187		meta_253		meta_1163			meta_637		meta_218	myo-Inositol
meta_1268		meta_275	L-Threonate	meta_1186			meta_639	Amiloride	meta_227
meta_1406		meta_278	Kinetin	meta_1213			meta_645		meta_236	DL-Indole-3-lactic acid
meta_1434		meta_310		meta_1258			meta_656		meta_245
meta_1468		meta_315	Pinacidil	meta_1282			meta_657		meta_247	L-Glutamine
meta_1477		meta_319	Altretamine	meta_1340			meta_658	Gly-Arg	meta_250
meta_1498		meta_327		meta_1358			meta_661		meta_256	5-Hydroxyindoleacetic acid
meta_1673		meta_340	9-Decen-1-ol	meta_1414			meta_706	Alizarin	meta_264
meta_1739	1-Palmitoyllysophosphatidylcholine	meta_370		meta_1436			meta_720		meta_266	2-Hydroxyphenylacetic acid
meta_1797		meta_384		meta_1540			meta_732	D-Biotin	meta_268	trans-Ferulic acid
meta_1933		meta_401		meta_1573			meta_743	Val-Glu	meta_269
meta_1979		meta_434	Nname,Clomipramine	meta_1580			meta_794		meta_304
meta_2052		meta_453	L-leucyl-L-proline	meta_1615			meta_813	Isomaltose	meta_305	Stavudine
meta_2099		meta_480		meta_1627			meta_825	Zidovudine	meta_329
meta_2132		meta_482	5'-Deoxyadenosine	meta_1669	1-Oleoyl-sn-glycero-3-phosphocholine		meta_868		meta_352	2-Ethoxyethanol
meta_2153		meta_507		meta_1670			meta_941		meta_374	Formylanthranilic acid
meta_2315		meta_520	Flumequine	meta_1694			meta_985	Sucrose	meta_378	Ethionamide
meta_2417		meta_526		meta_1790			meta_1001		meta_400
meta_2438		meta_542		meta_1795			meta_1007		meta_408
meta_2500		meta_579	DL-2,4-Diaminobutyric acid	meta_1819			meta_1009	Cellobiose	meta_433
meta_2511		meta_602		meta_1827			meta_1010		meta_450	Dihydrouracil
meta_2562		meta_610	Arg-Ala	meta_1841			meta_1059		meta_455
meta_2700		meta_614		meta_1851			meta_1091		meta_468	N-Acetylglutamine
meta_2723		meta_623	Leu-Leu	meta_1879			meta_1103		meta_518	Lys-Asn
meta_2757		meta_626		meta_1907			meta_1126		meta_548
meta_2918		meta_654		meta_1911			meta_1165		meta_567	Naringenin
meta_2934		meta_690	D-Xylose	meta_1930			meta_1183		meta_571	D-Glucarate
meta_2987		meta_697	D-Fructose-6-phosphate	meta_1931			meta_1189		meta_590
meta_3017		meta_711		meta_2094			meta_1203	Neolinustatin	meta_603	1-Methyladenosine
meta_3039		meta_721		meta_2120			meta_1209		meta_638
meta_3130		meta_782		meta_2143			meta_1321		meta_653
meta_3171		meta_787	Arg-Thr	meta_2154			meta_1339		meta_664
meta_3315		meta_799	Peucedanin	meta_2172			meta_1375		meta_670
		meta_809		meta_2198			meta_1391		meta_673
		meta_833		meta_2259			meta_1408	RU-0211	meta_683
		meta_867	Primaquine	meta_2292			meta_1413		meta_688
		meta_873		meta_2325			meta_1420		meta_698
		meta_938	Phosphoglycolic acid	meta_2330			meta_1422		meta_702
		meta_943		meta_2429			meta_1458		meta_703	Ornithine
		meta_950		meta_2485			meta_1523		meta_751	2-Methylbutyroylcarnitine
		meta_963		meta_2542			meta_1611	Malvidin 3-O-glucoside cation	meta_763
		meta_971	5'-Deoxy-5'-(methylthio)adenosine	meta_2550			meta_1651	G-418	meta_791	Famciclovir
		meta_977		meta_2557			meta_1672		meta_801
		meta_980		meta_2591	PC(16:0/16:0)		meta_1738		meta_804
		meta_986	3.alpha.-Mannobiose	meta_2596			meta_1793		meta_814
		meta_1002	Diosmetin	meta_2597			meta_1815		meta_842	Deoxyguanosine
		meta_1008		meta_2603			meta_1830		meta_846
		meta_1019		meta_2612			meta_1845		meta_852	4-Methoxyphenylacetic acid
		meta_1042		meta_2706			meta_1902		meta_862
		meta_1046		meta_2731			meta_1915		meta_863
		meta_1052		meta_2748			meta_2005		meta_884
		meta_1069		meta_2994			meta_2049		meta_885
		meta_1087	Donepezil	meta_3064			meta_2072		meta_888	Demethoxycurcumin
		meta_1089		meta_3121			meta_2089		meta_896	5-Methyl-2-thiouridine
		meta_1093		meta_3124			meta_2244		meta_907
		meta_1095	Nateglinide	meta_3136			meta_2276		meta_909
		meta_1097	Fluvoxamine	meta_3144			meta_2282		meta_936
		meta_1124		meta_3150			meta_2319	D-Lactose	meta_937	2'-Deoxycytidine 5'-monophosphate (dCMP)
		meta_1129		meta_3219			meta_2338		meta_944	Tyr-Glu
		meta_1132		meta_3235			meta_2343		meta_946
		meta_1135		meta_3236			meta_2605		meta_948
		meta_1139		meta_3240			meta_2634		meta_951
		meta_1160		meta_3303			meta_2919		meta_968
		meta_1176		meta_3360			meta_2966		meta_972
		meta_1191					meta_2975		meta_973
		meta_1192					meta_2988		meta_979	Matairesinol
		meta_1196					meta_3186		meta_984	Galactinol
		meta_1197	Aminopterin				meta_3193		meta_990
		meta_1205					meta_3233		meta_994
		meta_1215	Acetylcarnitine						meta_1005
		meta_1218							meta_1012	Pro-Trp
		meta_1226							meta_1023
		meta_1228							meta_1028
		meta_1230							meta_1030
		meta_1260							meta_1045
		meta_1287							meta_1056
		meta_1290							meta_1061
		meta_1292							meta_1078
		meta_1294							meta_1083
		meta_1300							meta_1111
		meta_1306							meta_1147	Decanoyl-L-carnitine
		meta_1320							meta_1155
		meta_1336							meta_1168
		meta_1347							meta_1171
		meta_1351							meta_1173
		meta_1353	n-Propyl gallate						meta_1198	Arg-Trp
		meta_1360							meta_1199
		meta_1361							meta_1204	Aminohippuric acid
		meta_1363							meta_1234
		meta_1366							meta_1252
		meta_1397							meta_1254
		meta_1409							meta_1261
		meta_1432							meta_1264
		meta_1441							meta_1269
		meta_1442							meta_1284
		meta_1461							meta_1302
		meta_1478							meta_1307
		meta_1489							meta_1310
		meta_1499							meta_1326
		meta_1502							meta_1333	Naringenin-7-O-Glucoside
		meta_1503							meta_1349
		meta_1513							meta_1362
		meta_1527							meta_1364
		meta_1534							meta_1378	Astragalin
		meta_1542							meta_1380
		meta_1545	Stearoylcarnitine						meta_1383
		meta_1553							meta_1387
		meta_1558							meta_1426
		meta_1598							meta_1428
		meta_1617							meta_1439
		meta_1621							meta_1444
		meta_1654							meta_1453
		meta_1657							meta_1460
		meta_1663							meta_1465
		meta_1671							meta_1491
		meta_1710							meta_1497
		meta_1714							meta_1504
		meta_1746							meta_1519
		meta_1753							meta_1536
		meta_1754							meta_1538
		meta_1770							meta_1551
		meta_1786							meta_1559
		meta_1798	Ketoconazole						meta_1572
		meta_1800							meta_1574
		meta_1804							meta_1575
		meta_1850							meta_1583
		meta_1852							meta_1591	Maltotriose
		meta_1854							meta_1597
		meta_1857							meta_1603
		meta_1859							meta_1612
		meta_1871							meta_1616
		meta_1874							meta_1632
		meta_1876							meta_1636
		meta_1877							meta_1649
		meta_1886							meta_1661
		meta_1889							meta_1667	Raffinose
		meta_1895							meta_1675
		meta_1899							meta_1679
		meta_1922							meta_1685
		meta_1924							meta_1686
		meta_1927							meta_1687
		meta_1932							meta_1730
		meta_1939							meta_1743
		meta_1941							meta_1747
		meta_1942							meta_1748
		meta_1944							meta_1749
		meta_1966							meta_1760
		meta_1976							meta_1777
		meta_1989							meta_1792
		meta_1998							meta_1806
		meta_2012							meta_1809
		meta_2015							meta_1812
		meta_2017							meta_1813
		meta_2026							meta_1817
		meta_2037							meta_1831
		meta_2038							meta_1832
		meta_2040							meta_1836
		meta_2058							meta_1838
		meta_2075							meta_1842
		meta_2079							meta_1855
		meta_2085							meta_1863
		meta_2086							meta_1867
		meta_2100							meta_1872
		meta_2115							meta_1875
		meta_2127							meta_1887
		meta_2129							meta_1894
		meta_2131							meta_1905
		meta_2134							meta_1925
		meta_2135							meta_1935
		meta_2139	Capsaicin						meta_1940
		meta_2160	Novobiocin						meta_1955
		meta_2170							meta_1964
		meta_2175							meta_1970
		meta_2181							meta_1981
		meta_2186							meta_1983
		meta_2190							meta_1988
		meta_2191							meta_1991
		meta_2192							meta_2056
		meta_2210	Stachyose						meta_2060
		meta_2237							meta_2074
		meta_2242							meta_2103
		meta_2251							meta_2109
		meta_2271							meta_2117
		meta_2272	Glycogen						meta_2148
		meta_2277							meta_2152
		meta_2293							meta_2158
		meta_2302							meta_2169
		meta_2313							meta_2174
		meta_2318							meta_2178
		meta_2340							meta_2179
		meta_2348							meta_2184
		meta_2367							meta_2215
		meta_2403							meta_2219
		meta_2405							meta_2222
		meta_2411							meta_2230
		meta_2423							meta_2248
		meta_2463							meta_2256
		meta_2472							meta_2274
		meta_2482							meta_2288
		meta_2497							meta_2289
		meta_2499							meta_2297
		meta_2501							meta_2301
		meta_2510							meta_2320
		meta_2516							meta_2333
		meta_2524							meta_2341
		meta_2535							meta_2344
		meta_2538							meta_2359
		meta_2539							meta_2361
		meta_2554							meta_2372
		meta_2556							meta_2385
		meta_2568							meta_2390
		meta_2582							meta_2391
		meta_2592							meta_2401
		meta_2594							meta_2402
		meta_2595							meta_2425
		meta_2598							meta_2431
		meta_2604	Loratadine						meta_2433
		meta_2621							meta_2436
		meta_2622							meta_2449
		meta_2642							meta_2451
		meta_2657							meta_2456
		meta_2661							meta_2457
		meta_2677							meta_2459
		meta_2702							meta_2467
		meta_2742							meta_2489
		meta_2743							meta_2495
		meta_2788							meta_2513
		meta_2808							meta_2531
		meta_2818							meta_2536
		meta_2826							meta_2547
		meta_2827							meta_2567
		meta_2829							meta_2579
		meta_2833							meta_2590
		meta_2834							meta_2619
		meta_2842							meta_2629
		meta_2845							meta_2647
		meta_2857							meta_2652
		meta_2862							meta_2658
		meta_2868							meta_2664
		meta_2871							meta_2675
		meta_2873							meta_2691
		meta_2877							meta_2697
		meta_2889							meta_2707
		meta_2900							meta_2714
		meta_2910							meta_2754
		meta_2915							meta_2770
		meta_2943							meta_2775
		meta_2945							meta_2777
		meta_2972							meta_2780
		meta_2973							meta_2782
		meta_2974							meta_2791
		meta_3087							meta_2792
		meta_3111							meta_2801
		meta_3177							meta_2804
		meta_3201							meta_2805
		meta_3224							meta_2807
		meta_3228							meta_2809
		meta_3238							meta_2810
		meta_3247							meta_2811
		meta_3249							meta_2816
		meta_3262							meta_2817
		meta_3265							meta_2824
		meta_3268							meta_2835
		meta_3288							meta_2836
		meta_3312							meta_2839
		meta_3325							meta_2841
		meta_3357							meta_2864
									meta_2867
									meta_2870
									meta_2876
									meta_2879
									meta_2884
									meta_2885
									meta_2896
									meta_2897
									meta_2907
									meta_2908
									meta_2924
									meta_2929
									meta_2930
									meta_2931
									meta_2961
									meta_2969
									meta_2995
									meta_3004
									meta_3019
									meta_3031
									meta_3041
									meta_3043
									meta_3056
									meta_3070
									meta_3076
									meta_3096
									meta_3097
									meta_3113
									meta_3117
									meta_3119
									meta_3120
									meta_3133
									meta_3143
									meta_3157
									meta_3164
									meta_3165
									meta_3173
									meta_3174
									meta_3182
									meta_3183
									meta_3188	1,3-Dicaffeoylquinic acid
									meta_3194
									meta_3200
									meta_3205
									meta_3212
									meta_3213
									meta_3227
									meta_3242
									meta_3252
									meta_3267
									meta_3276
									meta_3292
									meta_3319
									meta_3328
									meta_3335
									meta_3340
									meta_3353
									meta_3356

## Sheet: DAMs from same time C6 & C18
Supplementary Table 5. List of shared and common differentially accumulated metabolites (DAMs) for same time points in C6 and C18.
222 elements included exclusively in "C6-0_vs_C18-0"		149 elements included exclusively in "C6-1_vs_C18-1"		184 elements included exclusively in "C6-7_vs_C18-7"			58 common elements in "C6-0_vs_C18-0" and "C6-1_vs_C18-1"		70 common elements in "C6-1_vs_C18-1" and "C6-7_vs_C18-7"		60 common elements in "C6-0_vs_C18-0" and "C6-7_vs_C18-7"			89 common elements in "C6-0_vs_C18-0", "C6-1_vs_C18-1" and "C6-7_vs_C18-7"
meta_24	L-Serine	meta_14		meta_48	Gentisaldehyde		meta_269		meta_1		meta_66			meta_56	Imidazoleacetic acid
meta_28	4-Aminophenol	meta_27		meta_63			meta_291	Alpha-D-Glucose	meta_26	Larixinic Acid	meta_191			meta_107
meta_65		meta_34	Pyruvaldehyde	meta_64			meta_292	Leu-Ala	meta_198		meta_195			meta_136
meta_90	Tyramine	meta_36		meta_75	3-Phenylpropanoic acid		meta_319	Altretamine	meta_216	DL-Vanillylmandelic acid	meta_217	4-Hydroxyphenylpyruvate		meta_190	L-Kynurenine
meta_95		meta_52	Nicotinamide	meta_82	Dopamine		meta_341		meta_235		meta_249			meta_255
meta_96	4-Hydroxybenzaldehyde	meta_55	Nicotinate	meta_92	Salicylic acid		meta_348		meta_384		meta_338	N-.alpha.-Acetyl-L-arginine		meta_264
meta_97		meta_85		meta_98	Picolinic acid		meta_481	Deoxyadenosine	meta_390	N-Acetyl-L-phenylalanine	meta_507			meta_270
meta_181	Pyridoxine	meta_101		meta_122	D-Lyxose		meta_645		meta_560		meta_522			meta_409
meta_189	Glycerol 3-phosphate	meta_105		meta_141	Methyl acetoacetate		meta_695		meta_615		meta_542			meta_416
meta_194		meta_144		meta_211	Succinate		meta_795		meta_722	Dimethyl 4,4-o-Phenylene-Bis (3-Thiophanate)	meta_544			meta_437
meta_201	L-Arginine	meta_146	3-(2-Hydroxyethyl)indole	meta_219			meta_831		meta_730		meta_668			meta_495
meta_202		meta_150	1-Aminocyclopropanecarboxylic acid	meta_246	Kynurenic acid		meta_854		meta_757		meta_790			meta_554
meta_208	Ala-Ala	meta_165	2-Phenylbutyric acid	meta_250			meta_885		meta_785		meta_800	N-Acetylaspartylglutamate (NAAG)		meta_591
meta_300	4-acetamidobutanoate	meta_168	(S)-2-Hydroxyglutarate	meta_266	2-Hydroxyphenylacetic acid		meta_1083		meta_805		meta_912			meta_595
meta_368	L-Iditol	meta_187		meta_306	3-Hydroxy-L-kynurenine		meta_1104		meta_883		meta_963			meta_620
meta_378	Ethionamide	meta_199		meta_307	gamma-Aminobutryic acid		meta_1165		meta_957		meta_964			meta_650
meta_386		meta_203	L-Citrulline	meta_344	Ala-Glu		meta_1176		meta_959	Cyclopentolate	meta_1025			meta_665	3-Methylglutaric acid
meta_389		meta_234	1,3-Diaminopropane	meta_345	Ser-Leu		meta_1205		meta_983	Tyr-Asp	meta_1032			meta_770
meta_419		meta_236	DL-Indole-3-lactic acid	meta_352	2-Ethoxyethanol		meta_1215	Acetylcarnitine	meta_1112		meta_1043	Adenosine 3',5'-cyclic phosphate (cAMP)		meta_793
meta_440		meta_238	D-Ribose	meta_402			meta_1216		meta_1157		meta_1048			meta_829
meta_445	Uridine	meta_245		meta_404			meta_1223		meta_1162		meta_1117			meta_887
meta_447	Ile-Leu	meta_262	1-Indanone	meta_408			meta_1420		meta_1235		meta_1149	4-Methylumbelliferyl beta-D-glucuronide		meta_902
meta_455		meta_290	Kojic Acid	meta_520	Flumequine		meta_1533		meta_1267		meta_1197	Aminopterin		meta_908	Trehalose
meta_487		meta_320		meta_523	Phe-Pro		meta_1535		meta_1287		meta_1237			meta_943
meta_499		meta_370		meta_579	DL-2,4-Diaminobutyric acid		meta_1550		meta_1298		meta_1241			meta_958	Phenyllactic acid
meta_512	Disulfiram	meta_453	L-leucyl-L-proline	meta_593	2-C-Methyl-D-erythritol 2,4-cyclodiphosphate		meta_1600		meta_1303		meta_1336			meta_1018
meta_514	D-Glucose 6-phosphate	meta_475		meta_596	Lys-Gly		meta_1647		meta_1314		meta_1388			meta_1027
meta_517	Pro-Tyr	meta_476	DL-Homocystine	meta_621	Pro-Glu		meta_1893		meta_1507		meta_1558			meta_1029
meta_548		meta_550		meta_658	Gly-Arg		meta_1939		meta_1516		meta_1564			meta_1042
meta_584		meta_609	Ile-Asn	meta_690	D-Xylose		meta_1998		meta_1522	Cytidine 5'-diphosphocholine (CDP-choline)	meta_1641			meta_1053
meta_594		meta_635	Heptadecanoic acid	meta_697	D-Fructose-6-phosphate		meta_2045		meta_1525		meta_1668			meta_1057	L-Gulonic gamma-lactone
meta_605		meta_653		meta_698			meta_2065		meta_1584		meta_1755			meta_1108
meta_610	Arg-Ala	meta_719		meta_703	Ornithine		meta_2149		meta_1596		meta_1762	Doxorubicin		meta_1115
meta_614		meta_744		meta_726			meta_2153		meta_1611	Malvidin 3-O-glucoside cation	meta_1772			meta_1129
meta_616	Propionylglycine	meta_762	Chrysin	meta_747	Tyr-Met		meta_2315		meta_1628		meta_1882			meta_1156
meta_619	L-Fucose-1-phosphate	meta_799	Peucedanin	meta_763			meta_2329		meta_1682		meta_1889			meta_1220
meta_628		meta_830		meta_771	Phenolphthalein		meta_2395		meta_1713		meta_1965			meta_1239
meta_634		meta_849		meta_804			meta_2444		meta_1716		meta_1991			meta_1248
meta_661		meta_913	Arg-Cys	meta_824			meta_2455		meta_1773		meta_2055			meta_1269
meta_683		meta_926		meta_881			meta_2471		meta_1774		meta_2123			meta_1297	N,N'-Diacetylchitobiose
meta_688		meta_935		meta_896	5-Methyl-2-thiouridine		meta_2483		meta_1793		meta_2174			meta_1306
meta_707		meta_953		meta_901			meta_2500		meta_1822		meta_2235			meta_1330
meta_718		meta_991		meta_933	Abacavir		meta_2511		meta_1824		meta_2304			meta_1368
meta_731	Trp-Cys	meta_1009	Cellobiose	meta_939	Benzylbutylphthalate		meta_2698		meta_1883		meta_2330			meta_1372
meta_733		meta_1078		meta_942			meta_2814		meta_1900	Pristimerin	meta_2370			meta_1376
meta_738	3,4-Dihydroxybenzoic acid	meta_1088		meta_946			meta_2969		meta_1918		meta_2380			meta_1386
meta_741	2-Phenylacetamide	meta_1091		meta_960	Vincamine		meta_2990		meta_1997		meta_2415			meta_1404
meta_745	Methaqualone	meta_1103		meta_986	3.alpha.-Mannobiose		meta_2992		meta_2019		meta_2429			meta_1457	gamma-Tocotrienol
meta_753		meta_1106	N-Acetyl-D-lactosamine	meta_990			meta_3004		meta_2098		meta_2443			meta_1467
meta_781		meta_1127		meta_996			meta_3019		meta_2107		meta_2459			meta_1485
meta_783		meta_1152		meta_997			meta_3043		meta_2201		meta_2510			meta_1529	Oxethazaine
meta_786		meta_1186		meta_1013			meta_3056		meta_2202		meta_2619			meta_1678	Squalene
meta_803		meta_1187		meta_1028			meta_3096		meta_2236		meta_2710			meta_1737
meta_806		meta_1201	D-Maltose	meta_1031			meta_3097		meta_2289		meta_2793			meta_1763
meta_808		meta_1260		meta_1034			meta_3120		meta_2303		meta_2837			meta_1781
meta_817	Eicosapentaenoic Acid	meta_1292		meta_1074			meta_3182		meta_2320		meta_2842			meta_1819
meta_850		meta_1308		meta_1075			meta_3230		meta_2333		meta_2894			meta_1867
meta_857	beta-Octylglucoside	meta_1309		meta_1081			meta_3337		meta_2344		meta_2973			meta_1887
meta_872		meta_1339		meta_1087	Donepezil				meta_2401		meta_3235			meta_1902
meta_879		meta_1371		meta_1093					meta_2405		meta_3321			meta_1923
meta_886		meta_1410		meta_1098					meta_2469					meta_1935
meta_918	Thymidine 5'-monophosphate	meta_1459		meta_1142					meta_2505					meta_1940
meta_934	Adenosine 3'-monophosphate	meta_1553		meta_1158					meta_2599					meta_1941
meta_938	Phosphoglycolic acid	meta_1554	1-Palmitoyl-sn-glycero-3-phosphocholine	meta_1159					meta_2663					meta_1950
meta_941		meta_1580		meta_1160					meta_2742					meta_1969
meta_968		meta_1594		meta_1167	Xanthohumol				meta_2815					meta_1976
meta_971	5'-Deoxy-5'-(methylthio)adenosine	meta_1666		meta_1192					meta_2859					meta_1993
meta_987		meta_1698		meta_1198	Arg-Trp				meta_3320					meta_2039
meta_999		meta_1717		meta_1213					meta_3346					meta_2062
meta_1004		meta_1728		meta_1228					meta_3359					meta_2230
meta_1050		meta_1732		meta_1265										meta_2238
meta_1072		meta_1756	ADP-ribose	meta_1281	Pro-Ser									meta_2243
meta_1094		meta_1759	Ile-Met	meta_1286										meta_2257
meta_1095	Nateglinide	meta_1769		meta_1293	Pantoprazole									meta_2258
meta_1097	Fluvoxamine	meta_1770		meta_1316										meta_2268
meta_1120	D-Mannitol	meta_1778		meta_1332										meta_2331
meta_1123		meta_1790		meta_1364										meta_2332
meta_1137		meta_1795		meta_1392										meta_2391
meta_1151		meta_1801		meta_1396	(-)-Tylocrebrine									meta_2489
meta_1178		meta_1806		meta_1415										meta_2506
meta_1191		meta_1815		meta_1426										meta_2536
meta_1207		meta_1830		meta_1429	Glycitin									meta_2581
meta_1208		meta_1843		meta_1432										meta_2592
meta_1219		meta_1845		meta_1435										meta_2802
meta_1227		meta_1958		meta_1447										meta_2932
meta_1243		meta_1977		meta_1452										meta_2941
meta_1337		meta_1979		meta_1460										meta_2944
meta_1341		meta_1990		meta_1476										meta_3074
meta_1356		meta_2067		meta_1478										meta_3168
meta_1398		meta_2072		meta_1499
meta_1405		meta_2077		meta_1559
meta_1406		meta_2088		meta_1579
meta_1413		meta_2102		meta_1581
meta_1424		meta_2105		meta_1583
meta_1438		meta_2119		meta_1598
meta_1461		meta_2121		meta_1608
meta_1462	Carbamazepine	meta_2132		meta_1615
meta_1464	Folinic acid	meta_2146		meta_1632
meta_1474		meta_2182		meta_1643
meta_1493		meta_2260		meta_1656
meta_1504		meta_2281		meta_1673
meta_1513		meta_2316		meta_1686
meta_1538		meta_2325		meta_1690
meta_1542		meta_2359		meta_1692
meta_1544		meta_2375		meta_1697
meta_1572		meta_2430		meta_1699
meta_1649		meta_2521		meta_1701
meta_1650	Gossypol	meta_2530		meta_1721
meta_1683		meta_2541		meta_1776
meta_1700		meta_2562		meta_1777
meta_1711		meta_2573		meta_1787
meta_1730		meta_2577		meta_1792
meta_1735		meta_2583		meta_1817
meta_1743		meta_2625		meta_1862
meta_1809		meta_2630		meta_1899
meta_1814		meta_2664		meta_1909
meta_1836		meta_2669		meta_1949
meta_1847		meta_2714		meta_1955
meta_1851		meta_2736		meta_1966
meta_1857		meta_2783		meta_1983
meta_1866		meta_2794		meta_2015
meta_1891		meta_2869		meta_2026
meta_1894		meta_2902		meta_2028	Exemestane
meta_1895		meta_2905		meta_2099
meta_1905		meta_2917		meta_2104
meta_1946		meta_2926		meta_2117
meta_1964		meta_2929		meta_2120
meta_2001		meta_2935		meta_2140
meta_2012		meta_2937		meta_2150
meta_2016		meta_2954		meta_2154
meta_2017		meta_2959		meta_2188
meta_2034		meta_2975		meta_2204
meta_2037		meta_2981		meta_2256
meta_2042		meta_3005		meta_2269
meta_2051		meta_3006		meta_2290
meta_2056		meta_3041		meta_2300
meta_2058		meta_3070		meta_2343
meta_2068		meta_3087		meta_2348
meta_2086		meta_3117		meta_2381
meta_2100		meta_3127		meta_2384
meta_2109		meta_3143		meta_2402
meta_2116		meta_3148		meta_2425
meta_2141		meta_3150		meta_2451
meta_2156		meta_3153		meta_2456
meta_2175		meta_3164		meta_2467
meta_2181		meta_3175		meta_2485
meta_2186		meta_3200		meta_2520
meta_2195	Nicotinamide adenine dinucleotide (NAD)	meta_3252		meta_2553
meta_2252		meta_3363		meta_2570
meta_2259				meta_2579
meta_2272	Glycogen			meta_2591	PC(16:0/16:0)
meta_2302				meta_2597
meta_2311				meta_2651
meta_2318				meta_2652
meta_2373				meta_2656
meta_2386				meta_2682
meta_2390				meta_2695
meta_2406				meta_2707
meta_2433				meta_2788
meta_2434				meta_2804
meta_2437				meta_2805
meta_2438				meta_2826
meta_2446				meta_2857
meta_2449				meta_2858
meta_2454				meta_2864
meta_2465				meta_2870
meta_2487				meta_2879
meta_2496				meta_2884
meta_2499				meta_2889
meta_2501				meta_2899
meta_2515				meta_2908
meta_2522				meta_2920
meta_2533				meta_2931
meta_2555				meta_2945
meta_2575				meta_2961
meta_2595				meta_3144
meta_2608				meta_3190
meta_2618				meta_3228
meta_2622				meta_3238
meta_2623				meta_3249
meta_2638				meta_3259
meta_2653				meta_3273
meta_2654				meta_3344
meta_2667				meta_3362
meta_2675
meta_2696
meta_2703
meta_2719
meta_2729
meta_2744
meta_2767
meta_2824
meta_2847
meta_2863
meta_2876
meta_2877
meta_2914
meta_2915
meta_2916
meta_2918
meta_2948
meta_2957
meta_2983
meta_2986
meta_3024
meta_3026
meta_3032
meta_3044
meta_3067
meta_3073
meta_3086
meta_3095
meta_3108
meta_3152
meta_3192
meta_3215
meta_3232
meta_3247
meta_3268
meta_3290
meta_3296
meta_3325
