# Supplementary material for: Integrated Analysis of Metabolome and Transcriptome Reveals Insights for Cold Tolerance in Rapeseed (Brassica napus L.)
Source: Front Plant Sci. 2021 Oct 8;12:721681. doi: 10.3389/fpls.2021.721681 (PMC8532563; doi:10.3389/fpls.2021.721681)
Supplement: Supplementary file 1 [file Data_Sheet_1.ZIP › Supplementary Table S6.xls]

## Sheet: Knwon DAMs from C6
Supplementary Table 6. List of shared and common known differentially accumulated metabolites (DAMs) for all time points in C6.
26 elements included exclusively in "C6-0_vs_C6-1"		27 elements included exclusively in "C6-0_vs_C6-7"		16 elements included exclusively in "C6-1_vs_C6-7"			12 common elements in "C6-0_vs_C6-1" and "C6-0_vs_C6-7"		21 common elements in "C6-0_vs_C6-7" and "C6-1_vs_C6-7"		1 common element in "C6-0_vs_C6-1" and "C6-1_vs_C6-7"
meta_165	2-Phenylbutyric acid	meta_603	1-Methyladenosine	meta_1967	.beta.-Cryptoxanthin		meta_58	1,3,5-Benzenetriol	meta_59	1,2,3-Benzenetriol	meta_1149	4-Methylumbelliferyl beta-D-glucuronide
meta_99	3,3-Dimethylacrylic acid	meta_1739	1-Palmitoyllysophosphatidylcholine	meta_2753	1,2-dioleoyl-sn-glycero-3-phosphatidylcholine		meta_1554	1-Palmitoyl-sn-glycero-3-phosphocholine	meta_1669	1-Oleoyl-sn-glycero-3-phosphocholine
meta_986	3.alpha.-Mannobiose	meta_1500	1-Stearoyl-2-hydroxy-sn-glycero-3-phosphoethanolamine	meta_604	2'-O-methyladenosine		meta_435	3,5-Dimethoxy-4-hydroxycinnamic acid	meta_41	3,4-Dihydroxybenzoate (Protocatechuic acid)
meta_163	4-Hydroxycinnamic acid	meta_28	4-Aminophenol	meta_933	Abacavir		meta_458	Abscisic Acid (cis,trans)	meta_482	5'-Deoxyadenosine
meta_1588	7,8-Dihydrofolate	meta_477	4-Nitroquinoline-1-oxide	meta_822	Arachidonic Acid (peroxide free)		meta_282	Acetoin	meta_896	5-Methyl-2-thiouridine
meta_291	Alpha-D-Glucose	meta_93	6-Hydroxynicotinic acid	meta_1378	Astragalin		meta_1009	Cellobiose	meta_639	Amiloride
meta_207	Arecoline	meta_1036	Cholesterol	meta_40	Betaine		meta_152	D-Mannose	meta_913	Arg-Cys
meta_717	Cytidine 2',3'-cyclic phosphate	meta_76	D-Aspartic acid	meta_1367	Desmosterol		meta_813	Isomaltose	meta_1379	Cyanidin 3-galactoside cation
meta_1522	Cytidine 5'-diphosphocholine (CDP-choline)	meta_512	Disulfiram	meta_25	Diethanolamine		meta_213	Methomyl	meta_1147	Decanoyl-L-carnitine
meta_732	D-Biotin	meta_106	Erythritol	meta_722	Dimethyl 4,4-o-Phenylene-Bis (3-Thiophanate)		meta_1203	Neolinustatin	meta_481	Deoxyadenosine
meta_2319	D-Lactose	meta_655	Gamma-Glutamylcysteine	meta_82	Dopamine		meta_361	Spermidine	meta_571	D-Glucarate
meta_1201	D-Maltose	meta_471	Glu-Cys	meta_922	Gly-Pro		meta_985	Sucrose	meta_965	Erucic acid
meta_238	D-Ribose	meta_337	Glu-Ser	meta_149	Indole-3-carboxylic acid				meta_1798	Ketoconazole
meta_658	Gly-Arg	meta_222	Harmane	meta_453	L-leucyl-L-proline				meta_1591	Maltotriose
meta_635	Heptadecanoic acid	meta_1731	Inosine	meta_328	Perillyl alcohol				meta_141	Methyl acetoacetate
meta_84	Hypoxanthine	meta_623	Leu-Leu	meta_1281	Pro-Ser				meta_567	Naringenin
meta_293	Ile-Ala	meta_2209	Maltotetraose						meta_1333	Naringenin-7-O-Glucoside
meta_1759	Ile-Met	meta_434	Nname,Clomipramine						meta_799	Peucedanin
meta_592	Itaconic acid	meta_867	Primaquine						meta_1667	Raffinose
meta_201	L-Arginine	meta_621	Pro-Glu						meta_727	Retinene
meta_203	L-Citrulline	meta_181	Pyridoxine						meta_2210	Stachyose
meta_396	Leu-Val	meta_569	Sotalol
meta_1611	Malvidin 3-O-glucoside cation	meta_211	Succinate
meta_468	N-Acetylglutamine	meta_3009	Tobramycin
meta_445	Uridine	meta_125	Triethanolamine
meta_825	Zidovudine	meta_90	Tyramine
		meta_94	Urocanic acid

## Sheet: Known DAMs from C18
Supplementary Table 6. List of shared and common known differentially accumulated metabolites (DAMs) for all time points in C18.
14 elements included exclusively in "C18-0_vs_C18-1"		49 elements included exclusively in "C18-0_vs_C18-7"		13 elements included exclusively in "C18-1_vs_C18-7"			33 common elements in "C18-0_vs_C18-1" and "C18-0_vs_C18-7"		51 common elements in "C18-0_vs_C18-7" and "C18-1_vs_C18-7"		1 common element in "C18-0_vs_C18-1" and "C18-1_vs_C18-7"
meta_1739	1-Palmitoyllysophosphatidylcholine	meta_986	3.alpha.-Mannobiose	meta_168	(S)-2-Hydroxyglutarate		meta_58	1,3,5-Benzenetriol	meta_59	1,2,3-Benzenetriol	meta_207	Arecoline
meta_604	2'-O-methyladenosine	meta_971	5'-Deoxy-5'-(methylthio)adenosine	meta_1669	1-Oleoyl-sn-glycero-3-phosphocholine		meta_435	3,5-Dimethoxy-4-hydroxycinnamic acid	meta_3188	1,3-Dicaffeoylquinic acid
meta_741	2-Phenylacetamide	meta_482	5'-Deoxyadenosine	meta_75	3-Phenylpropanoic acid		meta_204	3-Hydroxy-4-methoxycinnamic acid	meta_150	1-Aminocyclopropanecarboxylic acid
meta_458	Abscisic Acid (cis,trans)	meta_93	6-Hydroxynicotinic acid	meta_722	Dimethyl 4,4-o-Phenylene-Bis (3-Thiophanate)		meta_353	5-L-Glutamyl-L-alanine	meta_603	1-Methyladenosine
meta_913	Arg-Cys	meta_340	9-Decen-1-ol	meta_39	Indole		meta_282	Acetoin	meta_937	2'-Deoxycytidine 5'-monophosphate (dCMP)
meta_343	Glucosaminic acid	meta_1215	Acetylcarnitine	meta_149	Indole-3-carboxylic acid		meta_706	Alizarin	meta_352	2-Ethoxyethanol
meta_609	Ile-Asn	meta_319	Altretamine	meta_26	Larixinic Acid		meta_291	Alpha-D-Glucose	meta_37	2-Ethyl-2-Hydroxybutyric acid
meta_271	N-Methylanthranilic Acid	meta_1197	Aminopterin	meta_299	L-Fucose		meta_639	Amiloride	meta_266	2-Hydroxyphenylacetic acid
meta_828	Phenethyl Caffeiate	meta_45	Anthranilic acid (Vitamin L1)	meta_642	Myristoleic acid		meta_515	Beta-D-Fructose 6-phosphate	meta_751	2-Methylbutyroylcarnitine
meta_523	Phe-Pro	meta_610	Arg-Ala	meta_390	N-Acetyl-L-phenylalanine		meta_1009	Cellobiose	meta_146	3-(2-Hydroxyethyl)indole
meta_517	Pro-Tyr	meta_787	Arg-Thr	meta_2591	PC(16:0/16:0)		meta_76	D-Aspartic acid	meta_41	3,4-Dihydroxybenzoate (Protocatechuic acid)
meta_1109	Sophoraflavanone B	meta_2139	Capsaicin	meta_566	Pyrantel		meta_732	D-Biotin	meta_96	4-Hydroxybenzaldehyde
meta_361	Spermidine	meta_71	Creatine	meta_206	trans-2-Phenylcyclopropylamine		meta_514	D-Glucose 6-phosphate	meta_852	4-Methoxyphenylacetic acid
meta_731	Trp-Cys	meta_697	D-Fructose-6-phosphate				meta_2319	D-Lactose	meta_256	5-Hydroxyindoleacetic acid
		meta_248	Diaminopimelic acid				meta_152	D-Mannose	meta_896	5-Methyl-2-thiouridine
		meta_239	Dihydro-4,4-dimethyl-2,3-furandione				meta_1651	G-418	meta_127	5-Methyl-5,6-Dihydrouracil
		meta_1002	Diosmetin				meta_658	Gly-Arg	meta_182	6-Hydroxydopamine
		meta_579	DL-2,4-Diaminobutyric acid				meta_447	Ile-Leu	meta_111	Ala-Gly
		meta_147	DL-Homoserine				meta_813	Isomaltose	meta_1204	Aminohippuric acid
		meta_166	DL-Methionine sulfoxide				meta_592	Itaconic acid	meta_1198	Arg-Trp
		meta_1087	Donepezil				meta_203	L-Citrulline	meta_1378	Astragalin
		meta_67	D-Pipecolinic acid				meta_193	L-Pyroglutamic acid	meta_1147	Decanoyl-L-carnitine
		meta_690	D-Xylose				meta_1611	Malvidin 3-O-glucoside cation	meta_888	Demethoxycurcumin
		meta_520	Flumequine				meta_213	Methomyl	meta_842	Deoxyguanosine
		meta_1097	Fluvoxamine				meta_1203	Neolinustatin	meta_571	D-Glucarate
		meta_2272	Glycogen				meta_224	Phosphorylcholine	meta_450	Dihydrouracil
		meta_29	Imidazole				meta_181	Pyridoxine	meta_236	DL-Indole-3-lactic acid
		meta_1798	Ketoconazole				meta_1408	RU-0211	meta_378	Ethionamide
		meta_278	Kinetin				meta_9	Succinic semialdehyde	meta_791	Famciclovir
		meta_121	L-Arabinose				meta_985	Sucrose	meta_374	Formylanthranilic acid
		meta_201	L-Arginine				meta_743	Val-Glu	meta_984	Galactinol
		meta_623	Leu-Leu				meta_530	Val-Phe	meta_189	Glycerol 3-phosphate
		meta_190	L-Kynurenine				meta_825	Zidovudine	meta_118	Hydroxyacetone
		meta_453	L-leucyl-L-proline						meta_74	L-Asparagine
		meta_2604	Loratadine						meta_247	L-Glutamine
		meta_170	L-Phenylalanine						meta_138	L-Histidine
		meta_275	L-Threonate						meta_518	Lys-Asn
		meta_6	Methylguanidine						meta_1591	Maltotriose
		meta_161	Monomethyl glutaric acid						meta_979	Matairesinol
		meta_1095	Nateglinide						meta_141	Methyl acetoacetate
		meta_434	Nname,Clomipramine						meta_218	myo-Inositol
		meta_2160	Novobiocin						meta_468	N-Acetylglutamine
		meta_1353	n-Propyl gallate						meta_567	Naringenin
		meta_799	Peucedanin						meta_1333	Naringenin-7-O-Glucoside
		meta_938	Phosphoglycolic acid						meta_703	Ornithine
		meta_315	Pinacidil						meta_1012	Pro-Trp
		meta_867	Primaquine						meta_1667	Raffinose
		meta_2210	Stachyose						meta_305	Stavudine
		meta_1545	Stearoylcarnitine						meta_268	trans-Ferulic acid
									meta_944	Tyr-Glu
									meta_94	Urocanic acid

## Sheet: Known DAMs from C6 & C18
Supplementary Table 6. List of shared and common known differentially accumulated metabolites (DAMs) for same time points in C6 and C18.
37 elements included exclusively in "C6-0_vs_C18-0"		26 elements included exclusively in "C6-1_vs_C18-1"		41 elements included exclusively in "C6-7_vs_C18-7"			5 common elements in "C6-0_vs_C18-0" and "C6-1_vs_C18-1"		9 common elements in "C6-1_vs_C18-1" and "C6-7_vs_C18-7"		7 common elements in "C6-0_vs_C18-0" and "C6-7_vs_C18-7"			10 common elements in "C6-0_vs_C18-0", "C6-1_vs_C18-1" and "C6-7_vs_C18-7"
meta_741	2-Phenylacetamide	meta_168	(S)-2-Hydroxyglutarate	meta_1396	(-)-Tylocrebrine		meta_1215	Acetylcarnitine	meta_959	Cyclopentolate	meta_217	4-Hydroxyphenylpyruvate		meta_665	3-Methylglutaric acid
meta_738	3,4-Dihydroxybenzoic acid	meta_234	1,3-Diaminopropane	meta_593	2-C-Methyl-D-erythritol 2,4-cyclodiphosphate		meta_291	Alpha-D-Glucose	meta_1522	Cytidine 5'-diphosphocholine (CDP-choline)	meta_1149	4-Methylumbelliferyl beta-D-glucuronide		meta_1457	gamma-Tocotrienol
meta_300	4-acetamidobutanoate	meta_150	1-Aminocyclopropanecarboxylic acid	meta_352	2-Ethoxyethanol		meta_319	Altretamine	meta_722	Dimethyl 4,4-o-Phenylene-Bis (3-Thiophanate)	meta_1043	Adenosine 3',5'-cyclic phosphate (cAMP)		meta_56	Imidazoleacetic acid
meta_28	4-Aminophenol	meta_262	1-Indanone	meta_266	2-Hydroxyphenylacetic acid		meta_481	Deoxyadenosine	meta_216	DL-Vanillylmandelic acid	meta_1197	Aminopterin		meta_1057	L-Gulonic gamma-lactone
meta_96	4-Hydroxybenzaldehyde	meta_1554	1-Palmitoyl-sn-glycero-3-phosphocholine	meta_986	3.alpha.-Mannobiose		meta_292	Leu-Ala	meta_26	Larixinic Acid	meta_1762	Doxorubicin		meta_190	L-Kynurenine
meta_971	5'-Deoxy-5'-(methylthio)adenosine	meta_165	2-Phenylbutyric acid	meta_306	3-Hydroxy-L-kynurenine				meta_1611	Malvidin 3-O-glucoside cation	meta_338	N-.alpha.-Acetyl-L-arginine		meta_1297	N,N'-Diacetylchitobiose
meta_934	Adenosine 3'-monophosphate	meta_146	3-(2-Hydroxyethyl)indole	meta_75	3-Phenylpropanoic acid				meta_390	N-Acetyl-L-phenylalanine	meta_800	N-Acetylaspartylglutamate (NAAG)		meta_1529	Oxethazaine
meta_208	Ala-Ala	meta_1756	ADP-ribose	meta_896	5-Methyl-2-thiouridine				meta_1900	Pristimerin				meta_958	Phenyllactic acid
meta_610	Arg-Ala	meta_913	Arg-Cys	meta_933	Abacavir				meta_983	Tyr-Asp				meta_1678	Squalene
meta_857	beta-Octylglucoside	meta_1009	Cellobiose	meta_344	Ala-Glu									meta_908	Trehalose
meta_1462	Carbamazepine	meta_762	Chrysin	meta_1198	Arg-Trp
meta_514	D-Glucose 6-phosphate	meta_476	DL-Homocystine	meta_939	Benzylbutylphthalate
meta_512	Disulfiram	meta_236	DL-Indole-3-lactic acid	meta_697	D-Fructose-6-phosphate
meta_1120	D-Mannitol	meta_1201	D-Maltose	meta_579	DL-2,4-Diaminobutyric acid
meta_817	Eicosapentaenoic Acid	meta_238	D-Ribose	meta_122	D-Lyxose
meta_378	Ethionamide	meta_635	Heptadecanoic acid	meta_1087	Donepezil
meta_1097	Fluvoxamine	meta_609	Ile-Asn	meta_82	Dopamine
meta_1464	Folinic acid	meta_1759	Ile-Met	meta_690	D-Xylose
meta_189	Glycerol 3-phosphate	meta_290	Kojic Acid	meta_2028	Exemestane
meta_2272	Glycogen	meta_203	L-Citrulline	meta_520	Flumequine
meta_1650	Gossypol	meta_453	L-leucyl-L-proline	meta_307	gamma-Aminobutryic acid
meta_447	Ile-Leu	meta_1106	N-Acetyl-D-lactosamine	meta_48	Gentisaldehyde
meta_201	L-Arginine	meta_52	Nicotinamide	meta_658	Gly-Arg
meta_619	L-Fucose-1-phosphate	meta_55	Nicotinate	meta_1429	Glycitin
meta_368	L-Iditol	meta_799	Peucedanin	meta_246	Kynurenic acid
meta_24	L-Serine	meta_34	Pyruvaldehyde	meta_596	Lys-Gly
meta_745	Methaqualone			meta_141	Methyl acetoacetate
meta_1095	Nateglinide			meta_703	Ornithine
meta_2195	Nicotinamide adenine dinucleotide (NAD)			meta_1293	Pantoprazole
meta_938	Phosphoglycolic acid			meta_2591	PC(16:0/16:0)
meta_616	Propionylglycine			meta_771	Phenolphthalein
meta_517	Pro-Tyr			meta_523	Phe-Pro
meta_181	Pyridoxine			meta_98	Picolinic acid
meta_918	Thymidine 5'-monophosphate			meta_621	Pro-Glu
meta_731	Trp-Cys			meta_1281	Pro-Ser
meta_90	Tyramine			meta_92	Salicylic acid
meta_445	Uridine			meta_345	Ser-Leu
				meta_211	Succinate
				meta_747	Tyr-Met
				meta_960	Vincamine
				meta_1167	Xanthohumol
