# Supplementary material for: Integrated Analysis of Metabolome and Transcriptome Reveals Insights for Cold Tolerance in Rapeseed (Brassica napus L.)
Source: Front Plant Sci. 2021 Oct 8;12:721681. doi: 10.3389/fpls.2021.721681 (PMC8532563; doi:10.3389/fpls.2021.721681)
Supplement: Supplementary file 1 [file Data_Sheet_1.ZIP › Supplementary Table S8.xls]

## Sheet: C6-0_vs_C18-0
Supplementary Table 8. List of DEGs identified at control condition in both cultivars (C6-0_vs_C18-0).
#ID	C6-1_FPKM	C6-2_FPKM	C6-3_FPKM	C18-1_FPKM	C18-2_FPKM	C18-3_FPKM	FDR	log2FC	regulated
BnaC02g42890D	981.44	1117.3	1077.12	0	0.277705	0	1.4223e-70	-13.2865	down
BnaA10g05680D	1245.78	951.911	1056.51	0	0.193733	0.121486	3.85877e-70	-13.1059	down
BnaCnng71870D	105.898	79.1503	87.1666	0.03573	0	0	4.10754e-72	-12.4935	down
BnaA07g06900D	497.156	477.504	545.831	0.074082	0	0.167188	7.69071e-70	-12.2295	down
Brassica_napus_newGene_4577	20.0256	18.6455	25.9605	0	0.008239	0	7.21124e-60	-11.6846	down
BnaAnng34540D	30.5721	38.9608	34.4861	0	0.017873	0	1.00172e-68	-11.6823	down
BnaC02g28270D	34.2543	37.1412	31.3941	0.029435	0	0	2.17807e-68	-11.3093	down
BnaA10g26840D	13.1628	11.0068	11.5726	0	0.013609	0	1.41118e-54	-11.2807	down
BnaC04g01850D	23.6656	30.8772	24.1436	0.010565	0	0	9.00544e-52	-11.2024	down
BnaC04g03320D	23.546	22.5405	23.7815	0	0	0.028797	1.01805e-68	-10.9277	down
BnaCnng33760D	37.2507	32.8135	37.7942	0	0.044527	0	2.17807e-68	-10.9041	down
BnaA10g27720D	29.3139	38.0267	39.867	0.042319	0	0	3.90105e-65	-10.8916	down
BnaA10g26350D	14.538	18.0803	18.759	0.014443	0.013427	0	8.03898e-60	-10.8459	down
BnaA01g00770D	15.4722	14.7767	18.3491	0	0	0.02296	6.54415e-64	-10.8268	down
BnaA05g19010D	10.5861	7.76614	7.05726	0	0.008902	0	8.10161e-39	-10.7285	down
BnaA09g54870D	1588.17	1462.73	1388.83	0.77064	0.567488	0.57078	1.35441e-59	-10.7237	down
BnaA05g12070D	14.8603	15.6882	20.0106	0	0.058796	0	2.06701e-46	-10.706	down
BnaC03g23520D	79.4622	85.837	76.7606	0.055164	0	0.064935	1.74419e-68	-10.64	down
BnaC04g00920D	27.1286	34.3137	30.2647	0.038667	0	0	2.66212e-62	-10.621	down
BnaA01g34720D	15.6779	9.65396	11.5826	0	0.028357	0	4.76954e-34	-10.4969	down
BnaAnng26750D	380.542	522.819	472.424	0.222114	0.490736	0.300732	3.90105e-65	-10.4097	down
BnaA09g00780D	18.3244	14.3092	8.71051	0	0.023248	0	4.85261e-23	-10.4001	down
BnaA10g25640D	6.16305	7.10795	8.85451	0	0	0.010307	3.80154e-46	-10.3834	down
BnaA10g27080D	233.638	203.147	192.935	0.140904	0.26679	0.007078	3.05241e-64	-10.268	down
BnaA10g26900D	11.6607	13.4539	12.6209	0.032388	0	0	2.35015e-51	-10.2526	down
BnaA02g23820D	17.8068	20.1104	18.6848	0.035783	0	0	1.7073e-57	-10.2214	down
BnaC06g40610D	40.0759	41.2807	42.4393	0.043703	0	0	1.10977e-65	-10.1636	down
BnaCnng60230D	10.6862	13.7418	13.6373	0.030453	0	0	2.10939e-49	-10.1134	down
BnaA04g21460D	18.0144	27.9523	21.8255	0.082601	0	0	1.5734e-48	-10.0597	down
BnaA10g24920D	1.95224	2.3108	2.52212	0	0.006883	0	2.50088e-36	-10.0336	down
BnaA10g26670D	7.77433	7.73965	7.97804	0.00488	0.014432	0	9.32817e-63	-10.0206	down
BnaA10g25310D	6.55667	8.51526	8.94309	0	0	0.00907	1.35563e-53	-9.99604	down
BnaA10g25040D	10.3612	10.6756	12.0643	0	0	0.018462	8.62161e-40	-9.95323	down
BnaC04g01280D	9.56889	11.8995	10.355	0	0.030785	0	9.75983e-49	-9.95227	down
BnaCnng73180D	23.355	30.9251	21.8711	0.077558	0	0	1.74815e-57	-9.89145	down
BnaC01g06470D	26.9074	29.2759	28.4381	0.048294	0	0	2.85042e-45	-9.82902	down
BnaC04g02270D	13.723	13.9624	19.4808	0.038089	0	0	1.46997e-44	-9.81314	down
BnaA01g00450D	6.49793	9.86815	9.20543	0.01193	0	0	2.18622e-31	-9.80961	down
BnaA10g25510D	9.02087	6.15502	8.84302	0.016275	0	0.009583	2.23713e-53	-9.72955	down
BnaA10g25410D	2.52206	2.51587	3.09523	0	0.005454	0	1.17791e-31	-9.70094	down
BnaA10g26440D	20.6674	23.1433	23.9936	0.090031	0	0	2.73532e-43	-9.69399	down
BnaC04g50590D	45.0643	65.8652	60.8998	0.085345	0.114871	0	2.22811e-63	-9.69158	down
BnaC04g03050D	76.9557	67.1728	73.1836	0.293933	0	0	8.95613e-64	-9.64516	down
BnaA10g24770D	8.39126	10.5044	8.56973	0	0	0.029611	1.98818e-34	-9.60539	down
BnaC04g03070D	9.99383	12.249	10.4253	0	0.032153	0	8.52336e-51	-9.58791	down
BnaA10g26490D	11.5996	11.5871	11.8766	0.005727	0.024963	0	1.70802e-54	-9.54863	down
BnaA10g26130D	2.51085	1.4371	1.06479	0.004637	0	0	1.19005e-20	-9.54682	down
BnaA10g30550D	25.1014	23.8124	26.0747	0.037992	0.029769	0	4.50086e-57	-9.54179	down
BnaA01g05220D	5.27621	5.50314	5.39536	0.012397	0	0	9.5458e-41	-9.52188	down
BnaC04g02740D	13.2893	19.3357	15.7185	0.055978	0	0	2.46313e-40	-9.5	down
BnaA10g01900D	9.39282	20.9392	17.3521	0.097012	0	0	1.73051e-21	-9.49427	down
BnaC04g52920D	7.22422	9.06976	7.85634	0	0	0.027308	6.03254e-46	-9.45576	down
BnaC01g10910D	21.3407	22.4117	21.7869	0.054342	0	0.039827	1.70722e-58	-9.44467	down
BnaA01g34650D	9.66859	9.44943	9.87487	0	0.044322	0	3.16323e-28	-9.40196	down
BnaC04g00590D	63.3207	73.4318	64.3761	0	0.14435	0	7.05638e-63	-9.30446	down
BnaA01g34580D	41.5921	31.3398	35.6849	0.113318	0	0.042885	7.02652e-63	-9.25956	down
BnaA10g26460D	1.38917	1.56028	1.81757	0	0.004458	0	8.92165e-27	-9.25357	down
BnaA05g01600D	8.59639	10.5672	10.3606	0	0	0.023893	2.72276e-42	-9.20606	down
BnaA10g25620D	60.2737	73.0111	69.3702	0.040453	0.266626	0.048513	8.48675e-60	-9.197	down
BnaA10g24640D	8.51259	6.99726	8.14292	0	0	0.031176	4.36816e-42	-9.18642	down
BnaA03g30740D	19.4556	14.4044	17.1077	0	0.030803	0.032164	1.97659e-57	-9.14007	down
Brassica_napus_newGene_10466	2.47804	2.04681	2.37124	0	0.009409	0	8.44666e-44	-9.09	down
BnaC04g00340D	26.3125	31.314	26.0873	0.144579	0	0	9.2787e-57	-9.08255	down
BnaAnng13490D	13.1142	15.3676	13.823	0	0	0.056255	1.39433e-52	-9.07238	down
BnaC03g23840D	9.15718	10.9882	12.3927	0.066985	0	0	4.13188e-24	-9.06727	down
BnaA10g27260D	37.5962	54.3851	53.7565	0	0.103929	0.140115	1.10502e-59	-9.06066	down
BnaC04g00600D	457.51	448.754	483.925	0.656361	0	2.00378	4.07336e-56	-8.98439	down
BnaA10g24610D	2.41796	3.80205	1.69656	0	0.010017	0	7.53409e-15	-8.96021	down
BnaC08g48020D	10.3617	7.99558	11.2135	0.519103	0	0.089914	5.2618e-56	-8.93995	down
BnaA10g26220D	16.2896	7.18112	7.65807	0.026184	0	0.020609	4.07068e-57	-8.9288	down
BnaC04g00190D	2.99189	3.08305	2.9679	0.016905	0	0	2.09536e-39	-8.91344	down
BnaCnng37690D	39.8975	40.7435	36.3558	0.143904	0	0	2.86734e-48	-8.91304	down
BnaA01g34550D	23.5987	29.3631	29.2139	0	0.127567	0	1.53216e-54	-8.91009	down
Brassica_napus_newGene_9506	6.17388	8.11913	7.04424	0.033768	0	0	4.92473e-39	-8.89108	down
BnaA10g27070D	77.5121	69.8523	81.9467	0.11189	0.200471	0.126064	6.03271e-60	-8.8477	down
BnaA10g26910D	13.3535	12.0893	13.7536	0	0.010284	0.059812	6.14231e-58	-8.8218	down
BnaA10g27250D	4.54072	3.15729	4.2715	0.026805	0	0	2.04275e-37	-8.77229	down
BnaA10g24890D	3.66206	3.46611	4.29294	0	0.01993	0	4.11356e-39	-8.76886	down
BnaA10g26870D	9.84745	12.9359	11.6347	0	0	0.051046	3.26149e-43	-8.75422	down
BnaA10g26270D	78.5289	66.765	71.3998	0.251411	0.049583	0.202977	2.35278e-60	-8.7439	down
BnaA10g26360D	3.76928	5.70098	4.64627	0.018557	0	0	2.52532e-29	-8.72682	down
BnaA10g26120D	3.66552	3.13514	3.72672	0.022991	0	0	1.77086e-29	-8.72679	down
BnaC04g02660D	17.4215	18.634	20.4231	0	0	0.125139	3.28233e-35	-8.72613	down
BnaCnng67460D	5.24704	5.2732	5.417	0.037079	0	0	3.78283e-29	-8.70375	down
BnaA03g55810D	4.63909	3.54421	3.33575	0	0	0.039585	2.15864e-24	-8.6815	down
BnaC04g02430D	20.0731	20.0067	22.556	0.106383	0	0.028565	1.82022e-59	-8.67068	down
BnaC02g42910D	17.3091	14.134	15.423	0.07575	0	0	1.10172e-35	-8.65897	down
BnaAnng14250D	7.81696	14.8787	16.4358	0.0716	0	0	8.2236e-21	-8.65418	down
BnaA10g30530D	4.81544	5.59905	5.71514	0.03935	0	0	2.15156e-35	-8.64167	down
Brassica_napus_newGene_380	29.2629	35.785	34.3485	0.062581	0.00837	0.1052	2.74695e-54	-8.63407	down
Brassica_napus_newGene_5270	7.07586	6.26358	6.43407	0.051135	0	0	3.42912e-21	-8.63224	down
BnaA03g17040D	34.0138	29.6496	22.5762	0	0.026345	0.110773	1.46091e-45	-8.632	down
BnaA09g26320D	6.32627	3.8737	3.09625	0.0253	0	0	5.38409e-14	-8.63152	down
BnaC08g15530D	8.57262	8.25951	8.36121	0.044955	0.016609	0	3.5572e-53	-8.62037	down
BnaC04g01940D	2.64592	3.04266	3.16338	0.015642	0	0	5.28208e-35	-8.61595	down
Brassica_napus_newGene_5105	4.18834	2.47765	2.43799	0	0.015798	0	2.49873e-19	-8.59577	down
BnaA01g00320D	6.84823	7.14406	6.96126	0.041832	0	0	2.18402e-34	-8.5751	down
BnaA10g25220D	6.42692	4.48129	4.14236	0.008651	0	0.017005	1.63156e-38	-8.55289	down
BnaA10g26620D	6.46523	6.78621	6.24475	0.025937	0.007066	0	2.80426e-39	-8.52102	down
BnaA10g25560D	7.68102	7.91146	7.45385	0.015163	0	0.031844	4.6155e-42	-8.51548	down
BnaA03g10530D	3.91939	2.9394	5.8122	0	0.008584	0	2.66467e-14	-8.46642	down
BnaA10g25550D	10.2345	10.0907	8.94055	0.038337	0.04178	0.008774	3.37383e-54	-8.46469	down
BnaC04g28080D	3.60417	6.60088	5.32497	0	0.027484	0	3.76958e-27	-8.45222	down
BnaAnng03220D	4.03634	4.55162	4.04202	0	0	0.023445	6.2573e-44	-8.44965	down
BnaCnng25120D	3.094	3.45881	2.78328	0.029464	0	0	2.12102e-26	-8.44869	down
BnaA03g35870D	4.38971	4.10764	4.31564	0	0	0.023125	9.41311e-39	-8.44399	down
BnaUnng04050D	4.42471	4.42128	4.87727	0	0.007787	0.023445	4.8031e-37	-8.42004	down
BnaCnng50700D	9.93923	10.8814	8.27636	0	0.000302	0	2.20314e-20	-8.37491	down
BnaC04g04010D	2.33682	2.15933	2.21795	0	0.002645	0	2.18079e-20	-8.36789	down
BnaA10g25690D	14.7702	15.8355	16.534	0.004149	0.02361	0.064561	1.56894e-44	-8.35569	down
BnaA01g00570D	3.94946	3.8049	3.90109	0	0.032338	0	6.52866e-33	-8.3556	down
BnaCnng44070D	12.6751	12.4361	1.57598	0.024977	0.031444	0.015718	2.34356e-05	-8.33038	down
BnaA06g05050D	3.03373	2.76351	2.36984	0	0.026258	0	6.90859e-26	-8.27402	down
BnaC09g24810D	12.1711	12.1815	12.8302	0	0.450964	0	8.44923e-37	-8.2565	down
BnaA10g25270D	4.50744	5.42949	4.39127	0.011582	0.013041	0.005491	8.99353e-41	-8.25237	down
BnaCnng50690D	9.12454	8.37957	8.1804	0	0.073332	0	2.44173e-31	-8.2456	down
BnaAnng24540D	15.7243	10.7788	15.8238	0.04596	0.0316	0.00618	1.64836e-35	-8.23412	down
BnaA10g26250D	13.1331	12.9647	10.1689	0.059522	0	0.035508	5.4512e-48	-8.20685	down
BnaC04g00790D	13.8085	14.8221	12.7852	0.023973	0.082799	0.012283	3.23642e-45	-8.1816	down
BnaA09g00210D	56.4929	56.2518	49.7229	0.145696	0.1639	0.173055	4.47765e-43	-8.14523	down
BnaA01g22130D	31.5724	37.2493	30.5522	0.115801	0.160837	0	2.39613e-47	-8.14243	down
BnaC04g52140D	6.17514	9.36836	7.93809	0.093733	0	0	1.67574e-23	-8.12806	down
BnaA10g26080D	0.929057	1.16861	0.831435	0	0.00703	0	3.17054e-19	-8.1252	down
BnaC04g34240D	25.9975	27.5204	21.1662	0	0.13227	0.099881	2.50219e-40	-8.11423	down
BnaC04g01200D	43.5491	38.822	42.9394	0.361941	0	0	3.2803e-28	-8.11295	down
Brassica_napus_newGene_9305	12.4123	10.5217	12.9612	0.023451	0.080412	0	6.34374e-41	-8.10081	down
BnaC02g22730D	2.0519	2.44907	2.36708	0	0.011013	0.005302	2.74156e-25	-8.08037	down
BnaA10g27200D	5.60974	4.5132	5.00971	0.03433	0	0	1.28817e-45	-8.07155	down
BnaA10g26610D	0.946223	2.02898	1.09111	0.006066	0	0	2.17948e-18	-8.03112	down
BnaCnng24430D	8.95683	8.76522	7.00805	0	0	0.067255	7.93758e-38	-8.03022	down
BnaA10g26650D	7.5188	8.6416	6.82392	0.040085	0	0.047424	1.72145e-34	-8.00148	down
BnaA10g25920D	0.826328	1.34258	1.09098	0.011945	0	0	2.57875e-18	-8.00011	down
BnaC06g40700D	9.20108	13.7815	8.7569	0	0	0.091609	3.42262e-37	-7.99469	down
BnaC02g43680D	1.5948	2.02075	2.40518	0.022183	0	0	7.49129e-27	-7.98754	down
BnaA10g24810D	12.5151	11.3374	11.2589	0.071097	0	0.052505	2.71449e-40	-7.98654	down
Brassica_napus_newGene_2455	5.77051	9.67107	9.68841	0	0	0.078757	5.38076e-26	-7.98385	down
BnaA06g19120D	8.1842	11.0382	9.75703	0	0.127027	0	4.01827e-23	-7.96031	down
Brassica_napus_newGene_4905	4.45476	4.13201	4.62737	0	0.051761	0	7.26954e-39	-7.92252	down
BnaC02g00620D	7.35727	7.37953	7.45696	0.095082	0	0	4.16135e-18	-7.91718	down
BnaC02g28200D	3.16261	5.82501	5.33022	0	0.033422	0	8.98134e-23	-7.9171	down
BnaCnng36050D	12.3219	11.0108	13.1574	0.065059	0	0.104511	1.3511e-45	-7.91088	down
Brassica_napus_newGene_1560	1.94155	1.94812	1.8976	0.017043	0	0	6.04933e-18	-7.87506	down
BnaA06g37870D	25.841	3.66119	17.2247	0	0	0.175866	6.19616e-05	-7.84148	down
BnaA01g00710D	4.75973	3.82705	2.33065	0	0	0.023203	9.76509e-14	-7.82991	down
BnaC02g42720D	24.0616	37.1889	28.8599	0	0.168269	0.114408	3.23651e-51	-7.80451	down
BnaA04g10040D	3.63421	4.96443	4.45302	0.032885	0	0	5.37284e-25	-7.80393	down
BnaC04g52050D	22.7195	21.4925	10.675	0.054849	0.147988	0.318488	1.38629e-13	-7.795	down
BnaA10g26020D	1.25744	1.52924	1.41936	0.009765	0	0	1.08891e-17	-7.79156	down
BnaC08g32430D	1.79432	2.55493	1.38872	0.012173	0	0.012808	3.23223e-22	-7.7911	down
BnaC02g42860D	13.1814	16.2352	14.2655	0	0.194363	0	4.12338e-43	-7.77964	down
BnaC04g01060D	4.07011	2.7044	3.17975	0	0.034297	0	1.00135e-25	-7.75457	down
BnaA01g05190D	16.9397	19.2209	17.9454	0	0.059769	0.161229	1.15874e-27	-7.74137	down
BnaC04g52000D	25.5487	19.4986	20.3661	0.155792	0.12378	0.039893	1.60043e-53	-7.71587	down
BnaA06g11400D	3.38568	4.39496	2.29815	0	0	0.040828	5.04051e-22	-7.70598	down
Brassica_napus_newGene_12257	8.54989	7.53499	7.46236	0.071884	0.034197	0	6.73126e-37	-7.69682	down
BnaA10g26450D	15.6287	16.2765	21.5893	0.009572	0.090636	0.118109	1.61254e-53	-7.69671	down
BnaC02g42340D	3.3971	3.89044	4.06422	0	0.056043	0	3.61353e-21	-7.68111	down
BnaA10g25700D	3.27354	3.17533	3.11939	0.007705	0.016333	0.015534	2.41255e-36	-7.67598	down
BnaA10g25320D	5.21627	3.67205	4.79032	0.023311	0.033797	0	1.65209e-37	-7.65916	down
BnaA10g28560D	1.57906	1.87143	1.24752	0.012235	0	0	4.29458e-20	-7.63073	down
BnaA10g25730D	18.5354	16.9985	16.5122	0.047923	0.075727	0.106515	8.25232e-44	-7.6186	down
BnaC04g00810D	5.98515	10.353	8.13199	0	0.117971	0	1.47788e-27	-7.60442	down
BnaA10g25520D	39.1793	44.3751	43.2049	0.231049	0.184978	0.246363	1.69679e-44	-7.59355	down
BnaA10g24590D	1.93382	1.42	0.770966	0	0	0.018135	3.74432e-08	-7.58943	down
BnaA10g17390D	7.06664	9.96717	8.4762	0	0.015658	0.005076	1.53819e-21	-7.58514	down
Brassica_napus_newGene_7145	1.15472	1.84338	1.30177	0	0.017058	0	2.13158e-17	-7.56623	down
BnaA10g25710D	1.66138	1.41158	1.69707	0.099631	0	0	1.62366e-18	-7.54336	down
Brassica_napus_newGene_10190	3.01918	2.49933	3.30743	0	0.048512	0	2.205e-20	-7.53665	down
BnaA10g26590D	1.38972	2.17246	2.23387	0	0.025019	0	4.98118e-20	-7.48807	down
BnaCnng77840D	11.4384	6.95739	10.4099	0	0.20392	0	1.15991e-26	-7.46169	down
BnaUnng00360D	2.84438	4.80512	4.10075	0.043143	0	0	5.41044e-22	-7.46085	down
BnaC04g02730D	5.85601	7.01192	6.94019	0	0.099632	0	1.74854e-28	-7.40968	down
BnaC04g02860D	2.90094	2.92674	3.09157	0	0.037738	0	1.5906e-22	-7.40067	down
BnaAnng02700D	68.123	73.3149	78.1171	0.386163	0.441267	0.264188	8.21125e-49	-7.38904	down
BnaC02g42940D	1.93615	2.92527	3.38829	0.015755	0	0	5.71449e-19	-7.38665	down
Brassica_napus_newGene_5180	4.84878	7.54652	5.99067	0	0.063153	0	2.3794e-19	-7.36919	down
Brassica_napus_newGene_4877	2.20291	2.32293	2.32427	0	0.042326	0	6.6294e-17	-7.36448	down
Brassica_napus_newGene_11796	84.1645	86.2868	81.225	0.542682	0.692893	0.407484	1.30432e-48	-7.33796	down
BnaA05g33410D	12.2785	17.1352	12.9638	0.02916	0.122349	0.076329	2.97392e-44	-7.33561	down
Brassica_napus_newGene_488	9.55665	10.1223	10.7595	0	0	0.139471	4.7161e-28	-7.33117	down
BnaA10g25820D	2.51662	2.50085	2.5564	0	0.008882	0.01855	1.5156e-29	-7.29941	down
BnaAnng25950D	3.25464	4.51006	3.61798	0.009023	0.0095	0.03094	1.83914e-32	-7.28828	down
BnaCnng44110D	3.54545	2.66274	2.94123	0	0	0.048273	9.31084e-39	-7.28745	down
BnaA10g08850D	24.6309	25.2393	26.6648	0.151432	0.037127	0.257723	6.71439e-45	-7.27651	down
BnaA10g26860D	2.14595	2.89073	2.39004	0	0.032772	0	2.43671e-21	-7.25256	down
BnaA04g11170D	3.15139	3.15394	2.74384	0.079234	0.458868	0.07008	3.91423e-38	-7.24052	down
BnaC08g19810D	1.68862	1.73656	1.6579	0.028816	0	0	1.26591e-22	-7.20997	down
BnaCnng19490D	14.2718	9.76557	2.98337	0.167207	0	0	3.14941e-05	-7.20784	down
BnaA10g27540D	2.48742	2.44806	2.39354	0	0.038509	0	6.8072e-21	-7.1816	down
BnaA04g19280D	14.4168	15.3755	15.2859	0.066236	0.092898	0.123057	1.12358e-38	-7.16472	down
BnaA09g11340D	29.1501	27.938	27.9599	0.126345	0.088933	0	5.0312e-31	-7.15842	down
Brassica_napus_newGene_15954	4.29641	6.75908	5.63367	0.089704	0	0	1.15752e-31	-7.09426	down
BnaA10g26960D	11.7064	14.1466	13.0351	0.18127	0	0.30749	6.61314e-44	-7.08773	down
BnaCnng29080D	115.944	101.416	116.315	0.906528	0.628428	1.03397	9.08624e-45	-7.0641	down
BnaCnng00080D	3.08057	4.39325	4.76853	0	0	0.055896	3.38918e-22	-7.06006	down
BnaC02g37000D	1.206	1.28709	2.08706	0	0.015339	0	1.46651e-10	-7.05251	down
BnaAnng31130D	2.82191	3.56604	3.13886	0.011979	0	0.040279	4.22648e-24	-7.05164	down
BnaA10g25650D	2.04174	2.32171	2.30135	0.015756	0	0.020949	4.74122e-26	-7.05026	down
BnaAnng12730D	14.5545	16.0072	12.4484	0	0.169657	0.0917	4.95347e-30	-7.04556	down
BnaC04g52130D	5.24039	3.32959	3.94853	0.016615	0.013036	0.051361	8.26202e-28	-7.03163	down
Brassica_napus_newGene_3159	2.18624	2.06698	2.55265	0	0.036436	0	5.96705e-20	-7.02552	down
BnaC04g00010D	3.28121	4.04645	3.68659	0.04961	0.034387	0	1.77855e-29	-7.02011	down
BnaA05g15950D	2.31701	1.51096	1.75323	0.030074	0	0	4.52814e-23	-7.01167	down
BnaA10g26060D	196.838	154.164	178.937	3.26169	1.62808	0.747117	1.53629e-35	-7.00042	down
BnaA01g34630D	5.32888	6.3712	6.32916	0.147224	0	0	2.65884e-28	-6.97895	down
BnaC04g51840D	5.01628	3.55911	4.17341	0.048496	0	0.029836	7.7097e-20	-6.96761	down
BnaCnng29120D	0.994275	1.71955	1.39552	0	0.02596	0	1.4136e-17	-6.95843	down
BnaA10g25180D	23.4018	23.7257	23.8032	0	0.180017	0.373005	1.76252e-49	-6.95591	down
BnaA03g28020D	3.20479	1.49031	3.12328	0	0.08315	0.10073	1.48724e-12	-6.92226	down
BnaA10g25720D	2.69987	2.34865	2.83845	0	0.025965	0.028054	1.31413e-29	-6.92036	down
BnaC09g18950D	1.19196	1.60667	1.19825	0.027627	0.010496	0	2.86952e-24	-6.90628	down
BnaA03g56210D	10.0339	7.19669	9.12958	0	0	0.099175	1.329e-16	-6.88934	down
BnaA10g27060D	71.2436	47.2898	39.9718	1.38222	1.47438	0.438236	4.78232e-29	-6.87349	down
BnaA01g34670D	6.9011	13.2209	10.2982	0.151483	0.05366	0	2.42014e-27	-6.87235	down
BnaC08g19800D	2.59616	2.49959	3.87601	0.083662	0	0	1.32494e-21	-6.87018	down
BnaAnng17700D	8.82118	4.62303	3.28666	0.04299	0	0.04908	1.73764e-05	-6.84451	down
BnaA09g43980D	7.75117	11.9323	9.15445	0	0.099168	0.149239	3.50806e-35	-6.84055	down
BnaA02g09270D	3.52656	4.44711	4.50349	0.016266	0	0.068725	7.84732e-33	-6.8334	down
BnaAnng12480D	6.46326	6.58007	7.69559	0	0.238501	0	5.52762e-28	-6.83267	down
BnaA09g43840D	2.80697	3.48812	3.48131	0	0	0.050393	1.28326e-20	-6.83071	down
BnaC08g12460D	5.45482	7.58549	7.60566	0.08395	0	0.062676	7.96358e-31	-6.82814	down
BnaCnng23020D	3.7301	12.4636	7.74499	0.132409	0.491886	0	7.1181e-08	-6.80634	down
BnaA10g25360D	1.28244	1.03996	0.888117	0.010819	0.012632	0.005592	2.10996e-22	-6.80177	down
BnaC02g09160D	8.55516	6.75282	8.65851	0.065739	0.035818	0.074678	7.63373e-36	-6.79494	down
BnaA06g37880D	28.0349	42.9285	37.506	0.232389	0.454972	0.232485	5.54562e-46	-6.79268	down
BnaA10g26570D	3.8304	3.16606	3.75566	0.065283	0.013941	0.014259	7.01598e-27	-6.78938	down
BnaA10g25050D	30.882	35.6356	29.655	0.037449	0.588988	0.268991	3.29181e-39	-6.7881	down
BnaA02g04030D	1.59544	1.22133	2.26639	0.052292	0	0	1.11792e-14	-6.78715	down
BnaA10g27050D	3.17107	4.32361	3.06722	0.0341	0.085929	0	5.43086e-25	-6.77905	down
BnaA02g04100D	2.69428	4.55914	4.29303	0.0236	0	0.052086	2.84765e-29	-6.77281	down
BnaA10g26880D	15.6028	14.5695	13.6695	0.135707	0.20856	0.088497	2.16144e-40	-6.75479	down
BnaA10g26930D	15.6426	17.4258	18.7946	0	0.018951	0.418188	1.73016e-48	-6.75264	down
BnaC06g40660D	24.4287	25.5609	24.8924	0.287784	0.193718	0.19361	1.02752e-46	-6.75137	down
Brassica_napus_newGene_4257	1.02265	1.52162	2.05889	0	0	0.022894	2.89283e-18	-6.73944	down
BnaC04g00200D	13.2105	12.8947	11.4775	0	0.265538	0.044388	2.52532e-29	-6.73322	down
BnaA10g25760D	3.21294	4.02208	3.98622	0.067872	0.040628	0	1.08739e-25	-6.72736	down
BnaC07g13090D	4.36854	3.48707	2.96164	0.544548	0	0	5.10981e-22	-6.71112	down
BnaC04g38060D	5.38565	4.51797	3.06192	0	0	0.069608	9.41977e-19	-6.70922	down
BnaCnng02910D	7.78566	9.01188	6.83829	0	0.172535	0	3.78929e-18	-6.70371	down
BnaC08g35170D	1.2245	1.37145	1.95648	0	0.0414	0	8.88974e-17	-6.6772	down
Brassica_napus_newGene_14495	1.87885	3.71654	6.1322	0	0.115279	0	1.94881e-06	-6.67089	down
BnaA10g25940D	7.98517	8.70244	3.61273	0.05799	0.006492	0.024225	2.73868e-35	-6.63967	down
BnaC05g39910D	1.78745	2.00998	1.9201	0	0.039094	0	7.47455e-18	-6.62219	down
BnaA09g19940D	1.87293	2.08756	1.46153	0	0.041581	0	9.56604e-18	-6.61803	down
BnaA01g05380D	21.2236	21.1978	20.7439	0.404839	0.255732	0.02468	6.6281e-41	-6.61281	down
BnaA06g13120D	4.45263	5.22829	5.82193	0.038186	0.015069	0.069291	2.09637e-26	-6.58924	down
BnaA08g26110D	2.0243	2.47794	2.66129	0.023519	0.025629	0	1.58427e-21	-6.58793	down
BnaUnng01130D	2.4795	2.3853	2.90096	0	0.016922	0.01767	5.05057e-20	-6.58161	down
BnaA10g05840D	0.882826	1.57752	1.52555	0.015193	0.019228	0	4.46957e-21	-6.56796	down
BnaC08g35630D	1.92556	1.52915	1.65655	0	0.04297	0	1.29339e-17	-6.56175	down
Brassica_napus_newGene_37	1.78241	2.7491	2.0753	0	0	0.034184	4.07095e-17	-6.53086	down
BnaA07g15370D	1.60392	1.7069	2.31262	0.036127	0	0	4.46676e-18	-6.51564	down
BnaA01g00130D	1.66993	3.86852	2.53301	0.06646	0	0	6.53476e-11	-6.51494	down
BnaA09g14680D	34.7069	28.709	30.8061	0.024765	0.078028	0.867304	1.2441e-43	-6.50719	down
BnaA04g01570D	10.4808	19.9398	6.51355	0.273751	0.163136	0	1.14214e-06	-6.45715	down
BnaC09g03520D	3.73886	3.21486	3.5118	0.025473	0	0.044803	1.37877e-23	-6.45479	down
BnaA04g24170D	2.00925	4.04638	2.27561	0.044996	0	0.034673	1.7918e-13	-6.45258	down
BnaA10g30540D	19.1264	20.8135	21.1975	0.295253	0.171022	0.109317	1.1901e-20	-6.42282	down
BnaC03g08930D	1.64544	1.20045	2.23747	0	0.063995	0	2.26022e-13	-6.41529	down
BnaAnng33740D	2.54049	2.44443	1.59483	0.030762	0.036072	0	6.3036e-19	-6.41303	down
BnaC04g03240D	6.55531	4.65924	4.48272	0.068503	0	0	1.89559e-17	-6.40081	down
BnaA06g03380D	2.22511	2.31621	1.86896	0	0	0.055204	2.39438e-21	-6.39471	down
BnaC03g68730D	1.17088	1.17867	0.693899	0.030723	0	0	2.47588e-16	-6.38823	down
BnaA10g12560D	1.24179	1.92218	1.40284	0	0.053002	0	8.68139e-16	-6.38083	down
BnaCnng55930D	2.65167	2.63008	2.93307	0	0.121152	0	9.32923e-17	-6.35471	down
BnaC08g04090D	1.7218	1.51662	1.58511	0.058238	0	0	4.18424e-18	-6.32908	down
BnaC04g01190D	0.916359	0.855439	1.07882	0	0	0.025286	6.03679e-18	-6.32774	down
BnaA06g22020D	0.997494	1.48407	0.826937	0	0	0.038701	2.66433e-16	-6.29269	down
BnaC09g18170D	1.18337	1.04364	0.89348	0	0.012185	0.007402	5.35554e-16	-6.27854	down
BnaC04g03460D	7.12478	6.60663	6.00209	0.037655	0.04924	0.154154	1.45812e-34	-6.27264	down
BnaA03g02910D	3.94987	6.08552	4.90214	0.112557	0.038522	0.028366	7.77342e-30	-6.26063	down
BnaA04g19840D	3.06292	6.42325	5.8589	0.16848	0	0	2.87942e-13	-6.25671	down
BnaA03g18530D	1.69965	1.91191	1.57349	0.036928	0.02012	0	6.81398e-21	-6.24809	down
BnaC04g07460D	1.07502	0.396195	0.800002	0.018521	0	0	6.58868e-11	-6.23053	down
BnaA10g05760D	3.523	3.60766	4.50671	0.187553	0	0	1.4136e-17	-6.22762	down
BnaC04g00940D	5.10286	7.38363	7.36243	0.23877	0	0	6.37388e-28	-6.22534	down
BnaA08g28630D	1.78456	2.22854	2.10927	0.058514	0	0	7.14788e-16	-6.22466	down
BnaCnng06500D	1.52857	1.5901	2.22062	0	0.03448	0	2.63331e-16	-6.21526	down
BnaC04g53090D	15.4893	14.8157	12.9592	0	0	0.519331	1.29811e-29	-6.21462	down
BnaA10g24860D	3.36482	5.31229	3.66714	0.055512	0.03427	0.064694	1.08457e-23	-6.16821	down
BnaC02g42650D	17.3333	22.2153	15.4813	0.196501	0.73024	0	9.85403e-28	-6.13663	down
BnaA09g02410D	27.5341	25.5409	21.9708	0.277189	0.3942	0.35032	3.42263e-29	-6.13098	down
Brassica_napus_newGene_12039	1.82612	0.980511	0.812881	0.035487	0	0.006565	1.90506e-06	-6.13095	down
BnaCnng62740D	6.66376	7.57806	6.96471	0.498453	0.647455	0.226872	2.42756e-28	-6.11714	down
BnaC06g40330D	6.82907	5.99282	6.89445	0.30469	0	0	9.34718e-25	-6.11339	down
Brassica_napus_newGene_8617	1.35402	2.20014	1.35764	0.059226	0	0	1.55396e-17	-6.09604	down
BnaA03g24870D	0.927966	1.59267	1.06116	0	0.042327	0	1.47018e-16	-6.09131	down
BnaC08g45660D	24.6888	18.0022	17.7764	0.582598	0.117036	0.228606	1.23366e-28	-6.08974	down
Brassica_napus_newGene_7909	2.58164	3.43374	2.35786	0	0.0408	0.042746	4.68082e-19	-6.05782	down
BnaAnng34020D	10.1503	7.38772	7.08177	0.086263	0.116216	0.102721	1.10864e-16	-6.05423	down
BnaA01g05270D	1.07928	0.769872	0.988599	0.044011	0	0	1.91361e-15	-6.05355	down
BnaA10g26380D	4.14645	6.67267	4.84206	0.019598	0.045895	0.142929	1.39406e-35	-6.01927	down
Brassica_napus_newGene_3141	4.17673	5.4621	4.60502	0.201841	0	0	1.70771e-23	-6.01758	down
Brassica_napus_newGene_2657	2.26747	2.6715	2.37569	0	0.01765	0.038979	3.10284e-16	-6.01659	down
BnaA09g47980D	6.33188	5.63	6.81853	0.230571	0.073938	0	2.58765e-30	-5.99784	down
BnaA01g00030D	4.80123	6.07535	6.32953	0.467374	0.136623	0.079163	5.02662e-32	-5.99599	down
Brassica_napus_newGene_1820	1.70121	1.7924	1.41838	0	0.071463	0	3.83622e-16	-5.99338	down
BnaA08g14480D	4.59338	8.29304	6.45481	0.27192	0.187072	0.203541	2.16566e-22	-5.99	down
BnaC05g25090D	1.19939	1.01889	1.78515	0.054592	0	0	1.01143e-10	-5.95086	down
BnaC04g34600D	16.4257	16.7884	17.8269	0.677461	0.061967	0.062118	7.07628e-25	-5.94841	down
BnaC02g43880D	0.960097	0.50158	0.859225	0.029816	0	0	3.71606e-15	-5.94632	down
BnaA07g25310D	2.91728	2.85892	2.45681	0.085032	0	0.019325	1.97778e-15	-5.93092	down
BnaC03g38190D	7.69745	10.4656	8.26915	0.10466	0.196201	0.119613	2.60489e-19	-5.92706	down
BnaAnng17970D	7.17628	4.24731	4.65677	0.12252	0.031612	0.096761	1.16304e-14	-5.92607	down
Brassica_napus_newGene_1013	1.57508	1.91389	1.63112	0	0.031492	0.041702	1.94488e-16	-5.90612	down
BnaC02g25620D	10.5508	10.3085	8.53287	0	0.086109	0.251765	1.91382e-18	-5.90466	down
BnaC06g40570D	18.6387	10.5385	8.68774	0.076712	0.227804	0.314784	3.98816e-09	-5.89971	down
BnaA06g09750D	4.34481	5.9297	4.94629	0.304428	0.245535	0.090282	3.86831e-24	-5.89413	down
BnaC03g30640D	4.2892	3.65137	2.63877	0.183845	0	0	1.63218e-18	-5.88448	down
BnaCnng33780D	1.69868	1.51596	1.47948	0	0.030767	0.026344	1.50571e-15	-5.87969	down
Brassica_napus_newGene_4907	13.9729	14.3406	15.7858	0.261145	0.548437	0.016802	2.54391e-36	-5.87047	down
BnaCnng30540D	0.840142	1.08653	1.1466	0	0	0.040928	8.08985e-18	-5.85827	down
BnaC04g03700D	2.32455	2.53848	3.30646	0.026649	0.100425	0	1.0156e-19	-5.85118	down
BnaC05g04560D	4.59137	4.23965	2.09744	0	0.193185	0	1.58703e-11	-5.83993	down
BnaA05g07490D	7.4092	6.90967	7.87527	0.134356	0.108451	0.075154	6.28434e-17	-5.83931	down
BnaA05g19410D	3.60694	4.24934	3.82449	0.03803	0.090463	0.033808	6.106e-18	-5.83601	down
BnaC04g52430D	2.28481	2.68067	2.08813	0	0.089583	0	4.3088e-16	-5.82087	down
BnaAnng36200D	3.53056	3.7598	2.486	0.189345	0	0	1.09822e-16	-5.81314	down
BnaA01g05370D	2.00259	2.55823	2.44351	0.035804	0.096571	0	3.15936e-17	-5.81261	down
Brassica_napus_newGene_16196	1.81759	1.64612	1.40998	0	0.068094	0	1.71867e-15	-5.80987	down
BnaA01g09280D	2.31754	1.624	1.28745	0.027698	0.034594	0.001536	7.62945e-16	-5.80357	down
BnaC06g11070D	1.19335	1.20985	0.870928	0.044736	0	0	1.19649e-14	-5.79723	down
Brassica_napus_newGene_2964	1.35917	1.42591	1.35109	0	0.001878	0.030175	2.63646e-16	-5.79424	down
BnaC09g30500D	1.26647	0.804856	1.16188	0	0.27161	0	1.79732e-15	-5.76887	down
BnaC04g51720D	6.27117	7.98003	7.95147	0.054919	0.112482	0.302204	8.49635e-33	-5.76714	down
BnaC05g27800D	1.91063	2.6905	2.42645	0.014076	0.078448	0.016017	1.25065e-24	-5.76428	down
BnaC04g52510D	2.08133	1.50495	2.1467	0.02368	0.034406	0.026945	4.32675e-19	-5.75215	down
BnaC05g48110D	0.951091	0.704043	0.779309	0	0.034987	0	6.57784e-15	-5.74541	down
BnaA01g05550D	2.44404	2.02344	3.22652	0.04481	0.068286	0	1.10849e-15	-5.73028	down
BnaA03g27500D	62.4165	66.1906	63.4173	0.727294	1.45147	0.604123	7.45947e-37	-5.7217	down
BnaC04g52100D	6.81737	15.1511	7.26114	0	0.432294	0.070679	3.66019e-08	-5.68462	down
BnaA01g10520D	24.9039	24.1405	20.4876	0.460639	0.407968	0.352218	2.78294e-22	-5.68027	down
BnaA01g05170D	7.25522	4.46574	5.63009	0.05879	0	0.241311	3.02862e-19	-5.67167	down
BnaA05g31220D	17.8554	14.9404	13.3479	0.37665	0.236473	0.294604	2.14205e-32	-5.67127	down
Brassica_napus_newGene_10236	10.246	8.44169	9.15489	0.124205	0.408269	0.048317	1.80978e-28	-5.65735	down
BnaC08g14130D	2.18885	2.01325	2.17795	0.056845	0.082355	0	1.75514e-20	-5.65288	down
BnaA01g00610D	80.4776	95.1302	95.314	3.95523	1.60957	0	2.87867e-36	-5.63991	down
BnaA09g21440D	24.4318	30.3886	21.9662	0.738192	1.11256	0.211225	2.27658e-26	-5.61951	down
BnaCnng53590D	3.50018	3.29185	3.55749	0.03903	0.044273	0.099558	4.80604e-31	-5.61284	down
BnaA08g15730D	0.380899	0.811791	0.544084	0.027708	0.005501	0	2.1378e-11	-5.60905	down
BnaA08g17920D	1.88829	1.59546	2.43785	0.103471	0	0	1.36052e-14	-5.60208	down
BnaA10g26640D	34.4648	49.334	40.5933	1.57012	1.03387	1.90737	5.09623e-37	-5.59805	down
BnaA02g36840D	56.5339	71.4819	54.8209	2.54159	2.90498	4.47043	2.55015e-36	-5.57829	down
BnaC02g38090D	5.03967	5.671	5.42788	0.103934	0.589908	0.061805	2.27658e-26	-5.57194	down
Brassica_napus_newGene_13554	1.63236	2.302	1.62095	0	0	0.065945	5.42966e-15	-5.54892	down
BnaCnng33810D	0.974378	0.680625	1.0561	0	0.006408	0.03534	2.21601e-15	-5.51997	down
BnaCnng25540D	11.0601	10.9217	9.69956	0.071268	0.31461	0.174945	6.68098e-30	-5.50205	down
Brassica_napus_newGene_3049	1.66925	1.15011	1.77708	0	0	0.07961	4.38719e-15	-5.49198	down
BnaC09g22790D	2.95831	0.828933	1.92382	0	0	0.234667	3.23317e-06	-5.49117	down
BnaC04g52270D	9.27639	11.1372	10.6064	0.221199	0.328571	0	4.19062e-26	-5.47822	down
BnaA05g22230D	1.25951	1.29282	1.23269	0	0.025805	0.02774	5.94453e-15	-5.47391	down
BnaCnng00150D	0.521275	0.364356	0.693514	0.023882	0	0	3.91974e-14	-5.46322	down
BnaA10g27560D	2.24395	3.23585	2.18856	0	0.121205	0	1.34167e-18	-5.46278	down
BnaA09g21200D	1.43898	1.44457	1.65562	0.45421	0.128309	0.045114	8.60476e-21	-5.45311	down
Brassica_napus_newGene_2164	6.27955	3.77114	5.59807	0	0.139491	0.223397	1.89867e-17	-5.44023	down
BnaAnng39780D	16.4232	18.3924	16.5353	0.16872	0.633036	0.348404	6.529e-31	-5.43176	down
BnaC04g01050D	6.09105	5.92657	7.06384	0.189112	0.148283	0.117708	3.02165e-34	-5.42651	down
BnaC08g04130D	1.83877	3.39291	2.4646	0.079058	0.131577	0	2.21066e-15	-5.42133	down
BnaC02g37010D	0.82906	1.08838	1.21741	0.017904	0.019576	0.018806	5.35299e-16	-5.41524	down
BnaC03g21260D	1.36162	1.75165	1.4518	0	0.119356	0	1.59968e-14	-5.41248	down
BnaC07g40250D	4.04809	4.84165	5.2906	0.169042	0.082817	0.007687	1.53689e-20	-5.40834	down
BnaA01g32940D	33.7877	22.2571	25.3503	1.30075	0.617105	0.189023	1.13254e-23	-5.40582	down
BnaC04g03290D	1.72191	1.17156	1.86231	0.062086	0	0.036827	1.03356e-15	-5.39108	down
BnaCnng49660D	7.45177	6.00274	5.41905	0.274502	0.373908	0	1.11588e-16	-5.38584	down
BnaA08g19150D	2.53034	3.89985	4.03802	0	0.110423	0.09909	1.3871e-14	-5.36702	down
BnaCnng24590D	0.769278	0.979851	1.08048	0	0.066866	0	1.06697e-14	-5.3513	down
BnaC06g40380D	0.887998	0.759176	0.755551	0.014523	0	0.016526	2.04014e-14	-5.34907	down
BnaC06g27730D	1.28272	1.70553	1.27396	0.090211	0	0.006187	1.00642e-14	-5.34142	down
BnaA10g26390D	2.71236	3.10841	2.60954	0.056796	0.083306	0.037388	5.41201e-16	-5.34047	down
BnaA01g05780D	5.23235	9.256	7.51827	0.145216	0.064385	0.263448	6.98824e-16	-5.32704	down
BnaA01g05410D	20.3821	14.4718	17.8885	0.484262	0.261429	0.328278	1.20913e-29	-5.32608	down
BnaA04g02770D	1.12935	1.89328	1.62822	0	0.106091	0	3.45263e-14	-5.31426	down
BnaCnng00200D	5.97668	8.53651	6.68322	0.767895	0.260084	0.056772	1.54416e-30	-5.3108	down
BnaUnng02050D	3.34999	2.94696	3.86719	0	0.101422	0.110702	8.67533e-15	-5.27	down
BnaAnng40850D	241.733	192.031	217.157	5.47858	4.68698	7.8828	1.30333e-28	-5.22915	down
Brassica_napus_newGene_11474	4.03881	5.34371	4.56862	0.062317	0.099866	0.186897	7.65075e-25	-5.22371	down
BnaCnng43250D	4.34815	6.82801	5.16218	0.103354	0.137188	0.091397	1.86203e-25	-5.2153	down
Brassica_napus_newGene_9825	2.42301	1.03559	1.09603	0.03696	0.045561	0.032858	3.33221e-05	-5.21186	down
BnaA09g52050D	33.1166	35.4178	33.6856	0	0	2.58574	7.83313e-34	-5.20403	down
BnaA02g32350D	12.0271	11.8038	5.88065	0.230284	0.37372	0.203122	4.80672e-12	-5.20315	down
BnaA02g03950D	13.9433	13.1656	15.4132	0.503275	0	0.535628	1.45001e-14	-5.20113	down
BnaC02g48850D	21.3813	30.285	25.0098	0.45483	0.591351	1.04966	3.62886e-33	-5.19056	down
BnaA07g30500D	4.43485	2.74217	2.47123	0	0.215142	0	2.90966e-10	-5.17323	down
BnaA10g26780D	13.4974	13.9591	12.5257	0.430349	0.586836	0.15196	3.85067e-25	-5.16095	down
BnaA03g16430D	4.45553	6.3614	3.41498	0.078386	0.279002	0.02241	4.07624e-17	-5.15351	down
BnaA09g48320D	56.9344	88.9307	63.0842	2.33874	2.55932	1.33054	1.89508e-32	-5.14803	down
BnaA06g36680D	1.04436	1.02592	1.20636	0.063251	0.007318	0.026792	5.75731e-16	-5.14542	down
BnaA09g48300D	5.49548	5.53806	6.83204	0.216839	0.034417	0.098793	2.29196e-20	-5.13973	down
BnaC01g31920D	4.71793	5.63019	4.03162	0.31692	0	0.071794	6.77728e-15	-5.13628	down
Brassica_napus_newGene_8741	4.63101	5.6968	4.39174	0.065384	0.070299	0.222949	8.21812e-17	-5.1335	down
BnaA04g20200D	7.26834	6.97695	6.98765	0.219276	0.085465	0.079167	4.77516e-23	-5.11341	down
BnaC02g34040D	2.1969	2.30174	2.67695	0.1237	0.033854	0.051848	9.21622e-22	-5.10609	down
BnaC02g43350D	302.128	285.785	283.677	6.92425	9.79985	9.88268	2.23063e-23	-5.10509	down
BnaC04g01680D	4.92914	4.93471	2.89236	0.024244	0.343235	0	8.27925e-14	-5.08351	down
BnaC05g13840D	13.0587	14.1267	17.2966	0.378009	0.512892	0.420729	1.40915e-22	-5.0758	down
BnaC04g03580D	1.47636	2.72151	2.12406	0	0	0.163332	6.63e-16	-5.06746	down
BnaA04g23860D	37.6304	46.9093	42.4066	1.45486	0.701469	1.81205	3.66767e-32	-5.05941	down
Brassica_napus_newGene_5897	37.9686	39.5897	37.5154	1.72095	2.05444	0	2.11514e-27	-5.05784	down
BnaA07g13250D	1.20124	1.21106	1.15064	0	0.092088	0	1.78705e-13	-5.05483	down
BnaC04g00640D	11.4824	17.4725	12.1343	0.373459	0.3594	0.383544	4.19264e-29	-5.05474	down
BnaA04g11230D	0.664688	0.498757	0.447254	0.029175	0.018571	0	2.65164e-13	-5.04784	down
BnaA05g21130D	1.77903	1.22749	0.935511	0.134659	0	0	3.61605e-09	-5.04457	down
BnaC03g69220D	1.23207	2.0367	1.80378	0.03143	0.042812	0.035645	4.41824e-17	-5.0349	down
BnaCnng18990D	1.22339	1.0257	1.10797	0.016122	0.032895	0	2.49355e-13	-5.03204	down
BnaA03g40160D	2.92289	3.9997	3.88847	0.142157	0.14778	0.03927	8.7528e-24	-5.01776	down
BnaA05g11610D	4.17422	2.91885	1.23598	0.131763	0.025244	0.064124	6.99502e-05	-4.9961	down
BnaC01g06460D	19.8325	16.4084	17.1923	0.637908	0.377945	0.582979	1.78725e-31	-4.991	down
BnaA03g03040D	3.01142	1.66204	2.49202	0.212593	0.027979	0	1.11919e-12	-4.97867	down
BnaC04g31990D	2.12272	1.91068	1.3843	0.063085	0.068745	0	3.59131e-13	-4.97369	down
BnaC04g02040D	2.80637	3.77059	3.55738	0.100319	0	0.264061	1.8127e-18	-4.96537	down
BnaC04g37650D	11.3857	18.0315	12.7511	0.642895	0	1.22619	1.48988e-25	-4.96396	down
BnaA01g00790D	2.48891	1.81465	1.9439	0.211602	0	0	3.03333e-13	-4.94528	down
BnaC04g00560D	6.00726	6.19893	6.26397	0.158647	0.159373	0.244872	4.16641e-29	-4.94505	down
BnaC02g38080D	1.418	1.64222	0.777207	0.10338	0	0	2.79553e-11	-4.93522	down
Brassica_napus_newGene_5188	3.4861	2.78206	3.39952	0.06604	0.052848	0.119471	1.21039e-18	-4.93364	down
BnaC03g67800D	0.574335	1.05055	0.96907	0.0157	0.033703	0	6.62748e-10	-4.9252	down
BnaC04g02150D	13.7572	11.6063	12.6726	0.40444	0.446641	0.473893	3.28008e-31	-4.91235	down
BnaC02g42900D	4.96705	5.23867	5.03888	0.069274	0.214503	0.229959	9.59571e-30	-4.89676	down
BnaC04g52930D	9.23753	7.33343	4.49192	0.247049	0.103126	0.309593	2.97522e-10	-4.89535	down
BnaA02g00460D	3.35173	4.74298	7.31334	0	0.150415	0.265963	4.63308e-08	-4.88505	down
BnaC02g43080D	4.0554	3.60613	3.36542	0.152898	0.197653	0.035316	3.38217e-21	-4.87595	down
BnaA08g23740D	11.6552	11.0178	11.0696	0.720656	0.958198	0.999842	7.47769e-29	-4.87093	down
BnaC06g09450D	1.91677	9.7234	5.41701	0.244337	0.182127	0.118182	9.68437e-06	-4.86809	down
BnaA03g09540D	9.08052	9.08033	7.85384	0.365097	0.329311	0.413801	4.40229e-27	-4.86574	down
BnaC08g39850D	1.08522	1.36776	1.25388	0.048898	0.070272	0.018249	2.89022e-13	-4.85038	down
BnaA10g25440D	3.99522	9.19948	6.70384	0.20547	0.203825	0.199825	9.70366e-11	-4.84404	down
Brassica_napus_newGene_5998	36.3694	26.8206	29.7133	2.28183	0.261025	0.858624	1.94079e-28	-4.84374	down
BnaA01g12490D	1.45121	2.12808	1.58025	0.117243	0.029381	0.01615	2.07766e-14	-4.84234	down
BnaA02g24110D	3.21072	2.80764	2.18127	0.037041	0.118266	0.10523	1.30888e-15	-4.84187	down
BnaCnng18090D	3.8392	7.77811	5.95481	0.127127	0	0.275555	4.20007e-14	-4.83226	down
Brassica_napus_newGene_11671	0.936866	1.0485	1.25064	0.090393	0.028035	0	4.48207e-14	-4.83133	down
BnaC09g53580D	5.82808	6.36645	6.8694	0.224341	0.167092	0.22752	4.78036e-25	-4.82812	down
BnaA08g20470D	30.0321	29.8917	34.1015	1.71228	0.957076	0.86848	6.8995e-30	-4.82479	down
BnaUnng04900D	1.58127	1.47097	1.45449	0.130768	0	0	1.14267e-12	-4.81759	down
BnaA09g21050D	3.81984	8.94375	8.36611	0.263829	0.169065	0.30833	1.12164e-09	-4.81713	down
BnaA08g09310D	0.885243	0.945397	1.13742	0	0	0.067232	1.5773e-13	-4.80549	down
BnaC09g18440D	0.765915	1.41368	2.00545	0.030757	0.112685	0	4.36171e-06	-4.80397	down
BnaC06g40270D	0.502243	1.2589	0.512777	0.090131	0	0	0.000233578	-4.79998	down
BnaC03g13350D	3.1738	3.11285	3.00271	0.144901	0.157389	0.045962	2.95424e-19	-4.79261	down
BnaC04g29140D	2.08536	1.73779	1.60539	0.208259	0	0	1.47832e-12	-4.77854	down
BnaC04g01130D	21.0974	21.0107	20.6285	0.865068	0.728174	0.827493	1.12517e-28	-4.76848	down
BnaCnng72240D	4.57344	6.88224	5.93253	0.110699	0.565138	0	1.12845e-12	-4.76336	down
BnaC02g22120D	4.5244	4.17401	3.93944	0.177748	0.072274	0.150308	1.05186e-17	-4.75782	down
BnaA01g05660D	2.79682	2.17851	1.63749	0.040532	0.159791	0.037102	4.89152e-15	-4.75399	down
BnaA10g25630D	3.92619	4.58779	5.47843	0.763155	0.02877	0.624038	4.25876e-26	-4.7499	down
BnaA07g04980D	1.17767	1.13967	1.06335	0	0.157315	0	1.18678e-12	-4.73356	down
BnaA04g29060D	22.5787	21.2568	23.0719	1.39513	1.23958	0.775423	2.31165e-25	-4.72813	down
BnaC02g43030D	1.01999	0.79324	0.90488	0	0.113406	0	8.7163e-13	-4.72462	down
BnaCnng28330D	1.48262	1.34601	1.53455	0.066607	0.040837	0.076746	5.9328e-22	-4.71338	down
Brassica_napus_newGene_6538	6.76455	6.75685	7.27878	0.307411	0.315575	0.173202	3.08295e-15	-4.70172	down
BnaC09g53400D	1.86433	2.19785	1.14573	0.123227	0.079327	0	1.08562e-12	-4.69091	down
BnaA01g00440D	7.0462	6.57299	6.21492	1.22983	0	1.04295	3.01214e-25	-4.68743	down
BnaAnng18550D	47.5785	45.6851	9.83302	1.21542	1.95738	1.10553	0.000946305	-4.68142	down
BnaA05g14490D	1.51069	0.912251	1.14449	0.035559	0	0.080924	2.20104e-10	-4.6814	down
Brassica_napus_newGene_7609	3.75752	2.76659	4.06982	0.082335	0.361635	0	3.58423e-18	-4.67327	down
BnaA09g00290D	4.99204	5.04841	5.87105	0.277892	0.176795	0.253983	3.81445e-27	-4.66979	down
BnaA10g26500D	1.50834	2.02144	1.56278	0.191094	0	0	3.7983e-12	-4.65789	down
BnaC07g37580D	2.03319	1.97825	2.18677	0.039619	0.02007	0.128226	5.86116e-14	-4.64748	down
BnaA01g19600D	1.4044	1.53399	1.87626	0	0.053821	0.094942	1.79838e-13	-4.63685	down
BnaA03g13690D	0.902904	0.936609	1.38401	0.040072	0.049352	0	1.62451e-12	-4.62941	down
BnaCnng14240D	0.419375	0.323181	0.298593	0.035675	0.00649	0	3.02509e-13	-4.61478	down
Brassica_napus_newGene_15236	1.65897	1.7822	2.36436	0.226906	0	0.053969	1.50446e-12	-4.61042	down
BnaA03g10350D	3.30128	2.74915	2.15938	0.176783	0.126118	0	6.38413e-14	-4.60844	down
BnaC01g06400D	1.82934	1.4795	1.99097	0.100313	0.057375	0.058134	7.00198e-15	-4.60695	down
BnaC01g07050D	1.45332	3.12991	2.33307	0.135334	0.07472	0.019249	9.9903e-10	-4.60138	down
BnaA01g29630D	65.7203	43.7069	54.1077	2.19126	2.18388	2.70447	1.27132e-23	-4.60138	down
BnaC04g00020D	3.94425	6.75882	5.48537	0.462129	0	0.318787	2.16519e-13	-4.5807	down
BnaCnng78180D	11.2035	10.497	10.1302	0.376665	0.21585	0.661616	2.58567e-14	-4.57621	down
BnaA10g06550D	1.77534	2.8146	1.74047	0.110311	0.111817	0.011037	1.37146e-13	-4.57167	down
BnaC01g06860D	1.18752	0.816178	1.22908	0.12807	0	0	5.32642e-12	-4.56121	down
BnaA01g00170D	549.392	469.351	479.376	104.022	24.7744	58.5362	7.96477e-19	-4.52754	down
BnaC01g10220D	1.02758	0.968347	1.4162	0.04826	0.053846	0.028113	6.91203e-13	-4.52438	down
BnaC08g32270D	9.79733	6.63312	7.34244	0.118749	0	0.67561	6.8139e-13	-4.52149	down
BnaA03g21180D	6.93179	7.11309	6.4741	0.367212	0.402177	0.063416	4.38132e-19	-4.50779	down
BnaC03g56260D	1.48545	1.12599	0.934354	0.069782	0.081981	0	5.30093e-12	-4.50063	down
Brassica_napus_newGene_2832	3.15986	4.00833	3.0169	0.641767	0.768575	0.116577	1.10078e-16	-4.49158	down
BnaC04g00540D	3.10925	2.9391	3.34186	0.164306	0.138973	0.121608	1.96721e-19	-4.46899	down
Brassica_napus_newGene_9449	5.03997	6.24605	2.79426	0.059603	0.236988	0.346775	5.40044e-10	-4.46673	down
BnaC05g03200D	2.62351	2.92321	2.20537	0.356706	0	0.381919	2.05894e-13	-4.46376	down
Brassica_napus_newGene_2757	1.28561	1.90039	1.31448	0	0.142726	0.050578	2.82659e-12	-4.45071	down
BnaA03g02950D	33.6182	56.5784	50.3078	2.28782	1.87487	2.55603	1.26064e-24	-4.43625	down
BnaC07g17170D	4.4431	3.21737	3.18217	0.326667	0.062834	0.069438	9.36428e-19	-4.42791	down
BnaA01g28780D	2.06362	1.14551	0.836102	0.05822	0.084637	0.033197	5.13921e-05	-4.42647	down
Brassica_napus_newGene_5351	3.22144	3.1239	3.34772	0.163596	0.096595	0.130867	9.32875e-17	-4.42048	down
BnaC04g01170D	6.03766	9.38175	9.0301	0.372927	0.189308	0.465784	1.82222e-20	-4.41553	down
BnaC02g43280D	24.5537	30.5055	31.3088	1.54303	1.14114	1.55691	6.81834e-25	-4.41346	down
BnaA06g04320D	5.14735	11.5166	9.77407	0.465344	0.253826	0.35104	1.82557e-09	-4.41065	down
Brassica_napus_newGene_994	0.989567	0.784804	1.39812	0	0.137622	0	3.4397e-09	-4.40161	down
Brassica_napus_newGene_6046	5.34165	5.36381	6.68273	0.271121	0.397611	0.211746	4.89412e-13	-4.3757	down
BnaAnng38870D	31.6161	26.1833	25.9856	1.34345	1.14741	1.6905	1.0702e-25	-4.37275	down
BnaA03g02900D	24.0614	49.7599	37.1211	1.96438	1.99939	1.62421	7.42732e-13	-4.37222	down
BnaA02g27310D	8.55977	7.10303	6.25928	0.42456	0.479469	0.215113	2.73552e-17	-4.35334	down
BnaAnng19350D	12.0409	7.27248	8.78076	0.399149	0.373928	0.640418	2.74089e-14	-4.34869	down
BnaC06g40530D	3.38643	2.91929	3.01976	0.119619	0.068337	0.248632	1.94627e-17	-4.34715	down
BnaC09g02490D	3.20028	2.2768	2.90619	0.09507	0.186264	0.096007	2.22203e-13	-4.34607	down
BnaC01g33880D	1.78222	3.0394	2.02623	0.149504	0	0.124181	9.51225e-13	-4.34407	down
BnaA05g31340D	19.6644	15.6458	16.3978	0.982972	0.353834	1.04882	2.96939e-26	-4.33256	down
BnaAnng18020D	5.14247	7.65088	7.13026	0.357349	0.255698	0.23621	1.57892e-17	-4.32131	down
BnaC01g25860D	34.5277	30.4747	26.3483	1.89177	1.14969	1.73379	1.17427e-25	-4.32127	down
BnaCnng75980D	11.1292	6.60685	8.81143	0.178138	0.716269	0.578399	3.34138e-08	-4.30663	down
BnaAnng05910D	2.44086	2.20138	1.30265	0.120549	1.32265	0.268581	3.64905e-10	-4.3066	down
BnaC04g51940D	12.5967	14.7536	13.6137	0	2.30325	0	3.05891e-22	-4.30422	down
BnaC04g13030D	2.47145	4.10143	2.684	0.262072	0.107415	0.103472	2.05653e-11	-4.29117	down
Brassica_napus_newGene_10065	1.08637	2.99683	1.73409	0.135033	0.097096	0	6.59657e-08	-4.28979	down
BnaA03g31400D	9.4099	11.4672	11.2443	0.606808	0.841973	0.213943	4.85272e-14	-4.28197	down
BnaA04g04000D	1.72826	1.70017	2.53148	0.086205	0.035935	0.100343	2.78933e-13	-4.27852	down
BnaC04g26410D	0.941213	1.11608	1.04243	0.06881	0.032204	0.050492	2.54444e-14	-4.2734	down
Brassica_napus_newGene_6862	2.31828	1.60295	1.87832	0.068328	0.083021	0.107649	4.67896e-12	-4.26146	down
Brassica_napus_newGene_14217	1.72851	2.03118	1.59367	0.140381	0.151398	0	2.37479e-12	-4.2563	down
BnaA06g04340D	2.48496	3.27537	2.41349	0.212032	0.084445	0.088326	1.33004e-12	-4.25146	down
Brassica_napus_newGene_9945	1.71317	1.93989	2.15195	0.097575	0.11288	0.077049	1.54333e-12	-4.23549	down
BnaC06g28820D	7.30189	6.07098	4.42582	0.608114	0.379494	0.41356	4.69001e-14	-4.2342	down
BnaC08g42420D	4.1559	5.3443	5.95938	0.681201	0	0.169808	1.2215e-17	-4.23181	down
BnaCnng60320D	8.31028	14.7258	9.77337	0.261186	0.588381	0.430852	1.01986e-13	-4.22556	down
BnaA01g20660D	12.2888	10.353	9.9224	0.763843	0.684776	0.338	3.13625e-20	-4.22045	down
BnaA01g00700D	2.22611	2.34763	2.03971	0.447631	0	0.576563	2.94281e-13	-4.21033	down
Brassica_napus_newGene_6001	21.2758	15.4683	18.3404	0.567765	1.18775	1.2312	4.26379e-21	-4.21027	down
BnaC02g48740D	5.17736	4.58184	4.3232	0.19541	0.466549	0.154319	5.81002e-22	-4.20543	down
BnaC09g23900D	1.10363	1.31081	0.869021	0.034492	0.142052	0.038279	1.32563e-11	-4.20015	down
BnaA09g03080D	2.95067	2.23206	2.9712	0	0.224932	0.204204	1.41809e-12	-4.19937	down
BnaA08g01610D	1.62092	1.13358	1.36158	0	0.246594	0	1.45746e-12	-4.19847	down
BnaC09g04380D	0.674455	0.833484	1.43914	0.040429	0.04723	0.049515	1.64948e-11	-4.18637	down
BnaA03g15390D	20.0387	32.217	19.4175	1.45598	0.9981	1.45878	1.99038e-16	-4.17483	down
BnaC04g52890D	8.61592	12.0711	11.8211	0.760011	0.60986	0.45209	1.1332e-22	-4.16959	down
BnaA04g02710D	2.57672	3.23325	2.48516	0.150933	0.095973	0.158633	6.4574e-13	-4.16806	down
BnaC03g66990D	1.44533	2.30314	1.65395	0.149424	0.094006	0.034073	8.73075e-12	-4.16676	down
BnaCnng51000D	20.7241	22.068	23.7941	1.58285	2.58659	1.20263	3.09965e-24	-4.16492	down
BnaC01g32850D	5.78474	6.44626	6.39281	0.374532	0.469176	0.240151	3.46677e-15	-4.16332	down
BnaA01g00870D	0.685143	0.622325	0.996825	0.041409	0.055794	0.029863	2.93192e-11	-4.15406	down
BnaA03g04600D	7.10206	5.69409	6.31191	0.370931	0.259291	0.427109	1.07436e-13	-4.14901	down
Brassica_napus_newGene_9811	0.840766	1.03803	1.16611	0.100602	0	0.038073	4.43958e-11	-4.13524	down
Brassica_napus_newGene_12635	1.99563	2.12461	2.45531	0	0.416567	0	4.74431e-11	-4.1326	down
BnaC02g22280D	1.67262	1.49811	1.44373	0.098926	0.064034	0.075128	1.99447e-12	-4.1324	down
BnaC07g30320D	1.13521	1.66921	1.15533	0.187883	0	0.052781	4.51997e-11	-4.13097	down
Brassica_napus_newGene_13243	4.21316	4.78782	3.89315	0.240945	0.27503	0.139011	4.14885e-15	-4.13022	down
BnaA10g28960D	8.52385	9.91052	10.2984	0.551844	0.724904	0.383541	3.63365e-13	-4.09379	down
BnaA06g04560D	0.538052	0.517503	0.925229	0.128233	0	0	7.25134e-07	-4.09367	down
BnaC03g05640D	15.3776	23.4466	22.7324	1.53001	1.18264	1.64467	6.99051e-24	-4.09304	down
BnaC02g06760D	1.14532	1.11616	0.570064	0.175273	0	0.043895	2.77389e-08	-4.08819	down
BnaC04g00080D	5.23287	5.79987	6.82695	0.453823	0.244922	0.281969	2.09157e-18	-4.08386	down
BnaCnng73280D	15.3846	13.8436	16.5646	1.65375	0.494935	0.677225	3.58257e-19	-4.08343	down
BnaAnng18620D	5.27558	5.10992	4.88447	0.267877	0.483193	0.047499	1.42901e-18	-4.05962	down
BnaA10g25900D	15.8211	16.4852	17.3241	0.090487	0.217126	5.13258	3.098e-23	-4.05294	down
Brassica_napus_newGene_9926	1.63413	1.36919	1.21429	0.169659	0.06204	0	1.5272e-10	-4.05274	down
Brassica_napus_newGene_13415	1.13188	1.35491	1.48881	0.024396	0.12654	0.055518	5.94069e-11	-4.03367	down
BnaA01g05540D	35.3503	29.4413	30.2892	2.42396	1.82597	1.90457	3.07792e-23	-4.03227	down
Brassica_napus_newGene_14973	0.685332	0.925977	0.716484	0.098822	0	0.042716	8.67333e-11	-4.02448	down
BnaA06g17930D	1.19308	1.45759	1.11741	0.109863	0.119718	0	1.91857e-10	-4.00795	down
Brassica_napus_newGene_12277	3.14892	5.27818	3.25306	0.112159	0.206472	0.385185	1.67595e-11	-4.00778	down
BnaC09g03080D	1.15752	2.50789	1.32028	0.04518	0.173182	0.076985	1.08689e-06	-4.00751	down
BnaA01g16480D	5.58018	4.09458	3.58792	0.15317	0.002118	0.346783	5.66473e-13	-3.98782	down
BnaCnng28340D	18.4673	16.8897	17.3328	1.12333	0.561453	0.983971	1.31163e-20	-3.98649	down
BnaC09g29840D	1.46096	0.681085	1.35739	0.11318	0.043641	0.061901	5.4111e-07	-3.98577	down
BnaCnng74280D	1.00723	1.30521	1.1313	0.097852	0.103576	0.018945	1.81571e-10	-3.95389	down
BnaA08g02020D	2.65627	2.79741	3.5107	0.208601	0.083852	0.14797	1.159e-10	-3.94609	down
BnaA08g01910D	3.00732	3.19747	3.0819	0.141397	0.260251	0.17985	1.40798e-12	-3.94602	down
BnaC04g00040D	4.14299	5.65051	3.75935	0.220539	0.409311	0.096518	6.33776e-14	-3.94073	down
BnaA01g00140D	13.3316	23.0847	20.3097	1.16019	1.18072	1.04429	3.3654e-18	-3.93683	down
BnaC03g10840D	6.06972	4.81402	2.89991	0.318575	0.150529	0.454166	2.33067e-08	-3.93541	down
BnaC06g40590D	2.22233	2.04699	2.71493	0.281017	0.063369	0.081233	3.5799e-14	-3.93436	down
BnaCnng00290D	3.32512	4.57629	3.51106	0.26986	0.321902	0.107165	7.58486e-12	-3.92039	down
Brassica_napus_newGene_2188	1.44395	2.10595	1.74406	0.165785	0.151393	0	4.06266e-10	-3.91743	down
BnaC09g52200D	19.5698	14.8096	6.21661	1.90399	0.463121	0.440071	0.000432686	-3.9157	down
BnaC02g42540D	9.9089	11.9443	9.25363	0.370779	1.41599	0.416463	4.65281e-16	-3.91536	down
BnaCnng54490D	7.24186	7.6176	6.75701	0.630546	0.725437	0.120622	1.62749e-11	-3.91459	down
BnaC03g75460D	6.05796	4.62728	3.05696	0.155489	0.767063	0.148663	1.04656e-05	-3.90881	down
BnaC04g01000D	1.86608	2.90608	2.55998	0.159297	0.139533	0.200186	9.99788e-17	-3.90822	down
BnaA06g03570D	27.3535	38.6347	26.5279	2.38879	2.27861	1.86945	1.1274e-21	-3.90321	down
BnaA06g32070D	9.11879	7.00339	7.68892	0.586511	0.425695	0.382934	4.02975e-19	-3.90201	down
BnaC04g00410D	6.01273	10.3382	7.10822	0.522349	0.290616	0.68519	8.58621e-17	-3.89972	down
BnaC02g43180D	14.7934	24.8188	20.7855	1.12741	1.22622	1.79081	1.00477e-21	-3.8996	down
BnaC03g36000D	0.7369	0.89776	1.08087	0.113525	0.013643	0.052722	2.20578e-10	-3.89658	down
BnaC06g40390D	7.08397	6.16858	6.29209	0.657559	0.299809	0.351006	4.30111e-16	-3.89007	down
BnaA06g07940D	28.4923	22.6266	27.6159	2.04655	1.7016	1.99426	7.41782e-22	-3.88709	down
BnaAnng13510D	2.10944	2.00138	1.98928	0.055119	0.379001	0	2.96925e-10	-3.88509	down
BnaA01g34710D	551.72	789.819	847.22	58.1954	32.6441	59.5327	1.44588e-14	-3.8748	down
BnaA01g05490D	2.91398	3.22038	3.39053	0.218647	0.24605	0.215351	4.94211e-19	-3.87137	down
BnaC09g45400D	5.41753	12.5753	9.19233	0.979703	0	0.885797	7.93721e-08	-3.86987	down
BnaC03g49910D	40.7793	34.0702	20.222	2.35502	2.0833	2.38034	2.85906e-09	-3.85939	down
BnaC08g34620D	21.367	25.8926	26.3259	1.13216	3.15441	1.21909	3.00168e-20	-3.83929	down
BnaA09g51860D	14.1815	17.7558	14.9639	2.49608	1.06552	1.53834	3.51063e-21	-3.8371	down
BnaA07g07360D	2.57979	3.38951	2.83269	0.415341	0.214552	0	1.02445e-11	-3.83356	down
BnaA01g00660D	21.7704	19.7319	22.5361	0.906966	0.866155	1.13057	1.78746e-21	-3.83215	down
BnaA10g24040D	1.23323	0.865565	1.02943	0.112909	0.042359	0.070404	1.36356e-10	-3.82939	down
BnaC05g50540D	2.83906	2.93726	1.15433	0.049033	0.278364	0.15769	1.05958e-05	-3.82397	down
Brassica_napus_newGene_11293	1.15943	0.855568	0.920946	0.030816	0.00723	0.142222	1.0308e-10	-3.80432	down
BnaC04g03680D	10.2509	9.74129	9.21451	0.801129	0.912935	0.431318	1.04987e-18	-3.80153	down
BnaA02g09250D	3.66023	5.2657	3.76695	0.331454	0.422074	0.248523	1.22031e-13	-3.79849	down
Brassica_napus_newGene_13759	9.82003	7.90628	9.56067	1.28002	0.369679	0.436302	7.89527e-17	-3.79137	down
BnaC08g41470D	6.08487	5.84227	6.17898	0.808845	0.642931	0.562102	7.54147e-19	-3.78969	down
BnaA01g05560D	1.49203	2.00424	2.19927	0.082292	0.146197	0.18568	1.46744e-10	-3.78631	down
BnaA02g00400D	13.0541	8.81694	8.40972	1.46995	0.29499	0.608234	5.51137e-11	-3.78303	down
BnaA04g04230D	1.60928	4.08734	2.11278	0.115291	0.290829	0.18387	6.38365e-05	-3.77496	down
BnaC03g52010D	59.4329	36.6748	35.4638	5.44336	0.118297	4.24897	1.18327e-09	-3.77397	down
BnaA02g06390D	4.58752	5.19842	4.94594	0.582233	0.362146	0.144687	2.40807e-12	-3.7672	down
Brassica_napus_newGene_3814	2.00305	4.28071	3.59649	0.257629	0.241761	0.236299	2.22732e-09	-3.76161	down
BnaC04g02890D	7.14325	8.29029	7.73135	0.554178	0.65441	0.585688	7.06726e-18	-3.75534	down
BnaC03g76110D	7.29827	5.75781	7.86719	1.76503	0	0	7.77001e-13	-3.75446	down
BnaCnng33790D	0.438224	1.60537	0.840509	0.08094	0.286581	1.0864	6.80363e-08	-3.7486	down
BnaC04g46220D	3.16562	6.45389	5.1227	0.487117	0.273583	0.341512	4.23674e-10	-3.74498	down
BnaA05g30990D	6.82337	16.5024	15.6252	0.650985	2.42042	0.112361	2.73018e-06	-3.7449	down
BnaC04g00060D	58.3023	49.0148	46.804	5.46796	4.77099	2.24147	1.67051e-18	-3.73719	down
BnaA10g26820D	5.6184	4.816	6.47004	0.563902	0.344606	0.30674	4.6858e-16	-3.73707	down
BnaAnng06140D	37.5178	25.7864	27.8459	2.53765	4.01627	1.57188	2.50559e-20	-3.72729	down
Brassica_napus_newGene_8658	5.8928	3.00463	4.58178	0.388785	0.277125	0.211158	1.73057e-18	-3.72393	down
BnaA02g31900D	74.1084	119.747	114.15	9.53659	7.49119	7.53558	3.88075e-18	-3.7234	down
BnaCnng64260D	9.4351	9.27748	9.04178	0.700065	0.52732	0.940433	1.85907e-19	-3.7216	down
BnaA01g00800D	12.9624	12.0601	12.908	1.16597	1.19374	0.698955	7.91412e-18	-3.71795	down
BnaC05g35480D	16.1394	23.9445	17.6798	1.45073	1.06709	1.3814	3.42909e-20	-3.71535	down
BnaA09g26760D	2.87425	1.57091	1.35305	0.19328	0.070354	0.112881	9.26013e-05	-3.7131	down
Brassica_napus_newGene_8645	9.59667	6.25392	7.80327	1.01116	0.248988	0.615006	1.33607e-15	-3.71288	down
Brassica_napus_newGene_4046	1.81965	0.854424	1.3818	0.171538	0	0.137844	1.67864e-06	-3.69907	down
Brassica_napus_newGene_15885	5.08536	2.57127	2.54716	0.018837	0.544654	0.195674	2.97038e-06	-3.69068	down
BnaC04g05640D	12.3861	17.0111	19.185	0.879756	1.14635	1.17843	1.19389e-19	-3.67267	down
BnaA09g20120D	51.1482	62.3354	60.6323	5.06893	4.48977	4.85337	8.70604e-19	-3.66988	down
BnaC09g10310D	1.5571	2.46333	1.50103	0.191816	0.194656	0.049561	7.85124e-11	-3.66924	down
BnaA06g31830D	170.539	122.767	138.787	12.8898	9.8898	13.1505	4.60741e-19	-3.66325	down
BnaC02g41060D	15.7877	21.59	15.9215	1.75307	2.03878	0.729599	2.27671e-17	-3.65735	down
BnaA04g19580D	1.31869	1.14204	0.827265	0.164191	0.039997	0.020882	2.37898e-09	-3.6535	down
BnaC03g72010D	356.572	350.079	312.485	12.2039	64.1646	12.3345	1.28517e-16	-3.65095	down
BnaA01g03300D	32.9528	17.7871	23.8645	2.9339	1.6174	1.78953	1.80835e-08	-3.64163	down
BnaC06g03790D	1.65084	3.50656	3.49346	0.271627	0.141941	0.288232	6.57856e-08	-3.64031	down
BnaA03g20540D	8.77679	8.92431	9.27035	0.08695	0.367401	1.60537	1.9331e-15	-3.63973	down
BnaC04g51240D	2.36653	3.03967	2.37633	0.248349	0.264828	0.106065	2.12713e-09	-3.63876	down
BnaC02g43850D	1.61712	1.8138	1.50821	0.081776	0.097987	0.170702	4.26983e-11	-3.63598	down
Brassica_napus_newGene_443	10.8796	4.85022	8.79437	0.639707	0.269323	0.57535	1.87938e-06	-3.63528	down
BnaA05g07460D	4.30477	3.02527	2.02538	0	0.848766	0	9.66805e-06	-3.63391	down
BnaA01g06550D	0.882351	1.88082	1.45714	0.149536	0.228897	0.245597	3.53455e-09	-3.62323	down
BnaA10g07140D	0.70314	0.579908	0.838895	0.108759	0.036322	0.044008	1.44148e-09	-3.62253	down
BnaC01g06410D	12.7012	12.6257	11.8183	0.991332	1.30448	0.852653	1.59477e-18	-3.62192	down
BnaC05g48840D	7.19027	4.05468	6.1288	0.770293	0.15577	0.554132	6.88644e-10	-3.62042	down
BnaA10g22080D	26.6429	29.1654	32.999	1.45548	5.52534	3.33196	2.78022e-19	-3.60886	down
BnaC04g01600D	5.8762	10.967	9.8759	2.68442	2.19151	2.46862	4.51648e-13	-3.60811	down
BnaC06g40420D	4.17093	4.73513	4.32539	0.454491	0.409683	0.172173	1.33136e-12	-3.60496	down
BnaC04g00500D	1.30175	1.27679	1.21887	0.196802	0.03705	0.07673	1.70538e-10	-3.60474	down
BnaA04g26970D	2.49083	3.61897	2.91267	0.410727	0.098763	0.344847	3.00123e-12	-3.596	down
BnaA01g35240D	4.43967	4.81161	3.57296	0.399487	0.25753	0.179576	1.88765e-10	-3.59271	down
BnaA06g17710D	28.7678	53.8525	52.1249	4.16266	2.11849	3.89237	2.3995e-11	-3.59244	down
Brassica_napus_newGene_2960	1.39016	0.995217	1.44792	0.027975	0.015383	0.232197	3.55421e-10	-3.58955	down
BnaA04g28600D	30.0453	25.5346	26.5069	1.33039	6.31416	0	1.09197e-17	-3.58853	down
BnaC03g67040D	1.53933	0.871739	0.842021	0.016834	0.174152	0.080964	3.6225e-06	-3.58754	down
BnaC09g52960D	1.48169	1.53254	2.01716	0	1.37478	0.03183	5.5583e-10	-3.57114	down
BnaAnng18000D	10.2882	9.67086	8.1028	0.324782	1.15664	0.490323	1.7476e-10	-3.56793	down
BnaCnng36280D	6.10629	6.96801	4.88116	1.02096	0.402265	0.582721	1.29838e-15	-3.56723	down
BnaA02g03910D	6.24217	4.39849	4.79059	0.528639	0.13199	0.613166	1.56938e-09	-3.56661	down
BnaA10g15050D	7.50147	9.11547	9.57018	0.419294	0.766707	1.00586	2.32118e-12	-3.56345	down
BnaC02g32500D	0.923531	1.10497	0.970769	0.134966	0	0.10471	1.61245e-09	-3.55915	down
Brassica_napus_newGene_16491	4.81758	6.11499	5.10517	0.760102	0	0.553372	1.32043e-09	-3.55267	down
Brassica_napus_newGene_5416	8.77262	9.03365	8.79359	1.19145	0.594056	0.609275	6.62865e-15	-3.54985	down
BnaC04g52450D	8.0511	8.00589	6.54173	0.369386	0.814063	0.449996	8.57234e-13	-3.54916	down
BnaA04g02390D	1.62329	2.18805	1.58028	0.800472	0.202541	0.070499	6.62123e-09	-3.54605	down
BnaCnng27560D	1.47885	0.679593	1.37315	0	0	0.211559	6.47329e-06	-3.546	down
BnaC02g43200D	1.29664	0.727944	1.03	0.081505	0.07315	0.106905	2.39631e-09	-3.54326	down
Brassica_napus_newGene_15020	2.80339	2.77706	2.23965	0.468468	0.054254	0.145041	5.59284e-10	-3.53154	down
BnaC02g42440D	5.52277	5.79784	4.08869	0.407934	0.480594	0.223847	2.5171e-11	-3.52905	down
BnaC04g02340D	1.73932	2.41847	1.60568	0.165185	0.190046	0.140521	4.1693e-10	-3.52888	down
BnaC02g40730D	11.1929	9.69303	10.4748	1.34637	2.06941	0	2.81472e-15	-3.52449	down
BnaUnng04070D	2.40064	2.40455	2.39739	0.123047	0.257336	0.235417	1.72417e-09	-3.52067	down
BnaA06g17320D	5.39985	7.85937	6.67403	1.10112	0.653852	1.01791	2.30168e-13	-3.51641	down
BnaC05g13750D	2.24451	2.06473	1.95501	0.1556	0.333538	0.040714	3.36032e-09	-3.51142	down
BnaA08g16790D	0.729506	0.968145	1.23324	0.09668	0.020708	0.137716	3.92409e-10	-3.5029	down
BnaC08g39510D	1.87955	1.21087	1.10434	0.241303	0	0.129681	2.36136e-07	-3.49292	down
BnaC03g55230D	7.79782	10.7426	9.84472	1.45064	0.834036	0.395998	7.19819e-11	-3.49098	down
BnaC02g44590D	192.55	169.831	195.544	14.842	20.6085	17.2469	2.82505e-15	-3.48814	down
BnaA04g18350D	1.40465	1.33814	1.23089	0.07592	0.088825	0.170407	2.10646e-09	-3.48707	down
BnaC03g72020D	52.5418	47.9899	45.0015	3.19436	8.36965	4.63077	2.81137e-18	-3.48621	down
BnaA02g08790D	30.3477	18.9654	22.2374	2.87732	1.66431	2.77373	1.71057e-11	-3.48251	down
BnaA01g00390D	13.3615	13.9842	14.1343	0.93651	1.75239	1.10204	1.25907e-17	-3.48014	down
BnaC04g51970D	80.0517	78.7092	76.3427	6.77574	7.65147	7.7328	1.73175e-18	-3.47704	down
BnaC02g43700D	14.0243	20.2319	16.8827	1.68782	1.0896	2.78867	4.6416e-18	-3.47573	down
BnaA01g28280D	0.681917	1.28342	1.39962	0.154889	0.085708	0	1.30698e-08	-3.47123	down
BnaCnng47140D	5.25464	3.46279	3.12754	0.35561	0.268364	0.476341	1.22196e-08	-3.46437	down
BnaC08g36410D	2.35902	1.63405	1.64601	0.235038	0.062852	0.188579	5.03562e-09	-3.45992	down
Brassica_napus_newGene_8810	11.7145	9.74211	13.0658	0.613844	1.33336	1.30051	1.11263e-13	-3.4526	down
BnaAnng06200D	146.277	134.182	130.646	12.3033	16.9965	7.53833	2.07279e-15	-3.44801	down
BnaCnng03080D	4.42478	5.63417	5.14254	0.517308	1.16431	0.80582	6.14415e-15	-3.44192	down
BnaA02g00300D	3.12408	3.71772	3.11562	0.540929	0.081265	0.238807	1.69424e-10	-3.43963	down
BnaA10g02660D	25.0917	22.4177	27.3604	2.15465	2.86001	2.63056	2.26454e-18	-3.43785	down
BnaC02g22480D	5.83716	6.14595	4.36977	0.501003	0.379267	0.388709	1.61304e-15	-3.43433	down
BnaA05g19780D	2.76467	3.03378	2.1161	0.294634	0.37036	0.125262	2.41427e-10	-3.42796	down
BnaA01g31980D	10.4337	10.9477	9.25128	1.48574	0.646316	0.8654	1.5817e-12	-3.42517	down
BnaC04g02130D	2.93004	3.22688	3.3933	0.416079	0.271159	0.249983	9.5178e-13	-3.42336	down
BnaA06g00850D	6.43157	6.28058	6.9309	0.783109	0.670577	0.481531	4.48462e-13	-3.41589	down
BnaC06g11440D	4.59771	6.00019	5.99241	0.472617	0.82952	0.284556	1.65582e-14	-3.41274	down
BnaC04g51810D	3.37654	3.84229	3.21499	0.368563	0.14547	0.427618	4.09242e-14	-3.40794	down
BnaA10g26170D	2.85146	0.760981	1.95644	0.037865	0.083078	0.098028	4.43359e-09	-3.40505	down
BnaA10g25740D	9.15744	10.455	8.86705	1.13307	1.24601	0.527838	7.17782e-16	-3.40315	down
BnaA09g00880D	159.367	163.109	155.011	14.2748	17.5031	15.716	3.81713e-16	-3.4025	down
BnaC06g11060D	2.21955	1.59795	2.0471	0.100692	0.073268	0.303241	8.09592e-11	-3.40118	down
BnaC09g47750D	6.48897	5.67666	4.94046	0.647839	0.224948	0.766588	1.87802e-16	-3.39752	down
BnaC04g03390D	6.2964	7.86731	7.33546	0.515819	0.440732	0.682549	2.01088e-12	-3.39096	down
BnaC01g18220D	1.3315	1.64774	1.45978	0.227158	0.095007	0.110777	7.41854e-09	-3.3903	down
Brassica_napus_newGene_713	11.1857	9.18087	11.4124	0.806021	1.93103	0.454667	1.25972e-09	-3.38701	down
BnaA09g32510D	4.52289	7.0717	4.31584	0.282387	0.942194	0.313799	1.33595e-08	-3.38645	down
BnaA08g10650D	7.42931	6.36278	8.21797	1.02336	0.840927	0.360131	9.53016e-10	-3.38374	down
BnaC02g42350D	11.7785	13.9253	12.1535	1.77422	0.806821	1.07476	1.15975e-16	-3.37919	down
BnaC09g22120D	5.26465	7.54359	4.16624	0.734451	0.463604	0.498835	7.71842e-12	-3.37831	down
BnaA09g24500D	2.11078	3.39273	2.66838	0.224781	0.198746	0.30412	2.13236e-09	-3.37757	down
BnaC09g18290D	7.47178	10.4543	8.89456	0.412371	1.94952	0.413574	3.62252e-13	-3.37199	down
BnaA09g01090D	1.67783	1.32985	1.14083	0.07995	0.194705	0.124179	1.22064e-09	-3.37187	down
BnaC02g43580D	3.7878	5.51725	4.82607	0.319402	0.494074	0.578277	2.9394e-13	-3.36971	down
BnaC07g36980D	1.61461	0.815002	1.25275	0	0.196	0.159006	1.55191e-06	-3.36902	down
BnaAnng24400D	5.1173	6.9125	4.89938	0.716687	0.641074	0.761163	5.46643e-10	-3.36819	down
Brassica_napus_newGene_17130	3.59384	2.74786	2.04099	0.003746	0.405947	0.300009	5.60562e-09	-3.36637	down
Brassica_napus_newGene_10413	2.50306	2.8446	2.63235	0.405887	0.119966	0.235665	1.66502e-13	-3.35118	down
BnaC07g35160D	2.17885	2.11112	2.78415	0.126522	0.11395	0.193522	6.87926e-09	-3.34885	down
BnaC04g51920D	9.67687	10.3736	12.4535	0.435204	0.489798	0.971533	2.68355e-16	-3.34815	down
BnaA03g18760D	3.56887	5.13582	4.20744	0.989433	0.218999	0.155875	4.8271e-13	-3.34741	down
BnaC02g29800D	0.804214	0.717879	0.968834	0.166063	0.036664	0.028933	1.82285e-08	-3.34724	down
Brassica_napus_newGene_11862	3.01228	3.4734	3.66625	0.122696	0.557441	0.265299	5.01642e-11	-3.34612	down
BnaA06g14510D	173.567	171.16	181.696	10.2544	31.9392	13.5479	1.47031e-13	-3.34339	down
Brassica_napus_newGene_15233	1.31534	1.01657	0.999167	0.105845	0.070907	0.115691	1.05257e-08	-3.34052	down
BnaC03g64740D	5.99251	6.6444	5.30519	0.52506	1.27992	0.137118	1.88566e-13	-3.33152	down
BnaA09g09280D	1.8909	1.25246	1.15437	0.037298	0.159593	0.227139	1.45204e-08	-3.32911	down
BnaA04g03590D	35.8876	37.8757	25.6584	2.83589	4.428	0.906038	2.38496e-16	-3.326	down
BnaC07g33600D	4.06068	3.74238	3.62242	0.803279	0.196278	0.183518	1.659e-08	-3.32508	down
BnaCnng26780D	0.633993	1.39795	0.859344	0.143708	0.087064	0.036365	9.53656e-06	-3.3196	down
BnaCnng26800D	0.633993	1.39795	0.859344	0.143708	0.087064	0.036365	9.53656e-06	-3.3196	down
BnaC07g09400D	1244.97	1220.23	1311.64	116.581	100.345	175.994	2.03505e-11	-3.31747	down
BnaCnng21910D	1.15944	1.45371	0.981579	0.073784	0.058858	0.169186	8.32302e-09	-3.31612	down
Brassica_napus_newGene_11616	0.930705	1.35554	0.975636	0.021844	0.129014	0.22042	6.63201e-09	-3.31458	down
BnaC04g39410D	1.75705	1.99956	2.21935	0.279851	0.158632	0.189539	6.86966e-11	-3.30924	down
BnaC09g41990D	0.852218	1.08602	1.19391	0.132015	0	0.150217	9.9895e-09	-3.30728	down
BnaA02g01340D	12.247	15.2281	17.209	2.04685	1.18854	1.50524	4.7943e-17	-3.3068	down
BnaA06g20630D	9.40335	7.6165	9.18609	0.414076	1.74803	0.833622	9.93925e-13	-3.30389	down
BnaA01g07160D	4.34806	4.99315	6.15079	0.458077	0.514337	0.218677	1.01463e-09	-3.29883	down
BnaA01g19110D	49.5786	63.3849	54.0283	5.36731	5.51698	6.75914	4.15684e-17	-3.29739	down
BnaC04g00780D	5.18773	9.16168	8.9792	1.35303	0	1.19514	2.16921e-10	-3.29683	down
BnaC02g40310D	13.1667	14.4035	8.18444	1.23671	1.42036	1.1605	1.94476e-12	-3.2948	down
BnaC07g33890D	84.0008	172.479	127.714	15.797	16.9218	9.38023	8.4378e-09	-3.29383	down
BnaA03g29110D	21.9801	20.676	20.1075	2.26658	2.84584	2.28803	7.63866e-16	-3.29025	down
BnaCnng05630D	1.81453	3.19272	1.74575	0.22841	0.280079	0.173612	2.68338e-07	-3.28926	down
BnaC01g05960D	4.47895	4.77725	5.28503	0.433824	0.391452	0.512841	1.04848e-14	-3.28576	down
BnaC06g32800D	15.2316	15.5867	11.1278	2.21304	2.0528	1.71444	4.03295e-16	-3.28122	down
BnaC01g10230D	6.98733	9.98589	8.10159	0.374759	0.680537	0.271484	8.83091e-14	-3.28116	down
BnaAnng18420D	2.65361	3.24435	3.1094	0.505833	0.354031	0.30592	1.92101e-09	-3.28011	down
BnaC01g19360D	3.4735	2.47114	2.76556	0.229524	0.350866	0.306939	2.80942e-14	-3.27975	down
BnaA09g52190D	6.29712	8.46561	8.49436	0.732393	0.529794	0.581443	2.5171e-11	-3.27537	down
BnaC06g11590D	1.06475	0.993374	1.23689	0.206074	0.130464	0.031867	4.42903e-08	-3.27184	down
BnaA07g25410D	4.28108	2.97558	3.91891	0.555205	0.39717	0.281522	2.51096e-12	-3.26824	down
BnaC07g22250D	2.24824	3.10424	2.87804	0.165407	0.4253	0.300491	2.27394e-08	-3.26481	down
BnaA04g23150D	41.3717	32.0261	28.2431	1.85806	5.19036	2.92111	5.21487e-16	-3.26251	down
BnaC04g00290D	5.60414	4.91753	5.59905	0.597582	0.810515	0.366639	3.56532e-14	-3.25939	down
BnaA06g03070D	2.81811	2.19881	2.41107	0.167889	0.293637	0.256189	6.55215e-09	-3.25518	down
BnaC02g46740D	9.08889	9.50951	9.61771	0.669661	0.818576	1.49587	2.82004e-11	-3.24731	down
Brassica_napus_newGene_11823	1.97554	1.84502	0.831031	0.076733	0.149549	0.241413	2.88252e-05	-3.24247	down
BnaCnng75930D	3.33256	3.5944	3.95581	0.499536	0.236332	0.361892	3.45659e-09	-3.23747	down
BnaA01g19500D	25.2667	31.2347	25.6128	2.43351	2.25823	1.95345	1.91205e-16	-3.23687	down
BnaAnng21440D	1.57773	1.72043	1.9816	0.131763	0.198203	0.232291	4.16247e-09	-3.23666	down
BnaA04g23940D	7.37434	7.60346	6.70833	1.2004	0.80865	0.66212	2.55757e-14	-3.23488	down
BnaA03g42750D	64.8869	131.198	94.579	12.1404	13.8425	7.19486	5.33365e-09	-3.22623	down
BnaC03g25940D	1.14381	0.750972	0.922056	0.139055	0	0.165193	1.64867e-08	-3.22442	down
BnaC04g44600D	5.64437	5.49151	7.55996	0.626659	0.491963	0.932391	1.52609e-09	-3.22136	down
BnaA03g39200D	17.1824	14.8278	11.3311	1.1314	2.23551	1.48398	4.29382e-11	-3.2179	down
BnaA04g21310D	0.339754	0.541134	0.765628	0.080743	0.042875	0.025177	5.7735e-06	-3.21497	down
BnaC05g19940D	0.630266	0.917262	1.22338	0.088793	0.06439	0.207747	6.05993e-07	-3.21406	down
BnaA04g23170D	26.3986	55.8138	36.5809	4.46221	5.69221	3.38656	1.81919e-07	-3.21154	down
BnaA10g18850D	1.37901	1.58365	2.30043	0.126303	0.33931	0.060457	2.84482e-08	-3.21119	down
BnaA01g00340D	3.14982	2.56115	2.51664	0.255247	0.357886	0.148308	2.67495e-09	-3.20035	down
BnaA03g23050D	86.0202	94.7227	96.4673	8.50212	14.9252	8.211	1.40831e-15	-3.19807	down
Brassica_napus_newGene_3861	1.17332	1.65347	1.2755	0.09528	0.126048	0.15419	3.46582e-08	-3.19651	down
BnaC08g37200D	3.14299	3.03853	2.67208	0.768264	0.384107	0.808341	1.69175e-08	-3.19382	down
BnaA09g48660D	0.573375	0.977506	0.776508	0.127861	0.072095	0.044169	9.33324e-08	-3.19308	down
BnaC04g00800D	0.94773	1.31644	1.10196	0.085378	0.111719	0.134736	3.8287e-08	-3.19296	down
BnaC03g50790D	3.70811	3.82464	3.16619	0.236883	0.194401	0.64302	2.15885e-11	-3.19151	down
BnaA06g22750D	1.92003	2.50884	2.09174	0.557297	0.204923	0	1.41098e-07	-3.19082	down
BnaC04g01070D	6.12817	10.7318	7.22025	1.03498	1.40331	1.096	3.76153e-12	-3.18945	down
BnaC07g14610D	1.60478	1.81895	1.92821	0.320149	0.101734	0.154496	5.4265e-08	-3.18676	down
BnaAnng06210D	53.7103	41.3554	49.6811	7.16332	4.54372	4.94516	1.02157e-15	-3.1858	down
BnaA10g02710D	1.7101	3.77312	3.51977	0.559549	0.260463	0.224019	2.34036e-06	-3.18082	down
BnaA05g21190D	4.48627	4.58992	3.9504	0.439972	0.897922	0.214462	7.03044e-09	-3.17941	down
BnaA09g51710D	153.286	167.055	182.759	18.1143	18.201	20.4433	2.29452e-12	-3.17685	down
BnaC04g52490D	12.0806	13.0692	10.9282	2.09331	0.552	1.41471	2.9394e-13	-3.17601	down
BnaCnng65170D	2.56312	2.4992	2.82347	0.238385	0.231487	0.341232	2.07464e-09	-3.17242	down
BnaC02g38170D	1.80765	3.39638	1.84737	0.296554	0.245861	0.134564	6.13259e-05	-3.16943	down
BnaAnng40250D	13.047	17.4541	19.7303	2.85924	0.820992	2.14451	4.84674e-14	-3.15574	down
BnaA05g19380D	4.28222	3.56698	3.95813	0.429087	0.575364	0.234416	5.33198e-10	-3.15531	down
Brassica_napus_newGene_5168	1.7314	2.77528	1.43793	0.311281	0.127255	0.227096	2.48558e-07	-3.14859	down
BnaA03g55910D	32.8767	31.9146	33.2354	5.24053	2.6566	4.64045	1.41792e-15	-3.14743	down
BnaAnng24020D	78.8315	66.662	66.8664	9.74034	5.21817	10.181	6.62548e-16	-3.1397	down
BnaA08g29480D	4.44187	5.11275	4.24238	0.535556	0.181173	0.512565	1.65208e-09	-3.13841	down
BnaAnng36570D	35.163	44.1998	39.3921	4.78866	4.19645	5.88994	1.1561e-15	-3.13811	down
Brassica_napus_newGene_4683	6.20703	7.68254	3.5073	0.260011	1.47241	0.343164	3.1304e-06	-3.13515	down
BnaC03g32020D	1.91728	1.29489	1.33904	0.021381	0.286572	0.186162	4.10727e-08	-3.13482	down
BnaC04g02920D	12.3839	11.5232	14.4901	0.747081	1.06309	0.864735	1.14243e-15	-3.13473	down
BnaA10g10850D	2.36212	2.1572	1.59195	0.274922	0.386322	0.082473	8.89453e-08	-3.13413	down
BnaA03g19520D	5.84295	7.07216	7.98358	0.696975	0.872059	0.906219	7.49428e-13	-3.13167	down
Brassica_napus_newGene_8319	1.13383	1.17491	1.09694	0.064214	0.348473	0	1.50057e-07	-3.12345	down
BnaA07g04270D	3.38072	2.77971	2.11001	0.044085	0.680046	0.169542	5.1944e-08	-3.12261	down
BnaAnng17980D	30.4572	32.4678	30.7151	4.80572	0.619856	5.61804	8.73465e-16	-3.11311	down
BnaC03g57600D	9.92325	8.35547	8.24014	0.664382	1.9575	0.59446	3.77364e-11	-3.1125	down
BnaC04g10090D	3.62148	4.51107	4.06792	0.453234	0.752753	0.314111	1.15708e-13	-3.11024	down
BnaC07g26610D	42.6358	38.1968	36.9397	4.30332	4.73408	5.29077	1.22151e-15	-3.10779	down
BnaCnng35810D	4.43738	5.57956	5.17087	0.801012	0.121784	0.858828	6.6003e-10	-3.1064	down
BnaC04g01640D	8.68692	8.56737	8.41912	2.0249	0.553591	0.621863	1.60988e-13	-3.1054	down
BnaA03g12040D	21.1602	37.1309	31.1684	4.1284	3.53337	0.226168	1.34702e-11	-3.10306	down
BnaA10g26410D	8.3849	11.4597	9.02452	0.540849	1.59521	0.866665	6.35593e-09	-3.09493	down
BnaC04g03690D	2.54339	3.30091	2.90186	0.182974	0.42874	0.379055	9.43361e-10	-3.09323	down
BnaA07g26030D	1.29736	1.23659	0.791622	0.027943	0.212442	0.148872	7.7304e-08	-3.09083	down
BnaA01g07240D	3.5202	10.0495	6.82783	0.565485	1.219	0.705797	0.000331096	-3.09066	down
BnaA07g05900D	3.35452	3.7263	3.50259	0.318459	0.935238	0.454171	1.95655e-08	-3.08945	down
BnaC02g42530D	2.42843	1.23991	1.51698	0.317667	0.228421	0.095489	0.000137782	-3.08604	down
BnaA06g29170D	2.14879	2.35638	1.99655	0.59776	0.054159	0.074127	1.4795e-07	-3.08421	down
BnaC02g22990D	3.96309	2.52565	2.34938	0.536801	0.975567	0.73407	2.77298e-10	-3.08262	down
BnaA10g02090D	4.2883	6.52855	5.67668	0.729881	0.431544	0.812227	1.25511e-08	-3.08192	down
BnaC04g00550D	6.09084	6.10312	7.06484	0.668122	1.11076	0.646375	4.84007e-14	-3.07947	down
Brassica_napus_newGene_2452	1.31012	1.40918	1.39142	0.202027	0.095116	0.184336	9.73736e-08	-3.07826	down
BnaC05g37180D	14.1084	6.71507	9.47189	1.02532	1.14446	1.29048	2.49671e-05	-3.07824	down
BnaC02g48820D	14.121	9.95784	9.21137	0.630993	2.54419	1.02768	2.5985e-10	-3.07801	down
BnaC08g49450D	8.42167	6.19063	4.55681	0.74559	0.574281	0.759507	2.17708e-05	-3.07343	down
BnaAnng00150D	4.0986	3.74191	3.72909	0.129755	0.979327	0.35804	1.34775e-11	-3.06755	down
BnaA06g03290D	3.67471	3.97137	3.98798	0.533756	0.614597	0.218238	1.1782e-08	-3.06318	down
BnaA09g00890D	27.4067	25.669	27.2891	3.45292	3.36577	3.14409	2.04032e-14	-3.05948	down
BnaA10g07180D	1.55308	2.21977	1.35896	0.663765	0.191442	0.604667	7.41965e-08	-3.05782	down
BnaA06g39090D	9.93111	11.4846	10.2206	1.55681	1.41442	1.35245	1.89397e-14	-3.0554	down
BnaA07g26680D	526.835	489.854	617.164	56.2996	47.5921	62.8245	2.88391e-11	-3.05211	down
BnaC03g39850D	3.52732	3.70447	3.60702	0.388877	0.181902	0.605451	4.90208e-09	-3.04429	down
Brassica_napus_newGene_2208	0.299763	0.409994	0.292129	0.030371	0.004248	0.078849	6.88049e-08	-3.04399	down
BnaUnng02530D	2.60506	3.18196	2.37415	0.592319	0.161207	0.29096	3.11657e-10	-3.04293	down
BnaC06g40410D	14.8399	14.3069	13.9104	1.74147	2.11248	1.70376	3.22707e-14	-3.04053	down
BnaAnng32230D	14.3709	19.0888	18.3106	2.04343	3.29704	1.38304	1.88176e-12	-3.03507	down
BnaA03g22800D	1.77732	2.06727	2.28192	0.234755	0.303112	0.239721	7.07642e-10	-3.03408	down
Brassica_napus_newGene_13387	4.23423	3.95954	5.14274	0.479582	0.499451	0.348779	3.2261e-11	-3.03342	down
BnaC03g38290D	29.264	28.7321	28.6399	4.07331	3.44706	3.67549	1.1897e-14	-3.02786	down
BnaA05g34870D	1.35219	1.73862	0.983332	0.125042	0.298219	0.086649	2.39101e-07	-3.02719	down
BnaCnng29110D	8.05479	7.60044	7.30319	1.07233	0.908157	0.904637	7.77154e-13	-3.02676	down
Brassica_napus_newGene_10252	12.277	13.2298	18.4575	1.50681	0.49899	2.33635	2.38929e-13	-3.02268	down
BnaA10g01680D	1.32039	1.64221	2.01373	0	0.561192	0.074702	1.54238e-07	-3.02257	down
BnaA03g33090D	5.44188	4.59296	4.71144	0.942953	0.384783	0.592868	3.82453e-13	-3.02107	down
Brassica_napus_newGene_4422	9.82453	13.8255	10.7222	2.28275	1.49897	1.83863	1.28591e-12	-3.02009	down
Brassica_napus_newGene_12471	6.45686	2.92208	3.95557	0.322869	0.954704	0.485207	0.00030174	-3.01657	down
Brassica_napus_newGene_11792	7.92587	9.48901	6.40068	0.537994	1.93168	0.650861	1.13192e-12	-3.01376	down
BnaC03g25770D	26.4229	12.3793	23.2893	1.01269	2.12269	1.3508	3.37904e-12	-2.99982	down
BnaC06g40510D	3.16813	4.01296	3.58621	0.696396	0.484848	0.236381	1.03061e-10	-2.99939	down
BnaA04g22710D	23.7644	19.2689	14.2892	3.81609	5.35391	3.37316	7.93364e-13	-2.99616	down
BnaC04g52350D	0.981689	0.675866	0.832853	0.247987	0.073762	0	6.54663e-07	-2.99405	down
BnaA01g19210D	3.54545	9.72446	7.24281	0.770072	0.970159	0.928733	0.000172374	-2.98994	down
BnaC02g31860D	1.05266	0.932544	1.10531	0.144626	0.173359	0.078443	3.03538e-07	-2.98815	down
BnaA06g27160D	2.86675	1.36982	1.97281	0.368509	0.227806	0.085965	2.74197e-07	-2.98688	down
BnaAnng39590D	7.96802	10.8898	7.95584	0.727507	1.25709	1.48246	1.095e-09	-2.98598	down
BnaC01g40000D	12.7016	17.9806	10.9987	1.92128	1.39394	1.50077	6.01151e-14	-2.98347	down
BnaA06g19930D	0.87839	1.19586	1.46031	0.234448	0.255289	0.07216	3.29062e-07	-2.97894	down
Brassica_napus_newGene_9202	2.31217	2.08946	2.78815	0.028707	0.471924	0.405913	2.37063e-08	-2.97738	down
BnaA08g01850D	2.34894	2.50881	2.59042	0.464915	0.35327	0.181942	2.54188e-08	-2.97383	down
BnaC04g01010D	6.61718	4.81647	4.70031	0.292621	1.0477	0.677994	7.58919e-11	-2.97285	down
BnaC01g06390D	14.0466	13.7851	13.3457	1.36034	1.91493	1.21493	5.90536e-14	-2.97195	down
BnaCnng39960D	1.21034	0.899812	1.08163	0.217697	0.229391	0	6.18814e-07	-2.97094	down
BnaA01g05620D	3.90627	4.33257	4.06417	0.501604	0.53585	0.644738	8.36911e-10	-2.96901	down
BnaC02g45190D	2.79721	3.25581	3.84769	0.482178	0.239134	0.555962	9.45478e-09	-2.96901	down
BnaA09g34940D	2.43587	4.63787	4.22433	0.189143	1.3209	0.056253	5.80839e-07	-2.95413	down
BnaA07g17630D	1.05459	0.984321	1.14861	0.284037	0.449389	0.231265	2.36817e-07	-2.9504	down
BnaA04g11920D	3.8961	4.43459	3.94041	0.443252	0	1.03474	1.40245e-07	-2.94738	down
BnaC04g30730D	0.859593	1.45342	2.06387	0.020512	0.343828	0.106149	1.09036e-05	-2.94257	down
Brassica_napus_newGene_5430	2.69685	3.18782	1.48752	0.519194	0.484036	0.036136	1.1139e-05	-2.93608	down
BnaC09g21260D	3.70744	3.2295	4.69818	0.320913	0.159456	0.94642	4.79608e-08	-2.93562	down
BnaC02g28320D	2.88379	1.59968	1.75152	0.325004	0.458902	0	2.89102e-05	-2.93488	down
BnaC03g47340D	1.57419	2.07652	1.56541	0.141713	0.145848	0.348732	6.91653e-08	-2.93307	down
BnaA02g06380D	6.85543	6.16631	4.92357	0.891113	0.756085	0.796761	2.16639e-10	-2.93281	down
Brassica_napus_newGene_8000	123.006	137.471	118.871	10.9298	33.9349	9.32573	2.50413e-13	-2.92508	down
BnaA10g15590D	9.92116	8.38869	10.0624	1.38677	1.11163	0.718534	4.01757e-12	-2.92491	down
BnaCnng78320D	4.684	4.82841	3.90466	0.543879	0.965202	0.358691	5.25597e-07	-2.92275	down
BnaC01g10150D	6.86658	7.02089	8.12345	1.17824	1.33661	0.716302	1.80516e-09	-2.92126	down
BnaC09g41690D	3.4988	4.15974	4.00186	0.785471	0.830275	0.410281	7.16694e-09	-2.91676	down
BnaC04g02880D	62.3352	57.4677	55.7144	8.94818	8.581	7.23298	8.59838e-14	-2.9127	down
BnaA08g26670D	2.72129	2.91966	3.64709	0.374052	0.413088	0.377513	1.77396e-10	-2.90335	down
BnaC04g00160D	33.2845	43.6785	31.4099	2.47242	7.74527	4.58893	4.86305e-13	-2.90245	down
BnaC04g01250D	6.70426	4.84098	4.46674	1.237	3.56552	1.44116	6.10561e-10	-2.90242	down
BnaA09g04520D	1.0148	1.45923	1.03346	0.309401	0.067809	0.093462	1.06069e-06	-2.89351	down
BnaA10g19040D	2.44831	1.89383	2.23406	0.467437	0.315997	0.152986	2.57638e-07	-2.88198	down
BnaC08g04110D	1.48859	2.12365	1.66005	0.203663	0.22471	0.171294	6.29319e-07	-2.87994	down
BnaCnng72930D	1.33469	1.61594	1.89958	0.067244	0.478327	0	9.43964e-07	-2.87651	down
BnaC03g19470D	2.93549	5.33533	4.50767	0.631655	0.356721	0.776965	2.87888e-08	-2.87609	down
BnaA01g05300D	16.8535	14.6288	14.6666	1.62549	2.58602	2.06294	9.82659e-14	-2.87546	down
BnaA09g47050D	2.537	3.11829	2.28081	0.616877	0.321125	0.18866	2.5469e-07	-2.87134	down
BnaC05g38080D	2.62752	1.68163	1.41933	0.199548	0.406427	0.10268	3.149e-06	-2.87066	down
BnaA10g04880D	1.70324	1.13833	1.91095	0.160032	0.123317	0.26779	2.60152e-07	-2.86966	down
BnaA07g16620D	1.73698	1.37584	1.40362	0.323632	0.177375	0.090423	1.15235e-07	-2.86737	down
BnaA08g01100D	1.49788	1.3649	1.50208	0.18328	0.239329	0.179333	5.8881e-07	-2.85577	down
BnaC04g02530D	11.1538	13.1721	12.4832	2.19545	1.66003	1.49162	5.85524e-09	-2.85568	down
BnaC07g30250D	4.51399	6.36721	4.70637	0.598224	0.866306	0.920586	3.13275e-10	-2.84426	down
BnaA10g28540D	1.28269	0.992223	1.48315	0.1162	0.244367	0.134015	6.35852e-07	-2.83798	down
BnaC09g04440D	6.11461	9.26207	6.87883	0.794773	1.18638	1.21983	8.64703e-10	-2.83393	down
BnaAnng26090D	6.38543	6.07125	3.40434	1.05691	0.515083	0.765445	2.31947e-07	-2.83382	down
BnaA07g16660D	82.495	70.2047	77.7626	9.8622	9.6683	11.9711	2.72906e-12	-2.83344	down
BnaA10g25670D	2.86463	3.42763	4.77481	0.488937	0.718965	0.431719	1.19306e-08	-2.82796	down
BnaA01g15180D	2.72615	2.68223	2.39882	0.599979	0.218437	0.2844	2.61641e-08	-2.8264	down
BnaA10g07000D	4.12244	2.54731	3.71904	0.266242	0.627437	0.434869	2.3623e-09	-2.82031	down
BnaC04g03030D	64.5415	58.6886	61.2078	6.12082	3.85551	5.52732	1.84265e-12	-2.8198	down
BnaC07g10560D	1.11959	1.1875	1.34002	0.200093	0.129401	0.111926	7.33159e-07	-2.81584	down
BnaC04g02110D	15.358	14.2196	13.1464	2.50712	1.68672	1.54782	8.02311e-13	-2.81531	down
BnaC04g52850D	3.24134	3.76502	3.48091	0.895863	0.303282	0.331116	5.2946e-08	-2.81077	down
BnaC02g28310D	1.32512	1.42199	1.34313	0.567485	0.241855	0.281632	1.04428e-06	-2.81073	down
BnaC03g71760D	1.33521	1.71949	2.08684	0.374276	0.296646	0.125754	9.96619e-07	-2.80798	down
BnaA03g41900D	40.9822	101.642	73.9581	11.9229	10.3473	10.2955	6.0939e-05	-2.80228	down
BnaA01g28190D	34.6184	80.883	59.7431	9.4931	9.23055	10.7083	2.30137e-05	-2.80179	down
Brassica_napus_newGene_8571	0.54863	0.749897	0.394036	0.060982	0.089245	0.067971	1.34349e-06	-2.79773	down
BnaA09g14980D	4.73287	4.65824	4.35089	0.584477	0.695139	0.769145	1.85854e-09	-2.78985	down
BnaCnng16160D	2.10337	1.74946	2.01677	0.346114	0.275596	0.254997	4.76577e-10	-2.78984	down
BnaC05g23680D	1.22686	0.767888	0.794129	0.366688	0	0.044388	8.49148e-05	-2.77833	down
BnaA09g00200D	57.9542	108.86	82.2203	12.6313	13.1843	11.8897	1.19214e-09	-2.77485	down
BnaA06g04060D	12.2414	12.4155	9.76001	1.85434	1.2835	1.74702	6.72751e-11	-2.77471	down
BnaC06g40650D	7.58039	8.99471	8.8552	1.67889	1.00261	1.27304	4.72372e-11	-2.77067	down
BnaA02g09260D	14.7816	13.673	13.5894	2.28376	2.6601	1.58636	4.64246e-07	-2.76925	down
BnaA08g10090D	8.4455	12.0603	9.31228	0.905893	3.49688	0.301008	2.9686e-11	-2.76754	down
BnaAnng08150D	1.90316	1.63827	1.8592	0.469333	0.152292	0.216794	3.83168e-07	-2.7673	down
BnaC03g16790D	0.908757	0.657194	1.20056	0.257804	0.089441	0.078096	4.25387e-06	-2.76713	down
BnaA07g08730D	3.1623	4.40532	4.10196	0.621565	0.422304	0.262649	1.514e-09	-2.76554	down
BnaA01g34610D	13.0684	18.3019	20.8886	3.96733	1.57932	2.56627	1.69086e-12	-2.76214	down
BnaC01g14160D	2.68635	2.45705	1.48668	0.143885	0.517016	0.297928	1.50361e-06	-2.76194	down
BnaA01g03560D	5.78937	4.87711	4.76199	1.0858	0.344518	0.925541	1.17552e-07	-2.75988	down
BnaA05g04960D	0.925017	1.97964	1.32453	0.22122	0.162282	0.23784	5.96626e-06	-2.75971	down
BnaAnng16250D	1.75331	1.14762	1.43457	0.489061	0.036304	0.137481	2.39485e-06	-2.75942	down
BnaC06g40240D	94.7566	128.946	91.6774	23.3284	9.70275	16.1169	3.77364e-11	-2.75939	down
BnaA09g57240D	1.82918	1.46574	2.22131	0.181284	0.207347	0.386939	4.70681e-07	-2.75769	down
BnaC03g61940D	4.51026	3.10415	2.99085	0.398779	0.706665	0.513591	2.6636e-07	-2.75666	down
BnaC06g18010D	2.11036	3.10264	2.23789	0.436017	0.916132	0.585133	2.86917e-07	-2.75557	down
BnaA06g39970D	23.7729	33.4694	38.0184	8.11591	3.42064	4.18246	4.66935e-12	-2.75501	down
BnaC02g42610D	3.22861	2.8852	3.49013	0.824878	0.599231	0.243611	2.45632e-08	-2.75499	down
Brassica_napus_newGene_15263	0.631905	0.420509	0.547792	0.084356	0.047951	0.091318	9.85823e-07	-2.74691	down
BnaC05g33430D	12.1926	11.073	11.0149	1.6465	2.50172	1.30354	9.50211e-07	-2.74395	down
BnaCnng76650D	1.12468	1.45066	1.57471	0.613759	0.297463	0.209424	2.24012e-06	-2.74267	down
BnaA01g32440D	1.80014	2.08933	2.01398	0.411493	0.077544	0.172209	8.64607e-09	-2.74255	down
BnaA08g19310D	5.81851	7.74857	6.02656	0.772008	0.733971	0.94098	2.55296e-09	-2.74244	down
BnaCnng29200D	5.17574	3.62663	3.48633	0.723992	1.18699	0.33325	1.02295e-07	-2.74163	down
BnaC04g27740D	4.17499	4.04784	6.17712	0.740378	0.664804	0.828737	5.76881e-07	-2.73067	down
BnaC07g23710D	2.96984	2.68128	2.71046	0.636871	0.15195	0.518108	2.20997e-07	-2.72695	down
BnaA04g03380D	2.03948	2.01724	2.67105	0.406586	0.562479	0.225302	1.89663e-06	-2.72355	down
Brassica_napus_newGene_8817	19.6308	12.1128	16.7972	1.84562	0.664272	6.08012	4.68872e-08	-2.72245	down
BnaC06g39640D	1.75952	2.49226	1.71751	0.249801	0.588494	0.176232	1.46584e-06	-2.72001	down
BnaA10g01450D	1.02807	1.91976	1.38882	0.290396	0.204866	0.05698	4.94439e-06	-2.71625	down
BnaA03g26810D	25.7759	16.8934	21.507	6.21627	3.47442	4.61913	1.53868e-12	-2.71568	down
BnaC06g04700D	3.50573	5.37227	4.43898	0.988512	0.430663	0.435281	5.53621e-08	-2.71379	down
BnaC06g37130D	2.35997	2.75818	2.76847	0.523078	0.335894	0.394756	1.22969e-08	-2.71341	down
Brassica_napus_newGene_5288	5.46492	4.21589	4.9002	1.44597	0.824354	0.171799	1.8943e-07	-2.71246	down
BnaC07g50040D	3.11303	3.27308	3.17108	0.590976	0.358424	0.532131	9.32279e-09	-2.71215	down
BnaA02g18400D	7.55785	9.60413	8.93247	1.82241	0.755506	1.69648	3.67844e-08	-2.7121	down
BnaC04g53010D	1.66999	3.79368	3.43962	0.359839	0.428011	0.297821	2.45581e-05	-2.71134	down
BnaA07g33650D	0.920993	0.794294	1.08823	0.138411	0.113215	0.154736	1.71677e-06	-2.71063	down
BnaA03g02840D	12.4691	13.975	12.5103	2.74396	2.22576	1.4484	1.25863e-11	-2.70331	down
BnaA03g02730D	2.83967	3.69849	3.22913	0.610624	0.337264	0.515617	3.1779e-07	-2.70182	down
BnaC04g30940D	6.53102	9.19635	8.27558	1.00429	0.94724	1.83741	1.61364e-10	-2.69946	down
BnaA05g32830D	2.042	2.56897	1.96337	0.208245	0.588124	0.149519	2.95462e-06	-2.69941	down
BnaUnng01410D	3.81353	4.78352	5.44941	1.21289	1.17232	0.935565	1.28128e-07	-2.69865	down
BnaC03g22890D	2.44597	3.44457	3.06629	0.518662	0.574034	0.289228	6.16302e-07	-2.6968	down
BnaCnng54520D	0.650227	0.544186	0.584544	0.007707	0	0.245417	3.30382e-07	-2.69657	down
Brassica_napus_newGene_4684	16.0499	24.2761	17.911	5.59758	1.81585	2.14749	3.87834e-10	-2.69569	down
BnaC03g38080D	1.64912	2.25566	1.98494	0.516049	0.517027	0.202778	2.53546e-07	-2.69377	down
BnaC09g42690D	0.767449	0.975499	1.14764	0.216659	0	0.200416	1.73769e-06	-2.69198	down
BnaA01g00850D	4.4676	5.46324	4.3797	1.09331	0.706994	0.615009	3.65549e-09	-2.69069	down
BnaA01g01240D	5.8567	6.37083	5.0138	0.990044	0.974663	0.853105	1.74068e-08	-2.68789	down
BnaC06g43560D	81.3641	109.83	91.2696	13.1307	21.4553	14.8326	4.61721e-12	-2.68673	down
BnaC07g46700D	4.6605	6.06014	7.29387	1.45026	0.970316	0.672885	6.9821e-09	-2.6842	down
BnaC08g42010D	9.47	7.79263	7.28093	1.96794	0.930303	0.962357	2.59313e-10	-2.68316	down
BnaA09g21220D	1.86578	2.0881	1.937	0.159356	0.539562	0.274026	5.65587e-09	-2.68094	down
BnaA03g37090D	50.9731	41.6426	52.3482	9.97626	2.79104	10.4246	3.78659e-12	-2.67799	down
BnaC09g43250D	122.554	228.7	212.819	33.3422	0.162433	54.7194	4.25708e-07	-2.6779	down
BnaA09g01190D	2.83475	4.73133	3.92023	0.696853	0.68891	0.493121	3.20655e-06	-2.6736	down
BnaCnng72110D	31.8629	32.7233	40.9174	7.44427	4.32269	5.12051	6.28883e-12	-2.67097	down
BnaAnng06150D	31.0213	35.6897	33.4192	6.66941	5.35505	4.7081	2.68578e-11	-2.66988	down
BnaC07g07130D	12.1702	12.5756	11.3533	4.12456	2.92127	3.02758	1.09367e-11	-2.66664	down
BnaC05g28680D	1.1206	0.850077	1.1627	0.199108	0.094443	0.338834	1.49323e-06	-2.66631	down
BnaA05g33390D	102.278	103.822	96.5689	27.6464	9.39881	16.1722	2.14731e-11	-2.66543	down
BnaA06g00200D	8.22532	10.58	9.25634	1.24112	1.83533	1.48234	3.31192e-11	-2.66107	down
BnaAnng00540D	57.1403	87.7213	84.8097	12.8196	12.5264	12.9468	5.01642e-11	-2.65707	down
BnaA05g04750D	5.5834	4.28216	6.68471	0.819002	0.85365	0.869772	4.12741e-07	-2.65693	down
BnaA08g23680D	2.92489	3.06846	2.9869	0.969124	1.55019	1.54014	5.57272e-08	-2.65615	down
BnaA02g08350D	6.67864	6.88145	7.33045	1.69721	0.576725	1.33901	1.14381e-09	-2.65106	down
BnaA02g04460D	12.175	11.9846	13.401	2.98254	1.39434	1.98278	4.70911e-11	-2.64725	down
Brassica_napus_newGene_4131	18.4965	23.4327	26.4112	3.70616	2.12098	5.38843	7.08193e-12	-2.64421	down
BnaA09g08660D	4.45622	2.97913	3.70887	0.437151	0.806377	0.616323	2.30825e-07	-2.64321	down
BnaA05g21210D	67.234	44.131	59.085	19.218	7.65276	17.9635	1.84875e-10	-2.6366	down
BnaC02g46120D	2.58398	1.92483	1.40426	0.508561	0.302584	0.208374	4.59282e-06	-2.63092	down
BnaAnng05920D	4.15018	7.28301	8.58432	1.50286	2.06074	0.531264	9.28433e-07	-2.62979	down
Brassica_napus_newGene_4886	5.27682	6.81097	6.39853	0.908636	1.45069	0.807791	1.15759e-08	-2.62941	down
BnaA08g26900D	4.52208	3.1961	3.73273	0.663031	0.665579	0.602861	2.20177e-06	-2.62915	down
BnaCnng42350D	4.53559	5.47301	5.26601	0.533397	1.0708	0.966507	6.42806e-10	-2.62899	down
BnaCnng29230D	9.93375	16.5281	15.5321	3.89537	0.192059	2.4854	3.20716e-09	-2.62804	down
Brassica_napus_newGene_6377	38.139	39.3561	37.7383	9.39408	5.0427	5.15898	2.32187e-11	-2.62783	down
BnaA02g19550D	4.84529	5.70391	4.80098	0.96114	1.13156	0.55696	2.61416e-08	-2.62653	down
BnaC04g00470D	2.95963	2.28773	2.05639	0.387455	0.460613	0.301427	1.66991e-06	-2.61973	down
BnaA03g04050D	1.58471	2.84494	2.10911	0.564986	0.227586	0.179188	9.95794e-06	-2.61353	down
BnaA02g27340D	21.959	21.5107	16.9299	3.21801	2.21687	4.6732	9.07604e-09	-2.61185	down
Brassica_napus_newGene_11517	1.37593	1.87983	2.59724	0.467912	0.106534	0.375844	4.88805e-06	-2.60316	down
BnaUnng01720D	1.05129	0.843926	0.619647	0.111064	0.035481	0.241378	2.44068e-06	-2.60315	down
BnaCnng28520D	17.2673	16.2783	18.4221	2.64805	4.42313	2.06348	2.39911e-09	-2.60154	down
BnaC02g21720D	2.90688	3.06503	3.89288	0.775969	0.696107	0.279295	4.17247e-06	-2.59695	down
BnaC07g40020D	1.82852	1.64984	1.417	0.412793	0.46813	0	1.40521e-05	-2.59597	down
BnaC05g33440D	16.1802	22.2911	15.8898	1.94229	4.83844	2.3179	6.52217e-06	-2.59592	down
BnaC09g53660D	3.45651	3.80051	2.95431	0.658055	0.942088	0.589781	7.29551e-06	-2.58604	down
BnaC06g42850D	2.68424	2.52825	3.97231	0.689361	0.30268	0.593198	2.96608e-06	-2.58395	down
Brassica_napus_newGene_5143	2.75876	4.07505	4.50777	0.533939	1.01244	0.171033	1.46092e-07	-2.5838	down
BnaC04g03590D	9.85611	7.74426	9.11878	2.00083	1.4047	1.22011	1.33688e-10	-2.58304	down
BnaC06g27830D	3.95131	3.68598	3.4848	0.509045	0.705449	0.665227	1.67558e-10	-2.5799	down
BnaA01g00050D	63.1525	81.1147	75.3546	9.83511	12.2364	12.6182	9.59568e-11	-2.57854	down
BnaCnng10690D	2.43277	3.37521	1.60883	0.618229	0.248403	0.38624	8.22406e-06	-2.57255	down
BnaC02g48830D	2.2266	2.74355	2.22998	0.465049	0.354341	0.42416	2.61109e-06	-2.57088	down
BnaA09g01390D	53.6424	104.804	68.3388	14.7363	9.05863	6.14277	1.97851e-06	-2.57013	down
BnaAnng32160D	3.51451	2.2503	3.02977	0.731799	0.296794	0.455399	6.36387e-07	-2.5685	down
BnaA05g30880D	18.2007	15.6372	16.8816	2.35642	3.17149	2.86795	5.81631e-11	-2.5677	down
BnaC06g28910D	3.89467	3.59458	4.00902	0.751617	0.291929	0.888714	7.11194e-09	-2.56758	down
Brassica_napus_newGene_10323	3.99437	3.69069	4.06887	0.287131	0.502284	1.09594	1.06734e-06	-2.56385	down
BnaC09g21590D	8.99712	9.70298	10.7384	1.31629	2.40427	1.58154	6.95787e-11	-2.55949	down
BnaC04g45730D	3.21202	6.07139	5.93967	0.178401	1.02597	0.541619	3.27587e-07	-2.55861	down
Brassica_napus_newGene_15678	2.22226	3.72291	1.97331	1.53688	1.21579	0.454982	1.46585e-06	-2.55438	down
BnaC01g06430D	141.142	176.383	154.776	42.8408	19.4586	38.0049	3.76221e-10	-2.55354	down
BnaA02g09380D	4.19073	4.8984	4.18678	1.03893	0.920972	0.345794	1.0278e-06	-2.55346	down
BnaAnng31680D	9.12762	12.1598	10.6916	1.3036	1.70453	2.49941	2.70397e-09	-2.55239	down
BnaA02g09060D	5.46748	4.84225	5.21426	0.495625	1.80234	0.814242	5.84544e-11	-2.55102	down
BnaA01g14320D	6.48955	5.34301	4.42986	1.93205	0.295577	0.607205	1.2853e-06	-2.54922	down
BnaA03g15500D	4.19116	5.82988	6.03031	0.568061	1.58417	0.214533	1.35228e-05	-2.54855	down
BnaCnng37900D	3.77244	3.5792	3.14103	0.545466	0.853907	0.420553	3.90822e-10	-2.54818	down
BnaC06g37560D	1.92985	1.79266	1.75946	0.607342	0.152071	0.244516	3.95139e-09	-2.54565	down
BnaA05g05180D	2.82124	2.26489	2.65844	0.323911	0.172708	0.830525	3.50718e-07	-2.54379	down
BnaC04g01120D	43.8431	51.6768	38.9297	10.0646	6.82778	7.41189	4.44924e-09	-2.53899	down
Brassica_napus_newGene_4425	3.38862	4.495	4.28256	0.781966	0.99164	0.430579	4.97606e-06	-2.53645	down
BnaC05g37680D	3.41547	2.97338	3.40321	0.503854	0.913908	0.356797	3.53134e-06	-2.53489	down
BnaA03g55780D	4.93723	3.83925	2.94757	0.289638	0.888335	0.726063	1.69341e-06	-2.53258	down
BnaA02g07900D	18.2299	23.0824	17.0186	4.22305	4.15199	2.52759	2.83141e-10	-2.53088	down
BnaA04g13260D	3.94935	4.65979	5.23146	1.03444	0.584074	0.887077	1.68196e-09	-2.53061	down
Brassica_napus_newGene_15416	1.88592	2.08637	1.37921	0.551718	0.284441	0.194767	1.58453e-05	-2.53041	down
BnaA02g00560D	1.28774	1.3692	2.07609	0.44689	0.099176	0.29283	5.65006e-06	-2.52901	down
Brassica_napus_newGene_15129	0.331832	0.313496	0.3895	0.125378	0.034641	0.029528	1.69086e-05	-2.52769	down
BnaA05g32730D	15.1385	16.1424	21.8803	1.73202	1.23675	1.70267	4.54916e-11	-2.52759	down
BnaAnng09620D	9.40746	8.50001	8.65368	0.08233	3.28104	1.0509	6.84837e-09	-2.52635	down
BnaA03g26550D	4.06802	2.21523	3.39751	0.802034	0.532813	0.55367	8.97819e-06	-2.52566	down
BnaA05g10670D	2.63773	2.87218	2.52338	0.322592	0.775791	0.483008	8.03476e-06	-2.5256	down
BnaA10g20830D	88.1987	146.286	112.449	17.1172	31.9446	15.1216	1.96453e-10	-2.52542	down
BnaC04g38720D	1.77718	1.61236	2.10887	0.265097	0.790863	0	1.7796e-05	-2.52435	down
BnaC05g10710D	3.1132	3.31311	4.36839	0.605952	0.908321	0.480508	2.65717e-08	-2.52386	down
BnaC06g35510D	7.13473	4.49518	6.09867	1.74814	0.739996	0.873901	5.88089e-08	-2.52276	down
Brassica_napus_newGene_11712	50.5801	68.3255	46.5226	16.9765	4.99569	6.54959	2.23741e-10	-2.52155	down
BnaC04g54580D	8.58431	7.61571	7.36069	1.73438	1.67551	0.921499	4.59764e-09	-2.52041	down
BnaA10g02200D	3.79041	4.42054	3.4777	1.18164	0.277821	0.669672	3.50718e-07	-2.52013	down
BnaA09g01250D	17.4204	16.6739	16.9284	2.99914	3.91465	2.57494	1.43123e-10	-2.51918	down
Brassica_napus_newGene_1075	0.316916	0.585358	0.36636	0.125178	0.22087	0.279668	8.05228e-06	-2.51717	down
BnaA09g06800D	0.715057	0.672919	1.3087	0.210507	0.153208	0.130023	0.000634644	-2.51617	down
BnaA04g26960D	42.9471	60.412	60.482	10.8449	9.57823	11.4906	5.04611e-09	-2.51375	down
BnaA02g33920D	4.59259	3.04815	2.89827	1.15755	0.26997	0.558769	2.82366e-06	-2.51162	down
BnaC03g25490D	9.9816	7.38464	7.10823	2.24173	0.861091	1.46341	7.86809e-09	-2.50896	down
BnaA05g02840D	6.35851	6.18142	7.55167	1.84938	0.306146	1.50271	1.63995e-09	-2.50648	down
BnaC08g13590D	1.89638	4.02245	2.43472	0.374951	0.537694	0.543087	7.47484e-05	-2.50606	down
BnaA05g35160D	19.1853	17.9203	19.3579	4.01298	3.63449	3.49801	1.48532e-08	-2.50596	down
BnaC05g01340D	4.12524	2.53309	2.53925	0.712573	0.381517	0.208844	2.22079e-05	-2.50574	down
BnaC05g13990D	6.89379	11.359	7.25662	2.20404	0.647237	1.4042	9.99955e-08	-2.50471	down
BnaA03g10980D	2.14271	3.3318	2.12861	0.554631	0.468929	0.391446	1.22925e-06	-2.50297	down
BnaC04g02910D	2.85582	3.7651	4.0422	0.599874	0.731455	0.429616	1.01317e-07	-2.50275	down
Brassica_napus_newGene_5728	2.29867	3.6065	1.5239	0.396816	0.491013	0.144634	2.10812e-05	-2.50024	down
BnaCnng22600D	68.9903	113.731	85.7978	13.4437	27.8129	9.9228	9.45478e-09	-2.49704	down
BnaA02g28180D	3.59441	4.16998	4.57905	1.70327	0.157154	0.473275	2.07504e-06	-2.49446	down
BnaC07g30170D	2.87332	4.27182	3.38817	0.999623	0.689488	0.304941	6.72358e-08	-2.49433	down
BnaA05g37380D	9.83775	12.9516	10.7555	3.48598	1.17939	1.61521	8.41934e-10	-2.492	down
BnaAnng03070D	2.18004	2.68464	2.42612	0.900199	0.591376	0.187007	2.14592e-05	-2.49018	down
BnaC04g33980D	13.0094	19.7629	16.3638	3.80061	3.02344	2.47279	7.70046e-10	-2.48964	down
BnaC08g15630D	4.67452	8.44925	5.19254	1.06986	2.11248	0.233587	4.02381e-05	-2.4869	down
Brassica_napus_newGene_8097	4.53758	5.85845	3.70957	1.38343	0.241077	0.897852	1.64796e-05	-2.48615	down
BnaA04g02840D	12.1674	10.4027	13.4615	2.00849	2.01549	1.98289	1.89663e-06	-2.48317	down
BnaA03g35260D	25.4344	17.792	19.8232	4.80761	2.04978	4.96272	8.1943e-11	-2.47962	down
Brassica_napus_newGene_1586	4.13636	3.08488	4.06587	0.70598	0.677939	0.732725	3.80891e-06	-2.4762	down
BnaCnng36770D	1.08637	1.12811	1.42576	0.212121	0.147237	0.301055	9.07602e-07	-2.47528	down
BnaC04g30490D	1.30311	1.05907	1.1259	0.183084	0.118856	0.195184	1.22344e-05	-2.47519	down
BnaA05g30360D	12.7888	14.5742	11.1458	2.17597	2.0077	1.92156	1.99577e-08	-2.47434	down
BnaA01g19460D	21.2566	16.2806	18.0119	1.7701	6.36075	2.01133	3.45915e-10	-2.47355	down
Brassica_napus_newGene_9563	1.25967	2.18537	1.87962	0.415091	0.23615	0.334975	1.18904e-05	-2.46941	down
BnaA09g50650D	0.289588	0.421816	0.303718	0.123927	0.021907	0.038394	3.2444e-05	-2.46887	down
BnaC04g03430D	14.8137	17.2582	16.1748	3.35092	3.08396	2.32311	5.44539e-10	-2.46708	down
BnaC01g36700D	1.31768	1.20882	1.20693	0.395361	0.033018	0.232075	1.96917e-05	-2.45689	down
BnaA03g55790D	34.1872	33.1897	32.6663	7.08192	6.70845	5.60597	7.54376e-10	-2.45658	down
BnaA09g20620D	120.588	122.833	126.584	25.0035	21.6073	24.5026	4.26743e-09	-2.45594	down
BnaA10g06530D	4.80229	3.74135	4.03897	0.728147	0.833282	0.789651	5.42674e-10	-2.45451	down
BnaC06g15240D	1.01937	2.02348	1.94713	0.138858	0.11798	0.610772	4.89677e-05	-2.45383	down
BnaCnng00430D	91.7576	96.364	102.916	21.3613	11.9288	22.1133	7.889e-09	-2.45293	down
BnaA03g09410D	1.84076	1.15292	1.74699	0	0.387342	0.775661	4.52168e-06	-2.44921	down
BnaA03g29950D	2.32853	2.69335	2.70237	0.835265	0.451028	0.244501	2.9717e-06	-2.44636	down
BnaAnng03060D	12.3751	21.7373	18.0082	6.27128	1.22457	2.64929	8.90979e-08	-2.44404	down
BnaA05g10740D	7.76939	8.06916	8.72504	1.3875	1.46793	1.40117	1.47046e-09	-2.44339	down
BnaC08g00540D	0.897712	0.643062	0.456769	0.17569	0.047319	0.159428	0.000183184	-2.43624	down
BnaAnng17930D	2.21141	2.06774	1.80028	0.160397	0.556333	0.706496	3.58044e-06	-2.43491	down
BnaA03g22680D	7.37835	8.41663	8.22431	0.855696	2.33838	0.754534	1.20421e-07	-2.43379	down
BnaC04g52170D	2.92057	2.97223	2.77312	0.703514	0.369044	0.53394	6.72046e-10	-2.43044	down
BnaC07g41470D	14.0364	21.2759	18.083	3.68988	2.87593	3.78978	3.73417e-10	-2.42812	down
BnaA06g29870D	5.13873	5.75843	4.80824	1.8773	0.012022	1.28249	4.62147e-07	-2.42765	down
BnaC07g03990D	65.0839	58.3195	60.4997	2.72811	9.23207	18.5287	1.02897e-10	-2.42759	down
Brassica_napus_newGene_5062	3.36523	3.73331	3.22829	1.33402	0.370441	0.346219	2.59547e-06	-2.42425	down
BnaC04g02120D	3.36301	4.30868	3.53138	0.741796	1.01114	0.46129	1.83277e-05	-2.42382	down
BnaCnng42720D	3.38709	4.77261	3.75111	0.864409	0.877019	0.542881	3.25059e-05	-2.42346	down
BnaA07g31260D	8.02511	15.8945	13.4195	2.05566	3.74243	1.62896	1.80437e-06	-2.42289	down
BnaC09g03640D	3.49424	2.68311	2.76928	0.879368	0.655572	0.213823	2.31726e-05	-2.4202	down
BnaC06g31900D	5.24561	5.04248	4.86698	0.75726	0.833784	1.58545	4.29232e-06	-2.42005	down
BnaC06g36870D	1.55207	2.75062	2.25549	0.48404	0.431	0.332244	3.07119e-05	-2.41824	down
BnaA07g09080D	13.019	12.8362	12.0034	2.79309	3.32119	2.21792	1.10139e-09	-2.40882	down
Brassica_napus_newGene_16152	0.895021	1.27516	1.30334	0.155386	0.319103	0.187443	2.71973e-05	-2.40684	down
Brassica_napus_newGene_5058	9.13766	10.4814	9.05446	2.59314	1.32364	1.78772	1.29243e-09	-2.4063	down
Brassica_napus_newGene_4870	2.14959	4.04578	3.37811	0.572206	0.423766	0.757153	2.08257e-05	-2.40046	down
Brassica_napus_newGene_9663	1.7854	1.54829	1.24566	0.375976	0.164254	0.356448	2.51079e-05	-2.39627	down
Brassica_napus_newGene_15374	0.538124	0.591703	0.553332	0.119681	0.141993	0.072957	2.64241e-05	-2.39565	down
BnaA01g29650D	5.9851	7.12495	4.86412	1.53388	0.377321	0.691238	9.15357e-07	-2.3956	down
BnaA08g15470D	3.16839	1.61141	2.01039	0.408788	0.490576	0.439597	0.000548149	-2.39455	down
BnaC02g38400D	1.79925	1.36597	1.01469	0.638495	0.137112	0.056894	0.000201777	-2.39165	down
BnaC07g37920D	3.77864	4.51878	1.89216	0.329391	1.17668	0.227283	0.000532642	-2.39157	down
BnaA04g19200D	18.0098	18.355	16.9307	3.44821	5.79893	1.78966	7.7097e-08	-2.38928	down
BnaA09g00190D	14.5868	13.3696	13.0691	3.39416	2.99488	2.59539	8.09794e-10	-2.38917	down
BnaC04g32700D	1.7963	3.43657	3.93786	0.56718	0.838231	0.453291	0.000127828	-2.38854	down
Brassica_napus_newGene_12346	8.14418	7.9999	7.63531	2.25517	0.993298	1.54189	9.01849e-09	-2.38801	down
BnaA09g14420D	1.09782	1.12447	1.09424	0.234156	0.305682	0.126943	4.23796e-06	-2.38603	down
BnaC04g01660D	3.93298	2.65786	2.49754	0.585536	0.574707	0.569465	3.902e-07	-2.3835	down
BnaA06g11440D	2.16531	2.79071	2.97741	0.708304	0.730982	0.27618	1.29628e-06	-2.38193	down
BnaC04g53080D	16.3077	16.9851	18.1356	4.29302	2.75603	2.90486	9.38501e-10	-2.38154	down
BnaC02g19190D	0.618559	0.649514	1.16406	0.160948	0.170882	0.150097	0.000489599	-2.38138	down
BnaC04g31650D	190.754	302.821	270.738	61.2024	45.9441	55.2168	1.45424e-07	-2.37991	down
BnaCnng67820D	16.295	14.8894	16.2728	4.56328	2.40022	2.95274	1.76861e-09	-2.37979	down
BnaC05g50190D	3.92896	7.25569	6.08894	1.1279	1.92715	0.87707	2.35281e-05	-2.37751	down
Brassica_napus_newGene_345	2.18382	3.4275	2.28275	0.688731	0.33665	0.535739	3.9572e-05	-2.37675	down
BnaA04g22750D	5.53642	5.66759	5.90067	1.46625	0.631587	1.33792	1.65982e-08	-2.37456	down
BnaA09g43530D	13.1293	14.6801	15.5308	3.69822	3.50646	1.655	2.57674e-09	-2.37435	down
BnaA09g01200D	24.699	22.2664	24.7861	6.1239	3.85648	4.87481	8.36998e-10	-2.37231	down
BnaA10g06890D	6.05767	9.91087	6.70382	1.78558	2.52179	0.463359	5.85722e-07	-2.37107	down
BnaA07g18170D	1.36576	1.84518	1.33039	0.465946	0.275021	0.236253	8.51672e-08	-2.37066	down
BnaAnng33600D	5.56848	5.52654	5.09328	1.51821	1.07265	0.727161	2.52806e-08	-2.36373	down
BnaA02g36920D	6.46347	8.01652	8.70579	2.71019	0.562829	1.45924	6.9853e-06	-2.36268	down
BnaCnng60680D	3.19922	2.8443	3.05205	0.353117	0.791583	0.527706	1.99237e-05	-2.36252	down
BnaC04g08310D	1.55891	2.00884	2.12925	0.626187	0.219914	0.275866	4.2581e-05	-2.36157	down
BnaA01g21540D	2.37252	2.38111	2.1957	0	1.51755	0	6.38028e-05	-2.36075	down
BnaA03g18260D	1.26497	1.24099	1.7068	0.433729	0.239673	0.199055	2.21479e-05	-2.36045	down
BnaC07g24410D	2.75162	3.23107	2.69728	0.764266	0.454264	0.542483	5.37456e-06	-2.3598	down
BnaAnng37650D	3.81301	5.60346	8.05656	0.633952	1.29105	1.98539	0.000122053	-2.3558	down
BnaAnng16170D	21.2122	18.6618	20.6817	4.82909	5.17196	3.83925	5.93933e-08	-2.35211	down
BnaA10g09260D	31.169	37.0355	16.6921	4.84006	8.2306	4.65598	0.00011123	-2.34656	down
BnaC02g42250D	3.26241	4.03936	4.54601	0.849955	0.514393	1.07476	5.65058e-09	-2.34343	down
BnaC01g05710D	3.9828	4.42945	5.09431	1.30407	0.282018	0.828201	5.67728e-08	-2.3426	down
BnaA08g22520D	2.10894	2.15617	2.20582	0.447181	0.825673	0.047327	7.95813e-05	-2.34231	down
BnaC08g38410D	1.79921	0.815463	1.47068	0.271795	0.344384	0.223713	0.00091665	-2.33834	down
BnaA04g12720D	68.9693	91.5786	91.4518	18.3235	12.7963	21.1046	2.71205e-08	-2.3318	down
BnaA07g03250D	4.56547	6.10142	5.14573	1.00849	0.834932	1.21512	7.26463e-08	-2.33018	down
BnaA05g06350D	6.37397	6.7344	7.68583	4.62814	0	0	0.000762303	-2.32914	down
BnaA04g24760D	5.79714	5.17347	6.11066	1.24323	1.28541	1.14495	1.88746e-07	-2.32877	down
BnaA03g55880D	6.01802	8.00058	9.03448	1.98428	1.45764	1.42627	1.66514e-07	-2.32829	down
BnaC07g33120D	18.1668	31.3046	27.5532	6.56875	3.81395	5.69322	9.87311e-09	-2.32508	down
BnaA05g10570D	1.47954	1.07468	1.23188	0.17169	0.038939	0.535951	9.86707e-06	-2.32472	down
BnaA10g14980D	11.7048	9.67244	11.5244	1.38229	2.92255	0.95289	1.62911e-06	-2.32339	down
BnaC09g52660D	1.31862	2.03828	1.43796	0.408915	0.29469	0.317605	5.87404e-05	-2.31557	down
BnaC03g19180D	6.56112	5.31555	4.75779	2.69908	0.837222	0.158264	1.74125e-06	-2.31502	down
BnaA10g05020D	5.64536	6.46211	6.87756	1.13356	1.08399	1.25146	3.25924e-07	-2.31278	down
BnaC02g43940D	2.34097	2.76587	3.10356	0.584048	0.457468	0.667661	1.13611e-06	-2.31217	down
BnaA01g34570D	1.17554	1.17159	1.51751	0.281287	0.35952	0.179568	3.61614e-05	-2.3111	down
BnaC07g40110D	0.639937	0.538328	0.825212	0.18371	0.012861	0.17579	3.78748e-05	-2.30872	down
BnaC04g52250D	2.16494	3.74701	2.9061	0.841504	0.452279	0.578494	5.42208e-07	-2.30251	down
BnaCnng43380D	3.99825	6.77057	5.50058	1.42978	1.33548	0.72484	7.69849e-07	-2.29942	down
BnaA01g09550D	14.9976	17.6978	18.5204	3.52484	3.49282	3.28416	2.01198e-08	-2.299	down
BnaC02g25630D	2.22191	2.04415	1.29095	0.146196	0.980472	0.110499	0.000154529	-2.29886	down
BnaA07g29210D	1.15464	0.882748	1.18679	0.345372	0.184453	0.15101	7.45253e-05	-2.29805	down
BnaC03g61550D	2.20507	2.34474	2.01653	0.571514	0.647023	0.224323	5.37814e-05	-2.29693	down
BnaC09g19920D	64.2849	55.4812	57.7515	12.1244	15.3298	11.0977	2.94688e-09	-2.29535	down
BnaA08g25080D	5.36762	5.57018	4.76971	1.21206	1.27969	0.913903	3.17408e-07	-2.29135	down
BnaA03g08520D	14.5714	25.5557	25.347	4.26672	8.42908	4.62084	4.41992e-08	-2.28768	down
Brassica_napus_newGene_13548	7.10645	6.07289	6.15804	1.00639	2.23007	1.67565	4.21437e-08	-2.28636	down
BnaA05g20530D	7.97667	9.32314	10.1219	2.09298	1.62009	2.15829	1.83722e-08	-2.2857	down
BnaA03g10340D	2.1112	2.46563	3.25055	1.00969	0.357818	0.359092	7.26902e-05	-2.28554	down
BnaC03g39440D	2.89307	0.837792	1.47281	0.553881	0.444202	1.07829	0.000232733	-2.28467	down
BnaA03g06300D	1.69643	1.91719	1.86843	0.230809	0.343662	0.472431	2.39109e-05	-2.28407	down
BnaC04g51910D	3.21127	4.0425	3.74973	1.51716	0.322769	0.576148	4.8644e-08	-2.28391	down
BnaCnng77300D	1.34665	2.41593	1.66094	0.226044	0.290723	0.467468	4.18929e-05	-2.2836	down
BnaC04g19360D	3.03725	3.62597	2.75901	0.881248	0	0.761662	5.22146e-05	-2.28132	down
BnaCnng61390D	3.59891	5.11219	3.65258	1.831	0.860742	0.987291	2.65999e-06	-2.2804	down
Brassica_napus_newGene_722	3.19099	4.87702	3.29375	1.93658	0.235884	0.126784	0.000182085	-2.27789	down
BnaA09g01860D	2.25474	1.45984	2.50738	0.527512	0.587546	0.2364	8.02246e-05	-2.27785	down
BnaA03g03230D	2.26593	2.03395	2.63921	0.744603	0.550592	0.259296	9.868e-07	-2.27711	down
BnaCnng70530D	3.79986	3.56434	3.71074	0.902283	0.62352	0.845422	2.12553e-05	-2.27699	down
BnaC08g48040D	15.5202	24.9271	26.8462	4.553	5.5987	3.1859	7.49827e-09	-2.27544	down
BnaA09g47090D	3.37529	3.9263	3.90652	0.725631	1.01872	0.533321	2.45307e-05	-2.27472	down
BnaA04g19410D	28.0469	46.935	38.079	5.69533	6.80864	10.0638	2.90892e-09	-2.27395	down
BnaAnng25490D	22.3752	25.6262	23.1917	4.63237	6.27386	4.72568	5.03783e-09	-2.27015	down
BnaA01g15330D	2.08556	1.3559	1.95113	0.627881	0.227383	0.472487	2.84952e-05	-2.26873	down
BnaAnng02780D	15.1221	19.7758	14.8458	3.47693	4.90345	2.6305	6.27037e-08	-2.26585	down
BnaA02g08800D	2.22446	2.91064	1.89395	0.682767	0.463338	0.344662	6.49504e-06	-2.26462	down
BnaA05g18350D	17.2247	17.0087	21.0417	3.85226	4.74334	3.48647	2.53898e-06	-2.26364	down
BnaA02g35830D	2.14721	3.0682	3.63854	0.415885	0.520043	1.11051	2.92131e-05	-2.26287	down
Brassica_napus_newGene_13372	5.38455	8.71645	5.16146	1.71444	1.7345	0.807219	7.77265e-06	-2.26187	down
BnaC02g37030D	2.28682	3.21651	1.79377	0.188993	0.493356	0.842745	4.86457e-05	-2.25954	down
BnaCnng70250D	10.4855	6.39394	7.65884	1.78516	1.17324	1.98461	1.51301e-05	-2.25901	down
BnaA03g03570D	4.2813	4.26671	5.55194	1.4889	0.633199	0.96812	1.2942e-05	-2.25865	down
BnaA10g27980D	3.10067	2.95608	3.75559	0.954312	0.487219	0.705857	3.44427e-08	-2.25853	down
BnaC03g65830D	2.43162	2.12577	4.14739	0.814844	0.480813	0.587375	0.000935972	-2.25656	down
BnaC03g19540D	5.38748	5.14695	4.96575	1.06905	1.20212	1.25508	8.06463e-08	-2.25407	down
BnaA09g01880D	12.9239	12.5302	11.3874	3.30941	3.1839	1.74001	1.77992e-06	-2.25158	down
BnaA04g15320D	2.39887	5.44944	3.84812	0.717854	1.25579	0.894814	0.000259991	-2.251	down
BnaC02g15270D	25.5382	27.1662	24.2462	10.8921	5.18879	9.42978	2.16904e-08	-2.24976	down
BnaC08g07050D	1.44441	1.65645	0.951736	0.488422	0.435591	0	0.000255344	-2.24671	down
Brassica_napus_newGene_333	4.38579	3.93784	5.88951	1.63763	0.753536	0.77596	4.20157e-05	-2.2464	down
BnaA10g15370D	17.8421	18.7393	17.9136	5.00976	3.70622	3.14538	1.49906e-08	-2.24566	down
BnaA09g46840D	0.841496	0.595333	0.662734	0.162051	0.08936	0.195244	5.28888e-05	-2.24491	down
BnaAnng00520D	38.0933	52.3268	48.4197	9.14158	12.2243	9.62753	9.81016e-09	-2.24244	down
Brassica_napus_newGene_5111	1.24624	1.0536	0.864668	0.263631	0.211762	0.218788	5.74292e-05	-2.24237	down
BnaA10g04040D	1.54665	1.65322	1.41592	0.656563	0	0.345865	0.000114456	-2.2392	down
BnaC07g18510D	1.20972	0.707306	1.06353	0.405545	0.11021	0.156914	8.75394e-05	-2.23895	down
BnaC03g21630D	4.20858	5.00648	4.39599	1.29294	1.14333	0.543497	7.95384e-07	-2.23593	down
BnaA02g00650D	13.7327	13.5035	15.257	3.10881	2.64179	4.00592	5.62096e-09	-2.23485	down
Brassica_napus_newGene_9720	2.71485	4.30812	2.27561	0.624821	0.633035	0.709288	2.41597e-05	-2.23236	down
BnaC02g43010D	0.50887	0.553252	0.801328	0.079049	0.186512	0.144551	6.40263e-05	-2.2319	down
BnaAnng22540D	42.1796	49.4006	36.8319	7.30087	7.21574	7.12741	1.16082e-08	-2.23067	down
BnaA07g18900D	3.06903	4.12836	2.96513	1.38039	0.170244	0.702005	4.25166e-05	-2.22886	down
Brassica_napus_newGene_822	1.52065	1.36594	1.20018	0.13819	0.239685	0.483429	5.69483e-05	-2.22837	down
BnaA09g01030D	24.5035	25.2292	24.2832	6.19606	5.42795	5.19252	1.07141e-08	-2.22099	down
BnaA09g15370D	2.11834	1.70624	1.90683	0.39017	0.456031	0.435578	1.6808e-05	-2.21906	down
BnaAnng36640D	6.83957	9.08443	9.53518	2.09114	1.91931	1.98111	1.12446e-07	-2.21012	down
BnaC09g30190D	2.95221	3.42158	4.02347	0.844752	0.644874	0.746369	2.00349e-06	-2.20983	down
BnaA10g04750D	10.8702	9.34734	10.614	2.61468	2.54664	2.11223	2.09233e-06	-2.20655	down
BnaA09g47080D	4.31754	4.24903	4.10778	0.537639	0.999761	0.990556	5.86458e-05	-2.20589	down
BnaA10g25030D	180.397	181.257	194.744	14.14	63.1316	49.0798	5.54289e-09	-2.2053	down
BnaA01g11290D	9.20426	9.47013	9.41964	2.17904	1.46924	2.34716	1.00515e-05	-2.20412	down
BnaA04g13550D	5.88117	5.69942	5.39171	1.30434	1.63871	0.981315	1.01556e-07	-2.20074	down
Brassica_napus_newGene_1286	1.04055	1.45185	1.37384	0.1599	0.028847	0.560596	4.46674e-05	-2.19963	down
BnaC09g42910D	0.674365	0.56763	0.596779	0.150544	0.018271	0.217903	7.45462e-05	-2.19937	down
Brassica_napus_newGene_3848	6.34373	7.42687	7.64848	0.467942	3.12306	1.39245	1.79254e-08	-2.19865	down
BnaC03g38180D	11.5776	11.1018	12.1616	2.71589	3.33905	1.79124	2.41457e-08	-2.19842	down
BnaA07g30480D	1.10099	1.33686	1.22849	0.315726	0.3259	0.179629	0.000170449	-2.19776	down
BnaA09g51130D	4.42221	4.30308	3.15221	1.365	0.677532	0.907257	2.21342e-05	-2.19578	down
BnaA04g28700D	36.6665	38.2431	39.2954	10.0528	6.10718	10.0677	1.19563e-08	-2.19058	down
Brassica_napus_newGene_17126	45.341	55.8731	51.8155	16.2978	8.08771	11.1061	2.06127e-08	-2.18879	down
BnaA04g11150D	1.70893	1.49595	1.71756	0.246215	0.50952	0.376981	1.14026e-05	-2.18655	down
BnaC01g30560D	1.9682	2.16405	2.07256	0.356442	0.778457	0.290694	3.88293e-06	-2.18308	down
BnaC09g42270D	2.33932	1.55764	2.25999	0.550387	0.01529	0.792245	2.90365e-06	-2.18253	down
BnaCnng33710D	0.869523	0.62828	0.835169	0.087461	0.392944	0.075795	0.000167703	-2.18218	down
BnaC07g14230D	2.14499	2.50755	2.97227	1.03206	0.160494	0.683679	4.93806e-06	-2.1815	down
BnaC06g09680D	21.3945	38.1868	29.2548	9.01571	6.29311	5.34493	4.52324e-07	-2.18143	down
BnaA09g50610D	3.89399	3.5072	4.88966	0.68528	1.57594	0.672291	6.92196e-08	-2.18115	down
BnaA09g01540D	61.2914	118.065	103.942	20.3123	27.0715	18.8394	2.09892e-06	-2.17936	down
BnaAnng40320D	3.07433	2.63199	2.38373	1.29117	0.383803	0.261366	0.000241741	-2.17446	down
BnaA09g47920D	5.81273	6.49142	6.75852	1.63702	1.42172	1.37382	4.01076e-08	-2.17422	down
BnaAnng32540D	1.56243	1.09203	0.843026	0.21423	0.220563	0.249504	0.000145108	-2.1742	down
BnaA09g52060D	8.31638	8.95039	8.27554	3.06019	1.2815	1.68165	3.67295e-08	-2.17342	down
BnaC02g23120D	10.019	7.13035	9.60727	2.92512	3.67988	2.0267	2.86847e-08	-2.17297	down
Brassica_napus_newGene_4154	1.30305	2.19424	1.51379	0.80988	0	0.358945	0.000155292	-2.16662	down
BnaA09g14330D	2.17267	2.88866	1.94382	1.07101	0.488321	0.305544	0.000263596	-2.1666	down
BnaA04g12110D	21.4491	26.1612	24.0665	9.43213	5.76371	9.67548	1.42382e-07	-2.16281	down
BnaA06g29920D	0.863536	1.10482	0.901704	0.306279	0.125593	0.147959	0.000260073	-2.16203	down
BnaA08g17160D	56.6524	53.5262	58.8921	14.796	9.56323	14.6828	1.85925e-07	-2.16196	down
BnaC04g05160D	12.9114	12.4479	14.4711	3.45756	2.42333	3.4744	8.82168e-07	-2.1612	down
BnaAnng41960D	2.44276	2.84267	2.93008	0.852632	0.648541	0.347113	0.000121626	-2.16118	down
BnaC09g51170D	5.96004	4.75567	5.65572	1.0832	1.59003	1.19126	8.11476e-05	-2.15639	down
BnaC04g01510D	2.08828	1.83004	1.95184	0.499109	0.64076	0.231563	3.52547e-05	-2.15534	down
BnaC04g56350D	2.64375	4.11808	3.26985	1.18017	0.419226	0.692908	4.05906e-05	-2.15339	down
BnaA01g26640D	2.29528	2.30297	2.261	0.747979	0.347519	0.300614	0.000192144	-2.15254	down
Brassica_napus_newGene_4386	1.1237	1.54637	1.64645	0.324235	0.489976	0.10691	0.000234336	-2.15101	down
BnaC06g18610D	1.01062	0.588138	0.792283	0.176898	0.277291	0.102345	0.0001984	-2.14961	down
BnaC03g54930D	4.02183	5.08003	4.20513	0.530689	1.50136	0.893243	3.19351e-05	-2.14955	down
BnaA09g01240D	32.7642	34.3427	32.8495	6.40264	9.56715	7.88056	6.83597e-08	-2.14711	down
BnaC07g03020D	96.5861	86.5705	85.6208	22.3943	27.8944	17.0117	7.30538e-08	-2.14698	down
BnaC01g08060D	19.7483	33.3408	30.3623	5.13984	6.31539	7.8734	2.10323e-08	-2.14684	down
BnaC04g47940D	5.77133	6.00781	5.19855	1.46	0.944343	1.55663	2.23173e-05	-2.1467	down
BnaA06g30730D	1.32546	0.983091	1.26831	0.37002	0.173077	0.291444	2.88095e-05	-2.14569	down
Brassica_napus_newGene_14931	2.86733	3.59177	2.94276	0.375806	0.043778	1.8033	1.92493e-05	-2.14208	down
BnaUnng03370D	2.39809	5.05702	4.96365	1.16791	0.896474	0.881805	0.000245156	-2.14073	down
BnaC05g09250D	2.93798	2.98678	3.77487	0.716373	0.61556	0.467228	4.63028e-05	-2.13966	down
BnaA01g00120D	1.95309	2.52133	1.44472	0.543294	0.42093	0.405366	0.000242474	-2.13944	down
BnaC07g23850D	2.86397	2.62733	2.94207	0.760848	0.922514	0.255727	0.000243336	-2.13922	down
BnaA04g16220D	2.59513	3.35126	2.81418	1.313	0.411317	0.409734	0.000239322	-2.13852	down
BnaA05g32750D	3.84312	5.88595	5.12032	1.93627	0.874624	1.11509	1.59787e-07	-2.13662	down
BnaC02g22330D	20.0886	16.624	16.7371	3.92061	4.73824	5.00464	2.41682e-08	-2.13555	down
BnaAnng28940D	12.1549	10.8844	12.6065	2.34056	3.22264	2.49359	1.01684e-07	-2.13169	down
BnaCnng29060D	27.7392	26.6813	25.4184	8.6951	8.26467	8.20383	3.89193e-08	-2.13016	down
BnaA06g40860D	14.2984	22.2072	17.5275	6.20093	3.25155	3.63515	2.22124e-06	-2.12908	down
BnaC04g00260D	2.38228	2.25653	2.23726	0.259251	1.00676	0.38791	0.000134417	-2.12756	down
BnaA07g19080D	48.0699	49.7834	56.6576	14.2447	11.5063	11.7924	1.4904e-07	-2.1252	down
BnaC04g30910D	18.6681	18.8931	18.0978	4.34722	5.85491	3.44844	8.20143e-08	-2.1251	down
BnaA04g05760D	1.85552	3.07471	2.89863	0.683802	1.12688	0.109912	0.000409851	-2.12477	down
BnaC02g15470D	1.03559	1.16664	1.48675	0.419954	0.216884	0.248257	0.000224407	-2.12467	down
BnaA09g52030D	12.9822	15.2394	14.2066	3.65937	3.76435	2.95651	5.21648e-08	-2.12372	down
BnaA09g01220D	19.0296	17.2799	18.266	1.49716	5.99205	5.55569	1.97601e-08	-2.12306	down
BnaC04g16180D	1.62643	1.19324	1.12189	0.390609	0.504739	0.070906	0.00035792	-2.12224	down
BnaC06g42250D	12.3429	12.3324	11.9448	2.51514	3.10255	3.15093	1.15897e-07	-2.12167	down
BnaA01g03020D	0.744777	0.793156	0.775216	0.033162	0.442555	0.075972	0.000216947	-2.12127	down
BnaA05g05370D	121.948	151.075	148.585	36.4976	35.1224	30.7453	4.55482e-07	-2.12117	down
BnaAnng20970D	25.1226	31.0905	31.593	9.3209	4.33586	7.55018	9.91978e-08	-2.1202	down
BnaA09g42190D	75.7858	90.6097	107.505	27.0063	16.628	23.5391	2.74945e-07	-2.11821	down
BnaC09g43230D	8.54393	8.57771	7.78481	2.27168	0	3.50953	5.65968e-08	-2.1181	down
BnaC04g05650D	4.01516	3.9464	3.12801	0.8179	1.03033	0.811313	1.39088e-05	-2.11805	down
BnaC08g49490D	20.8525	20.623	19.1263	5.20527	4.18728	4.80757	9.63025e-08	-2.11153	down
BnaC06g40400D	3.74063	3.4164	3.22082	0.897956	1.24128	0.702562	0.000216956	-2.11118	down
BnaA10g06370D	6.98378	6.07578	6.29365	1.35262	2.36811	0.912635	4.99963e-05	-2.11061	down
BnaA01g23040D	0.407532	0.384155	0.536261	0.062931	0.1195	0.132295	0.000136612	-2.10937	down
BnaA07g04370D	14.1948	14.3796	15.6204	5.38593	2.28807	4.40081	6.70653e-08	-2.1078	down
BnaC05g14320D	34.5506	50.2203	41.8953	8.08183	13.3163	9.04864	6.2324e-08	-2.1071	down
BnaAnng07200D	2.60834	3.07179	2.72187	1.93152	0.20827	0.26763	0.000216246	-2.10705	down
BnaA09g52690D	2.64533	1.76999	2.1474	0.35887	0.486192	0.451689	0.000199364	-2.10572	down
BnaA01g34680D	7.94859	11.786	10.3781	3.67932	1.20289	2.3295	3.56961e-07	-2.10512	down
BnaA02g09610D	4.32129	3.51045	4.06369	1.24945	0.742482	0.642863	1.19015e-05	-2.10442	down
BnaA10g29500D	2.22391	1.91614	1.79722	0.700489	0.35109	0.339535	0.0001114	-2.102	down
BnaA02g36610D	7.01033	10.658	8.87113	2.25802	2.21479	1.9903	3.49332e-06	-2.10119	down
BnaA08g19580D	1.09285	1.13	1.384	0.399075	0.236561	0.212494	0.000335392	-2.10051	down
BnaC02g37640D	2.35947	1.54186	2.03901	0.520614	0.575217	0.925628	9.13108e-06	-2.10044	down
BnaC09g54380D	3.54909	1.91148	3.02946	1.01021	0.104734	0.908987	0.000462595	-2.09955	down
BnaCnng65650D	9.41562	6.91587	6.33584	3.09606	0	2.27028	1.73764e-05	-2.09765	down
BnaA10g11420D	8.37616	8.71595	9.93472	2.64487	2.34663	2.07903	1.28389e-07	-2.09515	down
BnaC03g05800D	2.28584	2.61806	2.50783	1.02546	0.457914	0.414158	6.15563e-05	-2.09285	down
BnaCnng52190D	2.57743	2.47206	2.11779	0.701914	0.497838	0.444096	0.000209114	-2.09192	down
BnaA06g11670D	19.3141	17.689	21.7868	5.02511	3.04847	6.49485	7.22473e-08	-2.09066	down
Brassica_napus_newGene_16609	1.51265	2.14266	1.74381	0.534567	0.298815	0.471735	8.39908e-05	-2.09037	down
BnaC07g05400D	15.2865	14.5049	16.7635	3.45064	4.15509	3.93539	2.2574e-07	-2.08785	down
BnaC08g37500D	1.09178	1.12321	0.645401	0.203368	0.304847	0.144561	0.000258603	-2.08765	down
BnaA01g16050D	0.90007	0.926501	0.790757	0.540621	0.131599	0	0.000779307	-2.08749	down
BnaC02g22380D	2.12116	3.15697	2.19268	0.849151	0.992	0.816332	0.000163322	-2.08631	down
BnaA06g20870D	22.2658	15.8597	22.356	5.22744	4.36541	5.49194	4.89141e-08	-2.08442	down
BnaC06g14360D	17.6413	16.3663	17.3494	4.29176	6.83608	3.35244	9.68284e-08	-2.08417	down
BnaC03g38270D	2.42008	2.86345	2.80187	0.937389	0.603773	0.767981	8.78709e-07	-2.08187	down
BnaC06g27790D	3.37423	2.41313	2.62247	0.431945	0.937661	0.649015	0.000191696	-2.08122	down
BnaC05g02220D	1.43472	0.576732	0.983679	0.168433	0.221326	0.219152	0.000215111	-2.07942	down
BnaA04g21400D	0.588952	1.07377	0.906545	0.321609	0.117533	0.190106	0.000242876	-2.07784	down
BnaC03g76560D	30.7886	53.3156	50.8165	7.99142	16.4836	9.27478	1.72836e-06	-2.07771	down
BnaA03g14000D	4.39017	5.54438	5.11888	1.04349	1.69754	1.04183	4.22172e-06	-2.07679	down
BnaA10g18770D	6.01413	5.36272	4.33262	1.8291	0.842946	1.26944	7.92189e-07	-2.07534	down
BnaA03g03370D	10.7293	10.9329	10.6981	3.48493	2.31345	2.50155	1.13655e-07	-2.07465	down
Brassica_napus_newGene_12439	60.254	80.7115	61.9651	13.3089	26.8565	11.5829	9.837e-07	-2.07265	down
BnaA05g37450D	6.59129	6.66309	6.02926	1.93168	1.58133	1.31638	0.00012539	-2.07032	down
BnaA10g09820D	5.02466	4.44067	4.67068	1.41712	0.866746	0.689773	0.000210357	-2.06876	down
Brassica_napus_newGene_11711	191.879	272.565	210.631	108.227	24.3108	49.9132	2.86117e-05	-2.06787	down
BnaA03g08810D	1.65829	1.7643	1.91313	0.836056	0.173847	0.339402	0.000157746	-2.06767	down
BnaA05g07480D	0.9817	1.08821	1.30565	0.255256	0.383827	0.201269	0.000346051	-2.06746	down
BnaAnng20880D	9.30995	13.4931	7.61347	3.52626	1.21117	2.94106	4.09837e-06	-2.06724	down
BnaA02g16540D	3.00496	3.84054	3.69506	0.693923	1.01177	0.924768	6.35659e-05	-2.06603	down
BnaA07g24300D	1.76099	2.5514	2.23689	0.91473	0.737784	0.2525	0.000338646	-2.066	down
BnaA03g36910D	10.8056	12.9274	10.7396	3.28674	2.23746	3.10882	1.38664e-07	-2.06327	down
BnaA06g21520D	19.0671	18.7778	18.5016	4.5619	5.52088	4.45933	1.00841e-07	-2.06273	down
BnaC07g41200D	62.4437	36.2691	46.6533	16.1121	5.49621	14.2379	6.16691e-05	-2.06245	down
BnaC02g48230D	5.52437	10.8846	10.0886	2.75083	1.62204	2.17373	0.00010553	-2.06202	down
BnaC01g34390D	2.09003	2.04519	1.49656	1.20785	0.308995	0	0.000931692	-2.06115	down
BnaC03g30310D	2.48192	3.30947	3.02615	0.62458	0.49853	0.86474	0.000221976	-2.06014	down
BnaC07g48920D	2.01706	3.12769	1.88229	1.17323	0.653817	0.656014	0.000169249	-2.06005	down
Brassica_napus_newGene_4475	7.21245	4.04162	5.32025	1.37091	1.21273	1.56319	6.89742e-05	-2.05955	down
BnaA09g48290D	4.71795	5.87388	5.71133	1.98212	0.905544	1.47796	4.15579e-06	-2.0594	down
BnaC06g37510D	12.3279	13.4969	12.8161	3.24792	2.76032	3.69538	3.53559e-07	-2.05922	down
BnaA02g01360D	7.0378	9.26247	8.90792	4.49998	1.23757	1.95471	2.68253e-07	-2.05843	down
BnaA09g52070D	4.44176	4.93976	5.39789	1.49386	0.831356	1.37232	0.000102619	-2.05666	down
BnaCnng74050D	35.5615	33.8283	37.3905	9.0511	9.53135	8.63908	1.14661e-07	-2.05646	down
BnaA06g21030D	8.52303	9.1158	8.66088	2.71456	1.35175	1.68153	6.56653e-07	-2.05545	down
BnaC06g40280D	1.60593	2.78637	1.75938	0.396331	0.257452	0.674382	0.000293805	-2.05538	down
BnaC05g03390D	2.48741	1.91799	2.03227	0.517578	0.38245	0.698448	0.00023221	-2.05514	down
BnaA03g25760D	30.4759	41.9258	30.2453	11.3678	9.47281	5.8508	2.60688e-07	-2.05404	down
BnaC04g28240D	5.40441	6.04298	6.68967	1.63165	1.12866	1.2031	2.52322e-05	-2.04946	down
BnaA09g01020D	11.2782	10.9406	12.0806	3.00079	1.71558	7.6271	1.34369e-07	-2.04867	down
BnaC04g11280D	7.72492	6.99961	5.48147	2.3369	2.21851	0.775636	1.14012e-06	-2.04726	down
BnaCnng62720D	12.231	11.9331	12.7081	3.81541	1.7031	3.39239	1.72325e-07	-2.04701	down
BnaA02g07850D	15.7242	12.737	15.0756	4.39085	3.91074	3.49051	4.4618e-07	-2.04629	down
BnaC04g52190D	8.00753	7.10996	7.00818	3.44989	0.554446	1.66559	4.27868e-06	-2.04496	down
BnaC09g10780D	0.912523	0.788823	0.691861	0.201286	0.287472	0.128681	0.000479601	-2.04334	down
BnaA05g26660D	1.44053	1.2039	1.60623	0.195038	0.620953	0.365771	0.000336502	-2.04286	down
BnaAnng29170D	96.9419	113.47	102.52	30.6425	28.6167	21.769	4.32535e-06	-2.04256	down
BnaCnng05580D	126.035	110.976	86.4244	19.6961	10.8355	29.4729	1.90231e-06	-2.04248	down
BnaA03g12600D	10.4842	12.4115	9.61415	3.94291	2.24315	3.07274	3.68702e-06	-2.04247	down
BnaA07g30790D	106.064	211.362	131.883	34.0436	56.0164	26.3078	0.000217362	-2.04241	down
BnaC07g47930D	50.3814	51.1745	44.3944	13.9608	13.5382	10.3145	4.0794e-07	-2.04197	down
BnaA05g35460D	8.17344	7.13144	6.53173	1.76899	1.35223	2.37132	7.95784e-07	-2.04187	down
BnaA01g08710D	43.355	50.9747	49.0823	9.3526	19.0423	8.94712	3.30382e-07	-2.04143	down
BnaC01g37290D	3.45452	5.86587	3.98994	1.03278	1.25483	1.05125	0.000488218	-2.03775	down
BnaAnng25830D	5.15859	4.75673	5.29376	2.21453	0.524078	1.40058	0.000411223	-2.0364	down
BnaA06g16100D	1.62705	1.56635	2.32628	0.409312	0.35911	0.611985	0.000140829	-2.03639	down
BnaC04g45070D	3.31254	4.39158	2.77157	0.827141	0.192685	1.51417	0.000152773	-2.03605	down
BnaAnng24640D	0.932513	1.61264	1.06922	0.406327	0.291159	0.240201	0.000575478	-2.03585	down
BnaA02g08160D	77.0931	57.8501	57.9647	19.8969	17.7096	13.0146	6.79447e-06	-2.03569	down
Brassica_napus_newGene_197	1.46528	1.88675	1.69197	0.36556	0.235729	0.662954	0.000108452	-2.03514	down
BnaA05g32660D	84.245	157.351	109.979	28.4472	39.7795	29.2677	4.94727e-06	-2.03414	down
BnaC04g00990D	2.9358	3.07916	2.10209	0.556158	0.787332	0.720517	0.000237588	-2.03268	down
BnaA09g02750D	2.30965	2.24359	2.31975	0.842928	0.251752	0.668793	1.75369e-05	-2.03067	down
BnaC01g06380D	7.05687	8.98253	8.8666	1.9932	2.91126	1.60109	2.5376e-07	-2.03035	down
BnaA09g01290D	4.41316	4.55759	5.38745	1.5809	0.899792	1.23703	7.88606e-07	-2.02809	down
BnaA07g35250D	2.001	2.53665	2.17033	0.727356	0.604015	0.783144	0.000380602	-2.0273	down
BnaC04g03400D	32.5128	67.9302	71.3721	15.6353	10.4069	20.2944	0.000596546	-2.02724	down
BnaAnng06000D	47.6063	42.8506	47.2209	15.8002	9.82751	10.3998	7.80269e-07	-2.02674	down
BnaC01g13400D	4.37344	5.26711	5.70441	2.94774	0.66945	0.976516	0.000133443	-2.02621	down
BnaC02g42520D	17.7079	19.8261	19.7761	3.77593	3.73117	5.02432	1.30733e-07	-2.02434	down
BnaC01g28280D	1.23959	0.950968	1.17246	0.363965	0.397758	0.160452	0.000578062	-2.02085	down
BnaA03g10970D	28.0433	26.6885	24.7458	7.04379	4.96744	6.64466	4.32743e-07	-2.02026	down
BnaA04g07880D	0.768495	1.33634	0.893534	0.110525	0.196467	0.428883	0.000265008	-2.01517	down
BnaA10g29980D	27.3443	24.1033	26.6207	3.42765	9.37252	6.50958	5.17131e-07	-2.01365	down
BnaA09g52110D	4.14094	5.58168	4.56293	1.66731	1.15704	1.38596	6.16356e-05	-2.01272	down
BnaC09g54560D	3.11109	2.74228	2.33811	1.11319	0.216883	0.592214	7.34599e-05	-2.01271	down
BnaA09g54940D	11.1978	8.7175	10.2543	3.87873	2.29652	1.84814	6.87452e-07	-2.01237	down
BnaC09g09190D	1.29198	0.735762	1.27291	0.191008	0.156177	0.419738	0.000252248	-2.01194	down
BnaA05g06380D	6.63632	7.64913	7.11059	2.16739	1.89743	1.5791	0.000112507	-2.01018	down
BnaA01g05530D	22.771	23.4105	21.2212	6.54129	6.49188	4.83975	3.57336e-07	-2.00851	down
BnaC09g23580D	4.76915	4.66999	5.00649	1.77476	1.73943	1.47276	2.95861e-07	-2.00724	down
BnaC04g36140D	42.6052	53.9028	36.1899	10.9047	14.6859	10.1845	8.10201e-07	-2.00689	down
BnaA09g48160D	19.1441	13.359	18.3717	5.50902	5.52241	3.15286	8.94457e-07	-2.00679	down
BnaA09g11970D	7.67428	6.94541	7.5404	3.58084	0.998645	1.06245	1.05239e-06	-2.0048	down
BnaC05g14340D	8.55882	6.56494	7.64189	2.05661	2.74301	1.56546	8.8197e-07	-2.00275	down
BnaC04g07710D	0.51031	0.805671	0.629693	2.23551	3.06214	1.75709	0.000389711	2.00026	up
BnaA01g10060D	1.49299	1.00653	1.20952	3.4786	5.79508	3.60317	0.000104347	2.00143	up
BnaC06g40080D	5.58659	8.99514	7.52346	32.622	25.4152	35.0033	5.32301e-07	2.00257	up
BnaC09g49790D	3.54821	3.80364	3.09221	14.3078	20.9348	9.86039	2.39119e-05	2.00299	up
BnaA01g13870D	2.40088	3.32051	1.50269	10.361	13.452	7.36377	4.16824e-05	2.00389	up
BnaA04g04560D	1.04056	0.651665	1.18883	3.31487	4.39579	4.6269	0.000110453	2.00416	up
BnaC08g41980D	2.86987	2.36025	3.0296	13.3139	8.95699	12.7038	6.51492e-07	2.00502	up
BnaA02g18610D	0.128094	0.206807	0.295193	1.27787	1.57685	0.999679	0.000462778	2.00706	up
BnaC08g34270D	38.8627	30.5273	38.0094	152.629	128.744	162.627	1.05294e-06	2.00709	up
BnaA08g28180D	0.315851	0.330639	0.367744	1.79475	1.31821	1.35859	0.000236365	2.00777	up
BnaAnng26220D	5.54328	4.83742	4.42762	18.924	25.3604	18.8029	2.80237e-07	2.00904	up
BnaA04g10410D	0.81405	1.0937	0.685857	3.53649	4.67216	3.03415	0.000231418	2.00985	up
BnaC08g41150D	1.44363	1.48083	1.48146	6.56511	8.35718	4.72306	1.12772e-05	2.01129	up
BnaC05g46710D	1.91027	2.71204	1.90637	9.84415	9.24646	8.87586	4.39991e-06	2.01533	up
BnaC01g04120D	3.78516	3.41287	2.69051	15.6829	10.0416	16.257	5.69958e-05	2.01557	up
BnaA07g32440D	16.289	14.4723	0	40.3252	46.1018	37.3872	7.86422e-07	2.0214	up
BnaC06g09520D	1.56608	2.44808	2.07101	10.4323	15.0352	8.85607	6.02493e-06	2.02366	up
BnaA10g19020D	0.330371	0.159569	0.251032	1.52971	1.24492	0.65375	0.000379415	2.02388	up
BnaA06g21130D	0.620105	0.586548	0.743535	3.51309	2.93983	2.14633	2.11314e-06	2.02434	up
BnaA03g03080D	0.941313	1.34375	0.791417	3.72157	5.51567	4.33986	3.44246e-05	2.02479	up
BnaA05g29010D	88.7507	158.723	100.857	556.182	418.957	482.686	1.85443e-06	2.02646	up
BnaC01g38510D	9.66714	15.6008	10.5755	70.8179	36.6505	41.9898	0.000183171	2.03088	up
BnaA06g28660D	0.085964	0.331161	0.105289	1.44682	0.755956	0.59092	0.000230685	2.0314	up
BnaA06g14310D	2.09534	1.78804	1.42405	6.25403	6.93551	8.2565	8.28472e-05	2.03177	up
BnaC05g45010D	2.29415	2.07167	2.46322	12.7305	8.36852	8.73329	2.0759e-07	2.03233	up
BnaC03g76270D	0.634664	0.779239	0.489629	2.08531	3.60834	2.63551	0.00040016	2.03286	up
BnaC09g07650D	2.14878	2.30747	2.57852	8.48319	15.1211	8.76234	2.11892e-05	2.03318	up
BnaA06g16890D	1.48534	0.779062	0.861442	4.14659	5.13236	4.32946	7.41991e-05	2.03862	up
BnaC09g28680D	3.40025	3.78835	3.97445	13.527	19.7866	15.5665	2.85696e-07	2.03871	up
Brassica_napus_newGene_1413	1.87591	1.47938	3.08558	11.7859	9.89982	7.08272	1.14151e-05	2.03885	up
BnaA05g02360D	2.19833	1.71226	1.91816	9.40245	7.00922	8.93083	3.12153e-07	2.04111	up
BnaA04g25390D	46.7255	42.699	46.6831	175.463	188.236	230.306	1.00893e-05	2.0413	up
BnaC08g42640D	0.423671	8.4246	5.40997	25.9724	20.029	15.7194	6.48317e-07	2.04164	up
BnaA07g17500D	0.300088	0.3307	0.380364	2.17925	1.53405	0.871661	0.000557198	2.04295	up
BnaC03g69210D	16.5236	21.2186	20.4734	80.5152	112.306	93.3652	2.76646e-07	2.04438	up
BnaC02g12830D	0.688282	0.979853	1.14488	3.04569	4.57704	2.40004	6.89157e-05	2.04508	up
BnaA01g15770D	0.238872	0.200988	0.161373	1.08016	0.79708	0.798237	0.000382883	2.04523	up
BnaC08g22880D	0.514729	0.095532	0.15174	1.30182	0.797149	1.1552	0.000524952	2.04541	up
BnaA05g35020D	1.03288	1.0345	0.753057	4.87104	3.03263	4.44004	3.7172e-06	2.04854	up
BnaA08g26210D	25.3015	26.8558	24.2377	107.271	159.042	74.9457	2.08061e-05	2.05024	up
BnaA05g01570D	1.07997	2.64943	0.909588	7.27018	8.91529	4.47278	5.81936e-05	2.05127	up
BnaA06g05020D	0.678413	0.455945	1.17939	3.37222	4.47135	2.66248	0.00028647	2.05128	up
BnaA09g47780D	0.239232	0.324303	0.390188	1.9843	1.23014	1.19242	0.000341413	2.05328	up
BnaA03g05930D	3.9391	4.45788	3.57056	15.4172	20.0062	13.6857	1.5347e-07	2.05331	up
BnaC09g21040D	2.73851	0.700017	1.96446	4.78261	9.37465	8.75741	0.00080027	2.05362	up
BnaC02g02290D	2.05226	0.841716	1.14089	4.69929	6.35869	3.93611	4.07294e-06	2.0543	up
BnaA04g28130D	1.47052	1.35453	0.955281	3.81084	6.44161	6.48802	0.000169098	2.05628	up
BnaA02g34250D	0.204456	0.488818	0.240045	1.97241	1.69935	1.43698	0.000237417	2.05695	up
BnaC08g37170D	0.877581	0.180289	0.534038	2.73965	2.75937	1.82948	0.000168302	2.05705	up
BnaA05g37000D	2.79899	2.82363	1.66422	10.9998	12.0418	9.44014	1.98136e-05	2.05746	up
BnaA01g18330D	0.143016	3.20542	0.219145	5.47744	5.71119	4.17132	0.000159804	2.05777	up
BnaC05g00580D	0.629122	0.947747	0.768312	4.29006	2.97455	3.20591	3.88595e-05	2.06597	up
BnaC08g22140D	2.02111	2.42089	0.324878	6.07843	8.40124	6.55905	0.000134496	2.06607	up
BnaA04g20100D	0.332128	0.228069	0.478937	1.74282	1.23023	1.71646	0.000402117	2.06652	up
BnaA04g21750D	1.22363	1.13006	0.306779	4.96627	4.09667	2.27759	0.000207298	2.07134	up
BnaC06g34750D	3.17112	5.24273	3.66594	21.5662	22.681	10.7926	3.30289e-06	2.07256	up
BnaA09g42180D	4.35933	11.7983	10.9855	37.1337	55.0412	29.9561	1.14811e-06	2.07522	up
Brassica_napus_newGene_17036	0.314325	0.701931	1.33583	4.24803	4.30897	2.8525	0.000108083	2.07771	up
BnaA03g06890D	2.10513	2.61641	2.92384	13.1352	17.5741	11.8643	9.96807e-07	2.07844	up
BnaA07g16490D	1.24011	2.26156	1.6046	8.64189	6.81649	7.43031	5.71708e-06	2.07888	up
BnaC03g70700D	132.219	121.826	131.141	658.815	417.171	681.704	3.65091e-05	2.07933	up
BnaA06g32120D	2.42553	2.89371	2.36796	12.8214	14.5947	7.61077	1.20406e-07	2.07965	up
BnaC06g35330D	2.67325	2.27508	2.13197	9.91163	13.954	10.2089	3.408e-07	2.08133	up
BnaA05g04160D	0.323012	0.431642	0.523449	2.82945	1.83059	1.28301	0.000207583	2.0826	up
BnaA02g35690D	0.360325	0.242403	0.420019	1.79234	1.69184	1.49309	0.000380996	2.08274	up
BnaA06g06010D	0.652115	0.951116	0.992061	3.47796	4.85881	4.12021	3.72532e-05	2.08398	up
BnaA02g16680D	3.50771	2.89471	2.93014	17.0569	9.41479	16.4406	0.000179505	2.0848	up
BnaC08g43740D	1.31122	1.21321	1.15355	6.63618	5.49722	4.60584	1.74976e-07	2.08756	up
BnaA03g10640D	10.2926	8.93327	8.20359	44.8197	52.2119	27.5127	1.88588e-07	2.08921	up
BnaA03g10910D	0.80694	1.35049	1.16826	4.61309	7.35738	3.25371	0.000246619	2.09108	up
BnaC03g07700D	3.11838	1.74014	2.94633	15.918	10.2042	11.2472	1.81745e-06	2.09176	up
BnaC09g02230D	0.321744	0.255568	0.277232	1.62275	1.11705	1.11485	0.000283583	2.09261	up
BnaC07g44880D	6.11103	4.91454	4.67854	23.2001	30.6201	17.3468	7.47333e-08	2.09343	up
BnaA04g24420D	0.587105	1.22642	2.01788	9.80095	5.81915	4.18971	2.7811e-06	2.09431	up
BnaA05g02330D	13.1053	11.4729	12.7442	60.0614	43.7548	59.7138	4.83808e-07	2.09489	up
BnaC01g36720D	0.562644	1.45967	0.463534	3.12994	4.27035	3.11025	6.76566e-07	2.0949	up
BnaC03g13320D	0.797821	1.44349	1.15032	5.82965	5.44375	4.15531	4.04531e-06	2.10384	up
BnaA05g03300D	0.236134	0.204131	0.326379	1.46546	1.00336	1.10268	1.96917e-05	2.10777	up
BnaA07g32720D	2.14234	2.33575	1.41088	7.47762	10.844	8.99382	2.54256e-06	2.11152	up
BnaA03g32270D	9.97563	5.49286	10.1425	29.4894	44.7533	33.873	1.05546e-07	2.11205	up
BnaC09g24050D	4.46048	7.11387	3.97019	20.4043	29.5277	21.4017	4.07566e-08	2.11296	up
BnaC02g13200D	0.936866	1.04476	0.629011	6.16878	2.96294	5.42751	0.000819616	2.11324	up
BnaA07g35630D	1.00213	0.507582	0.242548	3.99357	2.24068	2.20082	0.000304831	2.11655	up
BnaA01g13700D	1.04126	1.74109	1.13074	6.28056	6.62416	5.19401	3.95303e-06	2.11872	up
BnaCnng38870D	0.341689	0.592687	0.591262	2.3457	3.01846	1.89273	0.000192964	2.11967	up
BnaA02g20750D	4.96346	3.43038	3.96105	23.3999	20.8914	17.2234	6.38368e-08	2.1229	up
BnaA05g11710D	0.244634	0.102395	0.147242	0.937904	0.81857	0.627684	0.000212564	2.12644	up
BnaUnng03250D	2.68262	5.16302	3.70641	14.7841	20.8295	17.7608	9.02191e-05	2.12669	up
BnaC05g46000D	1.00384	1.43142	2.33707	7.38645	5.10517	6.85015	2.46867e-07	2.12687	up
BnaA03g40270D	0.485036	0.664728	0.744924	2.50834	4.26181	2.25271	0.000174871	2.13196	up
BnaC03g11850D	4.14069	8.17009	2.07879	21.8361	30.3527	15.1358	4.80817e-06	2.13513	up
BnaAnng33530D	0.562523	0.961632	0.500252	3.49755	3.42637	2.34478	1.68472e-05	2.13543	up
BnaC05g45710D	4.74694	3.31263	4.06314	21.6615	21.9675	14.1069	3.68601e-07	2.13586	up
BnaAnng03830D	0.898487	2.20499	1.10667	7.2207	8.32141	4.41361	1.13802e-05	2.13605	up
BnaC03g07550D	5.53866	5.17852	4.78914	25.9729	26.7829	19.9882	3.34809e-08	2.13632	up
BnaA01g34910D	0.47031	2.80048	0.552999	7.42401	4.40098	5.61855	7.59989e-05	2.13764	up
BnaA05g03260D	0.561208	0.760025	0.226687	2.76955	1.60487	2.84943	0.000222491	2.13905	up
BnaC05g47000D	6.3809	9.30617	6.07605	32.9952	46.4108	23.3535	4.19388e-07	2.14031	up
BnaA08g13140D	3.45795	4.86282	4.68138	21.4754	16.7901	21.9269	4.76275e-08	2.14155	up
BnaC02g12260D	0.320525	0.307652	0.301533	2.36966	1.59547	1.69303	8.51456e-05	2.14159	up
BnaA08g13090D	1.18805	0.565188	0.553349	5.39593	4.62548	4.06107	0.000153116	2.14322	up
BnaC07g23990D	1.62801	2.5413	5.56213	13.9921	16.0126	10.7697	1.18235e-07	2.14399	up
BnaAnng08080D	1.36987	1.03211	0.925583	6.03579	6.83598	3.60359	1.09652e-05	2.1464	up
BnaC04g05010D	7.65365	6.88014	8.3428	31.1572	49.7518	28.2422	2.46695e-07	2.1468	up
BnaUnng02770D	17.6307	12.4616	14.2339	56.7098	97.109	57.1695	2.25917e-06	2.14798	up
BnaA09g56390D	2.27583	1.97086	1.95563	9.37251	11.1567	9.3817	2.89223e-06	2.14873	up
BnaA05g01090D	1.94812	2.15004	1.83604	9.50112	10.6058	8.58792	8.77303e-08	2.15004	up
BnaA07g04990D	0.302002	0.32351	0.329963	1.78112	1.03262	1.72949	0.000151636	2.15363	up
BnaA03g08450D	0.863274	1.89703	3.19167	9.39561	8.17117	6.79349	8.30764e-05	2.1542	up
BnaC06g09760D	0.362871	0.13311	0.320281	1.08702	1.98107	1.06297	0.000236286	2.156	up
BnaA06g32100D	0.83703	0.935209	0.977807	4.56632	3.95143	3.25158	1.14863e-06	2.15811	up
BnaC03g12170D	5.00747	7.56249	6.49714	27.3865	42.4166	22.2505	1.0142e-06	2.1612	up
BnaA05g01800D	1.32442	1.00593	1.55844	6.80426	6.1235	6.28528	4.70832e-06	2.16412	up
Brassica_napus_newGene_7566	0.337573	0.15514	0.059149	1.13976	0.853661	0.766257	0.00011784	2.16419	up
BnaA09g27980D	0.48277	0.756559	0.64163	2.34818	3.06988	2.6311	0.000128109	2.17176	up
BnaA01g15730D	1.56319	1.82612	1.79683	10.3015	7.26357	6.88895	1.18068e-07	2.17328	up
BnaC02g00170D	1.14675	3.80095	3.51607	13.5428	14.6346	13.3323	1.49101e-07	2.17516	up
BnaAnng35310D	0.83074	0.338287	0.82119	2.472	3.95357	3.28158	0.000247236	2.17521	up
BnaA08g20300D	15.2241	10.1623	9.30079	49.3196	64.0091	53.1228	1.42177e-07	2.17581	up
BnaA02g12270D	5.24835	5.99565	4.68423	31.7441	29.1352	26.0835	5.98856e-08	2.17622	up
BnaC04g39470D	0.538449	0.657391	0.413723	3.63166	3.7654	2.30049	7.33103e-05	2.18045	up
BnaC02g04830D	0.096912	0.221524	0.266273	1.2289	1.32273	0.946178	0.000158335	2.18052	up
BnaA05g02740D	29.9347	31.0467	30.9772	131.311	201.573	114.492	2.29259e-08	2.18104	up
BnaC08g45480D	0.141294	0.258646	0.170591	0.925298	1.18882	0.801583	0.000119143	2.18514	up
BnaA03g00340D	0.604084	0.881705	0.830198	3.75608	2.76703	3.72201	1.07473e-06	2.19353	up
Brassica_napus_newGene_16947	0.112417	0.668334	0.628455	3.12174	2.09033	2.18576	8.00458e-05	2.19418	up
BnaA08g00650D	1.92793	1.95366	1.9457	8.74893	13.7668	8.21881	7.13684e-05	2.19436	up
BnaA03g42150D	1.46556	1.70674	0.806061	10.4288	8.70618	4.33556	0.000774852	2.19464	up
BnaAnng41990D	0.155762	0.450297	0.489349	1.539	1.62853	2.39104	0.000180015	2.19524	up
BnaA04g09660D	0.647371	1.10468	0.709432	3.58462	5.11494	3.58513	9.73358e-05	2.19554	up
BnaA01g07430D	2.60136	2.75248	2.40572	12.4959	17.9668	8.45842	1.16346e-05	2.19691	up
BnaC09g45010D	0.752889	1.41332	0.777558	5.57065	4.78399	4.82853	2.8644e-05	2.20169	up
Brassica_napus_newGene_3859	0.325036	0.55777	1.02895	2.46653	2.48661	2.00635	9.33019e-05	2.20196	up
BnaA07g28130D	0.820267	0.637234	0.453195	3.99799	2.14583	3.29247	6.56741e-05	2.20339	up
BnaA04g24290D	0.154287	0	1.45433	2.36856	3.38679	2.34499	0.000786767	2.20405	up
BnaA02g12070D	0.404641	0.48605	0.432962	2.74296	1.58888	2.11052	1.82435e-05	2.20417	up
BnaA04g23220D	0	0.660468	0.70076	2.77325	2.19466	1.70537	9.33674e-05	2.20547	up
BnaC09g49680D	0.372179	0.219226	0.487827	2.49046	1.26654	1.65216	0.000141462	2.20568	up
BnaA04g20700D	13.0046	13.3511	12.7253	63.2621	85.8617	68.0507	1.20881e-07	2.20789	up
BnaA03g52750D	0.336841	0.544668	0.596765	2.22788	2.7683	2.56182	8.43912e-05	2.2094	up
BnaA04g21540D	0.562248	0.62228	0.608745	2.90912	2.7475	3.29417	9.5942e-05	2.213	up
BnaA08g17550D	5.44781	4.08127	4.71295	22.3139	28.4105	20.2449	2.25402e-08	2.21543	up
BnaC01g22830D	1.97312	3.03358	2.90619	11.232	15.3523	14.4652	1.30579e-07	2.22114	up
BnaA09g26770D	0.533071	0.670109	0.440435	4.68284	4.39473	2.9087	5.16196e-05	2.22123	up
BnaAnng32910D	1.17688	1.53755	1.31757	5.57161	7.71244	6.67773	8.8992e-06	2.22238	up
BnaA02g04440D	1.39424	1.42451	0.425992	6.34457	4.37237	5.63347	4.42713e-06	2.22339	up
BnaCnng01560D	5.99132	7.20373	6.49091	24.7347	37.1954	28.2299	1.08697e-08	2.22543	up
BnaA01g26300D	4.4313	0.844435	1.39848	10.6713	10.3361	12.9299	0.00015989	2.22633	up
BnaC03g13210D	2.39857	1.72943	2.71481	16.0361	19.7871	9.64581	2.61989e-07	2.22633	up
BnaA02g16740D	0.69545	0.940938	0.868478	4.93839	3.57467	4.02336	3.18376e-08	2.22663	up
BnaA07g38230D	0.480973	0.201479	0.428985	2.25947	2.42736	2.23751	8.56939e-05	2.2274	up
Brassica_napus_newGene_6302	0.550373	1.12308	0.907232	4.56246	6.15079	2.52075	0.000120777	2.22776	up
BnaA03g16270D	0.226068	0.111586	0.09175	0.717334	0.900298	0.678043	0.000108056	2.23172	up
BnaA05g03130D	1.14386	1.11626	1.38323	5.78369	8.57386	5.59275	8.08136e-07	2.23659	up
BnaC02g12720D	0.480643	0.485992	0.3455	3.01394	3.40761	1.80496	4.80441e-05	2.23783	up
BnaA03g29030D	0.391084	0.103712	0.189916	1.0329	1.45951	1.05662	0.000126157	2.23963	up
BnaA10g04540D	1.00057	1.06367	0.506509	5.81206	3.52709	3.73996	5.22146e-05	2.24063	up
BnaC02g01360D	0.656148	0.320707	0.256255	2.44571	2.87663	2.23038	1.7493e-06	2.2432	up
BnaA02g07830D	0.138677	0.068108	0.153546	0.812219	0.801605	0.591523	7.97848e-05	2.24922	up
BnaA06g16920D	2.45357	0.935813	3.10306	12.4259	22.1556	12.5398	2.38141e-05	2.25252	up
BnaCnng30750D	0.36158	0.249795	0.392566	2.57017	1.23537	1.78389	2.1299e-05	2.2565	up
Brassica_napus_newGene_15327	1.80044	1.40771	1.68179	10.2	6.97892	8.02774	8.13719e-06	2.25826	up
BnaA03g04970D	0.969895	1.99964	1.957	9.15825	9.60289	6.50712	4.75994e-08	2.25957	up
BnaA08g15110D	0.723711	1.75544	0.811636	4.06881	7.20025	5.41698	3.04833e-05	2.26052	up
BnaC08g02040D	1.30842	1.13602	0.740881	5.41681	6.24105	4.77214	5.67079e-05	2.26061	up
BnaA03g31300D	0.405504	0.439306	0.662158	2.63977	3.03979	2.1171	6.68847e-05	2.26179	up
BnaA03g16230D	0.780112	1.17393	1.08422	4.05262	7.37788	4.52215	8.20954e-05	2.26298	up
BnaA05g10490D	8.26348	8.37517	7.77755	42.4194	47.3858	35.5606	5.42201e-09	2.26659	up
BnaC08g40980D	0.383383	1.12193	0.72141	3.69279	3.42944	4.343	4.71213e-06	2.26738	up
BnaC08g42910D	0.492974	0.324112	0	1.32883	1.42134	1.46497	7.01196e-05	2.26744	up
BnaA04g19180D	0.545609	0.444685	0.825783	3.0666	3.82185	2.55859	1.61984e-05	2.26906	up
BnaC02g00860D	0.351508	0.386705	0.18403	1.29388	1.99123	1.94621	5.97419e-05	2.27005	up
BnaA04g25480D	3.92834	3.95596	1.60955	15.455	19.368	14.0389	6.18355e-08	2.27021	up
BnaA06g29480D	1.63185	1.04627	1.66089	6.98499	9.08682	6.88971	9.26684e-05	2.27045	up
BnaC08g33120D	0.829004	0.467982	0.722617	3.95327	3.83371	3.6027	5.76881e-07	2.271	up
BnaA07g17960D	0.028737	0.200971	0.063025	0.640716	0.414147	0.421277	2.93345e-05	2.27308	up
BnaA03g39190D	1.4942	0.932312	2.37817	5.86298	8.69354	5.97776	5.59558e-05	2.27452	up
BnaA05g05640D	2.58115	4.31035	3.12845	14.9546	9.07214	16.3814	0.000255344	2.27482	up
BnaA01g34920D	0.356845	1.41528	0	3.62583	2.69308	2.63782	1.61818e-05	2.27517	up
BnaC05g45770D	4.73337	11.1364	5.22581	38.7078	32.6248	35.6077	4.73284e-09	2.27867	up
BnaA05g10660D	0.290087	0.362136	0.110549	1.42079	1.66297	1.68673	6.60292e-05	2.28097	up
BnaC05g47830D	0.569242	0.462708	0.630686	3.25521	3.94482	2.27441	1.54304e-07	2.2821	up
BnaC02g13070D	0.830956	0.798785	0.620902	4.67016	4.15344	4.72056	9.7217e-09	2.28553	up
BnaA07g07610D	1.13883	0.31248	0.219766	3.31243	3.6113	2.34683	5.60982e-05	2.28965	up
BnaA03g32190D	0.097666	0.05974	0.117924	0.505195	0.488345	0.591533	6.25476e-05	2.29027	up
BnaA09g52940D	2.00856	2.92633	2.19114	14.0424	12.6942	7.22247	6.92983e-09	2.29259	up
BnaA06g17880D	0.392696	0.480373	0.410037	2.25173	2.80619	1.94356	4.29931e-05	2.29309	up
BnaCnng35500D	0.429358	0.328225	0.171075	1.46966	1.64204	1.61206	6.50442e-05	2.29309	up
BnaC09g02270D	1.07763	1.20036	0.874942	6.56092	4.04721	5.7219	3.1779e-07	2.29329	up
BnaC09g01310D	2.70432	3.49981	3.23718	16.3435	15.1004	17.8997	4.18977e-09	2.29383	up
BnaC08g25700D	0.522173	1.31383	1.71072	7.24016	6.56934	5.70597	5.86612e-05	2.29827	up
BnaA07g06660D	6.67513	8.607	5.83545	27.1135	52.4122	31.3331	2.23218e-05	2.29914	up
BnaAnng20530D	0.506845	0.973059	0.861176	4.19125	4.65143	4.07345	4.16096e-06	2.29961	up
BnaA03g18800D	1.43808	1.49705	1.04393	7.87827	8.57281	6.17284	4.436e-07	2.29966	up
Brassica_napus_newGene_707	1.10099	1.04822	0.870665	4.05948	5.85391	5.86559	2.91279e-07	2.30074	up
BnaA04g00590D	0.290014	0.558983	0.424613	1.29432	2.83901	2.46905	0.000915517	2.30138	up
BnaA07g18870D	0.599918	1.29633	1.52951	5.83592	8.4927	7.17067	2.06416e-06	2.30247	up
BnaC03g62780D	0.293773	0.15488	0.24132	0.958746	1.48739	1.2327	3.71594e-05	2.3026	up
BnaA09g55240D	9.73935	9.59543	10.4608	50.1833	62.2132	44.7084	3.01997e-09	2.30327	up
BnaC05g14370D	0.279594	0.166476	0.228243	1.23373	1.32939	1.15132	5.92208e-05	2.30366	up
BnaA04g09500D	6.12533	11.1227	2.39324	32.3719	50.066	24.8188	4.54553e-06	2.30491	up
BnaC07g03580D	6.09864	8.4092	8.60406	42.9862	43.5801	41.0276	3.45645e-09	2.30563	up
BnaC06g02310D	0.170773	0.09339	0.260012	1.06028	0.772756	0.996693	8.17876e-05	2.30677	up
BnaC08g30050D	3.68051	1.10293	0.958042	7.73299	11.9828	6.61898	1.40151e-05	2.30688	up
BnaC01g38880D	7.48951	7.62278	8.78077	13.5696	22.667	16.3756	2.27246e-08	2.31307	up
BnaA09g55520D	0.478894	1.06516	0.991555	3.60238	5.37024	4.34038	3.15619e-05	2.3132	up
BnaA03g13400D	0.270115	1.03113	0.292259	3.0824	3.51491	2.05543	0.000129524	2.31729	up
BnaC02g27850D	0.880222	2.0858	3.12696	11.2829	9.49996	11.1936	2.69814e-06	2.3173	up
BnaA04g03370D	1.9068	3.73162	2.62445	15.4171	15.4125	11.0872	3.49299e-08	2.32141	up
BnaA06g05150D	13.3467	29.2491	15.4408	93.5491	119.572	77.46	6.31932e-09	2.32171	up
BnaA04g26230D	0.212348	0.462337	0.414966	2.33076	2.24224	1.46821	3.94064e-05	2.32331	up
BnaA03g04510D	0.711984	0.947931	1.05307	5.77273	5.25856	3.56963	3.55228e-07	2.32358	up
BnaA09g27350D	1.46529	2.72131	1.67926	7.93713	15.1346	8.53513	1.75577e-05	2.32376	up
BnaC06g20990D	1.24761	1.59324	0.9075	4.74247	9.72919	7.38769	4.40712e-05	2.3269	up
BnaA02g07310D	0.104808	0.166954	0.182847	0.995063	0.665442	0.858141	5.25715e-05	2.32866	up
BnaCnng73320D	0.996725	2.92486	2.01291	8.97881	12.7081	4.88781	0.000434201	2.33048	up
BnaCnng52550D	3.09146	3.00482	3.58121	17.0002	22.0838	15.6417	5.34034e-08	2.33407	up
Brassica_napus_newGene_6407	0.407898	0.495483	0.310102	2.97518	4.263	3.21101	2.48057e-05	2.33598	up
BnaA02g24770D	1.34065	1.32575	1.51885	6.87693	11.1659	7.08274	9.73849e-08	2.33675	up
BnaC03g07570D	3.94443	4.48814	4.61765	19.065	34.1288	17.639	2.43266e-05	2.33696	up
BnaA03g22890D	0.550081	0.622913	0.69565	3.96051	4.32869	2.16481	8.43673e-06	2.33813	up
BnaA03g16250D	0.469354	0.292933	0.290672	1.17386	1.23306	1.22809	6.75959e-05	2.3401	up
BnaA08g16700D	4.22044	3.85871	3.7928	16.1838	29.8664	16.1843	4.30643e-05	2.34064	up
BnaA07g06500D	0.704119	1.0375	1.38331	6.63964	6.26835	5.28044	5.4974e-09	2.34173	up
BnaA02g02840D	3.88023	2.69615	2.6439	12.701	18.019	18.7623	1.79456e-07	2.34346	up
BnaC06g17870D	0.729598	0.963646	0.135666	2.16605	2.87053	2.42659	2.19869e-05	2.34474	up
BnaA05g06440D	0.840994	1.16905	0.606659	4.44263	3.92959	5.47503	4.89888e-06	2.34492	up
BnaC03g16480D	0.676925	0.764383	0.681429	3.38376	4.92507	3.25831	9.53656e-06	2.34587	up
BnaC02g13570D	0.925078	0.701022	0.217263	3.49453	2.76498	1.44143	3.27167e-06	2.34727	up
BnaA08g20290D	2.554	2.35095	1.57598	10.6168	13.7577	10.4664	5.47223e-09	2.34759	up
BnaA06g38700D	1.62974	1.63773	1.85791	8.55076	10.821	6.35342	4.18452e-08	2.35056	up
BnaC09g02280D	2.02636	2.09274	2.39716	14.3091	11.8929	9.50272	1.74996e-09	2.3545	up
BnaA04g06850D	1.16014	1.0799	1.00649	6.18225	6.64293	2.71248	2.06864e-05	2.35568	up
BnaAnng15290D	1.91184	3.7792	2.50383	13.8997	17.8912	12.8302	1.17044e-08	2.35849	up
Brassica_napus_newGene_14532	2.05082	2.04015	2.08013	9.80605	14.1012	10.0218	1.38812e-08	2.36022	up
BnaC07g34270D	0.430304	0.609464	0.689772	4.07292	2.17994	3.28194	9.60665e-06	2.36166	up
BnaA05g10700D	1.02832	1.54455	0.395327	3.75404	9.31052	6.8352	0.000595562	2.36268	up
BnaC05g48020D	2.02964	2.99906	2.05849	9.56865	8.66569	10.7898	1.26279e-09	2.36337	up
BnaC05g46700D	0.702969	0.752663	0.779384	4.87507	4.60421	3.60471	6.06553e-07	2.36339	up
BnaA01g16450D	1.21457	0.797622	0.478958	5.70646	4.66151	3.80642	9.30009e-06	2.36608	up
BnaA03g56300D	1.30742	0.827135	0.457907	3.36765	5.30491	5.53332	4.30643e-05	2.36646	up
BnaA05g02520D	0.334121	0	0.406643	1.42507	1.58831	1.62281	5.9108e-05	2.3672	up
BnaC02g44520D	0.813567	1.06071	0.963946	4.89608	5.00353	5.86416	1.05237e-08	2.37019	up
BnaA07g12810D	11.3409	12.2727	11.4644	60.03	62.1287	68.8726	1.98996e-09	2.37092	up
BnaC02g48800D	2.0462	2.62412	1.13315	10.3621	8.65784	12.3382	3.2925e-07	2.37279	up
BnaA08g25830D	0.63924	0.98464	0.903988	5.49189	4.22567	3.12646	4.13608e-09	2.37328	up
BnaCnng43140D	0.176015	0.119458	0.201182	0.890951	0.781236	1.21703	0.000583285	2.37556	up
BnaA05g28460D	0.606607	0.886621	0.727037	3.6737	3.02929	4.61513	3.87281e-05	2.37635	up
BnaC02g02100D	2.65748	1.18211	1.5025	4.17329	3.81236	4.20123	1.11653e-08	2.38046	up
BnaC02g36140D	13.9292	17.14	16.5041	76.5327	112.691	75.0281	2.07037e-08	2.38343	up
BnaA09g07280D	1.30533	13.7321	5.0769	33.3397	47.1019	29.535	5.53994e-09	2.38485	up
BnaA03g58160D	0	0	2.00697	4.13637	4.05044	3.18254	5.9108e-05	2.38551	up
BnaA06g17810D	0.956637	0.904486	1.43306	5.56775	4.99404	4.95063	1.93115e-06	2.38753	up
BnaC03g74180D	0.057394	0.362265	0.1722	1.50487	1.20272	0.68703	1.38738e-05	2.3882	up
Brassica_napus_newGene_378	0.365984	0.092679	0.112264	1.40561	2.03984	1.08824	4.45982e-05	2.38963	up
BnaC05g08860D	0.461646	0.6463	1.06184	2.6737	3.70759	3.73537	6.42509e-06	2.39154	up
BnaA06g14870D	0.443307	0.976355	0.950847	3.91557	7.23592	3.99323	3.75275e-07	2.39399	up
BnaA02g15070D	0.16538	0.421502	1.06791	3.54248	3.21971	2.71313	2.48646e-05	2.39569	up
BnaC05g46960D	0.19376	0.391609	0.727636	3.12808	2.19602	2.08895	4.85324e-07	2.39768	up
BnaA10g19390D	18.3022	18.8276	14.8177	87.3681	121.779	88.471	8.38881e-10	2.4023	up
BnaCnng05860D	0.412475	0.612552	0.608169	2.77108	4.55761	2.70003	7.77484e-07	2.40289	up
Brassica_napus_newGene_4710	0.130879	0.121742	0.075149	0.748667	0.468867	0.709641	2.52118e-05	2.40713	up
Brassica_napus_newGene_7318	0.292203	0.265375	0.150891	1.732	1.15038	1.29979	5.33718e-05	2.4076	up
BnaC06g04360D	0.255514	0.69431	0.352138	3.38492	1.67729	2.38101	4.3885e-05	2.40908	up
BnaA02g28090D	0.35086	0.708031	0.833071	8.96512	8.28405	13.1803	1.15464e-05	2.40956	up
BnaC04g03990D	0.866116	2.85169	2.85717	13.1752	11.9173	12.0999	1.97601e-08	2.41419	up
BnaC08g11860D	2.50643	3.31254	2.54021	14.6345	18.5847	13.0167	3.46154e-10	2.41555	up
BnaA09g54140D	0.457303	0.251748	0.930181	3.97837	5.08247	3.23134	3.26788e-05	2.41609	up
BnaC05g47200D	2.38763	2.3857	1.82356	11.6959	14.5253	11.4725	4.95672e-09	2.41861	up
BnaAnng31730D	0.69306	1.14764	0.994622	4.88626	7.15148	4.25991	1.30198e-06	2.41946	up
BnaA05g02690D	19.7561	22.6052	18.8943	111.497	144.564	94.0119	5.4478e-10	2.42004	up
BnaA06g07120D	2.04422	1.25623	1.56702	11.7817	6.20152	9.73342	1.0303e-05	2.42159	up
BnaC02g02850D	0.559423	0.913494	0.574261	4.21582	7.4172	3.35754	1.37097e-06	2.42215	up
BnaA02g29400D	0.479791	0.526584	0.395958	2.48108	3.59702	2.36886	2.18418e-05	2.4241	up
BnaC01g38970D	0	0.689587	1.01609	1.74588	4.41116	1.96307	0.000131554	2.42607	up
BnaA01g23170D	0.393474	0.39446	0.54723	2.68432	2.53696	2.49796	7.01097e-06	2.42732	up
BnaA03g09000D	0.715699	0.497703	0.66147	4.32582	3.60166	3.08236	1.51255e-05	2.42815	up
BnaA06g19200D	0.518713	1.335	0.527736	4.9468	6.3396	3.24045	1.30375e-05	2.42844	up
BnaC02g13210D	5.59855	2.7325	4.43311	29.0203	17.1422	26.8247	2.56716e-06	2.42884	up
BnaC09g39760D	1.02233	2.85616	2.06511	7.68873	14.0203	9.88911	7.49038e-07	2.429	up
BnaCnng20200D	0.930786	0.879315	1.01314	7.50593	4.49877	4.72503	1.25132e-05	2.42941	up
Brassica_napus_newGene_15183	2.88069	0.964972	2.89576	14.6951	12.3101	12.3163	5.99548e-08	2.43058	up
BnaC03g25540D	0.459971	0.905249	0.46536	4.7855	3.35953	2.20095	0.000503359	2.43477	up
BnaA01g08080D	6.08824	3.80039	1.09431	24.6153	29.1063	11.502	0.000138032	2.43525	up
BnaC07g39550D	0.482839	0.596602	0.356293	1.92569	3.17998	2.51745	1.09817e-06	2.43553	up
BnaC02g45790D	5.38755	11.1727	4.23801	37.4138	56.0664	26.6367	2.76497e-06	2.4357	up
BnaA07g26530D	2.71267	2.33807	3.41009	13.9512	21.6255	13.8051	2.49235e-08	2.43627	up
BnaA06g22220D	0.408592	0.650757	0.38505	4.18688	1.78146	2.59014	0.000398149	2.43706	up
BnaC02g13520D	0.340793	0.295343	0.355473	2.19257	1.8493	1.76255	1.50005e-06	2.44429	up
BnaA07g03010D	0.279375	0.454471	0.202031	1.68022	2.04282	1.75536	1.29079e-05	2.44501	up
Brassica_napus_newGene_9523	0.889083	0	1.62288	6.05266	3.32177	5.30239	0.000145489	2.44506	up
BnaC07g09660D	0.650538	1.00082	0.861126	2.93005	5.16068	6.42371	0.000159837	2.44642	up
BnaA08g28440D	0.331401	0.235776	0.414868	2.15585	2.09525	1.50717	1.82464e-05	2.44809	up
BnaA03g03540D	0.824412	1.13871	0.799381	5.31336	7.3137	3.68082	3.42098e-06	2.44898	up
BnaA04g09510D	0.996951	3.49209	0.069835	7.17667	11.8655	7.75847	4.84357e-06	2.45619	up
BnaC03g72180D	0.692459	1.75852	0.930611	2.4778	3.99035	1.26638	2.1262e-05	2.4574	up
BnaC05g45310D	6.66533	5.26169	6.4927	25.7317	38.4492	26.6919	3.94649e-10	2.45741	up
BnaC04g07650D	0.385915	0.851478	0.291974	2.064	2.96377	3.76749	0.000479817	2.4577	up
BnaA07g35110D	0.757631	0.247814	0.220025	1.88498	3.34425	2.11517	3.35862e-06	2.45873	up
BnaA09g10210D	0.097697	0.068668	0.099723	0.503214	0.451283	0.545213	2.53201e-05	2.46165	up
BnaA09g09330D	0.451817	0.311356	0.55063	2.31094	2.44901	2.97814	2.66699e-05	2.46169	up
BnaAnng08990D	0.323919	0.597866	0.374428	3.15177	1.741	2.74445	1.59477e-05	2.46401	up
BnaAnng12400D	0.277733	0.319985	0.276731	1.56821	2.46279	1.38738	1.37971e-05	2.46453	up
BnaC09g50890D	0.32132	0.208357	0.420605	2.13789	1.35789	2.0732	5.87086e-07	2.46724	up
BnaC01g39300D	0.683647	0.908646	0.783648	2.86187	5.35324	5.61795	0.000329428	2.47356	up
Brassica_napus_newGene_8055	1.88291	2.86128	2.16155	17.4428	14.245	9.59089	8.91074e-08	2.47974	up
BnaC02g12410D	1.18568	2.14194	1.20852	9.26487	11.4855	6.89098	4.21344e-10	2.48129	up
BnaC05g44800D	5.29047	5.33906	1.34526	10.5229	6.5494	5.96359	1.31713e-10	2.48255	up
BnaA04g15940D	0.560076	0.674944	0.680461	3.98955	5.29199	2.44533	1.72772e-06	2.48528	up
BnaC05g45090D	1.07362	0.992625	1.13286	9.71031	7.03906	5.89792	5.69959e-10	2.48614	up
BnaC02g02140D	0.218881	0.342387	0.374259	0.909513	1.4847	1.14183	1.38776e-05	2.48926	up
BnaA01g13440D	3.90093	3.97203	3.82214	19.9402	25.8492	22.9758	3.45492e-10	2.49053	up
BnaC02g23150D	0.025155	0.197029	0.145841	1.15219	0.522983	0.659096	0.000193412	2.49058	up
BnaC03g07580D	5.70343	5.33856	5.86834	41.6736	60.8833	30.4402	3.77523e-09	2.49779	up
BnaC04g26710D	0.55044	0.31641	0.795091	1.7877	3.80847	3.37326	0.000441627	2.4989	up
BnaA05g02230D	0.720163	0.594507	0.504884	3.13668	5.24224	2.74368	1.13611e-06	2.49907	up
BnaA02g16600D	0.519846	0.265373	0.601632	2.88023	2.75605	2.89159	1.88696e-07	2.50004	up
BnaA09g08090D	0	1.62069	0.951009	4.96335	2.94772	2.77125	1.19403e-05	2.50022	up
BnaC03g07710D	10.2699	13.9982	9.77093	83.7615	74.479	50.4354	1.86507e-10	2.5029	up
BnaC07g29670D	0.003636	0.75535	0.905785	2.39465	3.25162	2.55512	9.09086e-07	2.50362	up
BnaA10g01420D	1.22432	1.13516	1.09583	6.67379	7.04549	7.47363	9.99665e-06	2.50539	up
BnaC09g00190D	10.6702	1.9698	2.51938	20.8906	26.1617	21.1864	2.53984e-10	2.50707	up
BnaC04g33210D	0.185261	0.413793	0.219391	1.92898	1.10525	1.93015	3.81457e-05	2.50731	up
BnaC07g25080D	0.461352	0.251896	0.121066	1.47705	1.84346	1.72989	7.46468e-06	2.50786	up
BnaCnng19140D	0.191345	0.206854	0.608707	9.70323	4.74628	5.65026	5.7298e-05	2.50919	up
BnaC07g49400D	3.37516	11.6165	2.93938	24.157	9.51473	15.4662	3.39425e-07	2.50969	up
Brassica_napus_newGene_781	0.701184	0.893633	0.794138	4.47422	6.13231	5.28277	2.15706e-07	2.51129	up
BnaCnng58100D	1.53228	2.89276	0.739236	9.36717	11.8481	15.6211	1.35142e-08	2.51142	up
BnaC05g47210D	0.469426	0.686645	0.52332	3.82926	2.92144	3.49144	1.58142e-09	2.51194	up
BnaC02g44970D	8.39877	9.50391	12.216	31.9047	29.533	46.5045	1.01805e-05	2.51564	up
BnaA05g04090D	5.41233	6.07899	3.94047	26.4383	31.1507	22.5087	3.49139e-10	2.51799	up
BnaA05g15610D	0.123318	0.161326	0.191867	1.11477	0.900015	0.921343	9.9123e-06	2.5186	up
BnaA07g29070D	0.107912	1.06502	0.27151	3.12575	3.18235	2.92403	5.97045e-06	2.51911	up
Brassica_napus_newGene_4571	0.645311	0.474966	0	2.88793	1.76038	2.39283	8.46202e-06	2.51913	up
BnaA10g13510D	0.698411	1.31364	1.21899	6.14768	9.22514	4.52464	3.44943e-07	2.52215	up
BnaA02g35390D	1.71128	0	0	3.92278	3.85251	3.13939	1.2721e-05	2.52825	up
BnaC03g06190D	0.387743	0.030162	0.262676	2.06286	2.45582	1.07404	4.4023e-05	2.53222	up
Brassica_napus_newGene_12629	0.888058	0.59362	0.760154	1.85776	1.64267	3.02797	2.88409e-07	2.53354	up
BnaA04g00260D	0.640696	0.185637	0.62939	3.69972	4.26135	2.90955	3.0751e-06	2.53553	up
BnaA05g04670D	0.723192	0.880882	0.302703	3.72509	6.11513	2.294	0.00066603	2.53574	up
BnaC08g36260D	0.488881	0.171994	0.049427	1.60663	1.96968	1.50968	8.8331e-06	2.53716	up
Brassica_napus_newGene_5304	4.21615	3.37845	1.92748	17.8767	22.5411	17.8614	8.68723e-10	2.54023	up
BnaC09g02020D	0.124308	0.709127	0.442057	3.29433	2.96426	2.12925	6.07691e-06	2.54435	up
BnaA04g20070D	0.42257	0.098586	0.061701	1.13092	1.22119	1.30306	1.06535e-05	2.54442	up
BnaA03g29020D	1.21139	1.56568	0.913738	7.47283	9.14832	7.08168	4.54164e-06	2.54793	up
BnaAnng36490D	3.92653	3.01403	2.66319	16.9207	30.2594	15.9078	8.46202e-06	2.55002	up
BnaC08g23190D	0.751646	2.82779	1.89262	3.74771	4.71512	3.51757	3.70054e-10	2.55005	up
BnaA10g12190D	0.708631	0.901151	0.741633	4.72089	5.4524	4.57252	4.78454e-08	2.55156	up
BnaC06g40000D	0.796208	1.34142	1.43746	11.5413	12.2973	9.7442	4.87851e-07	2.55248	up
BnaC06g39440D	0.367319	0.543606	0.54154	3.74531	4.29949	2.35283	2.34191e-08	2.55406	up
BnaC07g32560D	2.2048	1.85782	1.70909	9.92348	17.2241	9.84236	1.02293e-05	2.55433	up
BnaCnng28710D	3.0155	3.76619	3.06551	19.208	22.4148	20.3244	4.53107e-11	2.55597	up
BnaAnng21230D	1.59303	1.24373	1.29374	10.0139	8.59707	7.54998	2.23575e-08	2.55865	up
BnaC07g27850D	0.572183	0.122018	0.502162	4.03124	2.04141	1.83354	0.000749641	2.56232	up
BnaC02g03380D	0.358063	1.00238	0.656276	6.66316	5.77912	2.85882	1.11259e-06	2.56751	up
BnaC02g00010D	0.326104	0.292305	0.261611	1.6931	2.17138	1.73834	1.92917e-06	2.56911	up
BnaC03g68660D	0.356459	0.213227	0.092063	1.53555	0.995983	1.19597	4.91786e-06	2.57243	up
BnaCnng10300D	6.93911	5.83862	7.64716	46.8109	38.5257	43.8262	6.29546e-11	2.57589	up
BnaA06g14860D	2.27258	3.26876	3.47694	16.9428	21.3254	18.7971	4.12832e-10	2.57947	up
BnaC08g41540D	7.35486	6.97765	6.2961	37.3197	45.7752	46.8809	8.42258e-11	2.58008	up
BnaA09g28980D	11.5645	11.576	8.70987	51.0226	95.7229	63.5649	2.13461e-07	2.58323	up
BnaA01g08300D	0.570262	0.336816	0.607051	3.85409	3.88447	3.28489	9.24789e-08	2.58346	up
BnaA04g29550D	1.07523	0.598912	0.480402	5.76532	4.53961	3.89267	3.53134e-06	2.58387	up
BnaC01g38830D	2.36032	0.839857	0.883613	6.93694	4.30682	8.30534	0.000421456	2.58581	up
BnaC06g35190D	0.641311	0.607641	0.522639	4.07047	4.59738	3.11592	7.72433e-07	2.5861	up
BnaA01g26920D	0.221764	0.36506	0.169933	2.11128	1.47981	1.30964	3.77027e-06	2.5885	up
Brassica_napus_newGene_6161	1.22992	0.971279	0.530129	5.21647	7.12876	5.32561	8.88704e-09	2.59105	up
BnaC09g50130D	0.631403	0.189774	0.314398	2.09174	3.50544	2.5004	7.787e-07	2.59314	up
BnaA06g14420D	0.636405	0.685906	0.776595	3.47435	6.12188	4.27679	6.19662e-06	2.60099	up
BnaC04g08800D	3.48125	5.67008	1.49851	27.8153	12.5926	22.452	8.02652e-05	2.60141	up
BnaC05g47390D	4.95228	6.0752	3.25624	27.7038	39.4356	25.651	2.12694e-10	2.60426	up
BnaC09g01110D	6.78717	3.22728	4.97745	42.2447	26.5734	29.1966	3.59785e-11	2.60463	up
BnaA02g33230D	1.19483	1.72663	2.21058	8.73044	12.4301	10.9429	1.0291e-08	2.60638	up
BnaA08g26910D	4.61603	4.99339	4.54535	35.6991	47.2458	30.096	5.45771e-11	2.607	up
BnaA03g21220D	0.815146	0.567524	0.451971	3.72741	4.8172	2.94959	1.0682e-06	2.60738	up
BnaA07g09270D	1.93622	9.32906	4.50548	33.9941	23.0999	26.662	7.85582e-12	2.61043	up
BnaC03g46730D	0.143909	0.694307	0.412109	2.34586	4.2453	2.6571	5.3213e-06	2.61134	up
BnaC07g04080D	0.736656	0.960155	0.397312	5.37792	7.04921	3.3178	1.40794e-07	2.61488	up
BnaC02g30820D	0.367314	0.160548	0.063681	0.80143	1.20176	1.20823	1.69737e-06	2.61496	up
BnaC02g03430D	13.7354	15.7727	16.174	109.314	125.016	67.8756	9.62741e-12	2.6162	up
Brassica_napus_newGene_1852	7.68615	10.9261	7.48419	62.1155	75.7147	34.7915	5.2155e-08	2.61869	up
BnaC03g77700D	1.09961	0.368013	0.389282	4.20185	5.70669	3.08315	3.17681e-06	2.61896	up
BnaA09g28860D	0.156529	0.232037	0.261648	1.28278	1.39861	1.39147	1.49702e-07	2.61909	up
BnaA05g14190D	0.099101	0.076578	0.144516	0.706308	1.07023	0.710903	5.5155e-06	2.61916	up
BnaC05g47280D	11.3857	13.2664	11.4263	87.3208	107.313	71.1201	1.09777e-11	2.61973	up
BnaC05g47420D	0.10798	0.118519	0.025766	0.724995	0.952892	0.732558	6.50121e-07	2.62392	up
BnaC05g44230D	0.466862	0.62813	0.392189	3.7789	3.57513	2.92757	7.97185e-08	2.63588	up
BnaC05g44970D	1.71346	1.52927	1.99683	17.7157	15.9895	15.1179	1.34435e-11	2.63737	up
BnaUnng03240D	0.606918	0.683676	0.55666	3.61898	5.59167	3.33819	3.95966e-09	2.64029	up
BnaC06g20460D	5.52199	6.1436	2.13445	35.6766	27.5886	28.2453	2.40721e-11	2.64675	up
Brassica_napus_newGene_435	0.915343	0.496645	0.620983	4.39567	3.99866	5.34485	1.04866e-06	2.64728	up
BnaC05g44390D	1.69608	4.18137	1.80941	11.8547	11.3154	9.67049	2.64622e-10	2.64953	up
BnaC01g39330D	0.464805	0.63638	0.311609	2.16582	4.33577	3.01266	3.01736e-06	2.65102	up
BnaC05g44810D	3.59711	3.72586	2.91195	19.5432	24.4104	23.7672	1.42509e-11	2.65112	up
BnaA03g00310D	0.29123	0.411941	0.556679	2.1891	3.91413	2.25137	1.52283e-06	2.65113	up
BnaA06g24980D	0.434054	0.362421	0.153449	2.57201	1.83675	2.014	1.48326e-06	2.65168	up
BnaA01g16540D	0.648866	0.389271	0.721866	5.32814	3.75176	3.25959	1.86366e-06	2.65204	up
BnaA04g25020D	0.621264	1.062	0.629895	5.46396	11.2916	5.09558	0.000708139	2.653	up
BnaC05g47400D	0.484818	0.32655	0.537336	3.69906	3.12702	3.17063	2.55499e-10	2.65467	up
BnaA02g33930D	0.765497	1.74822	1.09193	7.80164	13.67	6.92967	1.79717e-09	2.65492	up
BnaA05g02730D	1.88878	4.56288	3.11437	32.9297	15.5215	23.2244	6.59622e-05	2.65632	up
BnaA07g05600D	2.6879	3.02215	1.95238	19.7943	16.495	15.4573	5.62431e-09	2.6568	up
BnaA05g02640D	0.702349	0.832823	0.967882	7.25797	4.52772	5.46294	2.70887e-06	2.66061	up
BnaAnng37140D	0.318113	0.465916	0.395932	2.42992	2.87593	2.70417	3.39846e-06	2.66224	up
BnaA05g26410D	1.31125	0.9863	1.05466	7.03457	9.7364	6.22244	3.03205e-09	2.66659	up
BnaC02g02260D	0.127465	0.185635	0.157951	1.56039	1.68842	1.23895	6.66721e-08	2.66994	up
BnaA06g06640D	0.427939	0.712751	0.626382	3.99322	5.35989	3.08805	2.22928e-08	2.67274	up
BnaC01g39160D	0.151151	0	0.016414	1.3635	1.22261	2.33637	6.75023e-05	2.67573	up
BnaC01g04590D	0.864397	0.386541	0.67535	5.12421	4.15239	4.08371	5.69171e-10	2.67864	up
BnaC07g30100D	0.106017	0.203211	0.14813	1.75273	0.986036	0.862188	1.17094e-05	2.68759	up
BnaA10g16570D	0.275498	0.17113	0.162998	1.63993	1.30701	1.11128	1.9844e-06	2.69132	up
BnaC07g41620D	0.247195	0.485477	0.118118	1.16932	1.5808	1.09668	2.37773e-06	2.69136	up
BnaC06g40010D	0.177774	0.174893	0.150913	0.967002	1.4206	1.16426	1.9779e-06	2.69167	up
BnaC02g00130D	6.88942	8.39044	11.0816	68.7315	35.4067	71.5768	0.000228598	2.69167	up
BnaC02g13280D	3.93866	0	3.22905	14.3616	23.7136	11.2058	6.09508e-06	2.69328	up
BnaA04g04880D	0.728938	1.1124	0.635103	5.02629	8.04556	4.57331	1.25147e-07	2.69371	up
BnaC03g69780D	2.16312	1.05548	2.45002	11.0875	20.3772	9.00266	0.00015519	2.69519	up
BnaC09g09820D	0.118744	0.468828	0.351809	2.8275	1.99527	2.02544	1.68205e-06	2.69694	up
BnaC05g28650D	0.094706	0.199286	0.171502	1.57925	2.05136	0.685774	1.22425e-05	2.70139	up
BnaC03g50720D	0.188585	0.103534	0.35013	1.65467	1.52646	1.33959	9.95186e-07	2.70253	up
BnaC08g40140D	0.239387	0.331372	0.245146	2.95556	1.48233	1.57275	6.1562e-06	2.70403	up
BnaA03g13950D	0.85625	0.516894	0.438294	3.9996	6.55961	2.83789	2.11199e-06	2.70731	up
BnaA01g10940D	0.687168	0.507409	1.18397	5.84015	8.49232	5.31374	1.00842e-06	2.70886	up
BnaCnng65810D	0.219709	0.385751	0.371607	3.17119	2.45332	1.91915	3.31265e-07	2.71291	up
BnaA07g16800D	3.41811	2.74049	2.14323	21.0347	23.3887	14.7742	6.35669e-11	2.71402	up
BnaC05g46370D	0.827502	0.957777	0.826786	6.4864	5.71413	6.23852	1.06652e-10	2.71868	up
BnaA02g10860D	0.252765	0.534123	0.113462	2.52839	1.16979	1.79064	1.05733e-06	2.72035	up
BnaC02g11290D	0.725696	0.161212	0.376286	3.49956	3.22208	3.11422	9.75233e-08	2.72138	up
BnaC02g12050D	0.234758	0.14811	0.164569	0.819381	0.60713	0.851077	1.97804e-06	2.72605	up
BnaC01g14700D	0.447691	1.01166	1.15016	4.64132	6.50673	7.11496	2.04297e-08	2.72632	up
BnaC02g12420D	1.44089	1.18778	0.997326	7.86226	9.82525	7.99807	2.58988e-11	2.73021	up
BnaC02g02830D	11.079	9.52202	9.11603	33.5907	24.8264	29.0305	7.14386e-07	2.73376	up
BnaCnng36920D	2.77756	3.06019	2.66371	18.5621	13.742	17.6812	4.56523e-12	2.73787	up
BnaA03g06990D	0.56684	0.33154	0.319128	3.067	3.87962	2.35798	8.54334e-07	2.73822	up
BnaC08g36460D	4.0509	2.71101	4.82067	14.3716	8.97407	8.43235	3.83036e-09	2.74015	up
BnaA03g03420D	0	0.321376	0.219277	1.58477	0.886769	1.32995	2.54239e-06	2.74198	up
Brassica_napus_newGene_5861	0.1112	0.457524	0.151441	1.38395	1.47758	2.11926	3.32798e-07	2.74244	up
BnaA05g14050D	0.569996	0.988715	0.651846	6.6275	5.3997	6.69263	3.42983e-09	2.74393	up
BnaC05g46580D	0.097436	0.408367	0.299579	2.42887	1.39701	2.00366	9.12355e-07	2.74452	up
BnaA05g03180D	2.18589	1.96221	1.25329	15.071	10.0615	13.3717	2.64879e-10	2.74839	up
Brassica_napus_newGene_10745	1.86325	2.0957	1.42764	8.99032	15.1562	11.9762	8.75327e-10	2.75074	up
BnaA01g23520D	0.985208	0.709095	0.936349	7.90636	4.08319	7.18158	1.55926e-05	2.75443	up
BnaC02g02880D	10.6889	11.8622	11.8748	75.8035	116.794	58.6393	3.09835e-08	2.75486	up
BnaCnng37300D	5.12155	5.0188	2.46738	36.8289	26.96	26.9845	4.62502e-12	2.75867	up
BnaA03g08750D	0.43279	2.07038	1.59708	11.6885	12.1977	9.85907	1.06365e-09	2.76172	up
BnaC05g06280D	1.19663	1.12982	1.57358	6.68965	14.0975	7.6056	5.44946e-05	2.76309	up
BnaA05g02130D	0.704874	0.960569	0.656661	6.85762	5.78373	4.786	4.50388e-09	2.76461	up
BnaC05g44320D	0.828858	0.843992	0.784296	7.36708	7.93612	6.21371	3.92409e-10	2.76828	up
BnaC02g04320D	0.143861	0.127414	0.301869	1.57116	1.10962	1.46729	6.89691e-08	2.76885	up
BnaC03g78100D	0.091682	0.224314	0.251655	1.89841	2.23985	0.9978	5.16982e-07	2.77244	up
BnaC02g11920D	0.619246	0.657881	0.593018	2.33074	2.64524	2.54269	1.61336e-07	2.77469	up
BnaC08g44160D	0.389278	0.481667	0.53723	4.04324	4.10124	2.50727	2.63873e-08	2.77577	up
BnaAnng36830D	25.7912	17.8182	22.076	161.626	190.308	132.123	1.37549e-10	2.77867	up
BnaC06g03030D	0.159555	0.406026	0.217512	1.54181	2.87569	1.30382	4.15329e-05	2.7795	up
BnaC01g07220D	0.271489	0.789045	0.672187	4.36265	8.34818	3.58313	3.19187e-06	2.78141	up
BnaA03g37290D	1.5497	1.59943	1.75986	13.0949	9.37278	12.5846	2.49485e-12	2.7844	up
BnaA08g26180D	5.52201	8.77655	4.95704	51.1861	78.3739	55.8788	4.59617e-13	2.79238	up
BnaCnng01130D	0.298665	0.089537	0.193131	1.22684	1.55489	1.60166	1.72628e-06	2.79272	up
BnaC04g45940D	0.816495	0.664571	0.860923	7.01386	5.58491	5.33598	1.14008e-12	2.79442	up
BnaC07g39400D	1.03452	0.765633	0.929367	7.39848	6.31526	6.67171	1.99807e-09	2.79509	up
Brassica_napus_newGene_5871	0.364118	0.367984	0.244539	2.55517	2.99302	2.74691	1.39032e-07	2.79836	up
BnaC07g15050D	6.21124	4.92259	1.27883	34.7565	37.7027	33.8986	6.47675e-12	2.80118	up
BnaC05g46940D	1.45725	2.87621	1.44067	16.0665	11.1088	14.8777	2.39171e-12	2.80224	up
BnaC02g00650D	1.38773	1.36101	1.5251	15.5977	9.87273	8.73542	1.74577e-12	2.80615	up
BnaAnng39160D	6.534	5.38403	5.64386	47.1939	32.8621	49.3992	3.77855e-09	2.80684	up
BnaC07g09220D	1.65356	1.18664	1.15604	7.57991	10.5299	8.12401	4.73496e-12	2.8073	up
BnaC02g13190D	0.805338	0.585713	0.794693	6.32769	5.74676	4.74556	2.42709e-09	2.80976	up
BnaA05g06730D	0.268146	0.288783	0.130871	1.8753	2.53837	1.00668	1.00192e-05	2.81374	up
BnaC02g03590D	1.16911	0.323704	0.437128	5.86455	3.43512	6.16157	1.35692e-06	2.81519	up
BnaC08g43710D	0.148503	0.044177	0.026758	0.642738	0.72195	0.408865	8.19647e-07	2.81604	up
BnaC07g05760D	0.095114	4.69771	3.59208	21.7199	19.3405	22.3542	3.26445e-07	2.8225	up
BnaA06g40400D	0.310115	0.674328	0.349786	2.97442	4.00247	3.01154	2.5287e-07	2.82265	up
BnaC02g04340D	0.261294	0.21637	0.226344	2.27074	1.90912	1.2636	3.63381e-10	2.824	up
BnaA03g09210D	3.23233	3.94705	3.89799	27.3206	35.8693	17.6658	3.88173e-10	2.82521	up
BnaC03g26760D	0.095745	0.041317	0.24821	1.16286	0.826233	1.14148	1.52268e-06	2.82789	up
BnaC08g46750D	0.184168	0.103771	0.136771	1.39749	0.991608	1.22465	4.26595e-07	2.82799	up
BnaAnng33980D	3.02247	3.27861	2.7899	14.0725	14.3602	9.27227	1.75132e-12	2.82806	up
BnaC01g06140D	0.204224	0.046476	0.250179	1.78454	1.57056	0.813277	6.49504e-06	2.83114	up
BnaA10g06300D	0.211579	0.544515	0.050274	2.57057	1.66449	1.83363	4.26078e-07	2.8318	up
BnaA02g16590D	9.34901	8.69326	9.04045	63.1142	67.0009	73.5205	5.49497e-13	2.83231	up
BnaC04g32660D	0.344352	0.516954	0.431951	2.95772	4.34701	2.70273	2.49866e-07	2.83241	up
BnaA09g51430D	2.82184	2.14135	2.96993	20.3694	23.0071	22.1094	9.04296e-13	2.84419	up
BnaC09g01120D	0.771349	0.47365	0.391346	3.54228	4.86078	4.23595	9.20814e-10	2.8461	up
BnaC02g01510D	0.769522	0.299131	1.07056	3.09659	4.17935	3.41918	4.24097e-09	2.84701	up
BnaA01g37220D	0.171297	0.361264	0.29261	2.69978	1.76426	1.95315	1.05358e-07	2.84961	up
BnaCnng64860D	1.33171	2.74693	2.03618	12.2953	21.1367	14.9288	4.19834e-08	2.85101	up
BnaA03g41920D	1.03974	1.09592	1.3961	7.97737	9.68565	9.48835	2.70349e-09	2.85133	up
BnaA06g25400D	0.14508	0.119532	0.140572	0.913145	1.53386	0.913043	5.53935e-07	2.85312	up
BnaA05g05620D	6.18829	7.23847	6.32224	50.6044	68.3697	45.8602	3.2277e-13	2.85344	up
BnaA09g25890D	2.47871	2.56225	2.25954	22.0287	17.3421	16.8806	1.92058e-12	2.85345	up
BnaCnng44560D	1.45349	1.20523	0.997106	9.95125	9.33651	8.81708	2.23999e-11	2.85432	up
BnaA09g28310D	0.031645	0.230532	0.459353	1.67625	2.49743	2.00118	9.74065e-07	2.8547	up
BnaCnng38910D	10.8657	17.213	15.7121	97.6462	78.5815	49.7138	2.46617e-13	2.85495	up
BnaA09g08870D	0.385634	0.616585	0.438718	3.11808	4.45662	3.71152	4.11016e-07	2.85654	up
BnaCnng57040D	0.403165	0.202422	0.210918	2.00358	1.63068	2.79466	6.51513e-05	2.86013	up
BnaC01g28090D	0.130937	0.166438	0.04226	0.805641	0.906207	1.00034	6.36384e-07	2.8619	up
BnaC09g01690D	0.542003	0	0.640683	1.88638	1.84779	2.18994	1.39241e-06	2.87281	up
BnaC08g41720D	9.25162	12.1077	11.7702	91.1439	87.093	80.5984	1.85095e-11	2.88136	up
BnaC02g41580D	0.209327	0.10506	0.01978	0.742603	1.09053	0.69307	2.80644e-07	2.88723	up
BnaC05g44330D	0.25301	0.287401	0.140812	2.69942	1.80921	1.38483	3.84439e-09	2.88826	up
BnaC02g13540D	0.767669	0.945964	0.805179	7.70729	6.49089	5.75137	1.74961e-11	2.88977	up
BnaC06g41380D	0.049345	0.098336	0.225107	1.16131	0.483348	0.870727	0.000109499	2.89038	up
BnaC07g05810D	1.40426	0.979213	1.45451	10.5644	9.55658	10.2447	1.20475e-12	2.89453	up
Brassica_napus_newGene_4562	0.126568	0.555464	0.184933	2.15722	2.73051	1.91412	7.32823e-08	2.89508	up
BnaA05g04350D	0.595167	0.407212	0.485287	5.3867	6.61927	4.30926	8.84506e-08	2.8987	up
BnaCnng31910D	9.55148	10.6784	8.38209	76.0234	93.2273	60.0239	1.87462e-13	2.90665	up
BnaC05g45450D	0.586805	0.736846	0.595173	7.21129	5.71152	5.64605	8.36911e-10	2.90708	up
BnaC08g44880D	1.90555	5.01219	2.91043	33.5742	22.3422	17.9674	7.70047e-11	2.91049	up
BnaC08g33770D	0.101263	0.089581	0.165229	1.00384	1.09673	1.06838	4.59092e-07	2.911	up
BnaCnng28720D	1.83144	0.790862	0.799789	7.93438	7.05337	5.56754	6.60383e-12	2.91218	up
BnaC09g34140D	0.228232	0.523263	0.23038	3.93462	2.19138	1.87772	6.19662e-06	2.91445	up
BnaA02g35930D	0.703751	0.226851	1.07345	2.54762	5.17141	2.53081	1.62233e-07	2.91773	up
BnaC01g26690D	0.295801	0.299769	0.28076	2.78548	2.69474	2.45753	1.05406e-07	2.92158	up
BnaA03g08070D	12.471	9.31548	11.3849	100.674	108.114	63.9402	5.25019e-13	2.92193	up
BnaA03g57050D	0.371566	0	0	1.25321	1.26182	1.1242	3.54906e-07	2.92286	up
BnaC02g01830D	0.333348	0.149005	0.124785	1.84661	1.66519	1.56132	1.40794e-07	2.93136	up
BnaA02g34160D	0.877406	0.945585	0.432866	9.07238	4.093	5.58804	2.32602e-05	2.93197	up
BnaCnng69930D	0.208459	0.256887	0.291207	8.17148	10.9762	4.70828	1.69472e-07	2.93579	up
BnaAnng04850D	3.18084	5.06172	3.56605	40.568	35.4161	21.4991	5.0825e-14	2.94364	up
BnaCnng43480D	0.162077	0.38817	0.507284	2.77408	2.3516	3.24072	4.2774e-08	2.94395	up
BnaC05g45280D	2.28507	3.05003	2.49914	19.8707	31.5461	15.5489	6.19288e-08	2.94924	up
BnaA10g17360D	0.718717	0.929029	0.640894	4.57821	6.18344	7.88765	7.69733e-06	2.95522	up
BnaA07g35880D	0.175387	0.564251	0.237457	3.37166	2.17482	2.41763	1.55398e-09	2.95755	up
BnaA03g09950D	0.710706	0.624191	1.42181	5.54234	7.89207	5.01741	1.34987e-08	2.95861	up
BnaCnng13500D	0.076678	0.208492	0.079434	1.30878	0.689072	1.09065	4.31736e-06	2.95864	up
BnaA09g28780D	0.31985	0.118391	0.232819	1.88616	2.24473	1.98406	3.84965e-07	2.9647	up
BnaC04g56060D	3.29542	2.5583	1.89822	30.7981	17.404	16.9965	4.38354e-07	2.968	up
BnaCnng02000D	0.564701	0.269844	0	3.40626	3.43668	1.67927	1.0082e-07	2.96993	up
BnaC07g25850D	0.249453	0.261065	0.286218	1.74836	3.50605	1.66587	7.40193e-05	2.97043	up
BnaCnng02730D	0.461762	1.3922	0.853905	6.89028	9.38592	5.84155	2.44849e-09	2.97489	up
BnaA05g04180D	4.48261	3.87106	4.48782	34.0572	41.3299	33.6154	7.14652e-14	2.99028	up
BnaCnng06180D	0.061722	0.142755	0.065945	1.03721	0.38678	0.852779	0.000565101	2.99133	up
BnaC01g32820D	0.206392	0.051745	0.282934	1.80953	1.56358	1.70802	3.94158e-07	2.99875	up
BnaC08g45040D	0.298542	0.214184	0.258074	2.80915	1.38203	1.9563	4.31736e-06	3.0027	up
BnaC09g00130D	0.169128	0.326406	0.306387	2.69364	2.30727	1.88427	3.30404e-11	3.00324	up
BnaC03g65160D	0.145957	0.147592	0.418419	2.13803	2.51422	1.90697	3.01448e-08	3.01065	up
BnaCnng65280D	0.121579	0	0.176716	1.58534	0.820924	0.714384	0.000134825	3.0143	up
Brassica_napus_newGene_2732	0	1.55604	0.984561	9.57786	6.01282	6.39005	2.31299e-09	3.01566	up
BnaC02g03550D	62.8967	91.0642	72.6295	730.958	599.887	604.802	1.72955e-12	3.01572	up
BnaC03g44440D	0.095737	0.310788	0.519929	4.28903	2.00762	3.02854	2.30871e-05	3.01721	up
BnaC08g41260D	2.50499	3.3186	2.36969	23.8443	26.5396	20.341	7.993e-15	3.01867	up
BnaA03g54920D	0.251985	0.577081	0.424818	1.88954	4.35481	4.28623	2.15817e-07	3.02389	up
BnaC03g03950D	2.15758	1.37094	1.6373	12.784	13.5247	14.776	4.90231e-13	3.02515	up
BnaC01g10790D	1.53748	1.92674	1.6884	12.2181	16.5202	17.0497	9.93939e-13	3.02721	up
BnaC05g48210D	0.473587	0.083816	0.103479	1.77059	3.59734	1.47369	0.000322584	3.02778	up
BnaA03g42900D	0.527844	1.04504	0.81774	8.90442	4.92246	7.08264	6.39745e-09	3.03681	up
BnaC06g40070D	1.09661	0.906916	0.911014	8.35464	10.5519	10.4346	8.85097e-13	3.04098	up
BnaC08g47830D	1.70036	2.46062	2.45168	12.6126	25.3068	16.9575	2.30825e-07	3.04695	up
BnaC02g44740D	0.600527	1.13253	1.05553	8.66411	9.61072	8.28672	7.27037e-12	3.04784	up
BnaC08g43390D	0.152499	0.2577	0.314954	2.7076	1.94924	1.81044	6.01879e-13	3.05121	up
BnaC03g04460D	0.235025	0.084555	0.178248	1.37206	1.93679	1.28816	1.84619e-08	3.05507	up
BnaC09g00180D	0.79672	1.09135	1.24042	10.1696	10.2706	7.61119	1.14996e-14	3.05886	up
BnaC05g46850D	0.075288	0.10089	0.059736	1.02432	0.514225	0.634873	6.17631e-07	3.06246	up
BnaC03g39740D	0.314644	0.746418	0.375849	2.60396	5.93647	4.34675	1.72323e-05	3.0695	up
BnaC01g23090D	0.27851	0.178008	0.187727	3.12907	1.98174	2.05245	5.31643e-10	3.07137	up
BnaA06g13930D	0.308492	0.38197	0.28781	2.76226	2.10101	4.15151	0.0006704	3.075	up
BnaC06g16860D	5.59565	6.41775	4.6258	47.7401	59.8365	43.0799	8.74231e-15	3.07697	up
BnaA02g16460D	0.267482	1.07342	0.098594	1.65462	4.14577	2.68855	7.22726e-06	3.0779	up
BnaC01g31140D	0.94464	0	0	2.38517	2.62422	3.79218	7.82117e-06	3.08491	up
BnaC05g42880D	0.262792	0.604137	0.923592	4.82589	7.02591	4.71923	1.35657e-08	3.08706	up
BnaC02g03240D	2.57191	2.04131	1.24436	14.9561	23.9065	14.749	5.46519e-13	3.09107	up
BnaA07g26350D	0.163334	0.077222	0.009184	0.908693	0.811223	1.15828	1.06357e-07	3.09233	up
BnaC05g46880D	0.175117	0.109808	0.017422	1.0474	1.08311	0.926838	7.572e-08	3.09248	up
BnaA06g14470D	1.61365	1.42889	1.48245	13.4913	13.2755	14.2495	1.2755e-14	3.09444	up
BnaC05g44130D	0.707307	0.658697	1.26964	8.09103	6.7034	8.21134	9.18277e-13	3.09617	up
BnaC05g47180D	1.64216	1.68857	1.99344	19.8821	12.7685	17.7783	3.72009e-12	3.09889	up
Brassica_napus_newGene_4068	0.155395	0.128824	0.168885	1.69145	0.82379	1.75183	6.34583e-05	3.10005	up
Brassica_napus_newGene_2995	0	0	0.471769	1.50526	2.19474	0.781264	0.000516515	3.10652	up
BnaC03g68840D	1.20635	0.914331	0.418823	7.88145	9.05972	6.47687	1.90599e-09	3.11223	up
BnaC08g41320D	1.63565	1.96614	1.39477	18.8437	15.024	12.9395	6.22273e-11	3.11519	up
BnaA06g30120D	0.213372	0.42095	0.304898	4.03001	1.82251	2.91304	5.14695e-06	3.11726	up
BnaC05g47140D	0.090344	0.079339	0.187129	1.35614	1.55346	0.87889	7.28324e-08	3.12028	up
BnaC09g00710D	0.747725	2.49112	1.10906	11.3753	20.6002	12.0267	9.00691e-15	3.12434	up
BnaC05g47480D	0.557857	0.697179	0.289284	5.03771	5.42713	4.11293	5.36117e-10	3.12545	up
BnaA07g35620D	0.394984	0.229496	0.23353	2.26232	2.84382	2.98488	6.91851e-09	3.12805	up
BnaC05g40620D	0.343664	0.369811	0.15554	3.0889	2.4102	3.32856	7.78515e-08	3.1289	up
BnaC02g12760D	0.635829	1.39335	0.982691	9.70093	10.1037	8.12966	8.46361e-15	3.1293	up
BnaC08g25190D	0.291687	0.225522	0.557426	0.922139	2.01254	1.17803	3.11144e-07	3.13067	up
BnaCnng41700D	0.388136	0.575449	0.605368	7.57644	3.33465	4.01776	6.13665e-05	3.13145	up
BnaC09g02350D	1.20969	1.19575	0.92476	13.0664	8.47494	9.70415	3.71089e-15	3.13512	up
BnaC01g44260D	0.235525	0.380283	0.467031	3.19535	4.75492	2.57444	7.38584e-09	3.13625	up
BnaC03g48250D	0.246633	0.223258	0.298367	2.74681	2.1409	2.60005	4.5186e-08	3.13679	up
BnaA02g36930D	0.098713	0.122342	0.280768	2.69525	1.56649	2.15006	7.29176e-08	3.14987	up
BnaC05g46100D	0.111501	0.349023	0.170937	2.21172	2.68748	1.40124	3.05315e-08	3.15398	up
BnaA09g49220D	1.16354	1.89493	0.690224	6.95983	17.4303	8.01308	0.000956127	3.15656	up
BnaA02g31630D	0.361267	0.191627	0.325363	4.31553	2.95899	1.83587	2.47993e-08	3.16054	up
BnaC03g03940D	4.43022	5.21808	8.48884	56.2088	53.5358	45.4183	5.03517e-15	3.17838	up
BnaC02g00410D	1.17026	1.48892	1.59788	11.7014	16.7011	9.49875	1.27733e-15	3.19423	up
BnaA06g18220D	1.80063	3.19962	2.8135	21.5284	26.7396	18.2279	9.73896e-16	3.19474	up
Brassica_napus_newGene_2343	0.060385	0.639633	0.301273	3.00042	2.9014	3.2527	7.13393e-10	3.19653	up
BnaCnng05940D	29.127	24.4421	23.4052	253.581	232.376	260.386	4.04974e-15	3.19688	up
BnaC07g15020D	15.0627	13.8	14.5153	158.31	135.667	136.182	1.01502e-14	3.19743	up
BnaC05g45540D	0.069523	0.138155	0.066228	1.04404	1.15142	0.768835	5.40817e-10	3.19761	up
BnaA04g25870D	0.095979	0.039715	0.006973	0.514947	0.469212	0.538155	4.91021e-08	3.20046	up
BnaA07g20340D	0.255872	0.139806	0.11672	2.32211	2.67947	1.18247	2.3617e-08	3.20407	up
BnaC01g08120D	0.678074	0.065029	0.025897	3.92509	2.36707	2.06321	2.55707e-07	3.20507	up
BnaA06g28990D	0.342502	0.144593	0.430044	4.26759	1.93003	3.49073	1.57108e-05	3.20935	up
BnaCnng66250D	0.205556	0.443123	0.28131	2.18729	3.27425	1.99579	7.86148e-09	3.21174	up
BnaA01g19470D	0.317392	0	0.020438	0.845351	0.925136	1.12997	7.57555e-08	3.21193	up
BnaA03g03810D	2.28026	1.76212	3.54713	21.4458	35.4272	20.2922	1.31749e-10	3.21312	up
BnaC02g01410D	0	0.400861	0.408594	1.92584	2.79858	1.77408	3.20538e-08	3.21481	up
BnaCnng02240D	2.52073	4.22354	0	16.7248	10.6988	11.1747	2.84504e-16	3.21633	up
BnaC06g35230D	0.07952	0.274634	0.025428	1.36978	1.5189	1.12578	1.36599e-08	3.2225	up
BnaC02g12860D	0.197979	0.123218	0.191897	2.51257	1.27923	1.44033	4.60473e-07	3.22472	up
BnaC02g01100D	1.10165	2.73753	1.21484	16.0253	11.3857	17.323	2.15389e-15	3.22521	up
BnaA02g06120D	1.168	1.34074	1.33218	12.5592	17.4171	11.6782	1.10577e-14	3.23502	up
BnaA03g03990D	0.406696	0.314819	0.077486	2.76189	2.33359	3.33054	2.64945e-09	3.24305	up
BnaA01g07320D	0.105404	0.156807	0.080313	1.2613	1.69093	0.806171	1.78012e-08	3.24457	up
BnaC09g02100D	0.037985	0.512953	0	2.29874	1.90339	1.39414	1.38938e-09	3.25023	up
BnaC06g34310D	0.105124	0.112318	0.244047	1.90019	2.45793	1.45284	2.67331e-08	3.25139	up
BnaA06g17310D	0.366024	0.698663	0.538288	5.93871	4.66912	5.76905	3.06516e-10	3.2523	up
BnaC05g46720D	0.485402	0.620567	0.567396	5.75548	6.44671	5.71347	1.16646e-15	3.25275	up
BnaCnng63830D	5.50808	8.722	8.14013	72.088	90.5497	65.0737	1.41033e-16	3.25486	up
Brassica_napus_newGene_17043	0.13631	0.105261	0.479614	1.80176	3.81706	1.83906	2.22062e-05	3.26145	up
[truncated: 847 more rows]

## Sheet: C6-1_vs_C18-1
Supplementary Table 8. List of DEGs identified at one day of stress between both cultivars (C6-1_vs_C18-1).
#ID	C6-1_FPKM	C6-2_FPKM	C6-3_FPKM	C18-1_FPKM	C18-2_FPKM	C18-3_FPKM	FDR	log2FC	regulated
BnaC04g03050D	60.2373	58.6954	61.906	0	0.028285	0	1.64e-163	-12.2477	down
BnaA02g23820D	40.698	42.9126	48.4062	0.021183	0	0	2.4e-156	-11.6517	down
BnaA01g00770D	10.1958	11.361	12.2108	0	0.003818	0	3.48e-110	-11.6497	down
BnaC04g01850D	41.7522	46.2181	46.058	0.033358	0	0	7.07e-121	-11.597	down
BnaCnng71870D	43.4783	45.8655	46.7028	0	0.03226	0	9.88e-156	-11.4366	down
BnaA10g25610D	46.6459	52.1266	48.4603	0	0.053379	0	7.17e-127	-11.1391	down
Brassica_napus_newGene_380	23.6419	23.5093	27.3215	0.012126	0	0	1.3e-100	-11.0492	down
BnaA04g23850D	67.0847	77.5295	77.9906	0.037989	0	0.034919	1.33e-172	-10.9787	down
BnaC04g00920D	34.4458	35.6384	38.8437	0	0.034912	0	1.72e-140	-10.9657	down
BnaA10g05680D	371.349	225.612	312.603	0.322335	0.088374	0.053084	9.03e-61	-10.9604	down
BnaA10g25820D	3.96074	5.38187	5.62421	0	0.007261	0	1.77e-62	-10.8526	down
BnaC04g00750D	39.2775	47.8487	67.9664	0	0.071547	0	6.06e-41	-10.8093	down
BnaA10g25310D	13.857	13.5389	12.4598	0	0	0.010048	3.83e-125	-10.7709	down
BnaC04g00340D	33.1764	31.5981	37.8204	0	0.055745	0	5.95e-133	-10.7604	down
BnaC04g03320D	19.1076	19.3715	21.1735	0	0	0.021961	2.47e-144	-10.756	down
BnaA01g34580D	42.5077	39.8459	37.272	0.072749	0	0	6.37e-161	-10.6464	down
BnaC04g02840D	10.7178	13.1728	11.9692	0	0.015741	0	5.03e-107	-10.6082	down
Brassica_napus_newGene_488	22.928	23.7883	25.7775	0	0	0.03224	4.99e-84	-10.6027	down
BnaC02g42580D	35.1619	39.3742	38.9081	0	0.047038	0	8.83e-125	-10.5367	down
BnaC04g02980D	8.01232	8.25052	10.6475	0	0.012206	0	7.56e-95	-10.4352	down
BnaC03g23520D	135.429	135.801	112.975	0.123534	0.023186	0.120294	1.03e-168	-10.3918	down
BnaA07g21190D	31.0323	35.7458	36.8718	0.073891	0	0	3.41e-74	-10.3059	down
BnaCnng53830D	27.8935	26.1028	33.1063	0.038474	0	0	2.93e-127	-10.2906	down
BnaA09g54870D	764.939	520.628	661.702	0.358828	0.470142	0.182478	2.21e-35	-10.0997	down
BnaA10g26220D	4.98845	5.77111	5.71659	0.01461	0	0	1.78e-99	-10.062	down
BnaA10g25620D	80.699	76.2295	66.8407	0.051172	0.060804	0.076606	1.33e-169	-10.0542	down
BnaUnng04050D	5.6528	4.92218	4.63569	0.00682	0	0	5.97e-65	-10.0268	down
BnaA01g34650D	27.6181	27.1036	29.0637	0	0.076689	0	1.91e-85	-10.012	down
BnaA10g26670D	9.87794	10.3192	8.97175	0.004738	0.01573	0.003882	3.24e-141	-9.98483	down
BnaC04g01280D	19.46	19.6767	16.6847	0	0	0.035802	1.15e-114	-9.94486	down
BnaA10g26270D	39.004	37.1676	40.2366	0	0.021699	0.068473	8.31e-132	-9.85943	down
BnaC06g40610D	8.30591	7.3254	10.8806	0	0.012776	0	2.02e-51	-9.83776	down
BnaA10g27070D	300.054	246.475	146.425	0.129539	0.230062	0.273476	2.62e-26	-9.83096	down
BnaC04g52530D	100.772	111.694	106.38	0	0.68972	0	2.35e-137	-9.79868	down
BnaA10g25940D	3.50763	4.17249	4.20253	0.006208	0	0	6.1e-25	-9.78516	down
BnaC02g42890D	174.177	151.1	186.882	0.138997	0.193225	0.147878	2.71e-159	-9.78353	down
BnaC04g52230D	8.3103	7.19647	7.02145	0	0.019036	0	6.08e-91	-9.6236	down
BnaCnng37690D	59.1005	66.484	71.2173	0	0.195605	0	1.03e-114	-9.59835	down
BnaA10g25980D	1.84932	2.20355	1.72695	0.006191	0	0	1.57e-52	-9.59574	down
BnaA10g24870D	5.2936	6.02595	5.6639	0	0	0.013858	2.69e-81	-9.5657	down
BnaA10g26360D	10.6903	11.7988	9.39534	0	0	0.040122	1.85e-80	-9.54452	down
BnaC09g24810D	14.8744	16.7567	15.3139	0	0.192035	0	6.68e-69	-9.5313	down
BnaAnng14250D	27.8115	17.5018	31.0755	0.071762	0.020894	0	3.93e-33	-9.53113	down
BnaA01g05390D	17.0837	18.3213	19.4821	0.038396	0	0	2.1e-80	-9.52795	down
BnaA01g23490D	10.8989	9.32303	12.7443	0	0	0.021415	1.13e-73	-9.51915	down
BnaC04g01680D	12.2266	11.1221	11.9268	0	0.021373	0	3.57e-40	-9.4131	down
BnaA01g00200D	12.7502	11.9289	13.4544	0	0.050896	0	2.75e-82	-9.37673	down
BnaC04g02740D	17.0938	20.6432	18.9412	0	0	0.04093	1.88e-74	-9.36899	down
BnaA08g21770D	12.9689	18.347	20.4707	0	0.071739	0	5.06e-47	-9.36834	down
BnaAnng24540D	14.657	13.9692	25.7186	0.011346	0	0.03222	1.18e-20	-9.35881	down
BnaA10g26440D	26.7871	29.3609	28.6206	0	0.042181	0.044969	5.23e-83	-9.27657	down
BnaA01g00440D	5.28344	4.52325	6.33757	0	0	0.015099	1.07e-70	-9.26221	down
BnaA10g26580D	6.92038	7.26931	8.39509	0	0.013564	0	1.09e-77	-9.24594	down
BnaA10g25510D	6.91051	6.29818	7.63449	0.009702	0.015414	0	1.42e-93	-9.21896	down
BnaC04g00790D	19.9099	20.0974	11.3369	0.009627	0.026391	0.002585	2.27e-29	-9.20801	down
BnaA01g33780D	1.98269	2.40117	2.70145	0	0.00583	0	1.2e-58	-9.19381	down
BnaA10g25800D	5.22673	3.32321	4.00584	0	0	0.019495	3.06e-30	-9.13302	down
BnaCnng36050D	12.2486	11.2991	10.9243	0.033664	0	0	2.11e-85	-9.12623	down
BnaA10g26650D	19.8056	19.3903	20.0029	0	0.053048	0.042696	3.09e-101	-9.09659	down
BnaA10g25870D	5.21105	15.9608	16.7808	0.034808	0	0	1.19e-11	-9.06622	down
BnaC01g06420D	9.55557	9.35693	11.5082	0	0.038509	0	2.23e-54	-9.04924	down
BnaA10g24820D	4.36223	4.54157	7.15349	0	0	0.013962	3.14e-28	-9.03894	down
BnaA08g26110D	2.50591	2.90559	3.03125	0	0	0.011382	2.5e-39	-9.03689	down
BnaA04g11170D	11.7313	10.0574	11.0235	0	0.266134	0.23457	5.45e-135	-9.01496	down
Brassica_napus_newGene_12560	21.5128	21.842	25.6942	0.134102	0	0	4e-80	-8.97272	down
BnaA01g10520D	13.9626	14.3802	23.7471	0	0	0.061711	1.79e-21	-8.96686	down
BnaC05g14440D	1.48636	2.1026	2.26325	0	0.004604	0	1.42e-31	-8.91919	down
BnaA05g31280D	3.96375	4.34141	4.02348	0	0	0.023488	6.4e-37	-8.91379	down
BnaA03g35870D	3.03366	2.01945	4.03491	0	0.012951	0	2.24e-20	-8.8916	down
BnaC04g04010D	3.48514	4.98086	4.04572	0	0	0.021296	2.32e-36	-8.88516	down
BnaA10g27350D	5.13534	4.08138	6.28502	0	0.027783	0	6.19e-41	-8.85885	down
BnaCnng67460D	7.84743	7.95412	11.2748	0	0.039233	0	1.76e-46	-8.84268	down
BnaCnng53590D	4.36478	2.65879	5.73235	0.02696	0	0	2.95e-17	-8.83141	down
BnaA01g34550D	16.7777	15.9872	18.2462	0	0	0.062549	1.04e-86	-8.79172	down
BnaC08g48020D	9.17877	10.7692	11.276	0.137767	0.078116	0	7.04e-116	-8.77391	down
BnaA10g25550D	14.3369	12.3845	15.1752	0.034188	0.013108	0.040723	1.24e-129	-8.76671	down
BnaC04g00200D	28.4972	26.6391	28.9749	0	0.069738	0.042314	4.72e-89	-8.75742	down
BnaAnng33740D	3.72702	4.64808	4.71532	0	0.025359	0	1.07e-46	-8.75596	down
BnaCnng33760D	16.578	17.3266	20.1475	0.024197	0.083451	0	5.97e-118	-8.75119	down
BnaA10g26960D	13.2499	13.726	16.0491	0.09687	0.021578	0.013959	8.75e-100	-8.72745	down
BnaA10g30530D	4.4352	5.00435	7.71432	0	0.026448	0	2.71e-25	-8.69034	down
BnaA10g26850D	53.6032	56.4753	44.4457	0.047803	0.166966	0.045801	1.14e-98	-8.63726	down
BnaA10g25700D	7.39374	7.75962	7.93088	0	0.007004	0.041172	1.23e-103	-8.63442	down
BnaA05g12070D	9.46046	11.4592	10.8206	0	0.071197	0	6.79e-69	-8.60595	down
BnaA10g25760D	8.51009	7.6509	9.44317	0.016512	0	0.015027	4.62e-80	-8.59914	down
BnaA01g00780D	6.58549	7.8326	10.8933	0.060353	0	0	2.72e-32	-8.59025	down
Brassica_napus_newGene_12257	5.87054	6.64265	6.25487	0	0.032452	0	9.88e-57	-8.5876	down
BnaAnng31130D	2.4959	1.63428	2.69034	0	0	0.011382	6.44e-25	-8.57569	down
BnaC08g15530D	9.08566	8.32361	10.3059	0	0.056439	0	1.96e-108	-8.57368	down
BnaC09g03520D	3.67756	3.47071	6.03255	0	0	0.024011	5.86e-27	-8.5502	down
BnaA10g26080D	1.58373	1.0245	1.28553	0	0.004749	0	2.14e-26	-8.54887	down
BnaC04g00190D	2.90194	3.32434	2.80187	0.022364	0	0	3.44e-65	-8.53081	down
BnaC04g46510D	3.37831	5.1128	5.71731	0	0	0.026607	3.56e-32	-8.50009	down
BnaC08g32430D	1.32445	1.60977	2.18588	0	0	0.009632	1.76e-27	-8.49612	down
BnaC04g52160D	8.53586	8.12511	10.0319	0	0.064579	0	8.63e-65	-8.48095	down
BnaA01g34670D	6.45343	6.67617	7.23177	0.038039	0	0	1.03e-47	-8.45949	down
BnaA01g00570D	14.6995	19.6564	14.8429	0	0.044694	0.079464	5.83e-87	-8.44718	down
BnaA07g35160D	7.07838	6.37994	8.08455	0.034166	0	0	7.65e-62	-8.42662	down
BnaC02g43680D	3.15141	4.41631	3.66431	0	0.031015	0	4.38e-63	-8.4197	down
BnaA10g25720D	2.5424	3.15758	2.85641	0.009012	0.014442	0	2.11e-55	-8.41714	down
BnaC04g04990D	2.84419	5.19267	3.3141	0.026462	0	0	5.33e-19	-8.41128	down
BnaC04g52130D	7.76202	10.1423	7.52359	0.019279	0.029854	0.017692	1.08e-82	-8.40518	down
BnaA06g05050D	1.84814	2.03124	1.45248	0.010998	0	0	6.52e-29	-8.40511	down
BnaCnng72240D	11.1781	10.9163	12.3352	0	0.093104	0	9.1e-25	-8.39578	down
BnaA05g14370D	1.84915	2.95183	3.30961	0	0	0.010041	5.79e-28	-8.39336	down
BnaA10g25180D	17.4297	14.9408	17.2153	0	0.133824	0.010761	8.64e-113	-8.3582	down
BnaC06g40700D	30.6113	28.3147	36.3605	0.137441	0.134642	0	1.81e-110	-8.34877	down
BnaA10g25330D	8.46658	8.03349	10.3472	0	0	0.062558	3.53e-71	-8.3481	down
Brassica_napus_newGene_3505	3.17487	4.63515	4.19462	0	0	0.034777	1.25e-44	-8.33856	down
Brassica_napus_newGene_11700	2.94227	2.96198	2.30449	0.016049	0	0	6.06e-28	-8.33151	down
BnaA10g25470D	2.99913	3.48687	1.86746	0	0	0.014487	2.81e-19	-8.29437	down
BnaC04g01970D	5.5261	7.23155	6.85485	0	0.035886	0	1.87e-48	-8.2883	down
BnaC03g58360D	3.38256	3.02309	3.41868	0.009959	0	0	2.65e-27	-8.28121	down
BnaC09g18950D	0.455056	1.20131	0.434139	0	0	0.003706	8.46e-07	-8.2717	down
BnaA03g17040D	60.9883	72.336	59.8318	0.104385	0.112346	0.33474	1.13e-114	-8.26763	down
BnaCnng68210D	2.5341	0.742658	1.14026	0	0.01203	0	4.67e-05	-8.26671	down
BnaA10g26120D	4.79923	4.46434	4.66417	0	0	0.028078	1.76e-56	-8.25646	down
BnaA09g09090D	2.17271	2.50742	2.42473	0	0.007171	0	4.95e-23	-8.21785	down
BnaA05g19010D	6.90728	5.51611	7.40138	0	0.004917	0.045654	8.89e-64	-8.19974	down
BnaC04g01200D	36.3179	40.3751	37.0603	0	0	0.269602	3.66e-41	-8.19084	down
BnaA03g04600D	6.53941	5.42491	7.39741	0	0.059037	0	1.38e-34	-8.18306	down
BnaA10g25320D	4.98492	4.98274	6.06657	0	0.021278	0.012824	7.04e-87	-8.10974	down
BnaA10g27640D	3.87619	3.25527	3.77256	0.024473	0	0	1.49e-52	-8.106	down
BnaC03g16300D	1.25223	2.05016	1.98298	0	0.014972	0	6.26e-22	-8.08277	down
BnaCnng18310D	13.2485	12.481	9.21578	0	0.12108	0	1.2e-32	-8.0746	down
BnaA10g30540D	33.7998	28.3386	36.2629	0.097078	0.157781	0	6.46e-46	-8.07023	down
BnaA10g24860D	18.4001	16.9834	15.6877	0.135228	0	0.044736	9.17e-102	-8.05854	down
BnaC04g01810D	9.67864	12.5041	11.6562	0	0	0.080357	4.04e-17	-8.01661	down
BnaA08g02020D	55.6364	48.156	55.5778	0	0.269192	0.14905	8.53e-97	-8.01606	down
Brassica_napus_newGene_1459	2.19877	2.2336	3.2827	0	0.026058	0	1.08e-31	-8.00759	down
BnaC04g03780D	3.45638	4.02246	3.59357	0	0.039337	0	2.99e-41	-7.98747	down
BnaA10g25360D	4.65971	4.67244	4.68434	0	0.020235	0.030909	1.8e-89	-7.98312	down
BnaA10g27080D	758.999	743.788	429.72	0.68647	1.07618	11.5411	5.04e-29	-7.95635	down
BnaC04g03250D	18.9446	18.4405	21.5043	0.095741	0.041446	0.082659	3.36e-137	-7.95518	down
BnaAnng26750D	329.436	345.235	347.552	0.190057	1.08579	2.66443	1.69e-142	-7.92617	down
BnaA10g25160D	3.43619	2.85163	3.96358	0	0	0.017219	1.58e-35	-7.90629	down
BnaC06g33130D	6.29138	4.97245	4.50625	0	0	0.046605	3.91e-46	-7.87459	down
BnaA01g00100D	7.77216	8.77831	8.84012	0	0	0.085997	3.84e-64	-7.84174	down
Brassica_napus_newGene_5727	2.79667	3.91106	5.94754	0	0.032916	0	3.48e-12	-7.80821	down
BnaA08g19440D	5.02426	6.66116	4.9773	0.027955	0	0.028562	5.06e-57	-7.77842	down
BnaC02g43070D	8.29601	9.78673	9.68023	0.048655	0.037104	0	7.8e-65	-7.77783	down
BnaC06g33400D	145.333	95.0775	134.753	1.27682	0.419811	0	2.01e-44	-7.75639	down
BnaCnng00080D	4.0509	3.20404	5.1752	0.033757	0	0	3.63e-27	-7.72555	down
BnaA10g26910D	10.2238	6.13912	7.1421	0.011173	0.008521	0.045586	8.4e-83	-7.71844	down
BnaCnng29080D	58.5598	49.3496	61.669	0.16042	0.256668	0.334557	1.7e-134	-7.71232	down
BnaA06g35410D	12.2738	10.6834	13.9824	0.146524	0	0	3.21e-60	-7.70529	down
BnaC03g38190D	11.9304	16.0905	10.8309	0.160206	0	0	3.4e-39	-7.69637	down
BnaA10g06850D	3.56239	2.30002	2.41441	0.038574	0	0	1.09e-21	-7.66141	down
BnaC04g00590D	93.9065	79.9264	110.675	0.300169	0.10066	0.203354	1.77e-32	-7.65695	down
BnaA09g02410D	91.4564	90.6235	79.7316	0.424751	0.13206	0.575758	7.66e-109	-7.63129	down
Brassica_napus_newGene_2455	4.25055	4.27986	5.28783	0	0.066613	0	4.27e-26	-7.61105	down
BnaC09g20270D	2.31899	2.42378	3.801	0	0	0.025121	3.67e-40	-7.60725	down
BnaA06g37880D	39.1356	28.4904	60.0088	0.39634	0.191063	0	2.96e-17	-7.58239	down
Brassica_napus_newGene_8082	1.58071	3.36112	7.88896	0.022818	0.017401	0	0.000344038	-7.52769	down
BnaA02g05510D	2.92748	4.70589	4.76314	0	0	0.032321	2.85e-28	-7.5152	down
BnaAnng26730D	9.70196	9.37748	10.5253	0.101016	0	0	6.05e-29	-7.4889	down
BnaA05g32600D	7.04957	6.46662	6.24908	0	0.085153	0	3.18e-31	-7.46357	down
BnaA04g01890D	6.17044	5.09662	6.15991	0	0.049598	0	1.57e-37	-7.4475	down
BnaA10g26590D	4.02964	3.16051	4.79131	0	0.015168	0.025511	5e-37	-7.44741	down
BnaC04g01470D	3.58692	5.2468	2.66091	0	0	0.056952	4.95e-18	-7.4209	down
BnaC04g52510D	3.316	2.69384	3.11951	0	0	0.042468	6.3e-44	-7.41239	down
BnaA10g25560D	3.29185	2.60555	2.96708	0.036146	0	0	3.47e-36	-7.405	down
BnaC01g32040D	2.8494	2.37616	2.04845	0	0.032356	0	3.16e-30	-7.4026	down
BnaA01g05380D	17.9002	15.1913	21.456	0.097916	0.064948	0.120848	5.75e-64	-7.39125	down
Brassica_napus_newGene_1560	1.83749	1.12209	2.53111	0	0	0.021151	3.29e-12	-7.38799	down
BnaA01g34730D	5.77575	5.40504	4.93129	0.055052	0	0	1.04e-35	-7.37456	down
BnaA10g25690D	11.3943	9.4848	13.2583	0.063722	0.008674	0.061719	2.9e-59	-7.37424	down
BnaC08g12460D	5.84485	5.25695	7.50962	0.042905	0.031083	0	3.58e-46	-7.35122	down
BnaC04g52750D	5.15834	6.0624	5.5027	0	0.03295	0.032805	2.11e-51	-7.33264	down
Brassica_napus_newGene_15718	6.95523	6.97133	4.41266	0	0	0.072991	7.69e-26	-7.33083	down
BnaA10g25730D	9.40285	9.04603	13.5394	0.10286	0.020481	0.048863	4.35e-32	-7.32497	down
BnaA10g24810D	16.9644	17.6723	16.4406	0.054075	0.197753	0.047668	2.77e-81	-7.3168	down
BnaCnng02910D	17.805	19.8784	18.8564	0	0	0.324024	2.05e-41	-7.29804	down
BnaA03g30470D	1.96499	1.73663	3.43523	0	0.030252	0	6.39e-13	-7.29605	down
BnaA10g25520D	72.6467	76.7587	67.8219	0.138176	0.746823	0.431767	6.18e-101	-7.20708	down
Brassica_napus_newGene_1576	2.58988	2.94957	2.67158	0	0.037167	0	1.91e-27	-7.20607	down
BnaA04g22870D	4.20183	5.25075	6.22	0	0	0.02195	8.78e-18	-7.19809	down
BnaC03g13350D	8.04837	8.48983	7.43405	0.111302	0	0.035609	3.01e-82	-7.19632	down
BnaC04g46200D	1.62008	1.33157	1.96404	0.011876	0	0	1.02e-17	-7.19044	down
BnaC04g00710D	19.9852	17.9597	19.0454	0.057891	0.166263	0.152021	3.63e-119	-7.15859	down
BnaC09g43910D	2.47831	4.48655	3.86374	0	0.009354	0.019048	5.69e-28	-7.15396	down
BnaC03g22030D	333.326	194.192	293.663	2.83978	2.48905	0.265039	3.62e-29	-7.15135	down
BnaCnng33810D	7.07288	9.36433	10.7356	0.036772	0.013385	0.035844	6.12e-49	-7.13848	down
BnaA10g26430D	0.67714	0.677786	0.638817	0	0.001965	0	1.67e-15	-7.13576	down
BnaC02g43960D	9.68492	8.16823	9.68963	0	0	0.151596	4.44e-31	-7.12651	down
BnaA04g10040D	3.29564	2.19125	3.372	0	0.028168	0	6.47e-20	-7.09585	down
Brassica_napus_newGene_4905	2.82091	3.16782	4.19936	0.022496	0.03431	0	1.72e-43	-7.07061	down
BnaA09g11030D	1.114	1.3545	1.10819	0.025862	0	0	9.09e-24	-7.06375	down
BnaC04g00010D	2.99334	2.87994	2.44992	0.066283	0	0	5.06e-41	-6.9908	down
Brassica_napus_newGene_2964	3.5179	3.44786	5.56474	0.031398	0.010183	0.017022	3.79e-25	-6.96228	down
Brassica_napus_newGene_7909	5.19476	5.60524	9.55423	0.091003	0.032476	0	2.15e-17	-6.9324	down
BnaA10g28560D	1.25716	1.29901	2.71502	0.019388	0.005106	0	4.52e-09	-6.92242	down
BnaC02g25610D	1.56205	3.03302	2.0687	0.000468	0	0.016282	4.21e-28	-6.9145	down
BnaC03g49960D	1.9091	1.35398	2.2373	0	0.028612	0	1.43e-23	-6.89478	down
BnaC03g23840D	19.8533	19.4964	18.8827	0	0.486954	0	8.56e-44	-6.87062	down
BnaC02g38080D	4.81252	3.72243	5.05702	0	0.023512	0.054561	3.27e-44	-6.85396	down
BnaA03g27500D	37.5276	42.5541	40.315	0.305506	0.22887	0.184564	2.78e-78	-6.83539	down
BnaA10g16700D	2.3221	3.26042	3.0551	0	0.062414	0	3.25e-27	-6.83289	down
Brassica_napus_newGene_4907	13.7926	14.7267	17.4325	0.072133	0.317739	0	5.6e-88	-6.81567	down
BnaA10g25270D	6.05468	7.52494	5.91467	0.062849	0.047463	0.046552	1.04e-75	-6.81092	down
BnaC09g17610D	3.01178	1.79375	1.88798	0.027165	0.021575	0	1.21e-15	-6.80487	down
BnaA06g03570D	9.51354	18.3311	23.2433	0.235099	0.048973	0.162091	3.33e-14	-6.775	down
BnaC02g42720D	80.3491	66.6589	85.3633	0.46092	0.196554	0.743913	3.98e-105	-6.77195	down
BnaA05g33410D	7.07404	7.13363	6.80278	0.025831	0.032513	0.078515	1.32e-54	-6.76165	down
BnaCnng26780D	1.67786	2.04146	2.16766	0.037839	0	0	6.71e-26	-6.74289	down
BnaC06g27730D	1.55792	2.49489	1.86024	0.015967	0	0.01974	1.01e-25	-6.73261	down
BnaA09g06810D	8.85904	11.0576	10.2095	0.159392	0	0.061986	9.15e-31	-6.72968	down
BnaCnng26800D	1.60278	2.04146	2.16766	0.037839	0	0	9.75e-26	-6.72877	down
BnaA10g26130D	1.86134	1.34424	1.91926	0	0	0.026424	6.49e-35	-6.70986	down
BnaCnng25210D	2.2234	3.31514	3.25484	0.033406	0.03057	0	1.14e-31	-6.69796	down
BnaA10g26880D	51.4694	56.3145	40.6834	0.594157	0.507134	0.33515	8.52e-71	-6.6569	down
BnaA01g33820D	1.59005	1.34743	1.12592	0	0.023633	0	4.84e-21	-6.65192	down
Brassica_napus_newGene_11878	3.50675	4.11463	5.57659	0.053461	0.122307	0	3.47e-40	-6.64726	down
BnaC08g40510D	2.3567	1.9108	2.74059	0.036631	0	0	8.45e-20	-6.63606	down
BnaCnng21270D	1.28137	1.30415	3.98137	0	0.038712	0	0.000241452	-6.62793	down
BnaA01g21540D	3.39819	3.31039	3.31433	0	0.06066	0.032337	1.42e-55	-6.62074	down
BnaA01g00710D	11.9111	9.02356	10.4868	0	0.158336	0.091276	1.73e-40	-6.60746	down
BnaA09g11340D	26.667	20.2339	28.3353	0.123076	0.081964	0	1.11e-45	-6.60618	down
Brassica_napus_newGene_1960	2.63113	2.96249	3.60767	0.083885	0	0	4.09e-24	-6.59133	down
BnaC02g42560D	4.57893	10.4445	2.62305	0	0.178235	0	6.66e-05	-6.58445	down
BnaA02g09270D	2.78257	1.94633	2.17865	0.009847	0.016564	0.02069	8.15e-38	-6.58098	down
BnaCnng29120D	1.75072	1.67531	2.5393	0	0.04963	0	8.52e-24	-6.56896	down
BnaA10g25710D	3.42047	3.99009	2.64658	0	0.177011	0.105456	9.19e-29	-6.55521	down
BnaC04g52240D	2.73984	3.37886	4.13372	0	0	0.069415	1.98e-23	-6.54124	down
BnaA04g12990D	9.56106	8.70139	7.92002	0.034329	0.026179	0.097322	2.02e-51	-6.52944	down
Brassica_napus_newGene_13759	6.99761	3.47435	10.5302	0	0.038481	0.139154	3.89e-08	-6.52635	down
BnaC04g53090D	14.4768	25.1991	10.9346	0	0.499258	0	3.03e-10	-6.49235	down
BnaC04g52270D	3.13559	2.33335	2.97924	0	0.069511	0	5.65e-26	-6.4906	down
BnaA03g15390D	226.279	181.1	284.592	2.61613	2.61903	2.11828	7.81e-40	-6.4896	down
Brassica_napus_newGene_4238	4.0729	3.82906	6.40493	0	0	0.125738	1.32e-19	-6.4875	down
BnaC04g46220D	4.96509	4.69501	8.58207	0.126912	0	0.037335	1.86e-14	-6.48109	down
BnaC04g39410D	1.12239	1.26338	1.1122	0	0.038495	0	8.89e-26	-6.47014	down
BnaC06g40570D	2.84821	3.46145	2.64317	0	0.090595	0	1.01e-25	-6.46505	down
BnaC01g32260D	0.264381	0.453882	0.281726	0	0.011264	0	5.63e-14	-6.45333	down
BnaA10g06550D	2.9281	3.42862	5.39475	0	0.009901	0.091597	4.98e-26	-6.45243	down
BnaAnng02700D	25.2151	29.4765	25.875	0.4843	0	0.198511	3.28e-57	-6.44271	down
BnaC04g02760D	2.3825	2.38789	2.56501	0.086458	0.00554	0.017826	3.71e-53	-6.42358	down
BnaA07g13250D	1.93299	1.8191	2.89547	0	0	0.049337	2.61e-21	-6.41589	down
BnaC01g10220D	1.42558	1.5359	1.8985	0.05636	0	0	7.68e-26	-6.39405	down
BnaAnng39780D	8.34992	8.9218	9.62857	0.199375	0.066194	0.025814	6.25e-48	-6.39334	down
Brassica_napus_newGene_3141	1.64939	3.25373	3.55177	0	0	0.07376	2.9e-16	-6.38303	down
BnaC02g38430D	0.626257	0.424169	0.437749	0	0.009023	0	1.16e-15	-6.37955	down
BnaC06g09450D	2.48003	3.85585	2.50213	0	0	0.044084	1.17e-21	-6.37483	down
BnaC08g04130D	3.13548	2.60116	2.48084	0.028812	0	0.02622	1.43e-32	-6.35826	down
BnaC04g02730D	3.52191	4.71119	2.71333	0	0	0.097322	1.52e-25	-6.34549	down
BnaA08g15730D	1.09628	1.27969	0.798183	0.006624	0.014296	0.005668	1.56e-25	-6.33088	down
BnaA10g26930D	21.7233	22.5101	24.7995	0.416373	0.072373	0.34055	1.73e-108	-6.31916	down
BnaC02g42340D	6.22945	6.66007	5.00739	0	0.18462	0	3.99e-34	-6.29771	down
BnaC03g11690D	0.474196	0.29009	0.605938	0.007343	0	0.006569	5.55e-11	-6.29313	down
BnaA01g00030D	6.91537	6.39401	5.33124	0.028653	0.25951	0.270123	8.32e-63	-6.28645	down
BnaC04g00970D	2.05873	1.84085	2.07191	0.064319	0	0	3.05e-17	-6.28185	down
BnaA10g25050D	43.6887	40.8417	47.1421	0.237335	0.677157	0.595899	2.89e-79	-6.27888	down
BnaC04g52050D	29.9858	26.6572	21.3577	0.234898	0.147389	1.01359	1.16e-101	-6.27801	down
Brassica_napus_newGene_11796	14.2694	13.6561	20.2029	0.292224	0.033416	0.245306	7.41e-39	-6.27705	down
BnaC04g52940D	3.48867	3.04905	3.93659	0.116413	0	0.020717	2.42e-27	-6.24618	down
BnaA10g26920D	9.43123	8.79655	9.33634	0.044278	0.047914	0.183111	4.59e-60	-6.24486	down
BnaC04g55820D	83.0267	64.0096	68.2924	0.157324	0.852304	0.541569	4.67e-108	-6.21733	down
Brassica_napus_newGene_3456	2.35412	1.6413	1.28493	0	0.047483	0	2.02e-12	-6.20598	down
BnaA09g26320D	1.89563	2.57147	2.50014	0	0.016703	0.077194	2.36e-31	-6.18745	down
Brassica_napus_newGene_1820	2.27399	2.15017	1.9106	0.077231	0	0	3.35e-23	-6.1795	down
BnaC02g37000D	0.942238	1.05035	1.13496	0	0	0.015268	2.21e-16	-6.15421	down
BnaC04g11340D	1.98749	2.49916	3.26864	0.049504	0	0.012896	7.91e-44	-6.15015	down
BnaA10g27060D	184.637	253.311	139.643	5.97309	7.09097	5.48022	1.61e-31	-6.13944	down
BnaC02g23950D	1.01633	1.02658	0.87923	0	0.028396	0	1.81e-14	-6.13521	down
BnaCnng44110D	4.18698	3.82787	3.96462	0	0.018709	0.128632	2.46e-68	-6.12959	down
BnaA08g14480D	3.928	4.55375	5.50855	0.03764	0.052337	0.199088	2.95e-27	-6.12955	down
BnaA03g18530D	1.39675	1.32069	1.73532	0.010931	0.033342	0	7.12e-28	-6.12087	down
BnaA02g35190D	1.32621	2.16323	1.11729	0	0	0.042519	3.47e-12	-6.12087	down
BnaAnng17700D	1.00829	1.59103	1.93407	0	0.038557	0	4.97e-10	-6.10435	down
BnaC04g01170D	40.969	34.4815	30.3026	1.28401	0.527807	0.375648	2.47e-57	-6.10171	down
BnaA10g24610D	1.29154	2.09148	2.54176	0.050052	0.01481	0	3.49e-16	-6.09433	down
BnaCnng74800D	11.2653	12.5285	14.8338	0.175038	0.251401	0.104769	4.15e-59	-6.09273	down
BnaC08g19800D	4.08962	4.45924	4.19176	0.076016	0.099841	0	9.77e-37	-6.06199	down
BnaC04g52100D	23.5052	26.9268	28.8051	0.181898	0.222838	0.663434	1.54e-53	-6.04476	down
BnaA05g14490D	2.16462	1.93667	2.30999	0	0.038467	0.030775	1.45e-38	-6.03178	down
BnaA10g24920D	2.62485	2.90209	3.02511	0.029692	0	0.066543	8.35e-50	-6.02962	down
BnaA06g01540D	101.383	64.7273	74.4617	2.04672	0.790369	0.831485	9.81e-27	-6.02446	down
BnaC04g03290D	2.67598	2.72328	2.70199	0	0.01315	0.087414	3.52e-29	-6.02379	down
BnaA01g05220D	11.5572	12.4304	13.1082	0.333811	0.099991	0.125315	3.41e-81	-6.01718	down
Brassica_napus_newGene_9202	3.54313	3.52975	3.72188	0.029095	0.094243	0	3.55e-32	-6.00151	down
BnaC06g15240D	2.17374	2.23203	2.50476	0	0.032621	0.03919	3.5e-24	-5.96707	down
BnaA05g19410D	12.8837	11.4535	10.3931	0.174632	0.120326	0.189856	2.09e-50	-5.94279	down
BnaA02g09630D	2.0863	2.47076	2.08421	0.050955	0.00704	0.003091	5.29e-20	-5.94145	down
BnaA03g18910D	11.9389	12.2022	18.551	0.237601	0.175703	0.195627	6.75e-24	-5.91104	down
BnaA09g21440D	34.4523	27.7701	35.7335	0.439572	0.586619	0.903414	1.14e-46	-5.90429	down
BnaA10g08850D	9.91795	9.30756	14.0043	0	0.429726	0.091098	4.08e-30	-5.89253	down
BnaA08g23400D	2.80817	2.161	3.90602	0	0.036468	0.079552	1.27e-16	-5.88565	down
BnaC08g45660D	13.9548	15.6298	12.3868	0.094995	0.339582	0.219695	2.57e-37	-5.87177	down
BnaUnng03130D	3.16418	3.88281	2.89018	0.115203	0	0.05259	1.58e-17	-5.86582	down
Brassica_napus_newGene_10323	3.64544	3.97809	3.04577	0	0.156503	0	8.34e-23	-5.86405	down
BnaC06g33390D	2.22236	7.22996	7.31693	0.095761	0.064953	0	3.68e-09	-5.86267	down
BnaC08g19810D	2.49725	2.5606	3.1599	0	0.082159	0.041676	2.49e-39	-5.84269	down
BnaC04g52000D	2.57237	3.35811	2.34807	0.080548	0.051059	0	1.73e-39	-5.8374	down
BnaCnng73280D	28.6576	27.2386	35.819	0.353967	0.996136	0.176584	1.28e-72	-5.8358	down
BnaA10g24710D	0.868159	1.00089	0.908377	0	0.047926	0	4.59e-17	-5.83285	down
BnaC04g51840D	3.0173	6.92022	2.51484	0.114014	0.031426	0.018877	1.65e-05	-5.80509	down
BnaC05g39470D	1.57326	1.18545	1.11279	0.049155	0	0	8.41e-17	-5.7777	down
BnaC04g00020D	2.20634	4.15744	2.18898	0	0	0.121721	8.36e-17	-5.76209	down
BnaC02g09160D	11.2043	14.0271	15.2502	0.173182	0.264825	0.247794	1.95e-71	-5.7499	down
BnaC04g02660D	3.74634	3.67191	4.8615	0	0.069679	0.061251	1.03e-17	-5.74784	down
Brassica_napus_newGene_14495	3.24117	2.13834	2.28486	0	0.125762	0	1.64e-18	-5.73597	down
BnaAnng06220D	31.6584	28.8209	32.2318	0.481529	0.553115	0.171031	1.53e-88	-5.72306	down
BnaC02g46120D	3.21541	2.19123	2.98667	0.112903	0	0	3.45e-23	-5.72297	down
BnaC06g40660D	26.9759	25.0552	24.0067	0.470433	0.302334	0.558662	4.19e-93	-5.70564	down
BnaC04g02890D	9.24791	8.38775	8.5192	0.244876	0.251407	0	4.15e-59	-5.69139	down
Brassica_napus_newGene_13415	5.15109	3.64461	4.04643	0.084342	0	0.139935	5.4e-29	-5.69087	down
BnaA01g05780D	14.639	14.1428	7.41467	0.026428	0.108671	0.422044	6.43e-13	-5.6711	down
BnaC06g40720D	1.51625	2.09168	1.84566	0.074402	0	0	3.02e-16	-5.66335	down
BnaA05g22230D	1.11632	2.67347	3.18827	0	0	0.062063	6.25e-18	-5.6573	down
BnaA10g27330D	45.7559	27.3513	37.9448	0	2.12981	0	2.63e-20	-5.65429	down
BnaA09g31510D	12.7221	12.979	15.8282	0.202598	0.166183	0.364346	8.69e-40	-5.65229	down
BnaA10g26250D	15.9473	11.6806	13.5	0	3.11145	0.068342	2.18e-44	-5.65205	down
BnaA04g23860D	68.8999	83.0634	79.2336	1.85394	1.13307	1.62393	1.15e-97	-5.64191	down
BnaA04g13120D	0.84574	1.51607	1.69737	0	0.012206	0.029327	9.75e-14	-5.64143	down
BnaA05g07490D	23.3218	22.4898	26.0174	0.148612	0.889809	0.337692	6.12e-44	-5.62088	down
BnaA07g24870D	11.4897	6.96242	7.60113	0.269116	0.248323	0	1.69e-16	-5.60906	down
BnaA06g09750D	2.99734	3.23453	4.0462	0.29848	0.282849	0	1.49e-29	-5.60525	down
BnaA02g08060D	1.55797	2.98302	4.52897	0	0.112248	0	1.41e-18	-5.60464	down
BnaA06g14090D	1.08139	1.04635	1.79643	0	0.102461	0	1.92e-09	-5.60056	down
BnaA09g47050D	1.00436	1.24332	1.80603	0.080919	0	0	2.59e-15	-5.597	down
BnaA10g26380D	2.09875	3.26078	2.72611	0.125576	0.039011	0	1.67e-43	-5.58336	down
BnaC02g34040D	2.01206	1.73155	2.1573	0.055176	0.028051	0.01685	9.09e-36	-5.57738	down
BnaA08g19150D	10.1439	7.50109	14.3868	0.067019	0.235523	0.256328	2.3e-14	-5.57593	down
BnaAnng11320D	1.12301	0.834822	1.22813	0.006544	0.022891	0.014341	2.36e-16	-5.56642	down
BnaC06g40330D	16.0667	17.6049	13.5806	0.50677	0.298846	0.164757	7.84e-64	-5.56118	down
BnaC04g51720D	12.027	13.5751	8.42534	0.093967	0.442	0.444769	6.12e-26	-5.56048	down
BnaC01g02900D	3.00929	3.02936	4.5735	0.127476	0.064807	0	3.29e-23	-5.55975	down
BnaC04g02430D	16.8149	18.9553	17.6768	0.117833	0.255292	0.507051	9.77e-88	-5.54453	down
BnaC01g07050D	5.28212	5.22254	5.44569	0	0	0.278083	1.37e-26	-5.53622	down
BnaA04g02770D	1.67887	3.51389	1.78456	0	0.044321	0.053246	3.05e-08	-5.53616	down
BnaC06g05340D	64.4902	33.5511	47.5349	2.02009	0.846122	0.337847	3.36e-14	-5.5023	down
Brassica_napus_newGene_6160	8.12135	10.3809	10.2515	0.64769	0	0	9.51e-48	-5.48347	down
BnaC06g40530D	6.62315	9.3546	8.24164	0.18484	0.037874	0.254275	6.27e-66	-5.47756	down
BnaC03g62080D	7.37849	5.1974	6.195	0.048286	0.138943	0.168838	2.53e-25	-5.46778	down
Brassica_napus_newGene_2832	4.4258	2.86681	4.24729	0.161792	0.438277	0.027415	1.84e-23	-5.46617	down
BnaA09g52050D	60.07	66.271	72.8052	4.14587	0.167807	0.175713	2.88e-89	-5.45859	down
BnaA04g23170D	58.7646	40.6196	65.9836	1.96669	1.18121	0.621372	3.6e-27	-5.43863	down
BnaA07g24880D	16.0407	7.46496	15.061	0.28262	0.465555	0.103843	4.33e-11	-5.43829	down
BnaC04g14310D	0.82417	1.75701	0.701212	0	0.063072	0	4.74e-05	-5.41764	down
BnaC04g01000D	5.32201	6.18637	6.45995	0.167804	0.104529	0.135336	1.24e-68	-5.41453	down
BnaC09g34570D	0.662076	2.06253	1.94477	0.039192	0.015512	0.018636	1.15e-06	-5.41201	down
BnaC03g56450D	5.15259	4.76311	5.65564	0.14731	0	0.160974	8.69e-30	-5.41099	down
BnaC06g37130D	3.62431	3.16151	4.134	0.070584	0.09001	0.064881	8.57e-44	-5.40236	down
BnaCnng54490D	11.9926	13.3432	9.35219	0.196943	0.329852	0.164097	4.24e-32	-5.38895	down
BnaC04g03700D	2.96235	2.63753	2.82902	0.101775	0	0.057233	5.6e-29	-5.36339	down
BnaC09g52960D	3.00881	2.52557	2.26874	0.207568	0.045338	0.030343	3.2e-28	-5.33618	down
BnaA06g37500D	17.1581	9.23274	11.4234	0.558921	0.237132	0.138717	6.47e-13	-5.32992	down
BnaC02g15950D	48.3896	20.6794	48.6433	1.96758	0.501026	0	1.91e-09	-5.32837	down
BnaA07g17630D	1.38359	1.71801	1.57942	0.174822	0.042067	0	7.28e-26	-5.32562	down
Brassica_napus_newGene_8658	5.33667	6.93465	6.68555	0.099834	0.099578	0.029508	4.11e-45	-5.31685	down
BnaAnng36570D	20.1888	6.43602	16.0397	0.490275	0.352314	0.202893	2.36e-13	-5.30791	down
BnaC02g42680D	1.1963	0.913236	1.39042	0.041636	0.032621	0	8.2e-16	-5.29681	down
Brassica_napus_newGene_1808	289.867	202.874	203.12	8.44162	4.50438	4.62709	2.13e-26	-5.29473	down
BnaA10g13770D	4.71702	6.80274	5.24205	0	0.188942	0	1.19e-21	-5.29203	down
Brassica_napus_newGene_8741	1.71915	1.89485	1.52189	0	0.044932	0.035461	1.32e-14	-5.28811	down
Brassica_napus_newGene_10413	1.83319	2.00774	2.53121	0	0.107239	0.036247	4.27e-38	-5.28251	down
BnaA10g26780D	12.0467	13.4988	13.3133	0.314981	0.531965	0.112876	6.68e-46	-5.28233	down
BnaC03g08930D	1.75802	2.66229	1.11764	0.077148	0	0.040496	1.97e-08	-5.27758	down
BnaCnng06500D	0.959818	0.934552	1.51881	0	0.044835	0	1.66e-13	-5.25418	down
BnaA05g09720D	0.987594	1.02937	1.4049	0	0	0.060649	8.9e-14	-5.25272	down
BnaC04g26410D	0.530827	0.427182	0.490843	0.017756	0.011284	0	1.66e-18	-5.25158	down
Brassica_napus_newGene_15066	1.32085	1.37398	1.62858	0	0	0.073915	1.03e-13	-5.24209	down
BnaC09g52040D	0.973827	1.07953	1.38028	0	0	0.063002	2.69e-15	-5.23234	down
BnaA05g30990D	29.1248	19.2751	32.9622	1.09472	0.66254	0.388719	7.81e-22	-5.22531	down
BnaC02g43030D	1.21443	1.77788	1.58891	0	0	0.105642	1.53e-19	-5.22126	down
BnaC02g43850D	2.73901	1.86669	2.51703	0.090899	0.060631	0	2.5e-25	-5.21853	down
Brassica_napus_newGene_4877	2.10069	2.59119	2.54542	0	0.15821	0	2.24e-14	-5.20673	down
BnaA05g18350D	5.9337	5.23561	6.42101	0	0.09327	0.274282	4.85e-17	-5.20495	down
BnaA04g12390D	1.01094	0.738321	0.967565	0	0.059198	0	3.39e-14	-5.19768	down
BnaC04g52930D	4.42601	2.96033	2.85967	0.047296	0.039008	0.112509	1.59e-11	-5.16901	down
BnaA04g24170D	0.940257	2.5161	1.53435	0.062693	0.055025	0	7e-07	-5.16763	down
BnaA03g18540D	76.6707	39.2779	61.1518	2.26506	1.99041	0.130431	3.14e-13	-5.16675	down
BnaC05g48110D	1.50579	1.56211	2.14901	0.075269	0	0.034827	2.79e-20	-5.15707	down
BnaA09g20120D	16.0287	12.6227	16.0745	0.505793	0.425871	0.289254	5.32e-62	-5.15439	down
BnaC06g34230D	5.77598	5.54981	5.44563	0.002961	0.217261	0.281269	3.32e-21	-5.15424	down
BnaA04g19840D	2.85747	3.77852	2.5611	0.258796	0	0	7.75e-15	-5.1533	down
BnaA02g09250D	6.10446	6.38392	5.71051	0	0.196181	0.267618	2.96e-41	-5.1449	down
BnaA09g44290D	24.9475	14.2255	29.4116	1.27075	0.758396	1.17767	5.3e-15	-5.1302	down
BnaC01g32660D	2.45608	2.84794	4.57704	0	0.118489	0	1.68e-10	-5.12298	down
BnaA02g00460D	4.45682	3.96612	6.01643	0.229055	0.179014	0	7.19e-16	-5.092	down
Brassica_napus_newGene_11474	6.05059	6.45526	8.2932	0.153269	0.229369	0.18935	1.3e-51	-5.0798	down
BnaC03g76110D	9.9264	8.27861	6.32102	0	1.83524	0.094724	1.3e-20	-5.06358	down
BnaA01g00610D	61.5015	69.1857	74.871	1.34551	3.10428	0.872818	1.58e-75	-5.05633	down
BnaC04g02040D	1.92406	3.21784	1.56555	0.034288	0.128237	0	4.89e-12	-5.05448	down
BnaA10g26060D	69.3809	70.1376	82.602	2.21569	1.42835	1.89961	1.9e-76	-5.04599	down
BnaA10g26410D	15.1266	18.3814	20.3232	0.344277	0.602375	0.202639	4.33e-36	-5.04534	down
BnaCnng29230D	10.2762	8.09465	11.8119	0.161505	0.394047	0.100357	7.46e-35	-5.04282	down
BnaA10g02150D	0.914996	1.37053	1.8479	0.006847	0.037169	0.040323	1.29e-11	-5.04018	down
Brassica_napus_newGene_7975	2.6625	1.97887	2.40777	0	0.072978	0.121675	1.31e-18	-5.03678	down
BnaA03g07940D	1.25911	1.4848	2.85504	0	0.193578	0	8.91e-05	-5.03461	down
BnaC09g53580D	3.403	3.36806	5.3615	0.094397	0.068122	0.144247	2.68e-15	-5.02736	down
BnaC06g05350D	21.7704	11.1194	12.8453	0.759393	0.309388	0.302157	2.15e-09	-5.02236	down
BnaA02g28180D	1.74097	1.49695	1.90891	0.016405	0.128267	0	3.49e-16	-5.00856	down
BnaA09g48320D	92.7572	93.293	83.5726	2.53928	3.26423	2.3704	2.1e-77	-5.0053	down
BnaC01g25860D	21.009	26.5632	23.5874	0.606148	0.673674	0.850422	6.21e-67	-5.00447	down
BnaA03g09540D	8.25668	5.59663	8.26126	0.267237	0.296754	0.296926	2.3e-37	-5.00233	down
BnaC01g06460D	17.4693	20.1206	17.0042	0.496746	0.572202	0.484644	1.01e-72	-4.99807	down
BnaA10g26640D	69.5377	66.3046	62.4388	1.63127	1.60025	2.62239	5.81e-82	-4.99794	down
BnaA02g06190D	1.12859	1.60185	1.13094	0	0.084275	0	5.94e-15	-4.99374	down
BnaA08g20470D	54.8268	45.9226	61.6369	1.89698	1.3187	1.79071	4.72e-64	-4.9826	down
BnaC04g00640D	20.7558	20.2129	23.4052	0.662285	0.505346	0.531619	1.91e-68	-4.97818	down
BnaC04g00080D	9.53082	9.11813	11.3424	0.416065	0.126012	0.244539	8.47e-55	-4.97816	down
BnaC07g22250D	2.72562	2.72241	3.47377	0	0.045307	0.168042	2.19e-15	-4.9763	down
Brassica_napus_newGene_14217	1.12357	1.20749	1.81612	0.030018	0.011064	0.055001	3.17e-19	-4.97496	down
BnaCnng33780D	1.52733	2.14611	1.61054	0.033429	0.011727	0.061251	8.17e-16	-4.97184	down
BnaC04g03240D	9.71242	8.16309	9.49755	0	0	0.260261	1.16e-24	-4.94517	down
Brassica_napus_newGene_9449	4.41573	1.84958	2.09775	0.137938	0.004789	0.061267	4.56e-05	-4.93631	down
BnaA06g13120D	4.0119	5.03311	4.93776	0.185656	0.1386	0.095709	3.49e-31	-4.92935	down
BnaA03g10350D	12.8069	12.7451	14.1219	0.318458	0.648953	0.169003	8.87e-54	-4.92751	down
BnaC02g42900D	6.12546	5.94728	6.87886	0.068237	0.198286	0.319011	2.34e-67	-4.92716	down
BnaA07g30010D	50.048	31.0853	50.5296	1.5869	1.09037	1.56957	3.12e-20	-4.92096	down
BnaA09g40780D	3.25423	2.92239	3.19862	0	0.15268	0.095322	1.46e-25	-4.91996	down
BnaA02g27310D	7.42001	6.37504	7.469	0.224447	0.223408	0.203172	2.07e-33	-4.91938	down
BnaCnng77840D	12.7699	16.8139	19.9698	0.411009	0.495722	0.601726	2.6e-25	-4.90443	down
BnaA01g06550D	1.02774	0.916799	1.10107	0.122893	0.095305	0	2.15e-13	-4.90265	down
BnaC04g01130D	23.603	21.7292	23.8207	0.927935	0.538501	0.799346	5.96e-81	-4.90084	down
BnaCnng35810D	14.7244	15.9789	12.6551	0.636447	0.410447	0.427024	5.06e-53	-4.89796	down
BnaCnng33790D	0.97567	1.50392	1.98117	0.022342	0.02601	0.111936	1.57e-31	-4.89102	down
BnaC01g44570D	1.11407	1.84229	1.64904	0.016999	0	0.081015	9.28e-19	-4.88933	down
BnaCnng28330D	1.6165	2.16862	1.62069	0.689775	0.045756	0	1.17e-41	-4.86403	down
Brassica_napus_newGene_8645	6.75011	8.18764	7.05595	0.18424	0.288616	0.211222	1.15e-37	-4.86358	down
BnaA08g13340D	85.0539	43.8066	82.7185	3.69808	1.93196	1.60393	1.91e-12	-4.8589	down
BnaC02g42300D	4.68428	6.87749	4.29416	0.056787	0	0.699069	1.31e-19	-4.85854	down
BnaA02g00300D	4.76013	5.96069	6.2098	0.049994	0.213257	0.179129	3.32e-38	-4.85606	down
BnaC01g36700D	0.599122	0.803171	0.573489	0	0.054647	0	2.14e-12	-4.85428	down
BnaA03g13250D	1.33829	1.44284	1.79655	0.134939	0	0	3.23e-17	-4.84855	down
BnaC03g69220D	1.71643	1.084	1.81871	0.063572	0.028378	0.040343	5.31e-21	-4.84803	down
BnaC02g43180D	22.6666	23.1166	24.5237	1.08514	0.527097	0.780158	1.23e-73	-4.84356	down
BnaC04g00540D	5.94305	5.58463	6.42099	0.288591	0.180424	0.108775	4.2e-53	-4.84297	down
BnaA03g55810D	0.772456	1.1104	1.8623	0.12026	0.231106	0	2.12e-08	-4.83202	down
Brassica_napus_newGene_5897	15.7618	14.5868	15.2544	0.547173	0.817043	0.150929	3.62e-30	-4.82903	down
BnaA01g29630D	29.2071	24.1183	28.61	1.01964	0.59141	1.20334	1.62e-78	-4.82606	down
BnaC04g02150D	17.1157	18.5056	16.6367	0.667771	0.659589	0.472467	1.41e-75	-4.82388	down
BnaC09g26900D	41.6409	40.1778	8.77334	0.397898	0.769762	1.82309	0.000470683	-4.8064	down
BnaC05g11610D	1.02452	1.45136	1.90734	0.058702	0.04517	0.031761	2.79e-14	-4.80399	down
BnaA10g14490D	1.43026	1.28684	1.37008	0.077992	0.003623	0.046437	2.22e-19	-4.79752	down
BnaA04g24090D	1.7952	3.13449	1.05216	0	0	0.200963	2.47e-05	-4.77517	down
BnaC09g10310D	0.799631	1.15255	1.14989	0.050445	0.047599	0	3.71e-17	-4.77418	down
Brassica_napus_newGene_5188	3.1294	3.15588	2.50546	0.131167	0.034608	0.092024	1.73e-27	-4.77175	down
BnaA07g04270D	1.31408	1.65101	2.14473	0	0.172429	0	8.92e-15	-4.75543	down
Brassica_napus_newGene_9825	0.542513	0.844209	0.870039	0	0.037398	0.035495	1.19e-16	-4.75367	down
BnaA04g29060D	45.4575	56.5134	48.4876	1.50872	2.02343	3.5174	6.79e-68	-4.7463	down
BnaA05g31220D	10.7812	15.2496	11.5444	0.690747	0.379437	0.33586	1.35e-40	-4.74582	down
BnaC02g43200D	1.37589	1.62712	1.36974	0.088686	0.060004	0	5.16e-24	-4.73823	down
BnaC05g08880D	1.07642	2.25716	2.4088	0.078259	0.153729	0.107545	2.02e-10	-4.73516	down
BnaC01g37630D	1.45453	0.957673	1.56531	0.052483	0	0.047922	2.4e-14	-4.72722	down
BnaA03g21180D	14.3614	13.9413	14.8881	0.494458	0.643346	0.300115	5.03e-53	-4.72641	down
BnaA09g47980D	4.49988	5.70226	2.06351	0.081895	0	0.336252	5.22e-07	-4.72512	down
BnaC04g47970D	3.05653	3.80462	2.49952	0.162816	0.088883	0.074427	3.5e-17	-4.72479	down
BnaC04g03460D	3.49522	3.18534	4.6205	0.162779	0.101392	0.123533	7.34e-32	-4.72054	down
BnaC02g43280D	49.3372	47.1287	44.5552	1.97619	1.58123	1.69019	7.92e-74	-4.71992	down
BnaCnng36280D	4.96244	5.3701	6.64482	0.310906	0.106821	0.168397	6.15e-42	-4.71349	down
BnaA07g03480D	1.32232	1.41385	1.2796	0.036352	0.084427	0	6.31e-16	-4.71348	down
BnaC04g00600D	99.0276	90.2061	113.376	11.4599	0.257028	0	8.17e-77	-4.71265	down
BnaC07g17170D	3.67991	3.93921	3.16119	0.276355	0.056291	0	2.55e-37	-4.69882	down
BnaCnng62740D	1.29823	2.07954	1.88162	0.580723	0.360041	0	2.32e-16	-4.68153	down
BnaC04g37650D	12.17	22.6041	28.2555	0	1.29167	1.24196	7.65e-22	-4.67954	down
BnaAnng06140D	34.5068	32.1673	25.9675	0.771582	1.21922	1.12264	1.03e-55	-4.67831	down
BnaA10g04880D	1.40721	2.15737	2.46208	0.07516	0	0.090413	1.91e-18	-4.66456	down
BnaC04g01050D	5.9041	5.96141	6.8506	1.74105	0.262705	0.237852	8.9e-62	-4.66114	down
BnaC04g53010D	8.64508	3.79391	6.6617	0.203327	0.141438	0.27409	3.35e-09	-4.6577	down
BnaC02g48850D	24.5966	22.5078	23.9514	0.693578	0.698901	1.31235	1.86e-62	-4.65263	down
BnaA01g31980D	18.5293	31.8897	13.6045	1.33765	0.886463	0.28965	1.87e-07	-4.63697	down
Brassica_napus_newGene_5168	3.94443	5.55955	2.62581	0.138035	0.131358	0.125824	6.34e-10	-4.62903	down
BnaC05g36760D	144.449	107.971	127.139	7.14655	2.80122	5.3212	4.87e-46	-4.60921	down
BnaC06g40470D	4.14472	4.11628	4.13985	0.078982	0.284117	0.103301	1.4e-28	-4.606	down
BnaC07g40250D	3.03285	3.27735	4.29289	0.195012	0.137142	0	9.37e-16	-4.59884	down
BnaC08g41470D	5.26162	5.18625	5.16652	0.362115	0.282461	0.481004	2.68e-46	-4.58119	down
Brassica_napus_newGene_15020	0.863104	1.2568	1.11859	0.048408	0.06144	0	8.02e-14	-4.57623	down
BnaA10g02710D	65.7331	48.2637	61.6791	2.84266	2.21144	2.20933	6.05e-42	-4.57386	down
BnaAnng18000D	16.7658	17.7527	18.8735	0.704907	0.608367	0.385354	1.91e-31	-4.57381	down
BnaA09g16180D	28.0772	15.2008	30.1439	0.443779	2.38882	0.16747	1.4e-11	-4.57261	down
BnaA03g02900D	24.0709	27.1335	22.5132	0.985714	1.26225	0.750871	8.88e-70	-4.57157	down
BnaC02g40730D	6.40273	6.12398	5.19918	0.433246	0.567197	0	1.48e-29	-4.56221	down
Brassica_napus_newGene_5143	2.93077	2.52	3.85517	0.030112	0.181563	0.082762	1.7e-25	-4.55997	down
Brassica_napus_newGene_8006	1.1435	1.3069	2.07094	0.044184	0.012491	0.062868	5.01e-16	-4.55827	down
BnaA06g37870D	17.1977	20.164	5.26395	0.911084	0.16488	0.702494	0.000119347	-4.54925	down
Brassica_napus_newGene_5416	6.86462	9.31658	9.49172	0.376682	0.345442	0.312033	1.87e-37	-4.54669	down
BnaAnng05910D	4.09703	3.96335	4.87093	0.702752	1.19007	1.09949	8.21e-36	-4.54661	down
BnaC09g22120D	3.25968	3.50976	3.52815	0.092003	0.07016	0.210721	1.36e-23	-4.54581	down
BnaA02g03980D	32.9426	24.8118	41.7919	4.32088	1.65566	2.83732	7.59e-22	-4.54062	down
BnaA06g36680D	0.970284	2.56831	0.959795	0.034794	0.013915	0.069538	2.81e-19	-4.51041	down
BnaA07g17790D	2.94748	3.52397	3.11852	0	0	0.182291	8.05e-14	-4.50474	down
BnaC09g03080D	4.00854	2.85982	4.40702	0.414326	0.020499	0.036694	3.07e-23	-4.50291	down
BnaC03g72010D	370.736	238.967	400.353	12.444	18.1964	13.0528	1.81e-18	-4.50281	down
BnaC03g63180D	1.83973	2.26457	2.31999	0	0	0.225789	4.68e-13	-4.50134	down
BnaC04g00040D	47.6245	38.087	52.8455	1.50384	1.66638	1.29352	2.39e-45	-4.49565	down
BnaC04g00940D	3.86864	2.73881	3.77245	0.142796	0	0.211782	3.46e-25	-4.48945	down
BnaA10g22080D	14.5111	14.4851	17.0379	0.679839	1.27198	0.501312	2.37e-47	-4.47939	down
BnaA01g00140D	8.84894	3.69111	7.91364	0.086778	0.245598	0.432071	3.56e-07	-4.47795	down
BnaA10g25900D	97.2834	91.545	59.0562	0.606279	0.810379	16.6509	4.84e-42	-4.47056	down
BnaA07g06510D	2.65004	1.5839	1.84983	0.048185	0.064346	0.057031	2.45e-07	-4.46844	down
BnaC04g01600D	13.5961	15.4304	15.031	2.3096	1.8666	1.61184	2.51e-66	-4.4675	down
BnaCnng65170D	2.31716	2.88137	3.61016	0.04602	0.239749	0.045586	6.55e-23	-4.46306	down
BnaC01g19360D	1.82904	2.03797	2.74811	0.116631	0.080183	0.062671	2.8e-27	-4.46296	down
BnaC09g53400D	1.83203	1.20534	1.47541	0.189939	0	0	7.48e-15	-4.45303	down
BnaA03g03040D	1.68218	1.74831	1.34425	0.090895	0.106631	0	3.28e-18	-4.45212	down
BnaA04g04000D	0.90326	1.29445	1.1069	0.026146	0.039877	0.040885	1.46e-15	-4.41964	down
BnaCnng00290D	2.2837	2.35384	3.5513	0.154941	0.142415	0.026974	5.34e-17	-4.41324	down
BnaA01g20660D	13.0149	13.6493	12.4462	0.540041	0.447325	0.689922	2.9e-45	-4.41261	down
BnaC04g03580D	4.6181	3.37879	4.0591	0.210268	0.328835	0	1.44e-25	-4.40152	down
BnaA01g07240D	14.0708	9.38565	13.6549	0.56401	0.889915	0.272501	8.8e-23	-4.39345	down
BnaC07g04070D	0.881396	0.833728	1.20949	0.024166	0.013697	0.018777	2e-15	-4.3817	down
BnaA07g38550D	12.4347	9.80359	11.1585	0.843534	0.54373	0.259502	5.67e-25	-4.38064	down
BnaA08g01910D	4.5741	4.95433	5.0678	0.194087	0.18319	0.218436	1.08e-28	-4.37591	down
BnaA01g05410D	94.1485	123.479	59.2388	4.47668	5.63857	2.45106	3.78e-11	-4.37361	down
BnaC06g40390D	10.2041	9.09011	8.53278	0	0.883336	0.366112	3.86e-39	-4.37276	down
BnaC08g34620D	28.2437	22.9275	30.3286	0.917622	2.88941	0.066652	4.64e-44	-4.36813	down
BnaA10g25650D	2.35083	2.48186	2.99625	0.039	0.071336	0.229713	3.26e-31	-4.36541	down
BnaCnng72930D	1.94475	2.14967	1.52778	0.100625	0.067449	0.036164	9.77e-16	-4.36516	down
BnaC04g00120D	2.61426	2.47212	1.96426	0.062384	0	0.236236	6.46e-25	-4.3626	down
BnaA09g14680D	14.8611	12.2214	14.933	0.814134	0.02059	1.09742	1.24e-67	-4.35263	down
BnaC04g03590D	11.7714	10.667	15.2467	0.588843	0.525815	0.616854	1.66e-39	-4.34536	down
BnaC01g06400D	4.59276	5.8952	4.35595	0.213735	0.230381	0.265554	1.59e-39	-4.34489	down
BnaAnng12480D	14.1935	13.1715	13.1185	0	1.09193	1.65369	8.83e-44	-4.3418	down
BnaAnng03060D	58.7013	68.9908	54.2224	3.16545	2.84717	2.83655	4.18e-62	-4.32523	down
BnaC02g42440D	7.54071	7.22093	6.36721	0.306335	0.355121	0.126879	1.37e-28	-4.32307	down
BnaCnng28340D	16.8675	15.9787	15.1813	0.601636	0.43331	0.862372	8.83e-46	-4.31989	down
Brassica_napus_newGene_713	25.328	31.8613	26.6689	1.81392	0.576963	1.62027	4.86e-36	-4.31536	down
BnaA05g21190D	10.4536	7.81224	8.43578	0.406997	0.499962	0.325761	4.64e-31	-4.29352	down
BnaC06g40650D	11.8922	11.3111	11.1264	1.00803	0.360949	0.376	6.22e-47	-4.2705	down
BnaA04g04230D	1.40307	1.44342	3.19966	0.132614	0.409163	0	4.95e-05	-4.26623	down
BnaA01g19210D	8.77017	9.5459	8.70322	0.543465	0.561939	0.28266	2.95e-39	-4.24528	down
BnaA09g48300D	2.72321	3.09152	3.09171	0.175823	0.203837	0.050475	4.07e-20	-4.24028	down
BnaC06g40420D	4.46923	6.42306	4.17411	0.324833	0.185207	0.146075	8.21e-29	-4.22715	down
BnaCnng00200D	8.57289	8.20383	11.8773	2.54693	0.295766	0.416336	2.67e-41	-4.22283	down
Brassica_napus_newGene_13234	1.27916	1.65893	1.15704	0.241752	0	0	2.96e-12	-4.22217	down
BnaC04g06070D	0.920665	1.73411	1.599	0.028446	0.102163	0.018784	3.22e-09	-4.21158	down
BnaCnng59880D	6.6345	6.27078	7.80727	0.193918	0.379124	0.438832	1.09e-18	-4.20866	down
BnaC02g42530D	5.05062	4.65494	4.56467	0.114114	0.540927	0.055046	1.13e-34	-4.20778	down
BnaA08g27570D	3.15813	4.98761	5.77902	0.13863	0.189562	0.379117	3.78e-15	-4.20413	down
BnaAnng18620D	2.24793	1.84389	1.88248	0.126617	0.072571	0.038801	2.74e-20	-4.20282	down
Brassica_napus_newGene_13243	7.9435	7.64967	8.58243	0.542976	0.303476	0.130048	7.75e-37	-4.19899	down
Brassica_napus_newGene_11823	2.4267	3.46235	1.9235	0.253628	0.069829	0.069717	4.88e-13	-4.19656	down
BnaC04g00780D	7.50456	14.9901	6.63149	0.493703	0.685959	0.334215	8.94e-06	-4.19591	down
BnaA01g34710D	981.639	900.596	896.308	59.5347	40.9222	44.4578	8.29e-39	-4.19561	down
BnaA09g00290D	3.01994	2.98903	4.10558	0.17109	0.14844	0.177198	5.09e-21	-4.19183	down
BnaCnng14240D	0.333574	0.428001	0.43858	0.034693	0.005377	0.019381	1.47e-18	-4.18779	down
Brassica_napus_newGene_11862	3.7075	3.66216	3.74225	0.221544	0.138309	0.180515	3.36e-26	-4.17783	down
BnaC05g35480D	21.0705	22.1615	27.6132	0.958151	1.04402	0.983189	1.69e-57	-4.17342	down
BnaC02g46740D	3.03512	3.24893	3.59756	0.274042	0.070443	0.084628	1.48e-14	-4.1708	down
BnaA02g15910D	60.8187	23.9943	45.6635	1.99761	0.450293	4.55775	2.73e-06	-4.16418	down
Brassica_napus_newGene_2181	0.929904	0.934597	1.45325	0.142735	0	0	7.62e-12	-4.15483	down
BnaA10g11010D	7.87494	9.66462	7.50029	0.435103	0.421872	0.433298	5.08e-20	-4.15239	down
BnaC04g03390D	6.93183	9.35974	6.59543	0.215791	0.211208	0.492558	2.5e-25	-4.14997	down
BnaA09g21050D	1.03882	1.41918	2.5791	0.06195	0.12927	0.051087	1.5e-05	-4.14921	down
BnaC04g49050D	115.203	56.3877	75.8899	2.60113	9.68891	1.41435	2.04e-07	-4.14227	down
BnaA03g02170D	1.20978	1.88935	0.638868	0.054841	0.12871	0	0.000106533	-4.13269	down
BnaC08g30030D	2.86962	2.06345	3.46461	0.043258	0.054827	0.192592	9.33e-12	-4.13146	down
BnaC02g43290D	11.6201	11.7301	13.5833	1.00483	0.458009	0.608934	1.79e-42	-4.12576	down
Brassica_napus_newGene_10236	1.54368	2.25762	2.21952	0	0.150417	0.161208	7.85e-15	-4.12338	down
BnaC06g20370D	1.63735	1.32629	0.813205	0.029877	0.150393	0	4.75e-09	-4.12273	down
BnaC02g23710D	7.81812	3.54811	6.7346	0.403479	0.133777	0.321429	1.43e-07	-4.11977	down
BnaA02g11430D	35.6092	15.7736	37.2419	4.04255	1.09776	0.011495	4.98e-07	-4.11952	down
BnaCnng60320D	8.4191	5.55424	12.3254	0.317494	0.239887	0.49037	1.95e-16	-4.1191	down
BnaC06g09680D	54.3726	37.0396	43.8022	3.85464	1.91703	2.67695	7.37e-24	-4.1159	down
BnaA01g05490D	7.65495	7.5845	7.11768	0.552068	0.233475	0.478972	5.35e-56	-4.11142	down
BnaA03g02950D	25.0059	21.0087	22.4183	1.12484	1.35391	1.38197	2.07e-50	-4.10282	down
BnaA03g10920D	10.8952	10.7843	12.9161	0.882571	0.465156	0.626046	4.8e-47	-4.10023	down
BnaA09g47620D	10.3869	9.7659	11.5504	0.707507	0.607482	0.477436	3.45e-57	-4.09912	down
Brassica_napus_newGene_4425	5.91072	6.28938	7.78745	0.313085	0.438135	0.345179	4e-23	-4.09801	down
Brassica_napus_newGene_6001	16.4526	16.4778	22.4624	1.50167	0.877973	0.732969	1.24e-33	-4.09333	down
BnaAnng13510D	1.98672	1.16243	1.60733	0.158584	0.099534	0	1.06e-10	-4.0929	down
BnaA06g20630D	2.70717	2.06041	3.69441	0.098014	0.22254	0.134673	8.96e-12	-4.08982	down
BnaC01g07220D	23.8585	22.2492	34.9906	2.37298	2.09981	0.286831	3.38e-29	-4.08744	down
BnaA06g17320D	2.77224	3.0405	4.40955	0.185441	0.333273	0.176173	1.12e-15	-4.07488	down
BnaA02g21730D	8.81059	13.3904	13.4477	0.48417	0.372211	1.15178	6.46e-26	-4.07255	down
BnaA05g13680D	1.05592	1.14244	2.10617	0.033378	0.038983	0.13693	4.95e-07	-4.07123	down
BnaA07g03290D	0.993709	0.85752	1.13852	0.090906	0.016365	0.046371	2.24e-13	-4.06365	down
BnaA06g07940D	11.9806	12.0096	11.2826	0.564924	0.741818	0.864025	8.48e-51	-4.06062	down
BnaA09g42020D	1.25646	1.07441	1.46626	0.036235	0.133237	0.023451	1.53e-14	-4.05847	down
BnaA04g28530D	1.38685	2.33138	1.87469	0.16358	0.141052	0	1.17e-14	-4.0572	down
BnaA03g09430D	1.41169	2.0504	2.18955	0.091428	0.217425	0	1.51e-13	-4.04864	down
BnaCnng16380D	0.53864	0.454606	0.491108	0.024898	0.018607	0.02281	2.96e-11	-4.04713	down
BnaA10g23640D	0.808509	0.8568	0.855943	0.09035	0.038373	0	1.37e-10	-4.04492	down
BnaC08g37200D	2.92402	1.80767	2.37726	0.662435	0.316141	0	3.31e-14	-4.04403	down
BnaC04g51810D	4.38139	4.27069	3.92922	0.394188	0.089629	0.18115	6.88e-35	-4.03306	down
BnaC05g30950D	4.09954	2.91231	4.14798	0.078315	0.032694	0.464062	8.91e-20	-4.03056	down
BnaA03g30980D	1.52353	0.930333	1.87871	0.08772	0.109297	0.020543	7.25e-11	-4.02793	down
BnaC09g47750D	7.14168	8.42959	8.35328	0.348033	0.35635	0.872585	9.51e-48	-4.02479	down
BnaAnng40850D	55.811	46.0222	45.1865	2.74838	2.72386	3.32682	9.02e-49	-4.02327	down
BnaA01g23020D	2.14988	1.49724	2.04106	0.152092	0.070479	0.103878	1.39e-15	-4.01051	down
BnaA04g03590D	62.5032	66.2869	79.6946	4.28523	4.53813	1.56535	1.99e-58	-4.00971	down
BnaC07g32970D	25.9107	17.2086	17.3631	1.96677	1.11377	0.609201	4.08e-13	-3.99602	down
BnaAnng18020D	1.88685	3.33143	2.36482	0.087341	0.054017	0.194815	2.49e-09	-3.99463	down
BnaC04g01120D	30.3538	33.744	23.1848	0	3.67333	1.59042	1.09e-23	-3.9946	down
BnaC03g65830D	3.64567	4.84186	5.61948	0.342687	0.373273	0	2.26e-14	-3.99286	down
BnaC03g25770D	12.1929	34.5353	24.136	0.729882	1.4296	0.407234	1.64e-37	-3.98883	down
BnaC03g66990D	2.03805	2.67261	1.93835	0.053429	0.081228	0.212834	7.75e-18	-3.9845	down
BnaC02g22730D	0.830418	0.965402	1.09235	0.029638	0.584138	0.041035	1.21e-21	-3.98425	down
BnaC04g44600D	7.02285	6.12379	7.05818	0.35403	0.318785	0.519499	1.19e-19	-3.98274	down
BnaA05g03250D	1.33247	1.00633	0.887252	0	0.126309	0.042519	4.55e-11	-3.9702	down
BnaAnng36560D	1.21963	2.46774	2.81145	0	0.095717	0.222379	5.46e-07	-3.96529	down
BnaC02g42520D	23.7417	20.0085	30.1612	1.47483	1.0827	1.46425	1.44e-28	-3.9615	down
BnaA06g11500D	131.133	113.246	142.234	7.30772	8.66082	8.3539	3.66e-58	-3.95738	down
BnaC05g48840D	6.9758	6.92911	8.57946	0.102217	0.716389	0.583468	2.42e-24	-3.9327	down
BnaA03g39200D	22.1191	25.0686	16.136	1.03257	1.44534	1.53371	2.56e-21	-3.93151	down
BnaC04g05640D	0.960804	1.02361	1.50814	0.017016	0	0.092795	1.55e-13	-3.92519	down
BnaA07g24860D	15.2267	9.0166	12.6329	1.29424	0.751336	0.364547	3.03e-14	-3.92197	down
BnaA10g07140D	0.992155	1.02882	0.640505	0	0.077158	0.057835	5.11e-11	-3.91696	down
BnaAnng01940D	21.0955	19.6681	13.9759	1.19858	2.0745	0.313645	1.85e-19	-3.91224	down
BnaC07g06220D	0.70125	0.487057	0.798134	0.140955	0	0	2.11e-11	-3.90206	down
BnaC03g25940D	2.06017	1.30594	1.63199	0	0.140999	0.171008	3.6e-14	-3.90161	down
BnaC04g52890D	11.159	11.4738	12.4427	1.2764	0.57771	0.409577	2.83e-46	-3.89818	down
BnaC04g11510D	4.00341	4.23686	4.17205	0.358094	0.194303	0.257087	4.55e-33	-3.89679	down
BnaAnng24640D	2.72001	1.73268	2.80046	0.303	0.116222	0.044468	1.87e-14	-3.89353	down
BnaAnng24020D	38.9727	39.9071	48.2217	2.02242	1.19939	5.02552	1.16e-45	-3.88837	down
BnaCnng52180D	47.6473	34.6591	37.0194	2.22793	2.04321	3.47906	1.18e-23	-3.88025	down
BnaC03g64110D	4.20389	3.82482	5.58945	0.233592	0.07548	0.458636	2.63e-20	-3.88016	down
BnaA03g56450D	3.64724	5.79002	5.65953	0.166196	0.283146	0.406707	7.92e-15	-3.86837	down
BnaC03g61420D	4.79965	5.79178	6.14354	0.605764	0.447568	0.052286	4.24e-29	-3.86611	down
BnaA08g05840D	2.2352	1.58973	2.62711	0.149178	0.036546	0.207243	6.27e-15	-3.86326	down
BnaA08g01330D	0.854036	0.578105	1.01662	0	0.065542	0.081639	2.96e-11	-3.85765	down
BnaA05g31340D	20.6041	19.4134	22.7457	1.42129	1.35358	1.1753	1.74e-55	-3.8568	down
BnaC02g43350D	150.949	138.112	153.877	7.72404	14.0538	16.9699	2.22e-48	-3.85355	down
BnaA02g06380D	8.37902	6.16459	9.86416	0.495965	0.695149	0.442896	1.89e-18	-3.84432	down
BnaA06g00850D	7.64504	9.30115	9.63531	0.607124	0.787411	0.396373	3.22e-32	-3.84256	down
BnaC01g05960D	5.86905	6.35221	8.41488	0.840685	0.189826	0.556685	4.62e-28	-3.83331	down
Brassica_napus_newGene_6046	2.7205	2.6013	2.38006	0	0.14639	0.355865	5.14e-11	-3.82816	down
BnaUnng01410D	3.8845	4.38487	6.09587	0.272316	0.402768	0.930977	3.18e-21	-3.82796	down
BnaA02g21750D	14.9573	10.3779	10.929	0.890446	1.15608	0.442459	7.94e-18	-3.82707	down
BnaA10g01450D	4.39098	5.35251	7.26147	0.696833	0.221103	0.229758	6.21e-16	-3.82355	down
BnaA01g08050D	2.22532	3.13567	3.95385	0.328514	0.167472	0.083818	6.2e-13	-3.82045	down
BnaA03g02910D	11.245	7.03467	11.3909	1.21492	0.426292	0.755962	5.04e-15	-3.81895	down
BnaA09g01220D	16.2908	20.3027	18.4006	3.49011	0.30854	0.128609	5.26e-48	-3.81658	down
BnaC03g75460D	3.24291	4.77148	4.46236	0.448533	0.183582	0.115316	8.98e-16	-3.80828	down
BnaA09g51860D	34.8869	40.0125	30.0816	4.02819	3.8081	4.05832	5.75e-55	-3.80103	down
BnaA06g39090D	9.63641	11.2881	13.7513	0.539131	1.13134	0.894112	6.15e-37	-3.79738	down
BnaC03g39850D	3.89402	3.76679	4.17635	0.214255	0.259145	0.248749	1.03e-19	-3.78613	down
BnaA03g02730D	7.2067	9.86839	6.81897	0.629294	0.775517	0.409108	3.02e-32	-3.78535	down
BnaA07g09580D	14.991	9.09118	12.9525	0.966082	1.39037	0.238191	1.43e-13	-3.77764	down
BnaC08g42010D	11.2843	13.325	4.51141	0.718332	0.414624	0.832056	6.43e-05	-3.77734	down
BnaCnng54520D	1.43406	1.01376	1.74753	0	0.07259	0.204184	2.57e-12	-3.77163	down
BnaA07g16660D	16.3204	16.2907	22.9613	0.76334	0.827897	1.22445	7.93e-26	-3.76504	down
BnaC08g36410D	2.56843	1.57135	2.47238	0	0.3635	0.062564	1.04e-10	-3.76496	down
BnaC04g00410D	26.5508	30.9525	21.7736	1.171	2.18265	2.05566	2.09e-32	-3.75596	down
BnaA01g00510D	1.00321	0.681844	0.919141	0.102711	0.08836	0	7.2e-11	-3.75546	down
BnaC02g43700D	18.3247	22.8169	17.363	1.64808	2.10989	1.79811	9.83e-46	-3.75259	down
BnaA03g42750D	16.3914	9.30848	13.2529	1.15203	0.627487	1.13152	9.91e-14	-3.75084	down
Brassica_napus_newGene_12277	2.61371	3.17996	3.95612	0.178567	0.170387	0.246906	6.85e-13	-3.74713	down
BnaA01g15180D	2.09896	3.10552	2.76612	0.121212	0.093983	0.181689	3.09e-21	-3.74689	down
BnaC05g27800D	0.897625	0.947484	2.00242	0	0.187768	0.030435	7.36e-05	-3.74387	down
Brassica_napus_newGene_16491	2.22681	3.20926	2.85209	0.318978	0	0.23489	5.94e-11	-3.74276	down
BnaA03g08520D	31.6262	19.6198	38.0791	2.51259	2.44313	2.25384	1.91e-10	-3.73845	down
BnaC09g04440D	6.61611	6.30199	6.48359	0.473146	0.339215	0.487548	1.94e-23	-3.73283	down
BnaA10g26100D	4.8666	6.93503	5.75865	0.748458	0.161899	0.149139	1.46e-10	-3.72927	down
BnaA07g31870D	12.8509	9.88667	11.5287	0.564789	0.950284	0.978353	1.23e-25	-3.72692	down
BnaC04g03430D	6.10318	7.36139	6.76881	0.466293	0.568341	0.362138	4.8e-28	-3.72103	down
BnaA06g01430D	623.218	375.331	445.093	54.8519	27.6509	25.4104	2.58e-11	-3.72071	down
BnaA01g19500D	22.9237	23.5585	25.5922	1.67284	1.42358	1.22143	8.47e-47	-3.72055	down
BnaC02g38170D	2.90121	3.5882	3.11903	0.090837	0.599581	0.108662	3.87e-17	-3.71799	down
BnaA04g18350D	1.14886	1.37785	1.12307	0.101634	0.036196	0.082447	4.41e-10	-3.7175	down
BnaC03g46960D	3.6255	6.90517	4.89358	0.278407	0.55877	0.259732	6.06e-10	-3.71521	down
BnaA07g30020D	9.07236	5.01948	4.97804	0.231422	0.430182	0.69826	2.18e-06	-3.70924	down
BnaC02g42650D	12.7818	14.5171	12.076	0	0.532274	2.39061	1.12e-24	-3.70548	down
BnaA07g31640D	1.6187	1.62326	1.62004	0.161809	0.195213	0	9.38e-13	-3.69908	down
BnaC05g31930D	0.832083	2.69297	0.786678	0.02575	0.024131	0.125118	1.82e-12	-3.69384	down
BnaC04g52450D	3.89616	4.55634	5.33321	0.27591	0.253558	0.278694	1.42e-17	-3.69169	down
BnaA09g41750D	4.47162	3.72846	4.46125	0.307217	0.301579	0.349104	4.48e-30	-3.69162	down
Brassica_napus_newGene_13006	17.5697	12.1936	18.1311	1.79126	1.0886	0.704743	9.11e-20	-3.68782	down
BnaA08g23740D	3.98477	4.02293	3.91614	1.23938	1.06841	0.093936	3.6e-25	-3.68568	down
BnaAnng32230D	27.5172	29.3262	32.2422	1.89722	2.99593	1.82249	2.88e-40	-3.68159	down
BnaAnng17980D	18.6795	22.7452	22.3456	3.58383	0.546859	0.805861	4.69e-43	-3.68026	down
BnaC02g43120D	20.0877	22.0013	26.2045	1.5861	1.76672	1.83099	2.16e-47	-3.67494	down
BnaA10g25630D	2.71642	3.2564	2.64254	1.3915	0.023489	0.296098	2.42e-32	-3.67104	down
BnaCnng21910D	0.543355	0.934227	1.06991	0.173899	0	0	3.63e-10	-3.67032	down
BnaC04g00500D	3.26418	3.92485	3.25805	0.299367	0.235353	0.238243	7.56e-30	-3.66996	down
BnaA07g15130D	0.958756	1.31359	1.04833	0	0.113092	0.116269	4.68e-12	-3.66526	down
BnaC04g30210D	2.75668	1.82001	2.49449	0.23119	0.13601	0.115249	3.12e-11	-3.65984	down
BnaCnng41350D	2.48766	3.33208	2.28289	0.049114	0.468439	0.118191	8.4e-13	-3.65587	down
Brassica_napus_newGene_443	5.67593	6.43715	6.38569	1.0229	0.325503	0.407922	1.43e-26	-3.65458	down
BnaA10g26390D	1.58143	1.73955	1.87866	0.157982	0.150212	0.046018	1.51e-11	-3.65042	down
BnaC02g22860D	79.7549	86.1969	81.0943	0	0	18.5176	3.94e-47	-3.64699	down
BnaC02g37010D	1.0975	1.0976	1.07406	0.089758	0.015193	0.146057	7.62e-15	-3.62752	down
BnaC09g21260D	0.800151	1.6701	2.27338	0.046449	0.035421	0.193109	2.38e-05	-3.62304	down
BnaA06g34910D	1.84753	1.56039	1.48114	0.347935	0	0.153208	2.2e-11	-3.62289	down
BnaA04g06090D	71.5916	72.8458	96.4782	7.32073	5.4151	6.61928	1.03e-35	-3.62241	down
BnaA01g29650D	5.12369	3.91934	6.0167	0.192336	0.245976	0.458021	1.91e-19	-3.622	down
BnaUnng03000D	13.0777	11.287	25.0742	1.74214	0.596706	1.41091	9.23e-06	-3.61937	down
BnaCnng03080D	2.65549	2.33975	2.7386	0.373781	1.08742	0	5.96e-21	-3.61817	down
BnaA09g01190D	3.22348	5.78765	3.68231	0.190253	0.410827	0.343022	8.74e-10	-3.61086	down
Brassica_napus_newGene_8810	11.7153	11.4997	10.6095	0.615173	0.496591	1.47082	3.57e-25	-3.61028	down
BnaA01g00050D	91.4835	100.956	89.0264	8.38537	6.6843	9.09581	2.97e-50	-3.60719	down
BnaCnng61390D	9.29911	8.04241	10.8736	1.03507	0.188742	0.677519	4.83e-30	-3.59829	down
BnaC03g55230D	11.0774	12.0794	11.3878	0.858212	0.445456	1.38666	6.81e-22	-3.59742	down
Brassica_napus_newGene_9075	5.84335	4.81004	7.46991	0.575613	0.49649	0.395148	1.08e-19	-3.5963	down
BnaA03g10970D	101.135	112.489	80.8481	6.25144	5.60304	7.49845	1.21e-36	-3.59138	down
BnaC02g42540D	11.9182	11.2359	10.7895	0.905186	0.927958	0.91031	6.45e-27	-3.59086	down
BnaC05g16250D	1.68072	2.53414	2.15774	0.064098	0.242754	0.154814	1.54e-11	-3.58999	down
BnaC03g72020D	59.864	40.0995	56.6915	6.97794	8.54281	5.58043	2.01e-19	-3.58955	down
BnaA02g01340D	4.36501	5.02586	4.65756	0.363905	0.447812	0.320205	2.74e-32	-3.58831	down
BnaA06g00200D	9.05385	8.09314	7.25292	0.413834	1.23007	0.365183	1.6e-33	-3.58297	down
BnaC08g48050D	1.21564	0.94159	0.843007	0.072843	0.083324	0.063621	9.58e-11	-3.57784	down
BnaA05g35160D	33.5307	26.1555	33.7124	3.96145	0.760761	3.48919	1.22e-33	-3.57562	down
BnaA03g23050D	87.0359	88.3114	85.6856	5.23644	8.90601	6.13373	2.01e-39	-3.57464	down
BnaC04g51920D	8.40376	8.17933	12.0009	0.436477	0.566157	0.472287	1.5e-14	-3.5663	down
BnaC09g18940D	6.23197	4.90322	5.91218	0.24292	0.590335	0.477497	3.21e-17	-3.56579	down
BnaA02g08800D	1.29452	1.42487	1.66459	0.102813	0.123248	0.08473	3.75e-15	-3.5621	down
BnaC06g11060D	0.536135	0.639653	0.817944	0	0.043991	0.084559	1.27e-10	-3.56066	down
BnaA09g57240D	0.814352	1.10698	1.0316	0.046882	0.057328	0.029388	2.24e-10	-3.55764	down
BnaC06g40590D	1.75916	1.51142	1.94926	0.184132	0.028242	0.160518	1.75e-18	-3.55715	down
BnaAnng21690D	3.3538	2.65999	3.12847	0.542898	0.187777	0.151181	8.13e-13	-3.55656	down
BnaCnng51000D	16.0474	14.3252	21.1564	1.6611	2.60028	1.60807	1.51e-21	-3.55629	down
BnaC04g02110D	12.3645	13.5971	8.03177	0.932404	0.813014	0.719186	4.04e-19	-3.5535	down
BnaA01g05540D	7.92518	7.80192	7.45133	0.877377	0.553105	0.500757	2.36e-27	-3.54988	down
BnaA04g17120D	7.2169	8.13524	9.67652	0.434303	1.20469	0.421409	1.18e-27	-3.54884	down
BnaA07g09050D	19.7124	12.8174	29.811	2.53791	1.13932	1.01521	2.18e-15	-3.53628	down
BnaA10g05020D	8.26771	10.0556	10.4198	0.817121	0.425175	0.39092	2.79e-26	-3.53145	down
BnaA05g14890D	155.975	103.123	119.79	16.1733	13.725	2.90764	2.3e-15	-3.52994	down
BnaA03g31400D	12.6209	14.9336	12.9043	1.45379	1.27018	0.668085	5.21e-20	-3.52897	down
BnaC05g13990D	8.32461	12.5804	7.21713	0.962911	0.573491	0.469248	1.44e-11	-3.51749	down
BnaCnng38630D	14.243	7.8014	10.0275	1.0354	1.54553	0.658611	4.35e-08	-3.51728	down
BnaC01g10150D	8.39726	7.49565	9.4121	1.12793	0.670822	0.684419	1.08e-23	-3.51651	down
BnaA10g26570D	1.60123	1.40602	2.69698	0.015355	0.093202	0.342849	3.66e-07	-3.51439	down
BnaA08g16790D	3.38967	3.70187	3.87863	0.22672	0.406669	0.296596	6.81e-30	-3.51394	down
BnaC02g42350D	2.74004	6.10293	4.09934	0.548251	0.292089	0.249668	5.2e-08	-3.50269	down
BnaCnng10690D	3.36259	3.76375	7.38966	0.769976	0.26423	0.193042	4.18e-05	-3.50209	down
BnaC08g15120D	6.76722	6.21636	7.85236	0.449107	0.513122	0.581216	1.04e-28	-3.49474	down
BnaA05g19780D	2.83045	1.67594	2.47443	0.239559	0.17334	0.180249	1.4e-11	-3.48816	down
BnaC02g48740D	2.03831	1.68582	2.29128	0.212933	0.173698	0.132175	6.09e-22	-3.48668	down
BnaA07g18900D	5.23885	4.6326	6.7828	0.59141	0.404789	0.568126	3.06e-18	-3.48141	down
BnaA10g25670D	1.67878	2.00482	2.04358	0.019082	0.088599	0.3628	1.06e-13	-3.47904	down
BnaC04g03030D	174.771	165.007	165.438	9.06565	7.67967	8.47631	1.45e-43	-3.47855	down
BnaC03g65510D	2.26975	1.2449	1.35278	0.169545	0.156389	0.079431	1.76e-06	-3.47529	down
BnaC08g42420D	1.66656	4.48174	3.00289	0.211905	0.248868	0.227871	3.41e-05	-3.47158	down
Brassica_napus_newGene_5351	0.553305	1.32972	1.15605	0.157144	0	0.081864	1.93e-06	-3.45589	down
BnaC01g10230D	4.73077	5.25349	9.74995	0.429172	0.394034	0.522154	2.09e-32	-3.45393	down
BnaCnng16160D	1.07719	1.16264	1.39973	0.078566	0.079723	0.149585	1.17e-18	-3.44484	down
Brassica_napus_newGene_14471	1.65439	2.24339	2.35354	0.124534	0.238845	0.13888	4.62e-14	-3.44454	down
BnaCnng28520D	31.4165	28.8987	33.1417	5.7158	2.34355	0.532785	1.57e-35	-3.44263	down
BnaC07g50040D	3.23957	4.07694	4.09899	0.393777	0.17282	0.399273	2.06e-24	-3.44212	down
BnaC04g52920D	15.8655	16.4637	16.5116	2.30034	0	2.12715	4.4e-43	-3.4323	down
BnaA09g24500D	1.2731	1.44213	1.18945	0.208661	0.062637	0.036411	2.41e-10	-3.43004	down
Brassica_napus_newGene_13548	1.27357	1.60007	1.58082	0.132188	0.070126	0.087433	8.06e-13	-3.4285	down
BnaC04g10090D	4.53084	4.0599	4.65621	0.48188	0.29811	0.425656	5.42e-34	-3.42844	down
Brassica_napus_newGene_4422	19.6875	20.4403	20.5907	2.59274	1.85672	1.94942	9.73e-40	-3.42645	down
Brassica_napus_newGene_11830	131.411	90.8399	80.915	11.5321	13.5427	3.08738	3.11e-10	-3.42338	down
BnaC07g33890D	27.3502	14.6897	22.1086	2.03804	1.06288	2.51043	5.31e-10	-3.42045	down
Brassica_napus_newGene_7609	3.17767	5.85837	7.19644	0.572643	0.863462	0.00939	8.56e-07	-3.4154	down
BnaA02g33480D	8.78074	8.02793	10.1607	0.198082	1.05666	0.533355	1.41e-16	-3.41036	down
BnaC06g40410D	14.9248	13.0282	15.0846	1.42085	1.36795	1.17871	2.72e-36	-3.40738	down
BnaUnng04070D	3.68232	2.8216	3.42673	0.232077	0.189934	0.42574	2.6e-13	-3.40735	down
BnaC08g34130D	4.04406	2.82912	4.62229	0.248406	0.363179	0.503342	5.28e-13	-3.40688	down
BnaCnng39650D	3.45911	2.11017	3.58156	0.229916	0.350077	0.225732	8.45e-11	-3.40141	down
BnaC04g02920D	9.15511	11.7431	10.7301	0.561157	0.558024	0.395263	1.16e-41	-3.39926	down
BnaA01g00320D	26.0275	21.7031	24.1555	2.65274	1.79473	2.29097	6.87e-41	-3.39886	down
BnaC01g06410D	9.66881	8.76299	11.5475	1.03811	0.829517	0.856095	1.96e-33	-3.39881	down
BnaA03g29950D	1.9017	3.98937	2.61442	0.198576	0.454877	0.129315	8.74e-07	-3.39857	down
BnaCnng36770D	1.88167	1.9878	1.82565	0.141178	0.187707	0.598582	2.57e-21	-3.39499	down
BnaA03g12040D	17.7361	17.8739	19.9335	1.29407	1.46853	0.847596	3.7e-36	-3.38561	down
BnaCnng42350D	2.21704	1.88294	2.53529	0.256271	0.200782	0.430087	1.07e-16	-3.38251	down
BnaA09g26760D	1.42616	1.84154	2.36931	0.076793	0.291088	0.102246	1.56e-09	-3.37955	down
BnaC09g03720D	4.47558	4.6824	2.85275	0.406612	0.15409	0.518497	1.87e-12	-3.377	down
BnaA03g55640D	19.9948	23.5149	9.94936	2.61363	1.32496	1.12053	4.29e-06	-3.37695	down
BnaC01g31940D	2.26351	3.10118	2.74057	0	0.593523	0	2.21e-09	-3.37607	down
BnaAnng21440D	1.95073	1.8244	2.32687	0.287137	0.179257	0.098599	4.93e-15	-3.37551	down
BnaC04g51970D	110.865	114.948	118.961	7.71279	12.7627	11.8653	2e-43	-3.37522	down
BnaC02g45190D	3.36042	2.69398	3.31513	0.257133	0.346516	0.253819	9.71e-16	-3.36955	down
Brassica_napus_newGene_4564	42.3667	29.2111	49.2917	1.183	6.01995	4.14311	2.11e-12	-3.3664	down
BnaC03g68280D	10.9785	7.56482	18.7662	0.498162	2.21634	0.751189	0.000166929	-3.36595	down
BnaA03g41900D	97.1278	76.8149	90.5042	11.1176	6.12644	8.08326	4.02e-44	-3.36337	down
BnaA03g31340D	8.1643	7.51144	8.50964	0.930347	0.478151	0.852616	2.81e-24	-3.36178	down
BnaA01g01240D	3.01474	3.2114	3.51944	0.298325	0.136694	0.449358	4.02e-15	-3.36173	down
Brassica_napus_newGene_12471	3.96963	3.18382	6.67801	0.395846	0.469428	0.414059	3.46e-06	-3.35926	down
BnaA02g00560D	1.4397	1.68785	1.65241	0.327673	0.031151	0.12282	3.37e-14	-3.34415	down
BnaA07g30040D	1.2424	1.03213	1.60983	0.265963	0.045711	0.027458	1.87e-09	-3.34317	down
BnaC02g43580D	4.93126	4.87529	5.00183	0.480566	0.503077	0.424351	1.08e-23	-3.34283	down
BnaA05g32750D	2.53192	3.16458	2.00329	0.419426	0.219894	0.105075	5.89e-17	-3.33311	down
BnaCnng67400D	17.3512	10.2087	11.9883	1.82038	1.54489	0.523247	6.21e-09	-3.32793	down
Brassica_napus_newGene_5288	5.37971	5.93844	5.93316	0.201446	1.08897	0.373783	1.56e-18	-3.31315	down
BnaA01g00170D	188.876	174.592	209.716	36.2841	75.4065	81.1259	5.59e-37	-3.31183	down
BnaC07g30170D	2.77499	2.52096	2.16959	0.203641	0.293502	0.251119	2.59e-18	-3.29919	down
BnaC07g24410D	1.72393	1.29276	2.03083	0.190118	0.057533	0.208774	3.47e-12	-3.29843	down
BnaC04g00550D	6.69283	6.03454	7.6487	0.84154	0.468688	0.713603	1.77e-33	-3.2968	down
BnaA02g18400D	7.31764	6.65611	5.88622	0.311317	0.917227	0.735087	2.59e-15	-3.29324	down
BnaA02g32750D	1.78466	0.965266	1.60719	0.158689	0.187808	0.051972	1e-07	-3.29194	down
BnaC07g33600D	2.44881	2.15194	3.63942	0.079452	0.428505	0.204999	7.59e-10	-3.28753	down
BnaAnng36200D	4.92911	5.9417	6.19756	0.730365	0.413461	0.532956	2.52e-17	-3.2854	down
Brassica_napus_newGene_4684	257.608	249.852	292.922	26.5516	25.7396	28.2524	4.93e-41	-3.2822	down
BnaA09g14980D	3.85147	3.36397	4.12004	0.565988	0.198832	0.371861	6.28e-19	-3.28025	down
BnaC04g36140D	92.7429	49.5512	76.9074	9.17288	6.03449	6.72016	5.06e-09	-3.27965	down
BnaC03g02770D	94.4485	65.6752	44.5951	9.56422	6.96449	4.43719	5.96e-06	-3.27867	down
BnaA09g47080D	7.60907	7.1391	7.01328	0.536052	0.664692	0.682998	4.36e-16	-3.27703	down
BnaC06g06760D	583.805	333.583	449.139	71.1592	30.9607	38.1014	8.22e-10	-3.27448	down
BnaCnng78180D	6.40858	6.91472	4.063	0.532365	0.675293	0.464078	5.1e-10	-3.27211	down
BnaC04g02130D	2.81698	3.73034	3.66944	0.351955	0.339045	0.327016	2.3e-22	-3.2697	down
BnaA10g15590D	13.0271	22.0711	15.0774	2.05065	0.995905	1.4617	5.33e-14	-3.26911	down
BnaC04g01070D	26.1369	24.6632	41.0277	6.01009	3.57835	4.81466	3.09e-12	-3.2648	down
BnaC04g31660D	2.06686	1.82023	2.60237	0.275273	0.177358	0.153799	2.5e-09	-3.25958	down
BnaC06g41050D	18.8257	15.8867	16.5087	1.89393	1.36748	1.75475	2.04e-33	-3.25346	down
BnaC08g14130D	3.54328	3.1263	3.70835	0.430037	0.311383	0.324642	2.02e-23	-3.24788	down
BnaA03g01870D	10.7701	12.6547	9.99265	1.09855	1.09319	1.25656	1.29e-34	-3.24292	down
BnaC04g52570D	59.8326	57.0116	71.2419	0	0	18.735	3e-19	-3.24008	down
BnaA07g30790D	101.565	72.6327	89.3478	12.6593	5.7904	9.13546	4.09e-23	-3.23454	down
BnaC03g37280D	1.79995	2.49656	2.2131	0.217271	0.258521	0.301033	9.98e-17	-3.23317	down
BnaA06g31830D	50.8521	49.4073	52.8901	5.38134	4.81817	5.6902	5.26e-38	-3.23133	down
Brassica_napus_newGene_9563	1.01449	1.00214	1.16491	0.277756	0	0.036369	5.59e-10	-3.22602	down
BnaC09g53660D	4.2364	3.23659	2.32795	0.510073	0.398676	0.55626	1.63e-09	-3.21627	down
Brassica_napus_newGene_15678	1.6599	1.03112	1.65762	0.178227	0.091999	0.232202	4e-11	-3.21029	down
BnaA09g14420D	0.92188	1.1661	1.01611	0.134389	0.093613	0.093699	1.42e-15	-3.2092	down
BnaA02g08790D	7.57716	7.43769	7.41564	0.730505	0.915939	0.923798	8.38e-15	-3.20576	down
Brassica_napus_newGene_11712	102.177	99.6543	67.1844	15.8638	4.65864	6.80179	6.96e-16	-3.20221	down
BnaA05g11720D	0.561801	0.722812	0.919464	0.204728	0.025367	0	3.99e-09	-3.20097	down
Brassica_napus_newGene_9945	0.863766	1.44939	1.56852	0.275006	0.026352	0.095134	2.22e-10	-3.19947	down
BnaC03g64130D	3.19337	2.15315	2.84222	0.374967	0.201441	0.064719	4.75e-15	-3.19519	down
BnaA02g09260D	13.5252	10.7631	12.5387	0.956886	1.65508	1.31459	5.9e-12	-3.19466	down
BnaA05g14880D	48.144	30.64	34.9677	6.04378	3.17369	3.12831	1.18e-11	-3.19327	down
BnaC03g49910D	10.9971	12.8948	19.8295	2.21165	1.1237	1.2156	1.53e-09	-3.18916	down
BnaC07g08010D	0.727908	1.02224	0.748919	0.16505	0.08335	0	7.17e-09	-3.18321	down
BnaC04g02530D	11.793	13.2798	13.9327	1.23853	1.89124	0.98978	1.22e-18	-3.18084	down
BnaUnng00280D	0.930141	1.774	1.49259	0	0.178484	0.182225	3.92e-07	-3.16953	down
BnaC07g37920D	1.72502	3.32645	2.60453	0.125001	0.200075	0.299451	1.37e-09	-3.16818	down
Brassica_napus_newGene_8000	141.385	97.5765	137.153	15.5642	11.5736	13.9791	6.05e-19	-3.16808	down
BnaA03g55910D	16.3813	22.9948	13.168	2.04717	1.88888	2.01897	5.72e-11	-3.16343	down
BnaA09g21200D	0.963113	0.926893	1.60803	0.395994	0.428026	0.411817	1.28e-14	-3.15691	down
BnaA03g10980D	2.4219	2.95922	4.15467	0.519184	0.243883	0.265745	1.1e-11	-3.15583	down
BnaCnng30540D	0.585954	1.49354	1.22052	0.373786	0	0	8.95e-05	-3.15033	down
BnaA02g18520D	1.19688	0.811578	1.32173	0.192126	0.119278	0.035824	2.54e-09	-3.14735	down
BnaA09g39640D	4.46828	4.62601	5.8447	0.498762	0.530526	0.44504	9.8e-19	-3.14356	down
BnaA08g26900D	6.0378	8.59628	10.9029	1.13841	1.11567	0.560893	5.68e-11	-3.13908	down
BnaC04g45730D	10.1009	13.9909	16.762	1.30477	1.5192	1.15047	4.52e-28	-3.13805	down
BnaA07g07360D	2.34517	2.07322	2.67895	0.209035	0.148847	0.373634	1.5e-13	-3.13777	down
BnaA10g29500D	3.28118	3.38823	4.0082	0.358934	0.385219	0.351809	6.45e-19	-3.13698	down
BnaA01g35240D	2.05636	1.9355	0.989104	0.204659	0.084392	0.084736	9.06e-09	-3.13469	down
Brassica_napus_newGene_6377	14.3826	11.4757	15.1734	1.25562	1.97501	1.24705	5.44e-24	-3.1301	down
BnaC04g03680D	13.3749	11.6082	15.0718	1.04493	2.19457	1.18483	1.12e-31	-3.12527	down
BnaA04g23150D	27.1331	13.0777	17.9914	3.15412	1.4738	1.70541	2.27e-06	-3.11996	down
Brassica_napus_newGene_1586	3.39672	3.87349	3.6261	0.357319	0.440837	0.37514	1.82e-12	-3.117	down
BnaA07g09080D	35.6898	34.7922	34.0751	4.80529	4.15612	3.93293	1.01e-39	-3.11149	down
BnaA01g34620D	1.67844	1.44279	1.92923	0.1692	0.248679	0.101543	9.14e-09	-3.11046	down
Brassica_napus_newGene_5998	10.0889	12.4563	20.5846	1.13433	2.35228	1.27953	3.49e-06	-3.10987	down
BnaC09g42730D	4.70872	2.95929	6.21479	0.557645	0.83818	0.172494	2.07e-06	-3.10946	down
BnaA10g10850D	2.87975	5.25664	2.11593	0.215584	0.697113	0.227327	0.000630896	-3.10714	down
Brassica_napus_newGene_8097	4.45198	3.47556	2.86852	0.434815	0.374529	0.401152	5.41e-09	-3.08826	down
BnaCnng45230D	3.37454	3.61087	3.19758	0.869278	0	0.396053	3.08e-11	-3.08753	down
BnaC02g48820D	155.042	169.059	111.957	16.1544	14.6079	19.4403	4.21e-18	-3.08656	down
BnaC06g32800D	13.1259	10.7731	12.8988	0.949414	2.16459	1.82678	9.54e-31	-3.08503	down
BnaC06g33320D	936.537	802.353	1050.29	79.8976	81.4126	161.611	1.82e-28	-3.06826	down
BnaA03g19520D	4.64267	3.99905	5.47577	0.812233	0.227497	0.599698	4.49e-19	-3.06593	down
Brassica_napus_newGene_5082	2.78405	2.25463	4.41675	0.769091	0.110911	0.240641	1.89e-06	-3.05693	down
BnaC04g45070D	5.72269	6.40086	4.57476	0.370017	0.880222	0.677487	1.48e-14	-3.05545	down
BnaA05g04750D	2.82987	2.99952	3.99911	0	0.54196	0.411148	1.92e-08	-3.05258	down
BnaC04g32700D	6.80809	6.39588	9.17726	0.768238	0.819108	1.03656	2.39e-20	-3.05117	down
BnaAnng06130D	169.438	144.619	168.008	16.3801	22.2088	23.7321	1.07e-33	-3.0487	down
BnaC06g26190D	16.022	8.68487	13.4201	2.56108	1.66553	0.785353	4.71e-08	-3.04691	down
BnaA02g17890D	3.38811	4.49134	4.97479	0	0.677208	1.43106	3.42e-09	-3.04107	down
BnaA01g00800D	10.1136	6.20344	9.17675	1.07742	1.04971	0.885351	1.52e-11	-3.03636	down
BnaC05g10710D	3.82361	5.19166	4.35687	0.469318	0.551353	0.547316	2.23e-22	-3.03186	down
BnaA02g09380D	6.92862	4.77442	7.3436	0.684317	0.78515	0.646466	2.61e-15	-3.03173	down
BnaA10g19040D	3.1318	2.10967	4.30359	0.629494	0.426132	0.072149	1.84e-06	-3.02936	down
BnaC08g04110D	3.19259	3.69048	4.66141	0.605529	0.315902	0.23495	7.78e-15	-3.02403	down
BnaAnng03070D	2.22915	1.94879	2.07429	0.434232	0.223177	0	2.17e-08	-3.02391	down
BnaC03g59870D	2.83397	2.08797	2.90624	0.211662	0.25897	0.272277	5.62e-16	-3.01698	down
BnaC04g03420D	11.9747	10.9009	11.8339	2.07439	0.14402	1.98174	1.06e-31	-3.01612	down
BnaCnng24590D	0.90823	1.53385	0.778728	0	0	0.328274	1.81e-08	-3.01289	down
BnaA09g10550D	0.981373	1.33206	0.80427	0.154325	0.071988	0.106889	7.55e-09	-3.01122	down
BnaAnng09120D	3.34093	4.25626	3.81477	0.43077	0.58283	0.34162	2.53e-13	-3.00912	down
BnaC04g02340D	2.17631	2.67108	2.87871	0.353434	0.328642	0.18965	3.27e-14	-3.00677	down
BnaA10g09350D	1.06016	0.854434	0.99836	0.150787	0.064313	0.133088	2.86e-08	-3.00365	down
BnaA06g14150D	1.84241	2.51385	2.12616	0.255587	0.222404	0.297426	1.68e-13	-3.00209	down
BnaC04g52850D	2.63817	2.37102	2.86802	0.418207	0.261316	0.223771	5.29e-13	-2.99898	down
BnaC06g40510D	7.11866	6.21223	5.75104	1.07074	0.717667	0.590366	7.53e-27	-2.98484	down
BnaA01g35190D	119.716	82.727	121.349	10.9643	17.5388	11.7045	7.3e-16	-2.98259	down
BnaAnng26090D	3.68414	9.35534	4.72729	0.902428	0.602922	0.682401	0.000938635	-2.97811	down
BnaAnng06200D	200.103	208.036	200.292	22.2319	20.7426	21.7463	3.3e-33	-2.97787	down
BnaC02g48230D	6.55372	7.3654	7.65353	0.761363	0.7424	1.10527	9.92e-12	-2.97607	down
BnaA03g40100D	2.64293	3.50577	2.57906	0.498614	0.22021	0.33621	1.1e-13	-2.97498	down
BnaC03g32060D	5.75408	4.23672	4.39507	0	1.76892	0	2.59e-07	-2.97415	down
BnaA01g00860D	9.97985	10.2428	8.52995	0.238266	2.10146	1.20147	3.35e-15	-2.9702	down
BnaC08g15130D	1.08529	1.03217	1.68326	0.080609	0.246478	0.132963	1.28e-08	-2.96561	down
BnaA02g16920D	2.74372	2.4982	3.33911	0.426578	0.377137	0.212135	9.53e-09	-2.96311	down
BnaA06g15290D	1.09969	1.94434	1.04795	0.291353	0.142036	0.032566	3.31e-07	-2.96219	down
BnaA02g08470D	2.12184	3.67166	1.68937	0.616064	0.629384	0.294704	0.000135897	-2.96017	down
BnaA09g21180D	0.472239	0.455279	0.384423	0.013852	0.084965	0.050532	6.78e-08	-2.95756	down
BnaCnng24850D	2.41524	2.85786	1.98941	0.483888	0.134151	0.293014	1.88e-11	-2.95583	down
BnaA02g09060D	5.50936	5.74879	5.92223	1.68657	1.04552	1.08928	3.01e-30	-2.95576	down
BnaA09g50820D	0.941948	0.986298	0.975602	0.252302	0.048297	0.035678	1.59e-08	-2.95379	down
BnaA03g22800D	1.82142	2.05093	2.07525	0.391424	0.109241	0.21362	1.59e-16	-2.9532	down
BnaA10g25740D	9.84951	12.1562	9.77884	0.210625	2.4031	1.57105	5.88e-27	-2.95208	down
Brassica_napus_newGene_13387	1.1235	2.25519	1.68777	0.153121	0.127859	0.190233	2.05e-11	-2.95028	down
BnaA06g12870D	3.00883	1.54522	3.04359	0.378386	0.256852	0.252096	1.38e-06	-2.94795	down
BnaA04g26960D	34.7427	26.353	36.3612	5.7248	4.90342	5.80671	8.67e-22	-2.94752	down
BnaC08g13590D	3.01933	1.82679	2.02309	0.312723	0.152099	0.388997	1.89e-07	-2.9453	down
BnaA10g18850D	2.39479	2.01638	2.0055	0.325303	0.171513	0.217649	1.02e-12	-2.94452	down
BnaC07g32980D	37.6428	26.8143	33.7957	6.01603	3.09517	3.51852	6.38e-20	-2.94363	down
BnaA04g28600D	12.7899	11.8116	14.6724	0.88017	2.40313	1.65724	4.6e-20	-2.94043	down
BnaC04g03690D	5.56489	6.10053	8.05285	0.996275	0.608228	0.747588	2.79e-21	-2.93595	down
BnaA09g52210D	2.83487	2.73609	2.94809	0.399951	0.303008	0.377986	1.04e-17	-2.92947	down
BnaA03g55780D	2.22106	1.70695	2.47896	0.342506	0.25722	0.07838	6.34e-09	-2.92681	down
BnaA10g26820D	3.59656	3.58437	3.62702	0.440959	0.232954	0.327478	2.46e-15	-2.92624	down
BnaA01g34610D	6.84405	11.1956	17.1087	2.38646	1.21334	0.944974	0.000110566	-2.92601	down
BnaC04g02910D	2.58206	3.109	3.46762	0.38738	0.280662	0.358083	3.22e-16	-2.92185	down
BnaA05g33390D	55.1289	46.3759	59.287	6.88011	5.3632	9.03055	1.11e-33	-2.92092	down
BnaA01g05560D	2.07277	2.57466	1.77062	0.244827	0.131007	0.428976	2.53e-10	-2.91874	down
BnaC02g31160D	4.73981	4.49487	5.41261	1.20735	2.08725	1.82828	2.07e-10	-2.90855	down
BnaA04g13410D	6.88322	5.4008	9.10182	1.28817	0.745934	0.825584	2.37e-12	-2.90692	down
BnaC09g19910D	10.012	8.01545	8.93363	1.27863	0.774398	1.8272	1.37e-34	-2.90491	down
BnaC03g57570D	3.44311	2.92596	4.2343	0.489137	0.432747	0.44115	1.59e-11	-2.90165	down
BnaA02g15890D	32.2494	21.3216	50.4515	7.98369	3.93367	2.08949	0.000111061	-2.89974	down
BnaA06g40860D	17.9034	22.3219	17.627	3.32389	2.22734	2.06461	1.79e-20	-2.89492	down
BnaA06g39970D	5.58202	10.1143	15.7873	1.76106	1.77506	0.762912	0.000871009	-2.89249	down
BnaA02g18240D	2.0423	2.73029	1.5831	0.144494	0.265647	0.277208	3.01e-10	-2.89188	down
BnaC04g00470D	1.50566	3.05466	1.84384	0.427611	0.362252	0.122129	2.06e-10	-2.8918	down
BnaC04g00160D	107.847	94.9362	125.319	13.8819	17.4924	12.7492	4.06e-27	-2.88385	down
BnaA05g12540D	4.37479	6.62765	5.22573	0.991922	0.801081	0.33065	4.23e-10	-2.8814	down
BnaC07g10560D	1.19708	1.22479	1.66183	0.18205	0.15334	0.152739	5.42e-11	-2.88041	down
BnaCnng00490D	1.49356	1.28871	1.37788	0.093175	0.141536	0.27071	2.97e-09	-2.87589	down
BnaA01g16050D	2.47418	2.73545	2.62195	0.217129	0.396257	0.437506	4.64e-12	-2.87509	down
Brassica_napus_newGene_11572	0.667209	0.581409	0.943613	0.056433	0.140904	0.077154	7.1e-08	-2.87377	down
BnaC02g25640D	13.1476	13.3348	14.6246	2.78351	1.12658	2.00761	9.74e-36	-2.87339	down
BnaAnng18420D	6.11283	5.18971	8.45453	1.16163	0.760144	0.649565	1.03e-10	-2.87202	down
BnaA10g27590D	1.15145	0.970068	1.18126	0.436193	0	0	1.01e-07	-2.87049	down
BnaA06g01410D	2.89851	2.44194	1.71447	0.464901	0.036885	0.758595	3.49e-07	-2.87015	down
BnaCnng68540D	5.38091	2.15116	4.89073	0.608231	0.866583	0.171887	0.000655539	-2.86968	down
BnaC06g34250D	60.6082	40.0111	57.9981	7.97779	6.51128	5.96009	1.17e-13	-2.86914	down
BnaA06g32070D	4.70392	4.52084	5.31408	0.402901	0.67149	0.507451	2.47e-18	-2.85841	down
BnaA07g26680D	229.122	203.101	257.314	26.8455	16.3535	20.0134	3.86e-33	-2.85797	down
BnaA08g29480D	5.88731	5.13651	8.05159	0.862925	0.101597	0.892168	4.35e-12	-2.85778	down
BnaA05g21150D	1.14099	1.13194	0.780767	0.073952	0.18144	0.137623	1.01e-07	-2.85637	down
BnaC09g53380D	1.97821	2.32572	2.0777	0.172783	0.158081	0.460109	1.9e-07	-2.85426	down
BnaC02g22840D	7.02034	8.00512	6.70831	1.67745	0.609526	0.789106	1.74e-25	-2.85214	down
BnaA03g45240D	0.657922	0.693143	1.09466	0.039313	0.068595	0.208873	1.17e-07	-2.85017	down
BnaAnng08150D	1.13852	1.32988	1.56522	0.29913	0.104966	0.144709	2.83e-10	-2.84491	down
BnaA01g05450D	3.11783	4.70789	3.67258	0.503479	0.515027	0.369033	2.7e-21	-2.84372	down
BnaCnng75980D	7.58503	9.61055	8.15678	1.14078	1.15681	1.30075	3.23e-13	-2.84369	down
BnaC01g20480D	1.83002	1.36025	1.25275	0.379931	0.047497	0.141132	2.12e-10	-2.84206	down
Brassica_napus_newGene_11711	455.917	379.057	273.643	83.4386	33.6086	46.464	5.9e-10	-2.84114	down
BnaA09g00890D	38.0049	40.4076	38.7772	12.6745	5.58847	4.45978	2.01e-33	-2.84007	down
BnaCnng74280D	1.66826	2.194	1.32174	0.206918	0.180058	0.292126	7.35e-10	-2.83953	down
BnaA05g08200D	5.775	2.97741	4.6586	0.650887	0.352954	0.836451	3.18e-06	-2.83821	down
BnaA07g16620D	2.67256	3.33182	3.38063	0.470499	0.378495	0.274341	6.9e-19	-2.8324	down
BnaC01g27510D	6.97306	6.03352	6.62909	0.898319	0.732431	0.862425	6.43e-17	-2.83227	down
BnaC02g22990D	0.691414	1.11517	1.90471	0.590109	0.546987	0.60447	1.14e-12	-2.83196	down
Brassica_napus_newGene_13508	1.66834	1.72252	1.09495	0	0.318292	0	2.85e-07	-2.83166	down
BnaAnng33600D	6.56151	5.44128	5.82738	1.0156	0.714588	0.788349	1.81e-23	-2.83107	down
BnaA01g05690D	5.51667	4.86928	6.24271	0.932899	0.687495	0.66309	2.82e-20	-2.82773	down
BnaA04g00450D	54.6511	50.7002	57.5364	5.95667	10.2674	5.91355	3.26e-29	-2.82749	down
BnaC04g53080D	18.1107	18.8824	16.5523	2.87027	2.22355	1.95703	2.22e-31	-2.8273	down
BnaA02g31900D	129.041	146.222	139.552	19.7831	17.6051	19.7676	7.96e-32	-2.82355	down
BnaA09g01540D	59.4168	44.7497	46.4897	9.57869	5.63575	5.86008	1.54e-19	-2.82157	down
BnaA04g15320D	4.67685	6.21806	5.2461	0.944467	0.781761	0.513681	2.48e-13	-2.81313	down
BnaC05g11430D	2.42772	2.19946	1.75579	0.343156	0.26616	0.267507	4.08e-09	-2.81049	down
BnaA04g23940D	2.51971	2.4553	3.35826	0.49254	0.582528	0.216105	2.99e-15	-2.80871	down
BnaA03g26550D	4.39957	5.09907	4.19223	0.513835	0.710075	0.825556	2.61e-09	-2.80817	down
BnaCnng64260D	5.1442	5.25878	4.78289	0.558936	0.863649	0.6823	5.27e-20	-2.80745	down
Brassica_napus_newGene_9864	2.28429	1.65142	2.65978	0.091777	0.035052	0.721701	2.06e-08	-2.80256	down
BnaC09g03690D	43.8693	56.4338	30.6034	5.97753	7.48658	4.95003	1.92e-08	-2.79882	down
BnaC02g38090D	3.13882	1.98032	2.52399	0.921341	0.605763	0.211146	4.13e-07	-2.79721	down
BnaCnng69940D	688.745	544.517	637.534	137.915	51.57	77.6827	3.62e-22	-2.79191	down
BnaA09g34940D	4.47691	5.42686	7.80013	0.605956	1.34938	0.538163	8.56e-09	-2.79141	down
BnaA09g09460D	7.78496	7.00022	10.3237	1.17935	1.03393	1.27185	2.54e-12	-2.78875	down
BnaC04g01570D	3.14993	4.51971	2.97647	1.78709	0.973439	1.45469	6.1e-10	-2.78682	down
BnaC03g54930D	1.15079	1.50066	2.85562	0.182343	0.238005	0.158546	7.19e-05	-2.78435	down
BnaA07g14980D	7.09739	7.16798	6.93915	1.71397	0.628977	0.448896	1.74e-16	-2.7829	down
BnaC09g48340D	3.36168	4.32211	2.98972	0.752438	0.329584	0.548533	1.1e-20	-2.77868	down
BnaA10g02090D	6.52377	6.06929	7.67202	0.748163	1.01704	1.08923	1.04e-12	-2.77428	down
BnaC04g26780D	2.72468	2.93718	2.92421	0.280843	0.912626	0.880683	1.72e-14	-2.77311	down
BnaC06g21800D	1.16191	1.67141	1.55632	0.094011	0.162286	0.29192	7.95e-10	-2.77045	down
BnaC03g62050D	5.02827	5.59027	4.30607	0.873738	0.634303	0.552026	2e-20	-2.7698	down
BnaC04g01660D	5.35649	5.98244	5.24315	0.703564	1.04593	0.656761	1.33e-21	-2.76189	down
BnaA09g36940D	2.08461	3.15951	2.47278	0.399793	0.239058	0.268901	2.09e-15	-2.7618	down
BnaC02g37640D	1.6842	1.79843	2.32069	0.358064	0.162483	0.579907	7.88e-16	-2.75718	down
BnaAnng02740D	25.956	19.0264	27.9668	2.84979	1.74269	1.34779	2.47e-16	-2.75713	down
BnaC08g16820D	9.58333	12.4155	9.83432	2.54336	0.571443	0.494898	3.35e-12	-2.75419	down
BnaA09g54950D	2.5577	2.86046	2.11231	0.603408	0.546717	0.295817	2.22e-09	-2.75386	down
BnaC05g37680D	3.25954	3.33219	5.11561	0.487993	0.481306	0.696553	3.39e-10	-2.75091	down
BnaC04g00400D	0.665686	0.680162	1.13789	0.140133	0.033825	0.113796	1.56e-07	-2.74964	down
BnaC06g27540D	1.31847	0.943389	1.7325	0.136349	0.26637	0.126837	2.7e-07	-2.74814	down
BnaC03g13890D	25.1675	30.5342	31.6552	3.30619	9.20235	1.36833	1.37e-25	-2.74777	down
BnaA05g31430D	4.30357	4.34906	5.34075	1.23807	0.367989	0.428851	2.03e-13	-2.74606	down
BnaC07g04870D	1.14722	1.07511	1.73964	0.619821	0.062512	0.064045	1.15e-07	-2.74496	down
BnaC01g21800D	1.68183	1.44059	2.32857	0.182568	0.051894	0.508527	4.74e-05	-2.74113	down
BnaA08g23520D	8.68229	9.23458	10.5527	1.30243	1.20029	1.5788	5.48e-22	-2.74109	down
BnaA06g26640D	1.43345	1.2878	1.29389	0.114987	0.382285	0.080811	1.14e-08	-2.73705	down
BnaA08g22520D	6.14276	7.34021	7.98658	0.214389	1.4917	1.14025	1.99e-12	-2.73603	down
BnaC05g15260D	57.4453	31.2933	41.0157	8.39978	4.924	5.93219	1.42e-06	-2.73525	down
BnaCnng40310D	3.25893	2.71566	3.77856	0.246352	0.701186	0.412802	9.44e-12	-2.73421	down
Brassica_napus_newGene_12346	18.1248	20.7525	14.5756	3.19783	2.95473	1.77981	5.25e-21	-2.73353	down
BnaAnng21970D	7.48424	7.5735	9.22555	1.64678	1.15645	0.782093	4.98e-19	-2.73087	down
BnaC01g31820D	19.2642	20.3896	17.6892	2.44904	3.27656	2.7242	2.87e-28	-2.73048	down
BnaA04g25170D	10.7279	8.96031	10.4724	1.19865	2.33936	0.819906	6.01e-13	-2.72728	down
BnaC03g61020D	1.52879	1.17379	1.66307	0.152253	0.269705	0.145653	1.08e-07	-2.72714	down
BnaA02g12810D	7.31442	6.51558	6.92756	0.97553	0.707009	1.15167	2.72e-13	-2.72295	down
BnaC08g31910D	2.18695	2.20726	2.18237	0.427675	0.346377	0.149072	3.63e-08	-2.72233	down
BnaA09g00880D	62.9978	66.4932	80.1108	9.70501	11.3003	9.28129	8.82e-31	-2.72167	down
BnaAnng25950D	3.69675	3.64103	4.33547	0.606585	0.28478	0.340439	6.31e-17	-2.71853	down
BnaA01g07180D	4.50312	3.10883	5.55592	0.78901	0.278381	0.715474	6e-06	-2.71712	down
BnaC04g52170D	2.46101	3.31454	2.36485	0.446648	0.754547	0.390463	1.97e-26	-2.71196	down
BnaAnng42000D	25.0754	17.5535	41.0028	6.57974	3.43094	2.63508	0.00025664	-2.71121	down
BnaA09g19920D	4.44214	5.15614	4.77071	0.617439	0.818523	0.695018	1.19e-14	-2.70913	down
BnaA09g01230D	5.87366	9.62458	8.91474	1.54186	0.84532	1.2657	1.72e-13	-2.70766	down
BnaAnng06150D	14.5963	14.124	14.3038	3.0667	1.93193	1.50027	1.08e-28	-2.70718	down
BnaAnng21810D	11.0488	12.9119	11.1324	2.39896	2.48567	2.18914	3.46e-22	-2.70696	down
BnaA01g19460D	16.2887	11.8206	20.6828	2.17497	2.14727	2.58868	1.1e-09	-2.70558	down
BnaA10g07000D	3.16419	2.79873	2.99969	0.460177	0.429326	0.369169	2.14e-14	-2.70012	down
BnaA03g27510D	0.563101	0.394948	0.641557	0	0.105273	0.121001	1.89e-07	-2.69968	down
BnaC03g19180D	18.322	21.3255	18.7985	3.54452	2.93886	2.36321	3.31e-28	-2.69954	down
BnaA10g17830D	7.854	10.9228	9.14072	1.03004	0.858356	2.23125	1.34e-14	-2.69796	down
Brassica_napus_newGene_15885	6.09546	4.36831	4.95057	0.16326	1.14301	0.930565	5.8e-10	-2.69617	down
BnaC02g27300D	15.5992	15.2446	16.8977	3.12786	2.46419	2.79892	3.02e-25	-2.69532	down
BnaA06g04340D	9.93099	11.3253	7.75826	2.22391	0.997998	2.39602	9.21e-18	-2.69472	down
BnaCnng77330D	9.81692	12.8958	11.2225	2.15728	1.88403	1.18693	2.68e-20	-2.69155	down
BnaA05g18390D	4.50173	4.27393	4.55617	0.9314	1.95866	0.773312	3.57e-15	-2.69091	down
BnaA01g00850D	2.40053	2.88804	2.82416	0.224994	0.491205	0.759713	1.98e-12	-2.69017	down
BnaA08g23700D	2.75825	2.72839	2.64906	0.366669	0.477242	0.317891	6.34e-18	-2.6901	down
BnaAnng00550D	2.05715	4.0066	3.44039	0.222184	0.361115	0.267645	3.23e-09	-2.68708	down
BnaA02g15460D	1.49365	2.27682	1.86578	0.512396	0.136225	0.198239	1.89e-12	-2.68656	down
BnaA04g01630D	1.92789	2.56494	2.18894	0.095946	0.336211	0.568301	1.12e-08	-2.68241	down
BnaAnng35990D	13.2524	9.91024	10.7	1.14286	3.43287	0.592217	5.79e-12	-2.68111	down
BnaA09g01090D	0.418744	0.69729	0.944293	0.09048	0.153264	0.061728	4.01e-05	-2.67834	down
BnaA06g17710D	92.8944	85.5006	78.9782	12.9365	11.3291	12.7677	3.6e-27	-2.67265	down
BnaC07g42240D	3.65426	4.27457	5.32029	1.22624	0.218867	0.982083	6.36e-13	-2.67254	down
BnaA03g20660D	2.15578	2.35018	1.9016	0.760226	1.74449	0.238218	4.65e-09	-2.67193	down
BnaA09g33460D	137.152	107.034	143.423	26.1134	14.3647	17.9392	1.15e-24	-2.66711	down
BnaA01g03560D	3.9352	4.78675	4.96219	0.613415	0.624395	0.808991	5.75e-11	-2.66612	down
BnaA04g13080D	3.91111	7.41856	8.63501	1.80856	1.02118	0.12085	4.61e-05	-2.66403	down
BnaC02g40310D	7.83471	11.8285	7.29884	0.98303	1.75965	1.37668	2.04e-09	-2.66028	down
BnaA03g57460D	1.23777	0.887403	0.984342	0.076695	0.228938	0.108762	1.69e-06	-2.65661	down
BnaA07g05900D	2.27007	1.53636	2.36271	1.00845	0.621358	0	7.08e-08	-2.65632	down
BnaC07g36780D	0.516468	0.613615	0.604687	0.125725	0.051082	0.071948	4.36e-07	-2.65576	down
BnaA07g28790D	2.46624	5.16225	2.91115	0.672239	0.701004	0.244004	0.000161877	-2.65431	down
Brassica_napus_newGene_15416	2.36759	2.04369	2.00727	0.413857	0.663678	0.074228	9.48e-09	-2.65368	down
BnaC04g52490D	8.31098	9.15564	11.8309	1.63511	1.27109	1.5376	6.85e-18	-2.6531	down
BnaAnng41960D	2.64928	2.36262	1.56368	0.388489	0.233853	0.328682	1.26e-06	-2.65133	down
BnaA06g27160D	1.06031	2.86011	1.73956	0.510086	0.160779	0.116315	0.00013951	-2.64961	down
BnaC08g26450D	10.8848	12.2558	11.6451	1.72597	1.4379	1.39117	1.79e-19	-2.6493	down
BnaA10g06310D	1.37912	0.89438	1.40302	0.297535	0.37397	0.263775	4.02e-07	-2.6474	down
BnaC09g18290D	55.9876	52.6313	59.2574	9.04171	9.50748	7.82551	1.27e-29	-2.64349	down
BnaA05g07080D	5.50769	2.95366	3.52457	0.839689	0.617831	0.430162	3.54e-05	-2.64223	down
Brassica_napus_newGene_14175	1.46296	1.82984	2.63304	0.409247	0.124929	0.335115	8.11e-06	-2.64222	down
BnaCnng39960D	2.05545	2.47651	2.05376	0.227995	0.253686	0.53635	1.07e-09	-2.64107	down
Brassica_napus_newGene_5979	2.36913	4.41863	3.62315	0.348831	0.741809	0.437097	4.84e-07	-2.64038	down
BnaC03g61940D	2.60257	2.42072	1.98586	0.35592	0.247144	0.325937	6.12e-09	-2.63209	down
BnaC01g33690D	0.828945	1.54879	2.06401	0.352438	0	0.330163	0.000302364	-2.6308	down
BnaC03g19170D	10.7418	9.54362	5.30239	1.4024	1.90191	0.70169	3.18e-05	-2.63043	down
BnaC03g36340D	11.9733	5.88277	12.0793	2.02315	0.736031	2.14065	0.00032742	-2.6303	down
BnaA02g04320D	6.70059	7.09568	8.27088	1.17915	0.951185	1.2076	6.15e-10	-2.62893	down
BnaC09g10990D	13.9978	8.03771	12.2032	2.31659	1.26726	1.80213	5.31e-08	-2.62294	down
BnaA04g21690D	2.02053	2.69333	2.56414	0.302887	0.377966	0.409542	4.39e-10	-2.62212	down
BnaC02g43940D	6.29628	4.17342	4.20761	0.777734	0.828568	0.738468	1.59e-08	-2.62098	down
BnaA01g00660D	14.6303	13.9833	17.1369	0.849531	1.82838	1.1446	1.92e-22	-2.61974	down
BnaC07g06500D	58.3268	63.9202	64.6805	1.73846	2.01289	27.2567	1.39e-10	-2.6194	down
Brassica_napus_newGene_12439	108.216	60.7449	70.6205	15.7727	12.1954	10.6769	6.52e-06	-2.61901	down
BnaA03g33980D	3.05096	2.43493	2.52769	0.374173	0.450683	0.416725	2.05e-09	-2.61672	down
BnaC03g37600D	46.8201	20.2281	54.4035	13.0667	2.59619	4.4455	0.000602868	-2.61581	down
BnaCnng00420D	1.31144	2.3929	1.89855	0.24923	0.387329	0.184013	8.36e-09	-2.61508	down
BnaC07g41190D	21.1888	21.8998	21.0056	3.27853	2.67888	4.17883	7.02e-20	-2.61305	down
BnaCnng58510D	18.193	19.8025	24.8428	3.14378	3.1499	3.74104	6.18e-28	-2.61176	down
Brassica_napus_newGene_16344	0.33499	0.511553	0.365452	0.149768	0.044977	0	4.46e-08	-2.60971	down
BnaA10g28920D	2.03755	2.41078	1.9915	0.674486	0.220437	0.142274	1.23e-10	-2.60897	down
BnaC03g67040D	2.84434	2.91881	2.50947	0.481954	0.374219	0.463634	1.68e-16	-2.60832	down
BnaC03g11650D	35.8835	40.7423	38.003	6.37195	8.57141	3.56254	1.46e-19	-2.60769	down
BnaA06g01390D	1259.29	760.319	948.071	161.433	203.778	116.654	4.73e-08	-2.60738	down
BnaC01g18220D	0.641269	0.73758	1.19086	0.153638	0.122679	0.085419	7.69e-07	-2.60556	down
BnaCnng53810D	2.20025	1.82901	3.0922	0.369014	0.489574	0.131428	1.71e-08	-2.6012	down
BnaC04g00530D	5.73463	7.45702	7.70653	1.08112	1.05715	0.745514	4.42e-17	-2.59854	down
BnaA03g26820D	11.5392	8.65015	17.4232	1.46584	1.47551	1.94021	1.37e-05	-2.59854	down
BnaA01g09550D	10.7241	8.93169	10.8552	2.03251	1.81115	1.10316	3.93e-17	-2.59753	down
BnaC04g00560D	6.71318	6.86965	7.62157	0.26922	5.53391	8.57393	2.48e-24	-2.59512	down
BnaC04g02120D	7.37289	6.46033	8.22944	0.793472	1.6026	1.15952	1.2e-12	-2.59238	down
BnaCnng42720D	3.98571	4.87191	5.9998	1.00274	0.714428	0.648638	8.69e-08	-2.5916	down
BnaAnng30910D	2.6119	2.07421	1.45163	0.613311	0.078419	0.311104	3.26e-06	-2.59103	down
BnaA09g20620D	475.357	393.489	424.706	62.195	79.2964	69.3467	2.23e-22	-2.58989	down
BnaC01g06390D	11.4455	12.3729	12.9327	1.46239	1.30478	1.79574	1.33e-24	-2.58955	down
BnaAnng04240D	0.842273	0.78651	0.915083	0.18842	0.111093	0.076521	1.35e-06	-2.58929	down
BnaA06g15780D	4.14281	5.57403	5.7727	1.3107	0.398152	0.681459	2.9e-07	-2.58705	down
Brassica_napus_newGene_3006	76.9292	41.2775	44.8714	11.2735	10.6204	5.15511	0.000170306	-2.58572	down
BnaCnng00430D	133.826	130.377	124.529	23.0631	17.4482	22.7091	2.66e-26	-2.5855	down
BnaC07g49860D	12.9673	10.6898	14.6169	2.15907	2.05864	2.04961	1.27e-23	-2.5826	down
BnaCnng61330D	2.34002	2.41405	2.82946	0.468696	0.321669	0.431371	9.64e-11	-2.58208	down
BnaC06g22690D	40.7979	31.8778	34.2161	6.64279	3.82642	5.88701	6.38e-26	-2.58093	down
BnaA02g00120D	21.5834	19.2185	23.2336	2.80447	2.40096	3.78422	2.37e-22	-2.58012	down
BnaAnng18400D	3.18078	1.48602	2.3295	0.255151	0.217628	0.617323	0.000218251	-2.57917	down
BnaA01g15070D	4.2345	5.23084	4.98238	1.82458	1.07483	1.67162	2.39e-24	-2.57862	down
BnaC03g38270D	1.32523	1.73792	1.9814	0.487901	0.268901	0.187146	7.75e-14	-2.57702	down
BnaC04g02190D	1.62296	2.58269	1.55597	0.373164	0.411647	0.155977	1.3e-07	-2.57591	down
BnaA01g32940D	48.3102	50.0426	46.1081	1.75098	14.9784	6.92794	6.51e-26	-2.56904	down
BnaCnng70250D	9.94509	13.0979	5.77176	2.80692	0.571773	1.00916	7.85e-05	-2.56897	down
BnaC06g37560D	1.26887	0.964417	1.30324	0.319074	0.146247	0.121895	6.26e-15	-2.56811	down
Brassica_napus_newGene_822	1.18314	1.59509	1.01324	0.190272	0.260421	0.112378	2.58e-07	-2.56808	down
BnaA05g32880D	13.5847	21.4003	8.38021	2.1263	2.49384	1.84706	0.000873199	-2.56671	down
BnaA03g26290D	1.58643	2.59263	1.34974	0.317967	0.276483	0.296762	1.36e-05	-2.56316	down
BnaCnng33700D	4.18747	4.14465	4.39535	0.653104	0.880311	0.426279	1.81e-15	-2.56154	down
BnaA01g05660D	1.70126	1.93435	1.72095	0.413461	0.216448	0.218363	1.54e-09	-2.56136	down
BnaCnng75930D	3.17798	3.98598	3.56895	0.703791	0.447527	0.532854	3.51e-10	-2.55969	down
BnaA05g19110D	0.989753	1.15459	1.04662	0.358373	0.068454	0.150899	5.35e-08	-2.55795	down
BnaA05g32730D	24.3472	20.5898	28.64	2.30614	1.37623	1.95766	4.61e-28	-2.55485	down
BnaC06g11590D	1.0765	1.19862	1.9167	0.163996	0.310598	0.189482	3.32e-06	-2.55421	down
BnaC03g20280D	0.338227	0.47996	0.761171	0.278742	0.128019	0	4.24e-06	-2.55011	down
BnaC04g52350D	0.616545	0.820461	0.685134	0.156652	0.144593	0.057641	1.63e-06	-2.54974	down
BnaA07g35140D	1.49806	0.742069	1.68222	0.095594	0.274996	0.092736	1.85e-06	-2.54733	down
BnaC04g01640D	8.74464	9.155	7.08074	1.34956	1.36771	1.46202	6.08e-21	-2.54714	down
BnaC01g14980D	1.94863	2.17124	1.69844	0.356631	0.265012	0.320646	3.82e-07	-2.54593	down
BnaAnng05900D	5.89789	6.22271	6.92825	1.39008	0.915359	0.835391	1.18e-09	-2.54584	down
BnaA03g25740D	3.97384	3.97575	5.24148	0.48666	0.912618	0.795499	2.71e-08	-2.54348	down
BnaA09g52110D	3.50847	4.21186	1.85429	0.517524	0.522499	0.489716	0.000108908	-2.54325	down
BnaA05g05670D	5.73288	5.52657	8.06984	0.798415	0.898396	1.62004	4.5e-15	-2.53809	down
BnaC05g13790D	0.78194	1.00786	1.09601	0.084077	0.199402	0.167889	2.46e-06	-2.53787	down
Brassica_napus_newGene_17130	3.31847	3.06531	5.88529	0.667067	1.05907	0.269992	5.96e-05	-2.53758	down
BnaA03g12670D	0.361418	0.493913	0.619172	0.106525	0.031835	0.029565	2.6e-07	-2.53654	down
BnaA05g19380D	1.36948	1.58247	2.24296	0.231052	0.628859	0.114476	6.34e-08	-2.53618	down
BnaC02g41200D	45.254	26.1335	41.8504	22.2595	20.0324	21.8774	3.6e-08	-2.53454	down
BnaA01g09260D	2.37437	2.35195	2.40783	0.493554	0.403637	0.303242	4.81e-13	-2.53371	down
BnaA04g22170D	5.04516	4.69643	7.57403	0.909912	0.941368	0.824824	2.15e-10	-2.53306	down
BnaA01g05760D	1.74191	1.70437	1.94567	0.185079	0.354128	0.299915	1.24e-06	-2.53284	down
Brassica_napus_newGene_11792	9.20351	8.30448	8.4427	1.55483	1.00606	1.75926	1.16e-20	-2.53179	down
BnaC02g41080D	1.09533	0.846793	0.959421	0.17353	0.150652	0.150005	1.37e-07	-2.53053	down
BnaA09g51740D	7.60778	7.90514	8.33256	1.58838	1.21665	1.25243	4.75e-25	-2.52936	down
BnaA03g14000D	2.99562	2.10916	3.33553	0.458554	0.506857	0.45721	9.04e-11	-2.52503	down
BnaCnng41750D	20.3008	14.3129	19.7245	5.58426	1.38847	2.35864	1.9e-12	-2.52411	down
Brassica_napus_newGene_2452	0.951443	1.23564	1.00657	0.017761	0.160956	0.329362	2.64e-06	-2.52045	down
BnaA03g02840D	25.3224	26.6456	25.2174	5.735	3.89107	3.6272	1.93e-27	-2.52033	down
BnaC01g06430D	257.319	262.364	278.434	60.6438	36.5233	65.056	9.38e-27	-2.51899	down
BnaCnng20730D	3.81946	3.39735	4.99339	0.760037	0.773592	0.346771	8.73e-10	-2.51823	down
BnaC02g15470D	1.74712	2.03167	1.69072	0.417775	0.179704	0.314479	2.19e-09	-2.51758	down
BnaA09g50610D	6.08264	6.05781	5.88618	1.14211	0.744481	0.894752	4.03e-24	-2.5167	down
BnaA09g47090D	3.52016	3.52065	2.66142	0.536562	0.713618	0.288023	6.74e-09	-2.51669	down
BnaA02g27340D	4.46873	3.50633	4.42864	0.770575	0.675909	0.604392	1.12e-06	-2.51589	down
BnaC01g40000D	20.9493	24.3193	26.838	4.37422	2.97296	4.62389	1.1e-27	-2.51504	down
BnaCnng74050D	43.9982	36.4348	42.7797	6.9619	7.95932	6.28952	8.83e-27	-2.51362	down
BnaA08g05660D	30.4892	17.0962	32.8557	4.89824	5.36264	3.64477	4.09e-06	-2.51137	down
BnaA01g05300D	15.7806	16.6031	18.0996	2.7698	2.60225	2.40189	5.94e-27	-2.51131	down
BnaAnng31680D	21.0171	22.8166	18.2278	3.05558	3.67477	3.79809	9.2e-22	-2.50938	down
BnaA02g02370D	1.15014	1.27192	0.574045	0.23573	0.097569	0.171563	0.000143085	-2.50899	down
BnaAnng25490D	29.1485	31.6224	33.0877	5.34775	5.96598	4.88029	4.87e-26	-2.50654	down
BnaA04g05760D	2.69038	3.13875	2.6197	0.306599	0.853393	0.235152	3.62e-07	-2.50629	down
BnaA09g01020D	12.3881	13.5505	11.6528	1.70178	6.33343	1.70479	1.21e-21	-2.50614	down
BnaA05g30390D	6.06907	5.49663	5.61895	0.963725	0.808532	0.957506	8.44e-18	-2.50531	down
BnaA05g06800D	6.71127	8.1614	6.66546	1.24194	0.9028	1.42268	1.68e-14	-2.50508	down
BnaC06g14360D	25.6476	30.5885	28.1828	5.74939	4.82812	4.65608	2.95e-27	-2.503	down
BnaCnng29920D	2.5545	3.84155	3.23608	0.53372	0.594829	0.451355	1.73e-10	-2.50296	down
BnaC03g16860D	10.3453	12.5827	16.1544	2.06191	2.10153	2.53989	4.28e-14	-2.50132	down
BnaA10g14980D	17.7934	24.4285	20.4762	2.28462	3.90216	1.48122	2.6e-17	-2.49916	down
BnaA01g34560D	18.245	18.8286	13.5213	3.90244	2.92811	2.89368	1.21e-18	-2.49778	down
BnaC03g77490D	4.41288	4.83196	6.46546	1.06117	0.52809	0.618834	5.07e-12	-2.49654	down
BnaA01g00340D	3.8298	3.17115	3.01579	3.11619	0.382238	0.56627	4.37e-13	-2.49614	down
BnaC03g71760D	1.65553	2.41467	1.50536	0.330999	0.36874	0.211694	2.42e-08	-2.49497	down
BnaUnng02530D	1.01325	1.38529	0.76162	0.334934	0.126414	0.069645	4.72e-06	-2.4939	down
BnaA02g35420D	9.52481	11.3951	11.5587	1.37215	2.57528	1.28347	2.77e-19	-2.49306	down
BnaA10g02200D	0.907162	1.17614	2.01515	0.125102	0.257275	0.291358	0.000524426	-2.49272	down
BnaAnng06210D	18.8471	23.9388	22.0066	4.2072	3.99253	3.18821	3.68e-24	-2.49253	down
BnaA07g31380D	9.65194	6.9828	8.80953	0.956888	1.93897	1.77833	3.73e-15	-2.49098	down
BnaA07g19600D	1172	734.456	885.886	237.917	88.9015	165.152	1.5e-08	-2.49019	down
BnaC01g07720D	3.63402	3.54352	2.21816	0.705483	0.405657	0.510139	1.71e-08	-2.49002	down
BnaA01g27150D	2.28568	2.49238	2.40547	0.256329	0.222456	0.668713	8.58e-09	-2.4893	down
BnaA04g13260D	3.56323	4.47412	4.55282	1.0571	0.45656	0.685655	8.91e-18	-2.48602	down
BnaA09g29070D	3.31909	2.36374	3.42188	0.353158	0.704095	0.520803	1.51e-08	-2.47995	down
BnaA05g29550D	9.35367	12.1329	7.80647	2.00862	1.17883	1.57147	7.85e-18	-2.47842	down
BnaC09g03640D	3.06946	4.57923	2.92004	1.02457	0.558186	0.327653	5.07e-09	-2.4744	down
Brassica_napus_newGene_11616	1.69251	1.22493	1.37922	0.077158	0.50076	0.047388	9.59e-06	-2.47128	down
BnaC04g00800D	2.22538	2.4372	2.28873	0.262259	0.574289	0.34887	7.13e-09	-2.47113	down
BnaA02g19550D	4.58626	4.18534	3.32173	0.698742	0.939311	0.499507	9.31e-12	-2.4688	down
BnaC04g05650D	2.52995	2.21644	3.65103	0.301386	0.672498	0.442495	6.21e-08	-2.46849	down
BnaC01g04460D	125.254	107.688	134.738	20.5981	27.5499	27.4504	3.35e-23	-2.46737	down
BnaAnng35480D	5.99939	5.65557	7.03658	0.476414	1.75886	0.925381	8.38e-06	-2.46517	down
BnaAnng37920D	3.02149	1.77513	2.24099	0.770454	0.107283	0.334697	5.52e-06	-2.46008	down
BnaA03g02740D	5.03611	4.67632	5.54988	1.25467	0.699037	0.776515	1.13e-21	-2.45872	down
BnaCnng34470D	8.26101	9.64691	8.5799	1.68047	1.53173	1.4046	2.64e-15	-2.4587	down
BnaA06g26710D	0.998981	1.06819	1.69301	0.620195	0.028042	0.132058	6.77e-07	-2.45495	down
BnaC05g37180D	10.5576	10.3204	10.5071	1.93746	1.54975	1.85206	5.89e-12	-2.45411	down
BnaA04g24530D	0.671956	1.26975	1.09259	0.075379	0.143572	0.304724	7.11e-07	-2.45285	down
BnaA09g15090D	92.6017	78.818	91.2029	15.7038	17.4157	14.2206	6.65e-25	-2.44644	down
BnaA10g21960D	5.68229	3.95936	6.57436	1.78638	1.07308	0.079729	4.73e-07	-2.44625	down
BnaA03g31820D	13.6186	13.9841	16.3825	3.20399	2.16132	2.53935	2.67e-20	-2.44606	down
BnaA09g52190D	4.78462	4.39782	3.75238	0.636429	0.432411	0.866633	2.45e-10	-2.44586	down
BnaA08g30380D	1.25182	1.02605	2.0838	0.375317	0	0.356288	0.000944184	-2.44457	down
BnaC07g26600D	10.2071	12.422	8.43428	1.02153	2.6914	1.82167	5.61e-11	-2.43933	down
BnaA08g24670D	11.0133	9.94645	12.5707	2.37753	1.95592	2.06763	8.05e-21	-2.43694	down
Brassica_napus_newGene_3861	1.67035	1.14066	1.0759	0.550468	0.042809	0.051675	8.39e-05	-2.43368	down
BnaC04g16180D	0.840235	0.88798	1.44212	0.234621	0.181263	0.180748	2.45e-06	-2.43176	down
BnaA06g20750D	4.12535	3.62131	4.97482	0.697229	0.502263	0.893699	9.86e-14	-2.43153	down
BnaA03g56910D	3.67763	3.23015	4.22014	0.534576	0.969422	0.479384	1.47e-10	-2.43043	down
BnaUnng03370D	2.86264	3.42706	3.62808	0.456205	0.654597	0.622343	8e-07	-2.42845	down
BnaA01g33800D	30.5136	27.8165	34.9373	4.94606	7.22093	3.97962	2.03e-23	-2.42841	down
BnaAnng09620D	15.3828	15.9687	17.0126	4.71646	2.03293	1.42439	1.62e-20	-2.42699	down
BnaAnng14260D	33.708	26.6962	32.7799	5.36537	6.00396	5.6425	3.08e-25	-2.42392	down
BnaC08g26670D	1.63872	2.39525	1.30995	0.383963	0.396067	0.140706	3.77e-06	-2.42351	down
BnaC07g09400D	613.625	525.175	602.664	72.7379	127.374	117.302	2.97e-19	-2.42194	down
BnaA08g30660D	0.610341	1.01207	1.3976	0.215011	0.048282	0.14787	1.24e-06	-2.4207	down
BnaA10g02660D	6.13942	6.49017	7.71133	1.30187	1.4316	1.37888	3.66e-15	-2.4182	down
BnaA09g13320D	8.21133	11.6761	8.2476	2.34926	2.94717	2.14208	2.46e-13	-2.41787	down
BnaC04g30910D	33.7153	37.6683	37.9322	7.3882	6.87451	5.82341	3.96e-25	-2.41768	down
BnaA03g22680D	5.69397	6.4489	8.27491	1.03672	0.771775	0.889592	5.42e-13	-2.41648	down
BnaA03g03230D	5.63831	7.23876	7.45872	1.44382	0.868338	1.40532	1.83e-22	-2.41377	down
BnaA09g00320D	49.4407	40.4872	56.2384	8.99512	7.14019	10.7543	2.84e-20	-2.40951	down
BnaA04g25820D	97.1337	93.3285	99.9428	18.0643	21.9232	13.7666	8.37e-23	-2.40902	down
BnaAnng39590D	16.91	12.0673	18.3953	1.61529	5.17898	1.93403	7.3e-09	-2.40474	down
BnaAnng04520D	258.87	316.701	203.892	40.2291	47.9966	55.5973	1.35e-12	-2.40394	down
BnaA06g27090D	4.13147	3.62439	4.21592	1.49262	0.672905	0.67811	2.06e-17	-2.40134	down
BnaA10g09490D	3.46447	4.05468	3.74483	0.321318	0.830006	0.840767	3.6e-10	-2.39919	down
Brassica_napus_newGene_5944	17.5888	16.695	22.0036	3.60541	3.64646	3.39981	1.31e-22	-2.39763	down
BnaC04g00290D	3.59665	4.09229	5.34437	0.790193	0.514287	1.03297	2.02e-14	-2.39437	down
BnaAnng13960D	8.07826	8.15827	8.21784	1.19315	1.34145	1.98794	4.64e-17	-2.39371	down
BnaCnng38100D	1.71874	1.76892	0.880209	0.452838	0.259364	0.088796	0.000174359	-2.39185	down
BnaC07g05400D	17.7581	17.315	17.3223	3.20811	3.19329	3.38889	2.43e-19	-2.38775	down
Brassica_napus_newGene_2818	1.91688	1.2748	1.68708	0.308708	0.43945	0.146992	7.28e-08	-2.38774	down
BnaC06g11440D	1.7793	1.54421	3.17686	0.53815	0.410052	0.183432	2.09e-06	-2.38614	down
BnaC06g34290D	30.8283	18.7952	27.0356	5.80819	2.60685	5.9672	2.75e-08	-2.38278	down
BnaA07g24260D	1.13394	1.49954	1.37804	0.240105	0.263882	0.246496	3.4e-11	-2.38114	down
BnaA05g03160D	6.60876	7.02051	4.41119	1.37259	0.988618	1.01067	7.02e-10	-2.37725	down
BnaC02g03510D	5.53007	3.44304	4.46228	2.13067	2.4361	2.62092	1.82e-08	-2.37691	down
BnaC02g10050D	255.751	283.543	387.063	63.5928	54.9324	70.8231	1.86e-13	-2.37659	down
BnaCnng01010D	1.04635	1.04449	1.2298	0.429225	0.03724	0.378223	3.58e-09	-2.37578	down
BnaC09g43740D	2.50712	2.04499	1.8348	0.384135	0.078333	0.681686	2.03e-06	-2.37326	down
BnaC03g74970D	10.9573	12.4829	12.1384	2.24305	2.5833	1.83418	9.48e-19	-2.37218	down
BnaC07g33120D	20.8578	12.6346	18.9531	3.3711	2.86264	3.62984	2.26e-08	-2.37216	down
BnaA04g13550D	10.0878	10.0585	11.7266	2.13925	1.61273	2.07116	4.19e-22	-2.37137	down
BnaA09g48180D	38.4957	39.013	40.921	6.29598	5.37089	5.04225	5.06e-24	-2.36938	down
BnaC07g43370D	0.948389	1.25411	1.59544	0.287397	0.149129	0.263865	5.01e-08	-2.369	down
BnaCnng60030D	13.8091	7.32448	11.9603	2.76048	1.82237	1.75118	7.77e-06	-2.36664	down
BnaA01g14840D	2.612	2.7292	2.48347	0.34292	0.668139	0.307298	3.54e-10	-2.36655	down
BnaA01g00880D	2.53212	1.88749	2.10909	0.766862	0.395744	0.084329	1.43e-07	-2.36533	down
BnaAnng05920D	4.28828	4.88599	5.52202	1.69123	1.77561	0.237085	3.24e-08	-2.36522	down
BnaA06g27610D	1.29137	1.07641	1.83786	0.165182	0.393451	0.142349	6.92e-07	-2.36398	down
BnaA09g52030D	20.8132	24.1639	21.8666	4.83157	3.53952	4.46009	6e-25	-2.36389	down
BnaA07g37260D	3.10461	1.9243	1.74822	0.45311	0.159598	0.614138	0.00015881	-2.36349	down
BnaA09g47120D	2.95635	2.31455	3.01993	0.551403	0.454989	0.603861	6.16e-10	-2.36282	down
BnaA08g19310D	4.52909	4.9172	7.05349	0.850414	1.09094	0.59863	2.71e-10	-2.3628	down
BnaC01g37290D	5.02919	7.00447	9.85517	0.77521	1.99702	1.30162	1.68e-05	-2.36174	down
BnaA07g16580D	3.89318	4.94668	5.5017	0.947703	0.954577	0.812591	3.77e-16	-2.35991	down
BnaAnng28940D	14.2663	14.4262	15.9882	2.97249	2.62279	2.62781	1.18e-20	-2.35962	down
Brassica_napus_newGene_3558	0.692824	1.18931	1.19405	0.368701	0.024155	0.185713	1.16e-06	-2.35563	down
BnaA02g36610D	8.48165	9.5123	8.48222	1.665	2.34288	1.07733	2.2e-13	-2.3524	down
Brassica_napus_newGene_333	9.86956	9.62261	10.1768	2.19923	1.53529	1.94393	4.39e-13	-2.35237	down
BnaA09g01860D	2.25258	2.68182	3.08188	0.240788	0.603727	0.649969	6.08e-07	-2.3501	down
BnaAnng17930D	1.91595	1.97526	2.6064	0.30123	0.621998	0.903553	2.8e-07	-2.34892	down
BnaA01g07160D	4.15871	4.22164	4.89826	0.567587	0.887597	0.441106	7.04e-09	-2.34801	down
BnaCnng05510D	2.11985	2.65674	1.9631	0.260689	0.317484	0.580318	1.58e-07	-2.34725	down
BnaC07g14230D	2.51619	2.97758	2.15084	0.407829	0.919793	0.370071	1.75e-13	-2.34691	down
BnaA01g07620D	1.89429	2.6008	2.37059	0.322781	0.545469	0.427408	1e-09	-2.34425	down
BnaA07g21960D	33.2542	27.8385	33.4303	6.40667	5.34203	6.55354	1.11e-23	-2.34188	down
BnaC06g13790D	12.2002	9.3007	13.3824	2.17033	2.25099	2.32849	8.64e-16	-2.33956	down
BnaA07g19080D	27.8283	30.0397	28.3207	6.33589	4.95387	5.43848	5.33e-24	-2.33859	down
BnaA01g37170D	3.68709	4.38406	4.50025	0.166022	1.16376	1.033	2.29e-07	-2.33774	down
BnaC04g28760D	1.93743	1.99746	2.44825	0.488614	0.410804	0.310165	7.18e-07	-2.33712	down
Brassica_napus_newGene_99	3.21618	4.2006	3.80366	0.768432	0.721024	0.664965	6.14e-10	-2.33359	down
BnaC06g28910D	2.91712	2.9661	3.00129	0.732578	0.349583	0.470667	1.48e-11	-2.3332	down
BnaA06g01990D	119.164	111.717	94.097	33.3313	14.0355	16.073	6.21e-18	-2.33219	down
BnaA02g25040D	0.909808	1.10725	0.86197	0.268084	0.114317	0.15749	4.55e-06	-2.33182	down
BnaA03g10650D	11.2299	12.6322	9.27126	2.37813	1.7819	2.30814	5.07e-21	-2.33017	down
BnaA03g29110D	4.43191	3.94841	3.93532	0.860921	0.411522	0.736012	7.44e-09	-2.32884	down
BnaA07g35780D	2.77827	2.08762	2.16341	0.833361	0.261686	0.240929	1.54e-06	-2.32666	down
BnaC07g30180D	3.68282	5.27855	4.22071	0.734248	0.724069	0.66983	3.91e-19	-2.3264	down
BnaC06g40500D	3.50368	3.96716	5.34476	0.76245	1.27911	1.16794	2.93e-08	-2.32508	down
BnaC04g41460D	10.6004	17.1252	8.77939	1.22001	2.45587	7.10372	4.96e-05	-2.32173	down
BnaC04g01010D	2.67583	2.07737	2.44132	0.455523	0.546369	0.313497	3.38e-08	-2.32173	down
BnaA07g30880D	6.09635	8.0895	6.88375	1.68403	1.02389	1.24549	2.5e-21	-2.3207	down
BnaCnng29110D	6.45599	6.59058	6.9085	1.59812	1.45384	0.949808	4.92e-16	-2.31776	down
BnaA08g19090D	0.69445	1.02437	0.822339	0.271345	0.10982	0.115666	1.03e-10	-2.31665	down
BnaA01g31840D	29.535	31.0136	30.691	6.76835	6.82045	6.34751	9.04e-23	-2.31649	down
BnaA04g11150D	1.64343	1.59056	1.64641	0.335489	0.355804	0.262642	5.25e-10	-2.31097	down
BnaC03g40710D	0.85737	1.22439	1.62923	0.345866	0.27297	0.114836	5.42e-06	-2.3101	down
BnaC09g46240D	11.3787	10.616	16.8807	3.69667	1.36601	2.83522	4.9e-06	-2.30994	down
BnaC05g33430D	20.8697	21.53	24.7422	2.52231	4.26971	6.3068	4.21e-11	-2.30986	down
BnaC08g15630D	12.5534	6.69081	9.48816	1.09558	3.31896	1.18291	0.000198287	-2.30775	down
BnaAnng12540D	7.39545	6.98268	7.60208	0.494603	1.94736	2.0198	4.36e-10	-2.30762	down
BnaC03g39440D	3.64588	1.1932	1.65427	0.554042	0.642674	0.115327	3.99e-07	-2.30545	down
BnaC07g03020D	157.844	155.954	169.985	45.604	22.5072	28.6413	1.33e-23	-2.30435	down
BnaA09g01250D	15.8947	16.4854	18.9822	3.69	2.85089	3.6558	5.88e-21	-2.30254	down
BnaA04g01540D	9.0482	9.38494	8.93705	1.96232	1.81753	1.6539	1.98e-16	-2.30221	down
Brassica_napus_newGene_8257	0.348981	0.503913	0.617961	0.055279	0.123431	0.105898	8.03e-07	-2.30219	down
BnaC01g15060D	1552.95	980.505	1216	301.932	189.665	257.892	1.27e-08	-2.30196	down
BnaAnng21190D	15.3519	15.2777	12.9989	2.7428	3.49508	2.43582	1.31e-14	-2.30176	down
BnaC03g65170D	9.21084	4.39753	9.10101	1.13699	1.44745	1.78468	0.000163666	-2.30136	down
BnaA03g30030D	3.83403	4.8997	5.80311	0.785101	1.29046	0.897535	9.03e-08	-2.30088	down
BnaA09g51710D	245.297	215.868	291.473	45.9694	49.8018	50.5937	3.39e-18	-2.3001	down
BnaA05g18030D	4.62603	5.31675	4.28792	0.984114	1.11922	0.910152	5.93e-07	-2.29952	down
BnaA08g10090D	5.95869	4.49284	5.56323	1.3356	0.388415	1.28405	1.89e-14	-2.29801	down
BnaA09g51820D	13.8885	12.3482	12.6197	3.53147	2.2149	2.0596	2.61e-22	-2.29776	down
BnaA01g05270D	1.2474	0.932836	1.03667	0.179783	0.14662	0.283571	3.95e-06	-2.2974	down
Brassica_napus_newGene_5363	1.12925	1.36834	1.10897	0.168195	0.13858	0.360162	1.15e-05	-2.29569	down
BnaC02g43010D	0.452003	0.902416	0.730816	0.188195	0.139259	0.085913	8.34e-06	-2.29531	down
BnaA03g01750D	2.34172	3.87001	3.38683	0.6418	0.671659	0.506839	2.41e-08	-2.28861	down
BnaCnng29200D	4.77588	4.31789	4.61744	0.183246	0.947188	1.66811	8.31e-11	-2.28686	down
BnaC07g25290D	9.42893	8.7397	11.7553	3.95526	1.63013	0.75813	6.42e-09	-2.28341	down
BnaA02g16540D	4.61613	6.01834	5.38628	1.13297	0.948057	1.11066	6.14e-12	-2.2823	down
BnaC09g21590D	7.57494	8.54659	9.53961	1.72634	1.88938	1.88286	2.76e-19	-2.27879	down
BnaA01g34570D	2.57154	3.45079	2.49255	0.496888	0.403596	0.789832	7.99e-12	-2.27769	down
BnaC04g13230D	2.64941	2.31262	3.34551	0.420067	0.57908	0.3974	1.87e-09	-2.27742	down
BnaC09g46010D	10.9481	11.8648	11.9741	3.55948	1.00171	1.02844	1.12e-09	-2.27611	down
BnaA05g29380D	23.8674	30.2726	18.7237	5.3254	4.41962	5.04025	2.57e-10	-2.2728	down
BnaC04g33980D	4.0084	5.19502	4.66173	0.864408	1.27749	0.625131	8.51e-10	-2.27185	down
BnaCnng32790D	15.0662	12.979	13.9545	2.96301	0.089262	4.96706	8.39e-06	-2.2711	down
BnaC03g38180D	19.2747	20.8688	17.3789	3.77353	5.66671	2.70601	2.61e-22	-2.26958	down
BnaC03g22890D	2.34794	2.15144	2.50593	0.352734	0.435372	0.514498	1.53e-07	-2.26934	down
BnaA05g32290D	27.5084	28.3809	30.2469	6.42008	6.50964	4.60471	5.1e-13	-2.26781	down
BnaA07g24390D	3.57085	3.58148	4.18773	1.03259	0.686752	0.595725	4.91e-15	-2.26661	down
BnaA09g52040D	4.30087	3.89953	3.51136	0.541066	0.80543	0.435266	1e-08	-2.26645	down
BnaC04g20780D	1.41058	2.00966	2.26678	0.041228	0.597113	0.433568	1.41e-05	-2.26611	down
BnaCnng30630D	0.889902	1.86684	0.999579	0.305441	0.126075	0.145192	8.98e-07	-2.26456	down
BnaA05g20080D	3.72747	3.71908	4.46519	1.10579	0.85505	0.469457	6.69e-10	-2.26354	down
BnaC09g51620D	97.2277	77.1153	99.8944	18.1365	19.9512	16.2936	1.07e-21	-2.26124	down
BnaC03g71910D	11.9884	12.5196	10.4692	1.57096	1.39782	2.63725	2.92e-13	-2.2609	down
BnaC06g42070D	34.1363	25.2519	27.4816	6.84467	4.60733	6.33526	2.87e-15	-2.25845	down
BnaA08g08740D	13.0666	11.3289	17.5717	2.28727	3.29504	2.46485	1.44e-08	-2.25713	down
BnaA04g21880D	101.904	47.5301	90.4104	25.3025	12.7294	11.9768	0.00034492	-2.25435	down
BnaAnng24400D	2.35571	2.1198	3.03212	0.433942	0.912145	0.632323	5.06e-06	-2.25184	down
BnaA04g24280D	1.91065	1.50571	1.17847	0.361921	0.207898	0.226296	1.48e-05	-2.25011	down
BnaAnng00140D	7.25486	7.15731	7.15253	2.27178	1.55377	1.64053	7.52e-21	-2.25006	down
Brassica_napus_newGene_5942	7.9147	9.05626	9.66905	1.96439	1.2855	2.06046	5.19e-16	-2.24993	down
BnaA01g32440D	0.934988	1.07546	1.16855	0.174907	0.054309	0.079734	0.000828373	-2.24986	down
BnaA08g01100D	2.29913	2.66345	3.23397	0.703004	0.56488	0.414609	5.06e-07	-2.24848	down
BnaA10g06370D	11.9574	12.4015	14.2932	1.89447	2.06091	2.84133	1.41e-13	-2.24795	down
BnaAnng32550D	2.26703	2.20841	2.11377	0.489266	0.44872	0.407149	1.73e-08	-2.24315	down
BnaAnng02780D	19.9117	21.1018	21.6137	3.93662	4.78859	4.2046	1.84e-17	-2.24214	down
BnaAnng37650D	6.72523	9.35889	4.57445	1.06506	1.64707	1.3509	1.64e-11	-2.24162	down
BnaA03g55860D	82.434	80.0997	65.6974	17.9613	14.346	15.2123	1.99e-19	-2.24087	down
BnaC07g08770D	14.8974	16.2136	16.0732	2.87492	5.12003	3.8165	1.73e-21	-2.23919	down
BnaC01g36570D	19.8672	19.4398	19.7281	5.98175	4.36328	6.68698	8.4e-23	-2.23911	down
BnaC04g40520D	8.36649	6.12893	9.29862	1.5864	1.19084	2.07192	1.36e-10	-2.23897	down
BnaC08g39040D	1.82349	2.17983	1.97284	0.41632	0.435915	0.22427	4.19e-07	-2.23839	down
BnaC02g48830D	2.43926	2.5886	2.41265	0.712654	0.405495	0.414298	4.14e-08	-2.23771	down
BnaA04g07880D	0.82189	1.09562	1.06452	0.213183	0.087142	0.298878	1.49e-06	-2.23751	down
BnaA09g51890D	142.503	131.227	146.62	31.2251	25.7788	29.635	7.14e-19	-2.23696	down
BnaA04g18110D	7.81794	10.3419	9.0495	2.72644	1.88616	1.95607	8.64e-21	-2.23675	down
BnaC02g03010D	3.53725	2.88593	3.00623	0.735687	0.436407	0.774944	1.25e-08	-2.23609	down
Brassica_napus_newGene_5728	2.07552	2.27952	1.73084	0.885915	0.2582	0.114349	2.02e-06	-2.2343	down
BnaC01g38080D	2.69485	1.54644	1.70426	0.310535	0.36749	0.50249	1.85e-05	-2.23081	down
BnaC01g02500D	4.68822	4.64867	4.9749	1.12923	1.08148	0.942725	1.06e-13	-2.22896	down
BnaA09g00770D	2.28736	1.89427	1.9337	0.923521	0.323054	0.059227	3.65e-08	-2.22661	down
BnaA05g19050D	13.7952	16.5621	15.4799	4.60475	0.553617	4.40758	3.85e-20	-2.22651	down
BnaA05g19810D	17.1934	24.9422	11.2737	3.33841	4.21587	3.61491	0.000334099	-2.22631	down
BnaA09g48660D	0.703217	0.470566	0.577701	0.12985	0.535989	0.104979	1.56e-05	-2.22571	down
BnaC06g12940D	5.01121	6.21194	4.39703	1.57223	0.945935	1.21478	6.03e-14	-2.22537	down
BnaA03g18070D	18.4292	10.5252	19.4334	4.75596	2.64854	2.04117	0.000157995	-2.2231	down
BnaC07g48920D	2.50434	1.84657	2.7307	0.797942	0.638833	0.78941	9.53e-08	-2.22124	down
BnaA09g00410D	18.6317	13.9394	19.1263	3.24868	3.63088	3.99643	6.65e-16	-2.21968	down
BnaA01g07250D	1.33038	0.753746	0.816732	0.340149	0.200851	0.069978	0.000452875	-2.21788	down
BnaC09g51170D	8.7278	7.59089	9.64464	1.12122	1.86501	2.4225	1.86e-09	-2.21665	down
BnaC04g47940D	5.08535	7.64031	8.38578	1.208	1.44093	1.66495	9.74e-11	-2.21395	down
BnaC04g53020D	266.355	162.723	279.173	60.3322	51.1905	39.3931	6.32e-07	-2.21378	down
BnaA05g18920D	3.27956	1.66667	3.51917	1.62602	0.219228	0.611452	0.00060243	-2.21313	down
Brassica_napus_newGene_10252	15.203	16.65	9.39004	3.72177	1.87345	1.7488	6.67e-15	-2.21287	down
BnaA05g19990D	2.73658	4.78844	3.39237	0.520449	0.528606	0.860117	1.17e-08	-2.21233	down
BnaA04g16270D	2.098	1.72605	1.16362	0.196366	0.435837	0.399066	2.04e-05	-2.21134	down
Brassica_napus_newGene_6176	1.35283	0.909266	1.43698	0.229374	0.343677	0.079983	1.34e-05	-2.21101	down
BnaA09g15160D	11.581	9.18414	15.2687	3.87155	2.10689	1.73323	6.72e-08	-2.21069	down
BnaA10g18350D	994.897	863.296	1027.4	132.088	298.609	179.698	5.94e-19	-2.2105	down
BnaC01g07380D	37.0953	40.039	37.8654	6.78129	8.80325	8.67765	2.23e-18	-2.20928	down
BnaA07g22610D	1.61093	2.0069	2.37274	0.826522	0.261064	0.165687	1.59e-06	-2.20873	down
BnaC09g19940D	5.09441	5.35564	6.20878	1.11118	1.19336	1.05575	4.15e-12	-2.20834	down
BnaA09g00840D	23.8155	25.2945	25.0184	4.07642	6.3692	5.23074	1.58e-21	-2.20786	down
BnaC03g36000D	1.38227	1.35098	1.26867	0.276299	0.2354	0.28591	3.72e-06	-2.20707	down
BnaA09g33130D	24.8023	29.7077	24.9328	3.18797	7.59849	6.06776	2.23e-19	-2.20684	down
BnaC08g08770D	3.76266	3.3488	5.28074	1.3529	0.847011	0.685276	5.38e-07	-2.20446	down
BnaA01g05620D	1.45345	1.35912	1.42546	0.117348	0.54393	0.243334	6.22e-06	-2.20317	down
BnaC03g76560D	19.7459	14.4078	12.2055	3.63306	4.09335	2.15711	2.39e-06	-2.20149	down
BnaA01g05480D	4.85167	5.5886	6.86672	1.30321	1.18495	1.36468	3.73e-11	-2.20143	down
BnaAnng38870D	12.9344	12.5369	11.0984	1.83286	4.32734	1.63951	8.3e-14	-2.19624	down
BnaAnng31380D	31.9255	37.2513	45.7081	9.60292	4.7635	5.29209	3.59e-13	-2.19622	down
BnaA08g26920D	4.74227	6.58928	5.78772	1.96357	1.10469	1.1031	3.35e-09	-2.19499	down
BnaAnng00540D	66.9209	70.116	87.7796	16.892	14.6157	16.5716	7.55e-22	-2.19395	down
BnaA06g28640D	5.77599	6.33139	6.87076	1.50679	1.51311	1.02922	3.07e-14	-2.19334	down
BnaA09g47150D	5.62868	7.26407	6.5719	1.11505	1.98589	0.988788	9.46e-07	-2.19029	down
BnaCnng60680D	3.72661	3.06009	2.94385	0.22486	0.941343	0.783174	7.5e-07	-2.18863	down
BnaA01g23040D	0.608428	0.369	0.524264	0.107911	0.106575	0.096408	2.78e-05	-2.18836	down
BnaC08g01540D	254.901	297.536	230.273	52.2782	57.5056	58.8193	2.23e-18	-2.18415	down
BnaA07g31880D	46.0528	39.8871	51.7095	8.38767	8.25525	9.89322	6.94e-21	-2.18327	down
BnaC02g29680D	4.00375	4.7031	5.73031	1.08973	0.94743	0.94069	1.7e-10	-2.18191	down
Brassica_napus_newGene_4131	12.3323	11.3098	14.1061	2.23245	3.74523	2.28916	8.96e-15	-2.17909	down
BnaA03g55790D	29.9882	35.2979	33.4512	7.47444	7.21494	6.68563	1.51e-21	-2.17902	down
BnaAnng00040D	4.75089	8.32099	3.99564	1.97163	0.705351	1.03852	0.000784529	-2.17865	down
BnaA10g11160D	1.7839	1.4273	1.26794	0.343886	0.343094	0.272016	8.05e-09	-2.17792	down
BnaA02g35830D	1.90942	2.59592	2.32225	0.76603	0.571882	0.422976	2.6e-06	-2.17665	down
BnaA05g32830D	4.27947	3.41949	3.7046	0.519052	1.34314	0.389085	8.54e-08	-2.17518	down
BnaA10g27670D	0.693307	1.28508	1.2269	0.501083	0	0.081802	0.000153914	-2.17461	down
BnaC08g15360D	2.8185	3.73624	2.4421	1.00399	0.763437	0.075516	4.02e-05	-2.17432	down
BnaA07g35150D	2.52375	3.65369	3.18565	0.6197	0.962296	0.431625	4.32e-08	-2.17399	down
BnaA01g29850D	16.5666	19.6404	18.3305	4.06721	3.71219	4.13356	9.58e-19	-2.17376	down
BnaA02g00400D	4.37709	6.39928	2.85457	1.03023	1.19405	0.889306	0.000425617	-2.1734	down
BnaA02g25020D	31.4419	25.4302	32.0821	6.27422	6.66344	6.40517	2.49e-20	-2.17336	down
BnaC07g11020D	9.05788	11.1916	6.21007	2.31781	2.1884	1.29976	2.64e-06	-2.17281	down
BnaCnng02690D	3.52324	4.30639	4.02414	0.873245	0.708675	0.98339	1.17e-14	-2.17239	down
BnaA08g08220D	6.36587	5.58192	7.56199	1.42029	1.42657	1.27394	3.86e-05	-2.17179	down
BnaA05g10740D	10.6827	12.0573	12.5404	2.16531	1.90902	2.70876	1.8e-18	-2.17146	down
BnaC05g08850D	1.48358	2.32323	1.57117	0.193527	0.313709	0.541034	2.42e-05	-2.17096	down
BnaC06g43560D	45.7226	42.8068	55.1784	10.1325	14.3044	7.85513	1.57e-17	-2.17016	down
BnaC07g10820D	4.52508	6.1348	4.78568	1.2854	1.40223	1.09305	6.35e-10	-2.16986	down
BnaAnng23070D	5.96788	3.06876	6.3752	2.06624	1.34364	1.53843	0.000169054	-2.16763	down
BnaA03g55880D	2.63355	2.20951	2.77353	0.595278	0.612861	0.285766	1.3e-06	-2.16436	down
BnaC08g40650D	0.923957	1.29857	0.815092	0.240644	0.616361	0.104894	2.89e-06	-2.16256	down
BnaA10g14990D	4.4325	4.04307	4.86229	0.963684	0.850285	1.09714	1.46e-16	-2.16113	down
BnaC04g31650D	757.046	764.105	709.936	154.284	153.779	165.373	4.09e-14	-2.16102	down
BnaA09g00200D	3.17445	2.44803	3.48363	0.651195	0.72029	0.424902	2.35e-08	-2.15857	down
BnaC07g24960D	3.7016	2.18582	3.36004	1.79765	0.386155	1.38454	8.39e-06	-2.15825	down
BnaA08g25920D	20.8583	20.2292	23.6112	4.6757	5.18054	5.45036	4.44e-17	-2.15582	down
BnaC02g42710D	2.1261	1.63665	1.55174	0.265463	0.300861	0.396714	2.93e-07	-2.15538	down
BnaA10g11170D	2.98345	2.59358	1.85425	0.254163	0.607931	0.735218	8.21e-07	-2.15522	down
BnaC03g77680D	668.882	471.62	753.348	196.425	136.113	89.5574	1.12e-08	-2.15291	down
BnaA03g39170D	5.61812	3.96386	4.05023	1.16275	1.38261	0.490183	7.38e-08	-2.15172	down
BnaA07g29210D	0.836549	0.976595	0.806725	0.288787	0.145745	0.136801	1.65e-05	-2.1486	down
BnaA10g15050D	3.70496	2.99134	5.77632	0.958227	0.64819	0.679732	1.17e-05	-2.14772	down
BnaA06g08030D	3.99098	4.81007	4.26013	1.56196	0.454196	0.867232	4.36e-10	-2.14632	down
BnaC09g41990D	1.93276	1.40915	1.23614	0.052102	0.48946	0.444592	2.47e-05	-2.14527	down
BnaC02g45800D	4.30769	3.73805	3.88604	1.23036	0.517624	0.938674	1.32e-14	-2.14416	down
BnaA07g04980D	1.34912	1.40389	1.72896	0.712225	0	0.758584	6.29e-06	-2.14246	down
BnaA03g56570D	5.44203	4.48729	5.26836	0.77999	1.33892	1.1543	1.79e-08	-2.14235	down
BnaA03g15970D	11.0294	10.2811	10.3656	2.47165	2.1366	2.42142	1.18e-15	-2.13822	down
BnaA04g13540D	1.18516	1.43736	1.69984	0.469659	0.400623	0.078522	4.48e-05	-2.1379	down
BnaA01g01270D	2.18709	2.42735	2.82317	0.308241	0.600717	0.54245	5.8e-08	-2.13691	down
BnaA09g51770D	3.80358	5.33326	4.16982	0.85693	0.945842	1.11957	2.08e-12	-2.13656	down
BnaA07g38850D	1.43305	1.13436	1.17874	0.322037	0.18279	0.204256	4.79e-07	-2.13597	down
BnaAnng17370D	5.1523	3.96139	4.80687	1.43266	0.413809	1.35362	1.52e-12	-2.13505	down
Brassica_napus_newGene_10643	1.113	1.54859	1.48517	0.42412	0.134283	0.182721	9.88e-06	-2.13326	down
BnaAnng34150D	10.1004	13.5504	10.3297	3.79099	2.43446	1.40532	1.45e-10	-2.13284	down
BnaA05g20530D	3.1208	2.91445	3.06916	0.592217	0.792589	0.632253	1.92e-08	-2.12673	down
Brassica_napus_newGene_8817	6.44423	6.51149	7.06252	1.66587	1.48714	1.30364	1.53e-10	-2.12672	down
BnaA03g09520D	1.91406	2.37085	3.49008	0.609611	0.549583	0.552587	4.83e-06	-2.12622	down
BnaA02g25180D	6.30848	7.5594	9.09342	2.46359	0.876003	1.82058	3.23e-14	-2.12529	down
BnaC02g22330D	10.2223	7.23611	11.8365	2.71652	2.17568	2.1603	3.4e-08	-2.12389	down
BnaC01g40980D	74.6538	62.3178	80.6657	16.0333	15.5702	14.5902	8.34e-19	-2.12336	down
BnaA10g11420D	19.3565	21.0963	18.4015	5.25396	4.51491	5.04205	1.47e-20	-2.11955	down
BnaAnng21430D	94.2659	89.9433	80.6151	20.2072	23.4223	16.4744	1.49e-19	-2.1164	down
BnaA02g00970D	4.70986	5.22939	6.54492	0.747282	0.833262	1.04628	9.53e-08	-2.11621	down
BnaA07g36720D	13.2108	21.2505	13.8272	4.25675	2.65905	3.94032	1.6e-07	-2.1153	down
BnaA07g18540D	16.3151	21.231	23.7489	4.87872	3.92754	4.9469	4.71e-10	-2.11401	down
BnaA09g15080D	35.8065	29.9172	31.0655	7.70533	9.01433	4.62812	2.46e-19	-2.11367	down
BnaC09g23580D	4.60748	4.32055	5.39032	1.59302	1.30777	1.17246	4.03e-18	-2.11349	down
BnaC02g42610D	3.93409	4.0892	3.75396	0.829598	0.768884	0.971554	3.2e-11	-2.11178	down
BnaA06g03290D	4.68694	4.91866	3.95139	0.991275	0.37766	1.34429	3.47e-09	-2.10943	down
BnaA03g00700D	1.46223	1.2088	1.87108	0.240729	0.506409	0.243626	3.2e-05	-2.10943	down
BnaA02g00670D	75.3788	74.686	65.3865	22.6304	13.6987	13.0721	5.03e-20	-2.10794	down
BnaA08g16100D	3.32831	2.26746	2.1305	0.865559	0.342581	0.555803	5.44e-06	-2.10783	down
BnaA05g29630D	6.15638	4.90625	5.18454	1.59126	1.17918	0.914911	2.04e-09	-2.1077	down
BnaC03g03030D	2.82855	2.62654	3.59628	0.758057	0.962067	0.101814	2.2e-06	-2.10621	down
BnaA09g50030D	8.03711	7.78841	8.7762	2.03447	1.58701	1.96785	7.13e-15	-2.10593	down
BnaC08g32840D	3.68222	3.38498	3.36114	0.863941	0.990458	0.986093	3.53e-13	-2.10525	down
BnaC06g18870D	829.328	488.351	581.228	208.384	78.9947	152.951	8.74e-06	-2.10143	down
BnaA05g31240D	12.1075	17.0779	11.5329	3.38065	0.422992	5.38371	6.77e-07	-2.1013	down
BnaC09g04040D	11.0024	9.21186	7.74704	1.87767	2.6244	1.8542	2.41e-09	-2.1006	down
BnaA09g28800D	9.93377	8.92318	9.85968	3.44249	1.17998	1.99496	1.21e-18	-2.10035	down
Brassica_napus_newGene_3388	5.8152	1.57768	2.43937	0.452766	0.592046	0.420598	2.5e-07	-2.09945	down
BnaA09g02790D	62.4309	53.2317	74.586	14.043	14.4206	14.897	4.82e-17	-2.09792	down
BnaC05g33440D	19.9588	20.6645	28.9869	2.06638	6.01523	7.46087	1.82e-05	-2.09744	down
BnaA10g09920D	1.22562	1.28486	2.38411	0.352456	0.340587	0.269787	3.64e-05	-2.0974	down
Brassica_napus_newGene_6098	0.755457	0.519667	0.730024	0.197921	0.161799	0.093612	1.95e-05	-2.09615	down
BnaCnng21200D	4.85477	4.40033	4.45314	1.62351	0.930971	0.611419	1.29e-11	-2.09589	down
BnaA01g16040D	2.518	3.73951	3.19885	0.600432	0.436656	1.12812	1.35e-06	-2.0954	down
BnaA05g32280D	33.6385	35.3737	31.3137	6.56567	8.06968	6.38095	5e-19	-2.09509	down
BnaA06g04140D	24.3758	22.5113	28.4965	4.70394	6.08008	6.37445	3.15e-14	-2.09471	down
BnaA01g08710D	80.2678	73.6109	85.1903	17.0881	17.4559	20.3454	1.19e-19	-2.09286	down
BnaC03g45280D	4.34689	2.93596	5.14875	0.784767	0.780717	1.29142	1.74e-06	-2.09157	down
BnaAnng22640D	741.678	530.792	619.766	156.891	138.586	146.2	3.88e-15	-2.09104	down
BnaA03g36910D	8.03738	10.7195	8.77987	2.209	2.13431	1.99681	1.67e-16	-2.09046	down
BnaA07g09410D	2.81849	1.90903	2.50844	0.466745	0.778779	0.370521	4.43e-05	-2.08483	down
BnaA09g01390D	12.1854	14.9481	7.58802	2.02253	3.06389	0.796533	0.000261892	-2.08433	down
BnaA08g15520D	1.21819	0.794382	0.884692	0.137523	0.241089	0.265418	3.42e-05	-2.08353	down
BnaC05g00910D	8.17905	7.81971	8.14071	1.0583	2.40784	1.79544	5.26e-15	-2.0822	down
BnaC03g53730D	1.46583	1.72114	1.06648	0.160634	0.223467	0.297303	3.25e-05	-2.07934	down
BnaA09g42190D	89.2276	81.7705	94.9031	18.1131	24.7864	20.8114	3.97e-19	-2.07793	down
BnaA10g09170D	18.8217	23.0612	19.4169	3.24465	7.10247	3.77847	8.48e-12	-2.07777	down
BnaCnng08230D	31.1237	25.1529	29.7175	8.19539	5.95795	6.24184	2.14e-17	-2.07726	down
BnaA09g25420D	9.02858	12.8813	7.58293	1.8812	2.76558	1.54745	2.39e-07	-2.07459	down
BnaA09g01240D	55.0469	49.8392	62.5544	11.8612	14.3232	12.7974	8.29e-19	-2.07348	down
BnaA05g31030D	16.729	14.7037	18.5214	4.39255	3.55961	3.6348	2.2e-15	-2.07262	down
BnaA07g31530D	16.0615	14.4637	16.7427	2.60071	3.42141	1.84887	4.68e-13	-2.07193	down
BnaC04g51960D	22.0602	23.7732	22.1765	7.4928	3.85208	5.12578	3.92e-20	-2.0702	down
BnaA09g01450D	2.98551	3.4333	2.15355	0.932194	0.722118	0.322391	3.25e-06	-2.06982	down
BnaA10g09820D	3.38017	2.70781	3.3412	0.294453	0.675168	0.528867	2.28e-05	-2.06937	down
BnaCnng20500D	1.52707	1.51644	1.69426	0.530886	0.210308	0.465274	8.19e-14	-2.06897	down
BnaC07g01480D	54.9444	58.2486	53.7642	12.4209	13.3641	13.1423	1.39e-16	-2.06872	down
BnaA05g18430D	1.08031	0.745363	0.99303	0.213453	0.09608	0.315344	1.73e-05	-2.06858	down
BnaA02g16890D	7.32644	6.27255	8.07395	1.97248	1.55141	1.52759	1.68e-05	-2.06823	down
BnaA04g02420D	3.24617	3.45867	2.46786	0.852905	0.805743	0.476192	1.25e-08	-2.06813	down
BnaA10g25030D	219.293	228.193	229.53	33.0451	58.7022	65.9405	3.73e-19	-2.06235	down
BnaA08g23060D	3.84011	3.59459	2.4977	0.306696	1.19136	0.748121	3.41e-05	-2.06181	down
Brassica_napus_newGene_8088	3.59229	4.1978	2.33153	1.70844	0.388976	0.314049	0.000277191	-2.06173	down
BnaA03g02880D	4.5144	4.81315	4.27119	1.44637	0.824948	0.928617	1.06e-17	-2.06117	down
BnaAnng29570D	22.5312	22.6237	26.6546	4.85085	5.96952	6.70606	2.01e-13	-2.05621	down
BnaA09g28910D	2.8761	2.91444	2.61685	0.701883	0.530152	0.734985	2.65e-07	-2.05578	down
BnaA09g43530D	13.7655	12.426	12.5554	3.13868	3.41736	2.26044	7.41e-17	-2.0547	down
BnaA07g27240D	139.88	115.598	122.371	32.2561	27.0704	30.1971	8.57e-17	-2.05293	down
BnaA10g20830D	301.825	350.255	303.223	87.7907	92.7477	46.6704	5.77e-19	-2.05279	down
BnaC04g28240D	3.64521	4.46414	4.5819	1.07364	0.992274	0.614626	9.4e-08	-2.05271	down
BnaC02g22480D	2.67305	1.89161	2.91721	0.694804	0.599628	0.226447	5.11e-08	-2.05227	down
BnaA02g09500D	67.4915	64.4727	78.6224	16.221	13.7221	12.7481	1.82e-19	-2.05201	down
BnaC04g03340D	35.7568	42.2448	36.4344	8.47544	8.90728	7.99631	2.8e-19	-2.04975	down
BnaA10g07780D	4.79544	5.3157	4.66932	1.44083	1.01048	0.973724	2.04e-10	-2.04848	down
BnaA05g31080D	24.779	21.0509	25.8421	5.58303	5.35851	6.01427	2.49e-16	-2.04806	down
BnaCnng47090D	8.85914	8.62703	11.2548	2.16591	2.19946	2.42097	1.13e-16	-2.04615	down
BnaA02g35020D	15.8625	18.3794	14.5925	4.03007	4.28564	3.20452	6.81e-14	-2.04451	down
BnaAnng32540D	0.974351	1.45864	1.27936	0.211754	0.157792	0.35303	1.23e-05	-2.04437	down
BnaA10g09430D	49.6364	54.2307	52.793	12.2183	14.799	10.3374	7.83e-19	-2.04193	down
BnaAnng06160D	12.7674	12.4386	11.9092	2.63225	4.11281	2.04375	6.14e-09	-2.04165	down
BnaC03g11660D	2.39775	1.59935	1.11689	0.39456	0.244399	0.077742	6.44e-08	-2.0392	down
BnaC01g32850D	3.57778	4.52584	3.1236	1.16891	0.528037	0.950024	1.88e-07	-2.0386	down
BnaA03g01520D	2.20392	2.80953	2.87895	0.403101	0.867521	0.588397	1.55e-10	-2.03679	down
BnaC03g77720D	120.943	104.926	133.455	26.4411	27.7257	30.169	4.66e-19	-2.03679	down
Brassica_napus_newGene_2550	4.03659	3.63529	3.61813	0.838324	0.695593	0.906735	8.67e-11	-2.0353	down
Brassica_napus_newGene_11517	1.58265	1.56258	2.33865	0.660123	0.376875	0.211127	4.35e-05	-2.03429	down
BnaC04g41430D	7.67423	8.84569	6.98888	1.9526	1.8718	1.57015	1.47e-06	-2.03425	down
BnaA03g06490D	17.5377	16.7478	20.818	5.08012	6.65642	4.81945	3.5e-18	-2.03401	down
BnaA07g07050D	10.8071	12.3038	12.0848	2.72734	3.27576	2.00798	1.1e-16	-2.0336	down
BnaC07g41630D	437.562	338.404	437.214	110.559	83.5497	105.771	1.27e-14	-2.03343	down
BnaA01g00760D	4.35169	3.70597	4.14323	0.661207	1.05252	1.16049	9.6e-09	-2.03328	down
BnaA01g13280D	313.008	183.493	252.885	95.2334	35.1933	51.5344	1.25e-05	-2.03256	down
Brassica_napus_newGene_7088	2.00943	1.93636	2.77413	0.503964	0.563548	0.463862	6.53e-06	-2.03196	down
BnaC04g45840D	2.09977	2.36736	2.39999	0.80056	0.319687	0.286514	3.03e-08	-2.03136	down
BnaA04g22750D	3.48936	3.57866	4.1735	1.02102	1.06554	0.608027	2.72e-10	-2.03058	down
BnaA09g04280D	11.0033	10.8408	6.86487	2.77333	3.40121	0.795888	1.28e-05	-2.02924	down
BnaA08g04260D	1.70953	1.7685	2.03284	0.273699	0.710877	0.357199	7.17e-07	-2.02759	down
BnaA02g09170D	3.7334	4.13985	3.71514	1.34694	0.649496	0.79632	7.35e-11	-2.02586	down
BnaA01g35070D	5.07764	4.12962	5.95333	1.35139	0.926266	1.12645	4.3e-12	-2.0257	down
BnaA05g19320D	19.9897	29.1994	29.8589	0	9.04151	8.7764	4.14e-06	-2.02509	down
BnaCnng53390D	9.34526	7.29859	6.41107	1.90417	2.00466	1.62694	5.94e-07	-2.02461	down
BnaA09g48290D	4.87937	5.43039	4.07138	1.65747	1.17787	1.24353	8.31e-11	-2.02453	down
BnaC05g02220D	1.19152	1.92701	2.14662	0.7433	0.21472	0.214266	7.71e-07	-2.02417	down
BnaC02g30900D	2.32022	2.02759	2.65686	0.656821	0.704975	0.289917	1.05e-06	-2.02385	down
BnaC02g07550D	7.28002	8.16647	9.33117	1.77485	2.39446	1.65507	4.67e-11	-2.02177	down
BnaA09g56830D	8.45757	5.05652	5.82545	1.52546	1.76827	1.37496	3.45e-05	-2.02071	down
BnaA09g21220D	0.812377	1.14132	1.33573	0.23404	0.328448	0.222992	1.4e-07	-2.01947	down
BnaC01g25700D	5.34459	3.66036	3.56882	0.489098	0.946732	1.33736	6.27e-06	-2.01908	down
BnaA01g30080D	1.98297	2.49237	1.87627	0.835123	0.534611	0.592359	1.84e-07	-2.01832	down
BnaA03g05550D	2.20344	2.28382	2.95776	0.648814	0.592521	0.335452	3.63e-07	-2.01717	down
BnaC08g37250D	11.0953	9.16348	9.80669	2.93384	1.70319	2.66118	5.15e-16	-2.01676	down
BnaC07g27030D	8.20154	11.6367	10.8988	2.47145	3.08363	1.8129	1.96e-07	-2.01504	down
BnaA02g05460D	3.12115	1.56922	3.49789	0.481411	1.1224	0.963407	2.27e-05	-2.0139	down
BnaC03g32070D	7.96228	6.34774	8.28071	1.41281	1.37231	1.74094	2.01e-14	-2.01344	down
BnaA09g00790D	62.3244	65.2894	60.647	15.7075	13.6785	12.4348	1e-18	-2.01279	down
BnaAnng14230D	4.44231	6.56756	5.16957	1.54823	1.49405	0.69614	5.29e-10	-2.01017	down
BnaA07g02520D	3.15572	6.37457	3.39166	1.42948	0.887902	0.757055	0.000756259	-2.00815	down
BnaAnng06000D	49.4386	53.2002	44.0007	13.1862	11.2764	11.3936	1.77e-18	-2.00615	down
BnaA03g43320D	16.7344	16.4842	15.7493	5.3892	2.91447	3.72463	1.16e-18	-2.00444	down
BnaA10g15220D	179.323	148.025	140.728	41.534	39.0578	34.3159	2.48e-17	-2.00415	down
BnaC06g05320D	4.9195	6.54085	7.23112	1.03802	2.03755	1.44944	5.71e-05	-2.00358	down
BnaC01g06350D	2.15726	3.2467	2.82815	0.700607	0.718344	0.323162	7.7e-07	-2.00066	down
BnaA03g06300D	1.42449	1.28547	1.22392	0.255104	0.466126	0.170781	3.21e-05	-2.00052	down
BnaA05g28460D	0.267291	0.485984	0.390167	1.18751	1.6332	1.42073	2.26e-06	2.00014	up
BnaC02g44520D	1.31579	1.38985	1.87828	6.06025	5.708	6.74067	1.07e-14	2.0012	up
BnaA01g10940D	2.69677	2.84571	5.62044	11.4524	20.6373	15.7465	6.71e-05	2.00158	up
BnaA05g02030D	4.56548	5.21393	6.768	21.7474	20.4565	22.9014	3.48e-17	2.00175	up
BnaA09g07460D	0.51487	0.775471	0.533754	2.23582	2.31235	2.62844	1.72e-09	2.00264	up
BnaA05g15830D	0.365557	0.719791	0.850497	2.72779	2.49466	2.39273	3.48e-08	2.00366	up
BnaC03g46720D	12.9888	11.7273	15.4408	60.8092	36.7249	60.6654	1.35e-06	2.00449	up
BnaA09g56410D	1.24272	0.89409	1.56909	6.00818	3.99985	5.16655	1.1e-10	2.00515	up
BnaC09g00630D	2.30513	2.1263	2.30405	9.1204	8.16884	9.44031	1.03e-10	2.00588	up
BnaC03g58590D	1.49842	1.76197	1.85031	5.55132	7.50737	7.29034	5.2e-13	2.00599	up
BnaA08g01190D	0.512207	0.152672	0.214847	1.11408	1.36044	1.28753	0.000104744	2.00629	up
BnaC09g50760D	7.83416	7.19738	8.07038	33.6896	28.7793	29.4367	2.76e-18	2.00751	up
Brassica_napus_newGene_17283	28.3775	22.3226	25.8194	82.2772	122.081	97.8194	9.05e-11	2.00797	up
BnaCnng38120D	2.82922	1.84598	2.0977	8.17165	8.7249	9.92395	2.91e-16	2.00838	up
BnaA08g19610D	1.82372	1.6078	1.84507	6.34896	6.8668	7.73234	1.14e-09	2.01003	up
BnaUnng00070D	0.198535	0.465192	0.484403	1.7368	1.53971	1.05551	9.82e-05	2.01117	up
BnaC07g26470D	0.096141	0.234587	0.371868	0.887881	0.751226	1.13503	1.16e-05	2.01235	up
BnaA06g21280D	2.5716	2.41162	2.33764	11.1618	13.2661	11.633	3.28e-14	2.01267	up
BnaA05g01250D	1.92956	1.8218	0.778377	6.35757	7.13619	5.07913	1.13e-05	2.01292	up
BnaC06g39250D	4.79569	6.8304	3.32008	18.6266	22.8099	17.8131	2e-17	2.01358	up
BnaA05g14050D	0.277322	1.12286	0.617064	2.2003	2.30329	2.38546	1.27e-06	2.01467	up
BnaA09g16840D	0.312809	0.271163	0.227472	0.972652	1.22449	1.26261	7.17e-05	2.0155	up
BnaC04g19890D	18.4119	13.6768	22.3595	65.4528	69.6661	85.476	1.45e-18	2.01994	up
BnaC08g36490D	0.240202	0.143605	0.13531	0.871351	0.901292	0.667212	5.57e-06	2.02	up
BnaA03g09190D	6.88562	12.2872	13.6841	38.0072	50.2001	41.9744	1.23e-15	2.02059	up
BnaA03g56550D	2.65567	2.72976	2.50167	9.75476	13.5506	8.29594	4.23e-08	2.02094	up
BnaC04g06430D	1.54652	1.88703	2.65586	8.78249	8.97989	7.50729	5.46e-07	2.02121	up
BnaA02g27980D	210.596	193.962	249.911	766.615	712.635	1275.09	2.79e-06	2.02123	up
BnaC08g45040D	0.180221	0.370972	0.359401	0.898871	1.72512	1.234	4.26e-05	2.02132	up
BnaA01g06690D	0.519352	1.14601	0.760892	2.89107	3.31325	3.9947	0.000147084	2.02191	up
BnaCnng63890D	4.32642	3.6402	7.50343	13.8672	15.9911	14.2817	9.73e-14	2.02197	up
BnaA03g39800D	2.09902	1.90125	3.40299	10.5854	9.57175	9.35208	1.51e-17	2.02209	up
BnaA03g29030D	0.579833	0.554114	0.631269	2.06545	2.90517	2.12631	7.5e-07	2.02227	up
BnaA07g09480D	0.214356	0.224666	0.420022	1.01255	1.18543	1.30429	6.59e-05	2.02393	up
BnaC07g51130D	0.498388	0.272873	0.315519	1.46828	1.07036	1.4572	1.78e-05	2.02403	up
BnaC01g00600D	3.49115	2.64776	3.01376	10.5644	11.3984	14.5654	3.34e-10	2.025	up
BnaA09g29730D	1.08264	1.07594	1.34718	4.23373	4.15801	5.59994	3.06e-10	2.02593	up
BnaC09g05930D	4.06474	4.46994	3.90874	23.1939	18.4609	16.7724	9.28e-17	2.02653	up
BnaC03g15470D	0.84937	1.89178	1.16439	5.76847	5.37109	5.34681	3.85e-08	2.02661	up
BnaA07g28430D	1.45667	3.31876	3.19329	8.78435	14.9488	9.31415	0.000144112	2.02705	up
BnaC09g34470D	2.82396	1.10232	1.06272	4.85691	7.73807	7.65696	1.58e-05	2.02737	up
BnaC06g17590D	0.979074	0.297219	1.28532	4.75852	2.51513	3.33698	0.000125494	2.02801	up
BnaC09g28190D	1.40194	2.57408	1.57621	7.25026	8.32343	6.83436	1.19e-08	2.02952	up
BnaA03g17430D	1.05848	1.09848	1.01234	4.70565	3.56337	4.57348	8.07e-10	2.02976	up
BnaC01g32100D	2.37577	2.76206	0.967314	7.466	10.7543	6.94423	2.17e-06	2.03015	up
BnaCnng36920D	4.30577	3.21883	3.81384	9.64638	16.6284	11.5665	3.75e-06	2.03169	up
BnaA05g19620D	0.825499	1.75115	0.725431	3.76355	4.69012	4.83099	9.77e-09	2.03307	up
BnaCnng02990D	3.49156	1.79442	2.01438	7.84823	11.0813	10.8949	1.16e-05	2.0331	up
BnaA06g29990D	0.040805	0.252121	0.093617	0.435717	0.614824	0.481963	0.000167865	2.03365	up
BnaA05g03130D	0.717871	1.4322	0.882838	3.93282	4.54356	4.4296	6.06e-09	2.03419	up
BnaA01g28370D	1.77155	2.29164	1.85823	9.22831	6.99452	7.62536	2.37e-15	2.0347	up
BnaCnng30740D	4.95625	6.53653	6.75801	18.805	35.1537	20.0762	0.000193399	2.03609	up
BnaA04g10430D	0.528707	0.441172	0.784233	1.97296	2.52082	2.63636	3.82e-06	2.03656	up
BnaC02g11880D	0.448047	0.594873	0.781473	1.85127	2.99338	3.69443	0.000736828	2.03949	up
BnaC08g42910D	1.46289	0.843946	1.14672	4.42559	5.415	4.23787	1.12e-10	2.0397	up
BnaA05g26360D	3.71451	2.89305	5.6657	11.4743	20.4434	17.6224	1.43e-05	2.04044	up
BnaA03g19450D	4.23101	4.48628	4.72182	16.4363	17.4994	19.37	2.64e-16	2.04111	up
Brassica_napus_newGene_1852	15.0875	17.0779	17.65	76.7411	67.8751	57.0431	4.83e-17	2.04377	up
BnaA08g26910D	5.02847	5.39242	5.19324	23.7792	27.7399	23.4226	2.98e-14	2.04401	up
BnaC06g34570D	1.51256	1.90138	2.29319	7.99144	7.07639	6.5253	4.31e-15	2.04449	up
BnaC09g11080D	1.33768	1.67953	2.43008	6.35514	8.26329	7.39943	4.09e-10	2.04487	up
BnaC03g45470D	13.339	5.56333	7.77923	25.0838	46.472	37.4432	3.95e-05	2.04641	up
BnaA01g16530D	70.5483	81.3508	83.9613	390.417	242.639	399.871	1.14e-07	2.04735	up
BnaA10g04330D	0.487141	0.420076	0.365878	1.65269	1.46961	2.03667	4.16e-06	2.04737	up
BnaC08g45480D	0.403298	0.548683	0.486117	1.5476	1.84157	2.47417	4.49e-06	2.04804	up
BnaC06g04100D	4.44561	5.06199	6.9825	16.1537	28.4084	21.6803	2.38e-05	2.05036	up
BnaA03g09210D	10.6505	12.8099	14.4277	50.9371	63.0669	40.3405	2.64e-11	2.05175	up
BnaA06g06010D	0.27618	0.313726	0.285351	0.840612	1.77735	1.63227	0.000554687	2.05203	up
BnaA02g19770D	3.09103	4.48529	3.31238	14.7027	15.7755	15.7951	8.67e-17	2.05215	up
BnaC02g30770D	3.98355	3.41671	4.64593	13.617	19.1972	16.1629	1.13e-13	2.05216	up
BnaC06g37780D	4.55036	4.13891	5.69961	19.5747	17.281	20.0766	9.45e-17	2.05276	up
Brassica_napus_newGene_115	0.581501	0.541598	0.655894	1.83092	2.62813	2.93054	3.05e-05	2.05347	up
BnaA02g27880D	2.6084	1.94594	2.36671	9.88579	9.32964	9.64087	2.5e-15	2.05437	up
Brassica_napus_newGene_1011	0.830581	1.4939	0.755932	6.54334	4.28979	3.15681	7.26e-05	2.05452	up
BnaA01g27810D	0.735996	0.475314	0.530664	2.53089	2.99553	2.23504	1.37e-06	2.05466	up
BnaA07g28710D	0.919175	1.52351	1.38999	4.91864	5.01664	5.67148	1.58e-09	2.05592	up
BnaC03g16480D	0.942225	0.60749	0.575252	2.36999	2.98721	3.7054	5.77e-07	2.05623	up
Brassica_napus_newGene_12350	2.51902	1.32858	3.32789	9.49283	8.04916	9.61482	2.17e-18	2.05625	up
BnaC06g31430D	9.02126	4.38771	10.4901	34.8886	30.4905	32.6951	2.48e-14	2.05639	up
BnaA10g24520D	0.902272	1.36057	0.722082	3.95866	6.05074	2.98769	0.000303324	2.05758	up
BnaA06g38700D	4.61256	3.9824	3.30151	16.0399	12.2855	16.7153	3.78e-15	2.05985	up
BnaA07g38750D	1.90581	2.32654	1.93539	9.77779	8.99773	7.74384	4.44e-13	2.06031	up
BnaC05g48050D	0.633232	0.42378	0.469135	2.51814	1.5142	1.46786	2.11e-08	2.06074	up
BnaC02g02850D	0.882402	0.720839	0.792155	3.13454	2.6724	2.90453	7.48e-09	2.06108	up
BnaC08g17590D	1.30648	2.13006	1.54404	6.18908	9.09669	5.41714	1.57e-06	2.06284	up
BnaC04g48100D	1.66781	1.72741	1.66342	5.35959	8.99802	6.24407	4.17e-07	2.06524	up
BnaC08g45610D	4.94412	4.54056	5.11142	17.576	18.6888	21.7542	1.46e-19	2.0654	up
BnaA03g05930D	3.43186	3.17029	3.27749	12.5323	16.1989	12.0676	8.9e-17	2.06697	up
BnaC09g36040D	1.95063	1.36204	3.29949	9.78328	8.70454	7.15742	1.89e-09	2.06845	up
BnaCnng18240D	0.726596	1.29378	1.38259	3.81235	6.33469	4.14952	3.33e-05	2.06857	up
BnaA05g10820D	0.07768	0.193997	0.168892	0.415922	0.779719	0.626141	0.000105153	2.0688	up
BnaC09g01790D	1.4975	2.24881	2.03294	7.65569	5.9751	7.59154	3.51e-14	2.06935	up
BnaC01g19180D	2.72974	2.13123	2.66905	9.3375	11.7886	10.0504	6.92e-13	2.06937	up
BnaA03g47700D	0.37806	0.559136	0.287927	3.39205	2.97145	2.43589	5.17e-08	2.06974	up
BnaC04g37860D	2.41773	1.47956	2.12856	7.37905	7.41334	10.1395	7.73e-09	2.06992	up
BnaA01g03010D	6.44061	4.87016	6.22107	23.9854	24.8228	23.6573	3.2e-19	2.07041	up
BnaC03g69210D	12.2634	10.2699	14.7509	56.6125	61.5648	62.9227	5.51e-19	2.0709	up
BnaA02g07830D	0.72961	0.368586	0.537094	2.35651	1.32473	1.882	8.07e-07	2.07155	up
Brassica_napus_newGene_1365	1.27454	3.55061	0.710328	8.74387	6.29775	7.7975	4.34e-08	2.07195	up
BnaC07g31350D	0.557569	0.74192	0.696704	2.32247	3.66679	2.40684	5e-06	2.07256	up
BnaA09g17030D	0.97878	1.94965	1.58134	5.87203	5.12556	7.56376	7.64e-08	2.07314	up
BnaAnng34850D	1.5049	1.61417	0.904366	4.86509	6.44017	5.47293	3.72e-10	2.07468	up
BnaAnng38780D	0.26622	0.536559	0.197969	1.55064	1.61396	1.02003	8.52e-06	2.07842	up
BnaC05g41390D	5.93502	5.33301	4.86408	16.3824	27.2996	23.132	1.96e-07	2.07843	up
BnaA02g29390D	3.82557	3.53357	3.35821	15.7859	14.135	14.3356	1.17e-17	2.07872	up
BnaC01g10160D	0.398189	0.390196	0.493925	2.15734	1.32367	1.96129	2.21e-06	2.07874	up
BnaC05g44390D	2.90686	1.89832	2.25843	7.84475	8.85799	4.94063	1.27e-12	2.07911	up
BnaA05g34470D	5.94479	7.75821	4.92612	23.0369	35.1263	22.4979	2.28e-07	2.07935	up
BnaA10g28440D	2.78293	2.32072	4.56787	7.04057	10.7593	8.33845	6.12e-08	2.07953	up
BnaA07g35480D	7.87225	6.84166	7.76033	30.1885	33.184	29.9991	9.53e-20	2.08045	up
BnaC01g22150D	0.712632	1.76022	0.785558	3.15601	4.76457	5.67065	0.00012019	2.08305	up
BnaAnng31490D	0.201019	0.199273	0.356099	0.90228	0.872329	1.49628	0.000660382	2.08378	up
BnaC05g19270D	1.05448	1.01177	1.00388	4.10603	3.99137	4.68858	3e-14	2.08452	up
BnaCnng69930D	0.893503	0.684923	0.429144	11.8049	9.75084	8.86778	1.62e-07	2.08452	up
BnaC01g38510D	13.1049	18.8772	7.44191	57.89	50.2657	47.2284	2.13e-19	2.0848	up
BnaA06g09880D	1.94404	2.3325	1.52881	8.08059	7.52184	8.56267	3.05e-19	2.08484	up
BnaA03g08280D	0.775551	1.28778	0.726362	2.92036	5.64227	3.25239	0.000624891	2.08488	up
BnaCnng47740D	31.998	48.4608	32.5388	136.304	169.055	161.986	1.98e-19	2.08515	up
BnaA03g57010D	1.01956	1.1802	1.50694	4.17068	5.97168	5.38979	3.15e-07	2.08538	up
BnaA09g27870D	0.668151	1.27161	1.04969	3.80728	4.13568	4.47967	6.76e-11	2.08606	up
BnaA04g03830D	0.118249	0.266913	0.111521	0.886749	0.492872	0.762081	2.71e-05	2.08676	up
BnaC05g46700D	1.47965	2.40476	1.09926	8.25224	6.65124	6.69155	1.68e-13	2.08735	up
BnaA03g11130D	1.20511	1.32008	1.88297	12.2615	12.3336	9.80053	4.04e-10	2.08844	up
BnaC01g32380D	0.201374	0.379783	0.608752	1.64052	1.75032	1.72827	4.23e-05	2.08952	up
BnaC02g29210D	1.22809	3.03792	2.06248	10.9962	7.40398	8.66681	2.49e-11	2.09016	up
BnaA01g08300D	1.01771	0.661208	0.695999	3.40998	3.21628	3.79075	1.55e-10	2.09031	up
BnaA02g31430D	0.496617	0.357031	0.77582	2.7844	2.28106	2.13994	6.06e-09	2.09119	up
BnaC07g06080D	1.21944	1.58268	1.61199	6.03707	7.66243	4.72041	1.03e-09	2.09142	up
BnaC09g12240D	0.909868	0.781303	0.670858	2.94535	3.737	3.35619	2.54e-06	2.09156	up
BnaA07g16670D	1.50122	1.14977	2.14413	3.81844	5.11055	7.14559	4.84e-05	2.09287	up
BnaA05g02560D	1.93068	3.31655	3.14873	14.302	11.0787	9.94762	2.07e-12	2.09348	up
BnaC03g57640D	0.746623	1.39463	1.23015	6.54952	6.63172	4.92631	2.3e-08	2.09374	up
BnaA10g03040D	0.49726	0.59992	0.524613	1.90575	2.3794	2.27172	6.31e-07	2.09492	up
BnaA07g32380D	6.42071	7.26114	5.82299	20.3557	20.0552	19.2285	3.85e-20	2.09521	up
BnaAnng17550D	6.29314	5.59783	9.0048	27.9735	27.3676	32.4723	6.93e-11	2.09544	up
BnaC07g49400D	13.8733	21.3556	8.09702	23.3461	25.4345	23.2945	1.78e-19	2.09619	up
BnaC01g27670D	1.37983	1.12188	0.53586	5.92674	3.10878	3.57649	0.000445197	2.09666	up
BnaA05g31800D	0.598103	0.521093	0.968013	3.20976	3.47666	3.07404	2.42e-11	2.09684	up
BnaA08g16810D	0.749577	0.693007	0.123953	2.15338	2.92826	1.78617	7.37e-06	2.09765	up
BnaC05g39500D	0.216085	0.055656	0.113714	0.611547	0.573046	0.536655	6.21e-05	2.09806	up
BnaC09g37560D	1.99674	3.54835	0.570384	6.50646	8.42693	10.5388	4.66e-05	2.09819	up
BnaCnng30690D	1.00026	0.948631	0.928108	3.76187	3.7241	4.44196	3.22e-10	2.09919	up
BnaA04g25020D	0.79365	1.04501	0.834451	5.0493	4.73659	5.80094	6.41e-10	2.09971	up
BnaC02g02550D	5.78014	4.58731	4.54883	18.257	25.6206	19.6518	6.69e-14	2.09977	up
BnaCnng49210D	11.8117	15.344	11.1122	34.8694	69.0795	56.4255	7.39e-05	2.1001	up
BnaC05g44550D	1.29354	1.00736	0.914914	5.60837	3.36329	4.662	8.82e-09	2.10037	up
BnaC02g45000D	1.09656	2.21574	2.26491	8.83329	7.08329	7.7076	6.91e-09	2.10067	up
BnaC03g07750D	3.31978	2.86637	2.29934	11.4117	10.6361	11.4157	2.99e-18	2.10472	up
BnaC03g11750D	1.76745	1.42971	2.12486	9.8988	11.0583	10.7297	1.2e-17	2.10502	up
BnaC08g48730D	0.217331	0.123999	0.483007	1.65518	1.20681	0.888028	3.44e-05	2.10524	up
BnaA10g17070D	0.252252	0.241085	0.655156	1.55446	2.14261	1.25452	2.07e-05	2.10581	up
BnaA06g37520D	4.02923	6.16519	8.31463	28.4253	31.7629	33.6771	9.4e-10	2.10602	up
BnaA01g03350D	0.483079	0.351839	0.340019	1.76544	1.76167	1.51561	3.74e-08	2.10634	up
BnaCnng64850D	3.20478	5.87685	1.80562	20.8118	10.0102	14.9167	0.000256046	2.11008	up
BnaC08g44160D	0.562431	0.593411	0.48837	1.66495	2.70283	2.59924	5.21e-07	2.11034	up
BnaCnng28690D	1.76143	0.937203	1.44376	6.33651	5.92439	5.72203	2.42e-12	2.11212	up
BnaA10g04990D	0.431202	0.117715	0.18797	1.33752	0.856182	1.04475	8.33e-07	2.1127	up
BnaCnng07500D	2.30251	0.384778	1.04088	4.3531	6.65769	5.11895	1.66e-06	2.11351	up
BnaC06g19410D	1.55552	0.905967	1.6741	4.97708	6.4531	7.72389	1.86e-10	2.11372	up
BnaA04g15350D	0.614751	0.647008	0.640777	2.59963	2.84973	2.69254	1.55e-08	2.11373	up
BnaC07g38430D	12.1352	12.9842	11.3507	49.5364	54.6092	44.1255	5.03e-17	2.11509	up
BnaA02g33650D	0.197587	0.528052	0.191723	0.834242	1.68104	1.42311	0.000490722	2.11528	up
BnaA05g12330D	1.60301	2.12227	2.3429	8.5575	9.06818	8.25891	3.49e-15	2.11581	up
BnaC01g18640D	4.96432	3.36861	3.38878	12.8298	14.0827	15.4984	4.84e-18	2.11585	up
BnaA04g09500D	4.22701	3.41328	2.99077	11.7289	19.2134	13.7891	1.81e-06	2.11733	up
BnaA02g18840D	0.301408	0.413978	0.444172	1.98943	1.33732	1.68946	3.63e-06	2.12098	up
BnaC05g45710D	3.26704	3.6203	3.59165	14.6807	16.0379	14.2424	6.84e-13	2.12117	up
BnaA06g22560D	10.6852	7.4974	6.58864	31.6872	36.4021	34.6338	1.44e-20	2.12228	up
BnaA06g11240D	8.72499	6.43448	6.64839	31.2965	31.859	33.8764	8.56e-21	2.12398	up
BnaC06g40080D	2.85389	3.3593	3.37764	14.1457	14.3898	13.2584	2.86e-13	2.12675	up
Brassica_napus_newGene_2868	1.08535	1.22331	1.63803	6.3532	6.57702	4.19221	1.9e-11	2.12927	up
BnaA09g14480D	2.27765	1.30107	1.59177	9.38779	5.55635	7.26832	4.14e-07	2.13169	up
BnaA03g53450D	2.3365	2.16811	2.31569	7.1903	11.1401	10.0413	3.1e-07	2.1325	up
BnaCnng73320D	4.7722	3.27556	4.40291	17.124	18.4128	17.2321	5.72e-16	2.13307	up
BnaC05g19570D	0.897642	0.356278	0.991853	3.48207	3.14802	2.757	1.63e-05	2.13414	up
BnaCnng19090D	0.282453	9.90399	7.85364	35.3674	18.8777	25.2272	0.000326942	2.13461	up
BnaCnng10420D	2.58916	3.22545	2.64546	13.5949	10.6967	12.2396	1.02e-19	2.13622	up
BnaC09g07650D	1.42347	1.76856	1.92189	8.97985	7.24099	7.05239	4.63e-12	2.13724	up
BnaA06g14340D	0	0.4014	0.164635	1.04486	1.06418	1.33222	0.000109675	2.13761	up
BnaA03g24950D	1.12746	1.40008	0.9191	6.93103	3.15949	5.6565	0.000682154	2.14061	up
BnaCnng01560D	3.52187	3.41247	4.16111	11.197	14.207	14.0385	3.68e-16	2.14436	up
Brassica_napus_newGene_4562	0.647925	0.729263	0.79515	3.87973	3.32552	2.39153	2.6e-09	2.14467	up
BnaA01g14510D	1.00526	0.414927	0.592293	2.49867	2.42915	3.84218	3.56e-05	2.14478	up
BnaA09g06930D	1.14192	0.631837	0.68132	3.6788	3.85412	3.50358	4.29e-06	2.14513	up
BnaC03g14710D	1.68508	1.7135	2.31189	6.99843	11.1078	7.35752	2.3e-06	2.14621	up
BnaCnng03600D	11.8701	8.72666	11.6702	42.7164	45.5772	53.1276	1.71e-20	2.14805	up
BnaA10g20530D	267.065	361.479	277.225	1418.75	1568.61	964.821	5.78e-11	2.14854	up
BnaA02g10860D	1.03517	0.704883	1.03547	4.44701	3.56478	4.57163	1.41e-10	2.14939	up
BnaC01g00420D	2.51802	3.65912	2.99196	10.5403	17.3554	11.9647	3.28e-07	2.14965	up
BnaA03g15810D	0.385552	0.486084	0.379792	1.59924	2.46456	1.67796	3.13e-08	2.1506	up
BnaC03g68890D	1.48924	1.56511	2.10636	8.3886	6.51034	5.77935	2.28e-14	2.15259	up
BnaA02g35160D	3.77267	2.5988	5.26972	14.6139	18.9134	17.2523	6.8e-18	2.15332	up
BnaC09g36710D	1.927	1.72615	1.64802	6.82119	9.25153	7.21085	9.45e-15	2.15423	up
BnaAnng02880D	0.764485	0.846658	0.757458	3.06014	4.23303	3.69132	4.76e-13	2.15426	up
BnaC08g26600D	0.714761	0.730004	0.757895	3.34907	2.93327	2.89403	3.85e-08	2.15465	up
BnaA04g23650D	0.672191	1.02368	1.50985	2.27013	4.66999	4.18765	0.000237643	2.15477	up
BnaA03g20800D	0.079151	0.553104	0.177297	1.18505	1.02325	1.19576	2.31e-05	2.15819	up
BnaC02g00010D	0.85574	0.882785	0.760131	3.39167	3.88727	3.73345	5.76e-12	2.15823	up
BnaA01g34980D	1.81419	2.7662	2.84849	9.4064	12.5914	8.95837	6.01e-16	2.15829	up
BnaA01g15270D	0.171599	0.264626	0.207174	0.894479	1.05189	0.956387	1.54e-06	2.161	up
BnaUnng01530D	0.466959	0.574921	0.023883	1.43682	1.51684	1.94647	3.69e-05	2.16175	up
BnaA10g15870D	0.374752	0.885972	0.538343	2.14133	3.46866	2.01496	0.000269288	2.16247	up
BnaA02g34690D	1.20008	0.920461	1.38783	5.73618	6.08253	4.41083	4.94e-11	2.1627	up
BnaA09g42560D	10.1087	9.66467	14.237	50.518	43.4905	55.2681	8.75e-21	2.16416	up
BnaC06g27340D	14.417	14.5131	12.1395	65.497	53.4043	62.4037	9.78e-20	2.16658	up
BnaA06g20900D	0.26962	0.667746	0.356103	1.61288	1.95922	2.08651	6.18e-05	2.16897	up
BnaA06g04390D	1.35717	1.53451	2.83981	6.87555	10.6087	7.88015	1.3e-08	2.17025	up
BnaA01g10420D	2.27117	1.98338	2.349	9.29081	11.3041	8.68568	4.47e-18	2.17068	up
BnaA08g15110D	1.33856	1.19529	1.35621	5.01532	6.69476	5.67327	4.44e-08	2.17074	up
BnaA09g48380D	13.7004	16.7365	14.5965	72.1626	64.9296	60.1816	5.74e-21	2.17316	up
BnaA05g04020D	1.4873	1.4653	0.709701	6.2156	5.04322	5.04696	4.57e-14	2.17325	up
BnaCnng05860D	0.404941	0.935451	0.819201	3.56288	3.52377	2.94856	1.31e-10	2.17431	up
BnaA02g16740D	0.58124	0.494646	0.731242	3.02634	2.43662	2.62105	2.42e-14	2.17438	up
BnaC07g25860D	0.571127	0.893846	0.735241	4.32874	2.22511	3.29729	1.01e-05	2.17804	up
BnaC02g07910D	2.52521	1.20693	4.11557	12.816	11.0553	11.0991	8.37e-14	2.17871	up
BnaC04g39060D	1.20477	1.11226	1.21534	5.90023	5.0348	4.84081	3.88e-10	2.18077	up
BnaA01g24810D	0.423545	0.287261	0.378984	1.93572	1.52804	1.61664	2.16e-08	2.18181	up
BnaA05g04350D	1.62721	1.91033	2.05877	10.6432	11.7578	12.6613	2e-12	2.1822	up
BnaA10g06300D	0.213853	0.217048	0.252637	1.9481	1.1589	1.39232	2.82e-05	2.18314	up
BnaC08g38660D	76.6661	57.0704	68.4827	219.056	362.233	318.315	7.05e-08	2.18315	up
BnaA06g36220D	0.78182	0.719795	0.429227	3.56087	1.82035	3.28662	4.26e-05	2.18485	up
BnaA07g35120D	0.087239	0.191073	0.039558	0.511886	0.382039	0.624927	3.56e-05	2.1854	up
BnaA06g40400D	0.767193	0.396826	0.417289	1.89961	3.01932	2.2472	6.97e-07	2.18564	up
BnaA09g10210D	0.216167	0.361786	0.242759	2.11176	1.65246	1.73457	1.68e-08	2.18725	up
BnaC07g35850D	0.465878	0.34874	0.865069	3.60042	1.78159	2.64733	3.13e-05	2.18768	up
BnaC05g39240D	0	5.38206	2.91425	13.976	17.7164	17.9313	5.8e-08	2.19023	up
Brassica_napus_newGene_2732	1.50961	1.76718	1.84318	9.10407	6.42758	7.72223	5.31e-10	2.19032	up
BnaCnng28710D	3.29721	3.75589	4.16432	18.086	17.4953	19.619	4.68e-20	2.19038	up
BnaC03g24270D	4.49154	3.44785	5.66301	18.302	24.0156	18.7718	5.36e-18	2.19077	up
BnaA05g02640D	0.26577	1.21887	0.677098	2.89065	4.64834	2.49733	0.000162702	2.19107	up
BnaC01g38830D	0.941169	0.552561	0.526406	3.03216	2.77766	1.51463	8.78e-06	2.19131	up
BnaC01g11370D	0.449206	0.712089	1.02546	3.10942	4.24283	2.53441	2.02e-07	2.19396	up
BnaA03g09340D	1.46168	1.07742	1.3577	6.59884	4.94489	6.11632	1.19e-17	2.19427	up
BnaC08g40100D	0.522507	0.945924	0.173588	1.9739	2.77236	2.70339	1.97e-06	2.19437	up
BnaA07g35920D	8.17243	8.12842	11.7572	39.8398	31.8185	47.2521	2.56e-10	2.19618	up
BnaA10g17080D	0.734901	1.29513	1.16924	3.94141	5.04742	5.40387	2.31e-06	2.1964	up
BnaC07g17750D	0.49859	0.601594	0.223824	2.19787	1.54505	2.40768	1.65e-06	2.19759	up
BnaA06g35610D	0.570409	1.156	0.20508	1.70745	4.05578	3.21166	0.00034469	2.19775	up
BnaA02g06120D	1.71971	1.17505	1.76325	7.00895	7.44499	7.7666	1.01e-12	2.19899	up
BnaA09g56390D	1.04327	1.17993	1.31699	5.01147	5.29017	5.55062	3.83e-09	2.20042	up
BnaA03g22350D	4.98007	7.53027	8.27137	30.5055	32.0047	32.5153	5.6e-17	2.2042	up
BnaA05g06140D	0.100809	0.689993	0.62597	2.40863	1.78596	2.2321	8.53e-07	2.20486	up
BnaC09g02410D	0.11037	0.191341	0.164339	0.571937	0.68202	0.915009	4.54e-06	2.20595	up
BnaC07g26660D	1.38033	1.44263	2.53165	6.91153	11.3056	6.90773	6.88e-07	2.20668	up
BnaA06g22550D	0.149802	0.052713	0.831914	1.52342	1.89881	1.32317	1.37e-05	2.20857	up
BnaA02g34010D	0.499665	0.193947	0.346595	2.09837	1.39765	1.39804	2.19e-06	2.20859	up
BnaAnng36820D	12.4197	13.3971	10.4447	68.762	47.9862	51.2966	1.64e-21	2.20987	up
BnaC02g44970D	2.16759	2.93868	1.36488	8.20462	6.14677	6.59186	6.76e-18	2.21558	up
BnaA05g21170D	0.380987	0.544504	0.39273	1.71705	2.28013	2.08211	3.85e-07	2.21673	up
BnaA08g27430D	1.96284	1.93794	2.90424	10.5211	16.2639	12.9256	7.53e-09	2.21753	up
BnaA06g19820D	1.04766	0.072766	0.145569	2.31275	2.06505	1.82015	1.6e-06	2.21762	up
BnaA02g33910D	58.3285	45.875	59.581	199.594	307.819	223.13	5.9e-10	2.21826	up
BnaC02g02260D	0.379316	0.622972	1.77679	4.07143	2.91098	3.8186	5.19e-15	2.219	up
BnaC01g37020D	0.599646	0.619963	0.27941	1.6707	2.30657	2.96635	2.32e-05	2.22019	up
BnaC01g15640D	8.08859	8.61851	9.34332	35.398	44.1604	40.2259	9.17e-22	2.22044	up
BnaC03g07710D	11.7166	17.336	12.5089	62.2542	71.3465	58.6012	2.68e-22	2.22128	up
BnaC03g12170D	7.16056	6.93445	6.6681	30.1858	37.9605	27.7963	2.54e-14	2.22187	up
BnaC05g46370D	1.09196	2.46617	0.596621	6.88656	6.1974	6.70323	5.49e-16	2.2221	up
BnaA03g08650D	0.127874	0.154294	0.169755	0.894382	0.66862	0.552018	1.85e-06	2.22236	up
BnaA02g24770D	1.22157	1.55204	1.1722	5.54183	7.34403	6.24651	7.31e-13	2.22249	up
BnaA10g14320D	4.31436	2.44368	2.11809	8.97557	17.7174	14.3879	4.64e-05	2.2241	up
BnaC01g00790D	0.708331	0.648107	0.948566	3.92138	3.19725	3.63417	1.36e-09	2.22454	up
BnaC07g28360D	0.132865	0.346655	0.283262	1.11994	1.0279	1.40412	1.84e-06	2.22568	up
BnaC03g64990D	0.12127	0.24118	0.722286	0.917167	1.47238	1.07025	2.57e-05	2.22595	up
BnaA07g13320D	0.220275	0.570337	0.528944	1.69287	1.70159	2.6419	2.86e-05	2.22776	up
Brassica_napus_newGene_203	0.447371	0.610681	0.396158	2.85345	1.60791	1.30141	0.000630598	2.22795	up
BnaAnng18850D	7.86463	11.3103	7.01453	40.2898	45.5857	34.9519	8.39e-20	2.23047	up
BnaC03g10530D	0.924539	1.29029	0.692485	3.85775	5.56166	4.08776	4.8e-08	2.23048	up
BnaAnng26930D	5.20933	32.7904	4.69405	65.0786	59.1542	70.8477	1.58e-07	2.23098	up
BnaA05g03170D	0.938762	0.956434	1.05486	5.79876	3.85328	4.15089	1.57e-12	2.23303	up
BnaC02g30520D	0.926444	0.326313	1.49474	3.77525	3.74974	3.82946	2.45e-12	2.23309	up
BnaC03g70700D	44.6409	36.4342	48.8492	203.193	189.815	225.82	6.04e-22	2.23364	up
BnaC01g37970D	0.209783	0.25503	0.157139	1.3166	1.9439	2.22879	1.29e-05	2.23435	up
BnaCnng24470D	0.238815	0.316022	0.237546	1.4077	0.885169	1.48869	1.92e-06	2.23439	up
BnaA02g33580D	1.0362	1.42648	0.83976	3.55398	6.88399	4.92051	3.45e-05	2.23444	up
BnaA03g00730D	2.85502	1.5944	2.56644	10.0157	12.1389	12.6413	1.57e-11	2.2346	up
BnaA08g20290D	5.17651	6.97905	4.5021	20.344	28.5365	26.7039	1.95e-13	2.23597	up
BnaC03g17730D	0.432455	0.269381	0.574854	2.03221	2.14812	1.99473	1.01e-07	2.23607	up
BnaA05g02230D	1.00175	0.967906	1.13404	5.34703	5.49482	3.79933	1.4e-14	2.23654	up
BnaC05g46140D	0.070475	0.246885	0.120052	0.735046	0.546035	0.771819	1.71e-06	2.23787	up
BnaA07g32440D	11.3366	0	6.97163	22.5807	42.1872	35.8908	2.49e-05	2.23819	up
BnaA03g39190D	1.58882	1.75126	1.50112	5.9863	6.26169	5.22192	2.13e-07	2.24228	up
BnaC03g28980D	0.209462	0.540518	0.841453	2.6825	2.63793	2.11068	1.49e-06	2.24323	up
BnaA09g20430D	0.753714	1.20961	0.782931	4.44675	4.15148	4.19037	2.67e-13	2.24351	up
BnaC07g33640D	12.2269	12.0481	14.0421	50.437	63.312	64.145	3.87e-20	2.24571	up
BnaC03g21620D	1.25608	1.01948	0.784816	2.974	6.33394	5.24484	0.000174516	2.24614	up
BnaA05g01650D	1.38991	2.71373	2.01327	9.58506	9.47523	9.52638	1.9e-11	2.24615	up
BnaAnng31630D	3.43674	3.34445	3.24803	12.8747	19.3286	15.1869	4.79e-12	2.24638	up
BnaCnng16680D	1.56599	1.50866	1.59582	9.27512	6.11642	6.8293	1.43e-12	2.25033	up
BnaAnng06570D	1.5585	3.04601	0.892907	10.548	5.50339	9.9124	6.99e-05	2.25098	up
BnaC05g48080D	0.392856	0.521265	0.534521	3.30932	2.2563	2.70896	3.44e-12	2.2524	up
BnaA04g24840D	5.51931	5.78057	3.90536	15.8696	17.699	19.8323	1.55e-16	2.25241	up
BnaA06g06190D	4.16314	2.28834	5.51197	20.0535	18.9216	17.404	3.3e-21	2.25261	up
BnaA02g18610D	0.38217	0.822394	0.392145	3.94918	2.65735	2.97574	1.64e-09	2.25307	up
BnaC03g48250D	0.583061	0.39113	0.691936	2.32265	2.96397	2.62657	1.01e-07	2.25507	up
Brassica_napus_newGene_2932	22.9764	7.14382	15.653	64.6179	81.5826	69.9486	1.78e-18	2.25552	up
BnaA03g14700D	0.596272	0.699824	0.472124	3.71809	2.03898	2.75175	3.83e-07	2.25802	up
BnaA02g21850D	0.879451	0.953981	1.86486	5.8696	7.34595	5.59957	3.54e-12	2.25909	up
BnaCnng03610D	3.83349	5.85448	3.49365	17.1067	22.4427	23.1165	7.95e-10	2.25918	up
BnaA03g03400D	6.55323	7.79309	7.75828	32.2218	34.154	37.1897	1.33e-22	2.25956	up
BnaA01g15630D	0.751895	0.824795	0.725067	5.49838	3.59674	3.28201	2.24e-07	2.25956	up
Brassica_napus_newGene_5272	0.656694	0.512304	1.0022	3.86058	3.26029	3.24899	2.36e-09	2.26127	up
BnaC02g13170D	2.11592	1.44069	1.54235	9.71736	6.05439	6.66911	6.54e-09	2.26148	up
BnaC02g26940D	0.110017	0.188497	0.293669	0.931046	1.03564	1.0049	3.17e-05	2.2625	up
BnaC07g34270D	0.092202	0.129789	0.557913	1.05836	1.2251	1.51295	8.21e-06	2.26705	up
BnaAnng31730D	1.12719	0.94392	0.804493	5.20375	3.91074	4.66824	1.35e-09	2.26979	up
BnaA10g16480D	0.493462	0.838026	0.469653	1.96873	2.24005	2.64839	2.5e-09	2.27154	up
BnaC09g47000D	1.79722	1.16126	2.24363	5.07381	3.23439	6.16554	0.000198681	2.2744	up
BnaC02g08080D	9.90165	7.93232	10.683	39.83	47.7978	47.8997	1.78e-23	2.27699	up
Brassica_napus_newGene_7425	0.34133	0.509063	0.608382	2.56794	2.35634	2.08193	9.97e-09	2.27705	up
BnaA02g04610D	0.24223	0.310763	0.286483	1.29248	1.50726	1.28567	3.98e-06	2.27865	up
BnaA07g03410D	0.744092	1.10502	0.884694	4.66222	3.74429	4.64834	6.43e-14	2.2802	up
BnaA07g21910D	1.85559	1.8578	2.58226	10.1228	9.51349	10.5922	7.39e-13	2.28096	up
BnaA05g04090D	4.31126	5.2174	3.63055	19.2968	20.1286	15.6661	4.3e-16	2.28106	up
BnaA07g15650D	0.377321	0.291108	0.463265	1.77086	2.19574	1.54006	1.48e-09	2.28128	up
BnaA03g12860D	0.351132	0.761085	0.649542	3.00171	2.12879	3.31886	1.23e-08	2.28202	up
BnaA05g10830D	0.181135	0.167471	0.145961	1.49487	0.541085	1.67069	9.47e-05	2.28291	up
BnaA06g24980D	0.646798	0.524178	0.318573	1.97099	2.14165	3.07091	1.8e-06	2.28311	up
BnaA05g18810D	3.81852	0.003563	0.711086	7.24383	6.4687	8.06762	8.93e-07	2.28341	up
BnaA04g19180D	0.495813	0.736025	0.774382	2.61947	3.74674	3.26475	8.23e-10	2.28463	up
BnaC05g42870D	0.932766	1.10953	0.691354	4.35085	3.9049	3.16639	1.63e-09	2.28577	up
BnaA06g01090D	7.1	9.42404	12.5324	38.0519	52.2205	48.3415	4.23e-15	2.28578	up
BnaC08g34740D	0.267434	0.516042	0.505281	1.94334	1.47656	2.67463	5.13e-05	2.28603	up
BnaCnng10670D	2.8466	2.03043	3.55454	17.5775	14.4557	8.96935	1.98e-06	2.28671	up
BnaA05g00830D	0.535364	0.900285	0.661818	3.72128	3.38636	4.1999	8.11e-11	2.2868	up
BnaC02g13520D	0.406679	0.47642	0.276381	2.17459	1.47723	1.95077	4.21e-10	2.28726	up
BnaC05g47420D	0.067723	0.116863	0.031549	0.549253	0.335959	0.46247	6.79e-05	2.2888	up
BnaA03g16230D	0.773595	0.52955	0.87859	3.56112	3.18646	3.91945	1.13e-05	2.28941	up
BnaC06g31800D	1.34431	0.823048	1.28014	5.99081	4.46762	5.96657	6.45e-11	2.29032	up
BnaA05g21110D	1.41712	1.40676	1.60102	6.53141	8.04231	6.73271	2.64e-13	2.29145	up
BnaA01g13780D	2.39719	2.55958	2.47606	14.2167	11.4201	10.3633	2.08e-20	2.29371	up
BnaC01g17810D	9.47055	7.10649	7.19407	33.6892	48.6742	34.9524	1.16e-13	2.29372	up
BnaC04g31930D	1.19159	1.18259	0.815319	5.37211	4.60103	5.54982	2.03e-12	2.29451	up
BnaA09g27980D	0.405806	0.454966	0.380706	1.45976	2.30893	1.63328	1.47e-06	2.29537	up
Brassica_napus_newGene_13563	0.064394	0.325273	0.123457	0.828593	1.01606	0.749905	6.11e-06	2.29569	up
BnaC04g53300D	0.831295	1.05108	0.93395	5.58335	4.62423	3.59915	2.2e-11	2.29629	up
BnaC09g51080D	4.06006	3.73692	5.00482	21.6201	20.9716	19.3697	6.58e-20	2.29869	up
BnaA08g21940D	0.618167	0.675472	0.443017	3.21009	2.64911	2.66463	9.53e-09	2.29973	up
BnaC03g60650D	0.244404	0.67148	0.918522	3.78717	2.80335	2.27356	7.87e-07	2.30062	up
BnaA09g50460D	0.13404	0.250478	0.502885	1.83862	0.854523	1.63156	0.00038416	2.30097	up
BnaA03g04470D	1.31126	1.08887	0.916788	4.81099	6.51109	5.64732	3.52e-15	2.30127	up
BnaA09g45450D	0.222381	0.322006	0.357892	1.73473	1.5749	1.27172	1.46e-05	2.30333	up
BnaC09g19820D	0.38771	0.384115	0.693998	2.4011	2.44536	2.75118	6.58e-12	2.30598	up
BnaC07g48010D	0.764587	1.65251	2.99975	8.51718	11.4891	6.45679	1.74e-06	2.30651	up
BnaA07g17650D	0.606073	0.966955	0.916806	2.8134	4.46645	3.54917	2.6e-08	2.30757	up
BnaA05g01500D	0.852957	1.24355	0.928167	3.89698	5.5423	5.35507	2.15e-09	2.30883	up
BnaA07g03670D	2.58816	2.43922	2.58756	13.0152	11.1964	13.3621	1.64e-17	2.31222	up
BnaC09g02030D	0.532873	0.522739	0.328914	2.59427	2.64652	1.69838	1.83e-08	2.31464	up
Brassica_napus_newGene_17138	9.2073	9.33156	10.2193	43.1219	45.9939	51.0356	7.93e-24	2.31504	up
BnaC08g36710D	0.092607	0.134349	0.604711	1.01857	1.49562	1.13243	8.14e-07	2.3159	up
BnaC04g53000D	2.8555	3.84266	5.73264	18.3358	19.8117	21.6576	6.35e-22	2.31979	up
BnaC05g46000D	1.25282	1.37826	1.33821	5.73381	4.49393	3.7792	1.31e-14	2.32045	up
BnaC06g20990D	1.2285	1.10225	3.58867	9.48605	6.09016	9.16561	8.73e-10	2.32195	up
BnaC08g41980D	2.46009	2.05402	1.83698	10.0106	10.2649	10.3307	3e-19	2.32201	up
BnaA04g20700D	10.9978	7.67698	11.5928	54.3929	67.1499	57.435	1.98e-24	2.32487	up
BnaA10g22650D	1.54684	2.39891	2.0146	9.34006	10.9524	6.44815	1.93e-09	2.32491	up
BnaA07g38390D	9.57497	7.5741	9.40065	45.7195	45.1831	38.8802	2.05e-24	2.3251	up
BnaA02g09020D	2.97929	1.13804	2.30813	9.16222	11.2053	10.5496	9.63e-14	2.32532	up
BnaCnng31910D	21.8872	21.7192	19.8367	103.848	112.062	96.8818	4.93e-24	2.32635	up
BnaA07g27250D	0.132103	1.49593	0.759389	4.2752	2.55179	4.97517	0.000542362	2.32888	up
BnaC05g49490D	0.543514	1.01925	1.12797	4.48938	5.27807	3.74926	1.54e-08	2.33053	up
BnaCnng26960D	1.68686	1.04306	0.436632	4.69922	3.79323	4.18449	1.14e-12	2.33074	up
BnaA01g33030D	0.660371	0.814218	0.868506	3.74222	4.40656	3.89068	2.03e-09	2.33151	up
BnaA05g34460D	11.9124	17.2627	10.7397	84.6688	49.2711	63.8752	5.76e-09	2.33161	up
BnaA03g36340D	1.2271	1.57603	1.36874	7.71254	6.86039	6.22356	6.33e-14	2.33334	up
BnaC02g09910D	1.51497	1.56197	1.13984	8.11655	9.5358	3.54536	0.000972267	2.33919	up
BnaA10g14840D	1.61117	2.30031	1.77606	9.00996	10.475	9.02802	5.3e-10	2.33925	up
BnaA07g13310D	1.24212	1.46862	1.24434	5.83393	7.35416	6.55784	6.46e-18	2.34037	up
BnaC02g02410D	0.328835	0.250548	0.363368	1.49075	1.91986	1.44896	6.31e-07	2.34174	up
BnaA07g09430D	0.241484	0.097461	0.109667	0.887462	0.757421	0.729575	5.01e-07	2.34289	up
BnaA05g02290D	4.83774	5.63743	6.09644	22.7006	34.5521	24.9881	8.26e-11	2.34328	up
BnaA07g38230D	0.764594	0.775089	0.779087	3.27152	6.45403	5.85159	1.25e-08	2.34425	up
BnaC03g09490D	0.356504	0.238044	0.362426	1.34679	2.07181	1.47442	6.75e-07	2.3449	up
BnaA03g46280D	1.65207	2.2278	2.25821	7.66666	12.4484	10.551	4.08e-09	2.34599	up
BnaC08g39190D	11.9937	6.81691	8.82411	50.1737	67.4426	53.8785	2.6e-19	2.35045	up
BnaA02g04780D	1.72222	1.78478	1.91135	7.30497	10.1823	9.60915	3.7e-15	2.35068	up
BnaA04g27180D	0.029061	0.216108	0.100277	0.682363	0.67604	0.484637	1.32e-05	2.35129	up
BnaAnng35320D	1.02733	1.02788	1.70148	6.19081	5.34782	5.85388	2.1e-14	2.35315	up
BnaA08g26300D	2.97091	2.48639	4.99955	18.502	17.0124	17.0287	6.04e-17	2.35375	up
BnaA02g31140D	0.591051	0.562714	0.772771	2.41414	4.79742	2.52737	0.000510519	2.35467	up
BnaA04g24420D	1.65435	1.59446	1.26322	7.59105	10.578	4.20909	0.000831987	2.35641	up
BnaA10g07630D	0.362735	0.480987	0.709375	3.09756	2.60491	2.56824	1.76e-06	2.35846	up
BnaC07g01930D	0.452827	1.02956	0.659183	4.4158	3.70826	2.95114	8.68e-06	2.35892	up
Brassica_napus_newGene_15962	0.271375	0.240912	0.613223	1.68746	2.66341	1.64481	1.37e-06	2.35946	up
BnaA02g06420D	1.06691	0.896302	1.27761	4.10054	7.22965	4.07984	2.24e-05	2.36155	up
BnaC07g09660D	0.122828	0.109194	0.12792	1.90163	1.6818	1.4483	2.37e-06	2.36186	up
BnaC05g44800D	5.58745	7.36844	5.85788	14.8734	9.01763	11.2264	9.47e-11	2.36245	up
BnaA01g37320D	0.156206	0.374438	0.229642	1.90427	1.23819	1.49688	2.79e-06	2.36733	up
BnaA02g01510D	3.19484	4.32456	2.8625	13.3445	20.8233	18.453	1.87e-10	2.36849	up
BnaA04g24820D	0.383196	0.718505	1.373	2.4921	4.40048	4.50676	2.11e-05	2.36952	up
BnaCnng40390D	9.06177	3.80561	20.2887	58.6696	60.4165	52.9492	7.61e-24	2.37159	up
BnaA08g25830D	1.04373	1.00856	0.496017	5.86122	4.57018	6.36567	1.02e-19	2.37436	up
BnaA03g04970D	2.45348	2.4088	1.94649	12.2957	11.3003	11.3788	4.06e-20	2.37947	up
BnaA10g17360D	0.075525	0.375746	0.158642	1.21707	1.03986	0.96169	1.19e-05	2.3815	up
BnaA04g04420D	2.04652	1.72131	1.62953	9.35248	8.16063	7.73804	2.49e-16	2.38224	up
BnaC03g33270D	43.9855	36.7015	36.0633	163.7	230.525	203.634	2.28e-16	2.38288	up
BnaC09g50170D	0.037604	0.088175	0.103028	0.442542	0.363823	0.388852	8.72e-06	2.38291	up
BnaC03g09340D	0.226861	0	0.282437	0.981608	0.797323	1.2753	2.89e-05	2.38292	up
BnaA09g44910D	0.2425	0.068581	0.168756	0.715098	1.00358	0.860859	3.16e-06	2.38305	up
BnaAnng33530D	0.345698	0.230027	0.444487	1.81931	1.72439	1.84326	2.98e-08	2.38508	up
BnaA05g02690D	18.5825	20.0397	19.8885	95.887	116.323	88.2394	2.44e-25	2.38574	up
BnaC02g46580D	0.342957	0.657093	1.0033	4.47559	3.25647	3.20964	6.59e-07	2.38627	up
BnaA03g56300D	2.68029	2.1536	1.56249	11.6782	11.9071	10.6281	4.2e-14	2.38734	up
BnaA04g18920D	0.239952	0.196607	0.390517	1.60086	1.32017	1.41441	5.1e-08	2.38747	up
BnaA05g24030D	0.41129	1.44945	0.819522	3.69263	5.09541	4.87559	3.14e-06	2.388	up
BnaA05g02330D	10.7053	10.8344	14.6334	59.58	57.6325	62.4999	1e-24	2.38842	up
BnaC03g14650D	2.28221	2.25093	3.82057	11.5332	20.0656	11.5176	1.79e-05	2.38864	up
BnaA05g10490D	15.6655	14.8912	15.163	72.7495	86.8937	75.5831	1.55e-25	2.38971	up
Brassica_napus_newGene_17056	0.151576	0.188931	0.307668	1.17156	1.15268	1.07601	6.07e-08	2.39171	up
BnaCnng03760D	4.76187	6.82587	5.99654	19.3671	42.5716	25.6215	0.000454161	2.39345	up
BnaA03g19710D	0.16011	0.22696	0.102681	1.28131	0.70775	0.725939	0.00015769	2.39448	up
BnaA01g02980D	1.44242	1.6237	2.05912	11.1746	6.84804	8.56528	3.5e-11	2.39472	up
BnaA09g17540D	0.277397	0.404636	0.313649	1.25059	2.36642	1.76801	7.96e-06	2.39655	up
Brassica_napus_newGene_8075	0.639192	0.742874	0.356841	2.21795	1.39276	1.58654	3.48e-09	2.39686	up
BnaA02g10700D	1.52279	1.21674	1.85767	10.017	10.3242	7.16418	1.88e-10	2.39712	up
BnaC03g20630D	1.10755	22.1956	1.178	31.737	49.334	41.2886	0.000135848	2.39749	up
BnaA03g00280D	4.19806	4.66479	4.05905	24.9117	21.4346	20.7513	3.11e-24	2.39977	up
BnaC07g38250D	0.745506	0.475078	0.469082	3.68903	3.67371	4.30504	7.78e-09	2.40556	up
BnaCnng65810D	0.110688	0.248356	0.25625	1.53004	0.826534	1.37155	1.56e-06	2.40644	up
BnaC05g04020D	0.146424	0.245075	0.15087	0.731712	1.11765	1.07757	1.67e-06	2.40751	up
BnaC01g39280D	0.587551	0.906576	0.429755	2.82607	4.16609	3.26014	2.58e-09	2.41031	up
BnaA08g19510D	0.314156	0.366271	0.549747	2.33582	2.35946	2.18681	1.46e-10	2.41069	up
BnaA03g09850D	2.74145	4.15372	5.8369	18.9864	22.6907	24.855	5.65e-17	2.41773	up
BnaAnng22630D	0.582516	0.499819	0.358042	1.91866	1.62422	2.02781	1.01e-06	2.4195	up
BnaA07g32020D	2.01211	2.04934	1.63672	10.3903	9.15742	10.7003	4.22e-16	2.42011	up
BnaC02g12760D	1.39229	0.963933	1.19715	8.00714	4.99114	5.92938	4.57e-12	2.42061	up
BnaA03g46460D	0.257989	0.394918	0.582984	1.78993	3.10232	1.2758	0.000362295	2.42125	up
BnaC06g36770D	36.437	28.1087	36.969	135.654	200.126	196.107	2.67e-11	2.42126	up
BnaC01g00730D	7.16032	8.35521	8.94583	49.0962	43.9276	32.1926	3.55e-25	2.42174	up
BnaA10g21930D	0.290377	0.325391	0.185935	1.53309	1.79155	1.24338	1.67e-08	2.4228	up
BnaC03g51090D	14.0773	9.25806	13.0595	52.4638	69.5402	68.6456	2.12e-17	2.42311	up
BnaC05g45310D	20.2098	17.679	25.6505	89.9378	76.5358	89.8764	3.53e-24	2.42678	up
BnaC08g33120D	1.11939	0.988771	0.908178	4.65253	5.98638	5.18635	2.53e-18	2.42855	up
BnaAnng36490D	2.79011	3.23677	3.39053	15.5764	21.817	14.3719	2.04e-12	2.4294	up
BnaC06g34640D	4.17633	7.8028	4.85874	30.8411	27.5866	32.3106	6.2e-24	2.43055	up
BnaA08g12940D	0.745894	0.976886	0.599025	4.86876	3.12162	4.43448	6.23e-12	2.4314	up
BnaC05g47200D	3.10664	3.43074	2.98837	15.9584	17.7465	16.2906	3.78e-21	2.43372	up
BnaAnng36830D	44.9998	49.8252	49.2927	290.267	220.515	255.592	1.04e-21	2.43735	up
BnaA03g21260D	1.21646	1.77453	1.42433	7.36278	9.43646	6.82723	1.95e-13	2.43757	up
BnaA10g19750D	0.213086	0.189926	0.181444	1.071	1.10495	1.0092	4.11e-07	2.43785	up
BnaA04g04880D	1.02265	1.5149	2.66884	9.46768	9.46091	9.10804	1.65e-14	2.43834	up
BnaC03g02540D	1.20873	3.28035	2.07535	10.6326	13.4986	10.8606	4.11e-15	2.43908	up
BnaA10g24060D	5.24061	7.05077	6.9502	39.2932	37.6499	25.9598	5.84e-18	2.44068	up
BnaA03g33530D	4.16844	4.27738	4.07173	22.9689	21.8665	21.1481	4.85e-25	2.44155	up
BnaC08g14810D	0.152684	0.206467	0.87521	2.77083	1.81616	1.83345	0.000748004	2.44209	up
BnaA09g42790D	8.00405	13.2857	6.39809	42.5616	60.9658	44.4194	1.02e-12	2.44489	up
BnaA07g16120D	3.51515	3.84435	1.5947	16.9673	18.8529	13.0692	1.95e-12	2.445	up
BnaA09g27660D	39.6682	36.9995	38.5551	180.264	233.07	203.163	7.56e-26	2.4475	up
BnaAnng34810D	0.207935	0.544533	0.122904	1.5948	1.62081	1.61704	7e-07	2.44758	up
BnaC08g22360D	0.2628	0.203367	0.198805	1.06273	1.29341	1.37792	2.4e-07	2.44762	up
BnaC05g47280D	18.9573	19.621	22.4041	143.46	158.483	119.647	1.42e-26	2.44839	up
BnaA07g02330D	1.37455	1.23147	1.87571	7.09391	5.52926	8.23002	1.6e-15	2.45042	up
BnaA07g15860D	0.531673	0.281631	0.294785	2.47502	2.26316	2.6131	6.7e-05	2.4514	up
BnaAnng01040D	1.04122	1.31541	1.5897	7.19466	5.72283	8.70429	1.47e-10	2.45224	up
BnaC01g23610D	0.53749	0.070842	0.47041	1.52259	1.75349	1.81607	2.02e-07	2.45362	up
BnaA03g20780D	3.03025	3.39367	5.49102	16.1307	25.0213	22.7607	3.72e-10	2.45454	up
BnaC03g44250D	0.126097	0.466749	0.393056	2.62384	2.58614	1.69756	4.81e-08	2.45552	up
BnaA03g04930D	0.785606	0.821608	0.595865	2.40843	4.44799	5.04123	0.000106605	2.45593	up
BnaC04g55150D	0.199681	0.177147	0.209894	1.86836	1.30254	0.819916	7.99e-07	2.45853	up
BnaA05g28720D	0.55421	0.652819	0.62335	2.9721	4.10979	2.88753	3.14e-13	2.45966	up
BnaA05g02530D	0.897387	0.448493	2.38224	6.12158	7.6154	7.13588	3.21e-07	2.46046	up
BnaA01g24780D	0.199023	0.432851	0.328926	2.39563	2.105	1.88567	5.95e-07	2.4684	up
BnaA09g45370D	1.6261	0.654713	0.810406	5.46548	6.03937	6.7161	2.65e-09	2.47415	up
BnaA10g12190D	0.839399	0.789203	0.434746	3.14437	4.46695	3.72385	1.24e-12	2.47452	up
BnaA03g09950D	1.6486	2.50242	1.86018	8.4169	7.57182	8.04415	1.04e-13	2.47785	up
BnaC05g48190D	0.955889	1.37289	0.504719	4.95544	5.77517	4.90658	1.11e-15	2.48127	up
BnaC06g40070D	1.7618	1.44244	1.7159	10.0989	11.5847	12.2587	2.65e-20	2.48291	up
BnaC06g10340D	0.623022	0.518682	0.621718	2.61848	3.72024	3.59937	2.81e-09	2.48545	up
BnaA04g03370D	4.05179	3.57714	2.99066	17.7209	21.5764	16.6513	7.22e-21	2.48587	up
BnaA03g08750D	2.46952	2.42533	2.78173	16.9516	15.587	16.4962	1.69e-18	2.48668	up
BnaA07g26450D	2.03758	2.62619	2.7831	17.0515	16.0235	20.2832	1.46e-21	2.48834	up
[truncated: 1,360 more rows]

## Sheet: C6-7_vs_C18-7
Supplementary Table 8. List of DEGs identified at seven days of stress between both cultivars (C6-7_vs_C18-7).
#ID	C6-1_FPKM	C6-2_FPKM	C6-3_FPKM	C18-1_FPKM	C18-2_FPKM	C18-3_FPKM	FDR	log2FC	regulated
BnaA10g05680D	1077.29	898.813	752.519	0.208997	0	0	4.68e-147	-13.5768	down
BnaA04g23850D	63.3132	52.0155	61.4685	0	0.028668	0	1.42e-130	-12.521	down
BnaA03g30740D	42.7992	55.9362	45.6867	0	0	0.026038	5.19e-96	-12.4111	down
BnaA10g25550D	17.5269	9.7558	16.2486	0.007591	0	0	1.57e-47	-12.4047	down
BnaA02g23820D	72.5123	72.2557	75.3789	0	0.032405	0	1.93e-130	-12.1028	down
BnaA10g27720D	68.7886	121.479	63.1473	0	0	0.040849	1.49e-33	-11.9579	down
Brassica_napus_newGene_380	35.6521	31.4359	33.5794	0	0	0.002972	4.15e-105	-11.7995	down
BnaA09g54870D	1766.27	1526.88	1138.47	0.183461	0.281575	0.319265	9.31e-83	-11.7441	down
BnaA07g06900D	87.3341	128.828	92.5859	0	0.095267	0	1.22e-49	-11.5492	down
BnaA10g25180D	21.2903	19.931	23.483	0	0.022079	0	4.69e-118	-11.4243	down
BnaA07g21190D	45.2687	62.944	50.5353	0	0.04832	0	8.99e-56	-11.2248	down
BnaC04g03320D	25.2427	18.7332	23.8988	0	0	0.019095	1.15e-122	-11.2085	down
BnaAnng34540D	39.4285	35.5454	38.2251	0.032105	0.00604	0	4.27e-123	-11.191	down
Brassica_napus_newGene_12560	42.6183	73.1947	44.9529	0	0	0.037702	3.61e-25	-11.0725	down
BnaC03g23520D	145.532	159.343	141.169	0.057778	0.049728	0.053822	1.27e-127	-10.9922	down
BnaA10g30550D	30.8566	29.4141	26.6464	0.019297	0	0	1.04e-109	-10.9457	down
BnaC02g42890D	257.429	372.61	321.918	0	0.231172	0.135026	2.48e-76	-10.9366	down
BnaC04g00590D	75.0609	90.8018	85.181	0	0	0.053417	7.25e-99	-10.9319	down
BnaA10g26580D	6.73408	5.9885	8.7476	0	0.00644	0	4.13e-78	-10.8904	down
BnaC04g52530D	112.406	85.0758	101.053	0	0.140118	0	2.71e-117	-10.8807	down
BnaA10g26840D	8.54423	9.47589	8.38553	0	0	0.011778	9.33e-78	-10.8697	down
BnaCnng05570D	35.6247	25.5584	30.7403	0.015863	0	0.016008	1.65e-124	-10.827	down
BnaC04g01950D	25.7036	22.2492	25.493	0	0.039028	0	3.08e-103	-10.7985	down
BnaA05g19390D	22.6539	20.0079	26.742	0	0.012407	0.012888	2.52e-125	-10.7923	down
BnaC04g03250D	20.4461	15.4858	19.0222	0	0	0.029772	2.84e-123	-10.7264	down
BnaAnng26750D	386.044	314.706	335.219	0.17306	0.395817	0	1.8e-126	-10.7127	down
Brassica_napus_newGene_1738	10.0216	9.49169	11.3675	0	0.012958	0	1.36e-111	-10.5895	down
BnaC04g02020D	30.2496	41.1459	27.5283	0	0	0.053706	3.07e-46	-10.4773	down
BnaA10g25560D	5.46237	7.02871	6.78269	0	0.013547	0	1.97e-64	-10.408	down
BnaA10g25310D	14.9613	11.2619	15.3225	0.016141	0	0	1.78e-109	-10.3991	down
BnaC02g43070D	8.84025	7.89581	9.44564	0.019694	0	0	1.44e-64	-10.3132	down
BnaC04g02510D	23.1519	26.2672	18.0264	0	0.030644	0	2.79e-44	-10.3001	down
BnaA10g26670D	9.19835	7.40633	10.1365	0	0.01756	0	4.97e-116	-10.1942	down
BnaC04g03050D	64.1787	56.7651	71.9687	0.146352	0	0	1.26e-122	-10.1936	down
BnaC02g38180D	6.99531	5.62013	6.44135	0	0.013223	0	2.69e-58	-10.1808	down
BnaC02g28270D	15.6778	15.324	17.8846	0	0	0.027761	1.24e-100	-10.1513	down
BnaCnng73180D	22.0938	21.6342	25.1524	0	0	0.043405	3.33e-98	-10.0655	down
BnaA10g25360D	1.63212	2.39812	1.93711	0	0	0.005308	3.11e-39	-10.0647	down
BnaA01g34580D	49.7556	61.8523	50.4304	0.050991	0.045458	0.046866	5.93e-107	-9.89347	down
BnaA10g27070D	49.0913	60.1805	39.9348	0	0.090948	0.03571	1.41e-51	-9.85225	down
BnaC01g10910D	16.5855	14.7417	16.8514	0.086974	0	0	8.56e-94	-9.83037	down
BnaA01g00380D	32.5024	25.6797	31.0679	0	0.02736	0.037609	7.53e-113	-9.81745	down
BnaA10g26860D	5.85887	4.03864	4.60489	0	0.009078	0	5.32e-49	-9.80425	down
BnaC04g02330D	21.1686	20.3759	20.2979	0	0	0.06775	2.45e-88	-9.73516	down
BnaCnng53830D	58.3558	23.8863	49.9202	0.064922	0.029427	0	1.11e-20	-9.65462	down
BnaA10g25620D	75.2819	64.2258	81.5788	0.078915	0.041928	0.124474	3.67e-119	-9.65244	down
BnaC05g25930D	25.616	16.6674	25.2058	0.04552	0	0	3.74e-46	-9.56675	down
BnaC04g00340D	44.5228	34.079	41.9132	0	0	0.156741	3.48e-113	-9.52519	down
BnaC04g02430D	19.6178	24.7545	18.5551	0.02536	0	0.038145	9.46e-78	-9.48851	down
BnaA10g24940D	10.2623	10.5795	9.3942	0	0	0.028613	6.54e-80	-9.45186	down
Brassica_napus_newGene_5105	3.93633	2.08382	4.75713	0	0.006827	0	1.95e-20	-9.42193	down
BnaC04g52970D	17.5369	11.396	11.2064	0	0	0.029405	1.46e-34	-9.41595	down
Brassica_napus_newGene_15718	7.98243	5.72521	7.68963	0	0	0.015866	6.2e-41	-9.39843	down
BnaA10g25610D	23.4173	25.1078	22.3842	0.056207	0.026335	0	8.71e-80	-9.39264	down
BnaC04g52600D	7.18288	8.8871	5.81324	0	0	0.021028	8.97e-42	-9.37534	down
BnaC09g43910D	4.09497	3.8014	5.34474	0	0.008044	0	1.1e-61	-9.35246	down
BnaC06g40300D	37.7679	32.4905	40.9986	0	0	0.06934	4.42e-77	-9.34828	down
BnaAnng14250D	22.6842	15.2842	20.2001	0.044063	0.02171	0.003939	6.12e-83	-9.34708	down
BnaA10g26620D	7.46183	4.9294	6.98603	0.02591	0	0	2.98e-57	-9.30282	down
BnaA10g25850D	19.3997	7.96041	14.0946	0	0	0.059862	1.71e-16	-9.27541	down
BnaA10g27420D	12.8743	5.32042	16.4722	0	0	0.029939	1.58e-11	-9.23412	down
BnaAnng12730D	30.7717	25.259	25.4196	0.080774	0	0	1.39e-75	-9.22194	down
BnaCnng44070D	8.03423	1.08647	6.72609	0	0.02142	0	3.56e-06	-9.20466	down
BnaC06g40610D	8.28896	10.6521	7.58955	0	0.044935	0	8.58e-41	-9.20159	down
BnaC04g03740D	5.25581	6.10257	6.49532	0	0	0.027339	5.63e-58	-9.20118	down
BnaA10g25980D	2.49103	2.04127	2.21816	0	0	0.009481	1.73e-57	-9.18864	down
BnaA10g25820D	11.4133	10.1437	11.8496	0.03301	0.006496	0.007278	1.38e-103	-9.14864	down
BnaA10g24610D	6.22125	4.26115	6.20913	0	0.022047	0	2.04e-54	-9.07747	down
BnaC04g02540D	4.5673	3.74981	3.66897	0	0.010915	0	8.53e-54	-9.06136	down
BnaA06g05050D	2.73322	2.18637	2.35844	0.011826	0	0	5.91e-36	-9.0459	down
BnaA01g05390D	18.7377	27.9112	15.3706	0	0.029173	0.054442	6.27e-21	-9.00833	down
BnaA03g17040D	87.5222	101.672	67.032	0.283942	0.082323	0.120393	1.88e-47	-8.96053	down
Brassica_napus_newGene_13314	7.58523	7.56243	6.97128	0	0	0.027006	1.06e-84	-8.95406	down
BnaA05g30920D	33.113	39.0335	35.7036	0.08588	0.050963	0.062965	1.67e-113	-8.93618	down
BnaC08g12460D	7.43433	5.69386	7.92248	0.034855	0	0	5.26e-53	-8.91759	down
BnaCnng44090D	2.77803	1.8745	0.554272	0	0	0.010468	9.96e-07	-8.90747	down
BnaA10g27050D	4.82556	3.58092	5.27684	0	0.030237	0	1.54e-49	-8.87006	down
BnaA10g25720D	2.57338	2.48812	3.41849	0.008377	0	0	1.71e-51	-8.85836	down
Brassica_napus_newGene_9506	4.80267	2.70519	7.39039	0	0	0.029398	1.39e-12	-8.8557	down
BnaA10g26870D	19.8869	14.6759	23.2901	0.04542	0.040626	0	1.64e-60	-8.79076	down
BnaA10g25320D	5.02431	3.25712	5.10136	0.019471	0	0	4.32e-39	-8.78684	down
Brassica_napus_newGene_6885	7.14317	6.78366	7.41575	0	0.0377	0	2.07e-47	-8.78496	down
BnaA10g26120D	3.68299	3.78814	3.49492	0	0.020821	0	2.69e-47	-8.78213	down
BnaA10g26850D	57.8546	72.2194	58.7981	0.07021	0.242101	0	7.81e-81	-8.76447	down
BnaUnng04050D	4.57631	2.09657	3.65747	0	0	0.019501	1.05e-21	-8.76349	down
BnaA10g24780D	7.38628	6.5559	6.99147	0	0.037889	0	1.57e-46	-8.74804	down
BnaC04g00710D	15.6569	16.7038	20.4668	0.070378	0.015304	0.021331	2.59e-110	-8.7329	down
BnaA05g01600D	8.03977	7.71664	8.78882	0	0	0.039873	1.69e-58	-8.68361	down
BnaCnng64520D	15.7309	12.7977	12.4328	0.033484	0	0.031191	3.22e-83	-8.6377	down
BnaA01g34650D	22.1244	21.7358	23.2799	0.041181	0.036293	0.08321	2.92e-67	-8.6172	down
BnaA01g00600D	9.628	9.0906	9.18636	0	0.063263	0	3.42e-73	-8.57457	down
BnaA10g25900D	33.835	31.2886	38.2245	0.295474	0.142184	0.042388	4.61e-105	-8.57195	down
BnaA10g26450D	17.6279	15.0873	14.1455	0.00839	0	0.10633	5e-104	-8.57099	down
BnaA10g25430D	4.60068	3.59095	4.74023	0.017968	0	0.007978	4.24e-66	-8.5271	down
BnaA10g25510D	10.9267	11.9581	11.406	0.024817	0	0.054744	5.44e-97	-8.52277	down
BnaAnng24540D	29.8588	32.5744	25.267	0.004033	0.068925	0.081299	5.21e-80	-8.51977	down
BnaC04g56050D	4.84977	4.48088	7.53886	0	0	0.026625	9.02e-22	-8.50833	down
BnaA10g28560D	1.88647	1.23473	1.7289	0.006516	0	0	6.74e-28	-8.49998	down
BnaC04g46350D	5.5937	5.9626	5.26127	0	0.017678	0	3.17e-41	-8.49539	down
BnaA10g26270D	63.7495	66.8161	64.3088	0.033254	0.361056	0.107292	3.92e-109	-8.49103	down
BnaC04g52510D	2.92003	2.54247	2.4601	0	0	0.021068	4.36e-41	-8.47589	down
BnaA10g26380D	7.7321	3.23241	7.43977	0.020088	0.012089	0.008921	6.71e-18	-8.47203	down
BnaCnng59070D	1.63962	1.20714	3.39805	0	0.00846	0	9.62e-09	-8.4661	down
BnaA10g26910D	9.50694	12.7019	10.5589	0.015542	0.039512	0.018691	7.79e-95	-8.45727	down
BnaA10g25800D	0.862742	3.19457	2.73461	0.018326	0	0	2.89e-07	-8.43278	down
BnaA01g00450D	9.306	13.6073	11.0006	0.018967	0	0.053748	1.86e-42	-8.41359	down
BnaA04g11170D	5.09873	4.12471	5.86057	0.062356	0.083663	0.26227	3.68e-86	-8.40967	down
BnaCnng24430D	2.76317	5.9626	4.56425	0.092847	0	0	6.78e-16	-8.37511	down
BnaAnng36440D	6.5325	5.00577	3.61796	0	0.029978	0	3.28e-19	-8.34753	down
BnaA10g26190D	3.44018	4.68834	4.50539	0	0.025614	0	3.28e-49	-8.32443	down
BnaA10g25700D	5.29149	3.49606	5.50275	0.015184	0.015647	0.004211	6.83e-52	-8.31984	down
BnaC04g01890D	5.03735	4.5725	3.6178	0	0.024389	0	1.07e-48	-8.31572	down
BnaC08g15530D	7.33237	6.44401	7.64389	0.015963	0	0.040446	1.52e-87	-8.30148	down
BnaA04g23250D	23.5789	17.8481	22.704	0	0.053554	0.103329	9.68e-78	-8.29809	down
BnaC02g15500D	6.37742	8.8536	6.62623	0	0	0.066805	1.33e-36	-8.2834	down
BnaA07g29990D	2.10731	2.00761	2.81876	0.001507	0	0	1.99e-25	-8.28052	down
BnaC07g26060D	0.655551	0.689688	1.05673	0.00496	0	0	1.35e-23	-8.27946	down
BnaC03g11690D	1.88387	1.24831	1.62426	0.014289	0	0	5.44e-39	-8.27849	down
BnaC02g25610D	6.21751	5.59454	6.74049	0.005199	0.008943	0.003043	9.65e-58	-8.26679	down
BnaC04g03060D	6.77037	8.62091	7.67912	0	0.078752	0	6.75e-37	-8.26348	down
BnaCnng67460D	10.1279	8.84087	11.8543	0	0	0.081964	4.18e-64	-8.2329	down
BnaA10g26830D	1.9061	2.54585	2.62212	0	0.015371	0	8.86e-24	-8.23163	down
BnaA10g25730D	15.0892	11.5264	12.0384	0.046255	0.042242	0.021845	3.11e-64	-8.21531	down
Brassica_napus_newGene_13195	1.82178	1.57435	2.38012	0.021936	0	0	1.23e-24	-8.21072	down
BnaC04g52420D	4.76769	3.19119	3.5016	0	0.018847	0	1.02e-35	-8.20563	down
Brassica_napus_newGene_8479	10.448	10.2611	5.3851	0.055446	0	0	1.11e-17	-8.20029	down
BnaC04g52130D	6.52827	7.71134	6.54911	0.042056	0.015047	0	2.9e-84	-8.16813	down
BnaA10g25540D	5.08145	3.72958	4.19144	0.022901	0	0	1.96e-36	-8.14152	down
BnaAnng34690D	2.37133	3.87027	3.09295	0	0.086032	0	9.45e-23	-8.13991	down
BnaA05g32600D	7.05887	7.54524	6.90246	0	0.062256	0	1.83e-34	-8.12817	down
BnaA05g15950D	1.5714	2.34801	2.39872	0	0	0.014182	1.72e-37	-8.12117	down
BnaA10g24810D	14.0672	10.5548	13.3872	0.047671	0.060548	0	3.67e-68	-8.11827	down
BnaA10g01900D	4.90808	6.25526	6.76007	0	0.098839	0	3.54e-34	-8.10665	down
BnaC04g01490D	11.3983	13.3667	11.5782	0	0	0.101431	1.47e-71	-8.08629	down
BnaC07g45550D	26.209	29.8339	27.8983	0.132681	0	0.130264	5.47e-53	-8.0543	down
BnaA08g02020D	48.6836	17.1352	36.5966	0	0	0.272369	4.76e-12	-8.05073	down
BnaC09g34570D	1.82538	1.61948	1.03436	0.016235	0	0	4.07e-19	-8.04025	down
BnaA10g27080D	124.218	162.798	112.765	1.14078	0.255887	0.186134	1.75e-43	-8.02557	down
BnaC04g02730D	4.68077	8.3712	4.48374	0	0.009375	0.026948	5.77e-13	-8.01224	down
BnaA10g26290D	23.4521	28.7524	13.1147	0	0	0.189819	1.6e-15	-7.99238	down
BnaC04g00430D	6.20468	7.8764	7.33	0.052632	0	0	1.81e-52	-7.98833	down
BnaC04g00810D	13.3165	8.68061	10.9694	0.122115	0	0	6.34e-51	-7.97408	down
BnaA01g05220D	9.87031	9.75739	10.3547	0.037908	0.031647	0.023385	2.26e-81	-7.96445	down
BnaA05g33410D	16.188	12.8894	13.037	0.026219	0.054187	0.039108	1.28e-79	-7.92152	down
BnaC04g16180D	1.62243	0.864984	1.01543	0	0.09912	0	7.31e-15	-7.91011	down
BnaC04g02270D	20.898	11.6358	19.9145	0	0	0.215828	1.2e-31	-7.8594	down
Brassica_napus_newGene_3505	3.54367	3.17251	4.19035	0	0	0.043529	1.4e-39	-7.85716	down
Brassica_napus_newGene_3553	2.13963	2.08556	2.55788	0	0	0.027911	1.72e-30	-7.85546	down
Brassica_napus_newGene_4907	12.7022	8.33177	12.5757	0	0.056013	0.058238	1.72e-55	-7.84736	down
BnaA01g05380D	19.5868	16.4522	18.8859	0.021328	0.16957	0.019132	1.72e-79	-7.82548	down
BnaC05g39910D	2.70391	2.30443	3.1461	0	0	0.019803	1.68e-29	-7.78597	down
BnaC04g11340D	3.43119	2.62717	3.20748	0.035223	0	0	2.19e-59	-7.74893	down
BnaCnng72230D	8.16806	5.94103	7.92257	0.058958	0	0	5.23e-20	-7.73558	down
BnaA01g34670D	10.3838	6.38719	9.59185	0	0	0.078348	1.38e-41	-7.73459	down
BnaC07g44910D	4.50968	5.60141	4.1176	0	0.044364	0	6.24e-36	-7.68967	down
BnaC04g51940D	46.2837	39.7127	47.1224	0	0.601666	0	1.44e-99	-7.68719	down
Brassica_napus_newGene_4886	2.7518	2.04337	3.65438	0.020785	0	0	8.96e-25	-7.68215	down
BnaC04g52050D	43.6621	22.1608	29.1605	0.089266	0.218863	0.328898	1.58e-27	-7.6776	down
BnaA09g09090D	1.36324	2.16518	1.78286	0.013403	0	0	1.9e-19	-7.66605	down
BnaC04g00790D	3.07918	5.86643	3.12555	0.011355	0.024503	0	4.13e-11	-7.66576	down
BnaC04g00200D	26.8743	12.6676	21.1802	0.111114	0.017664	0.124723	1.7e-20	-7.6503	down
BnaA05g11790D	1.61984	1.28365	1.70042	0	0.011233	0	1.73e-18	-7.64175	down
BnaA06g28140D	1.49983	1.0026	1.38381	0.010068	0	0	3.71e-28	-7.60762	down
BnaC01g35440D	1.57002	1.39309	1.55465	0	0	0.01703	2.03e-19	-7.58623	down
BnaC04g52720D	3.20157	3.16429	3.5537	0.037438	0	0	3.95e-43	-7.58234	down
BnaA10g26250D	16.7955	19.551	17.9885	0	0.21714	0	1e-89	-7.56209	down
BnaC05g14390D	4.4648	4.06564	5.07565	0.064453	0	0	1.91e-35	-7.55095	down
BnaA04g00030D	1.29245	1.47942	2.31858	0.024764	0	0	1.36e-24	-7.54079	down
BnaA10g24590D	1.03065	1.09709	1.29481	0.015419	0	0	1.75e-18	-7.53726	down
BnaCnng47790D	5.19347	4.55698	5.63192	0	0.030125	0	1.45e-17	-7.52212	down
BnaC08g04800D	1.01534	1.30507	2.08302	0	0.016802	0	6.98e-21	-7.52096	down
BnaC02g42720D	36.5937	21.812	33.7767	0.189431	0.131009	0	6.97e-43	-7.5197	down
BnaA03g35870D	2.89316	3.19975	3.23539	0	0.024115	0.017787	1.65e-45	-7.51179	down
Brassica_napus_newGene_9305	16.6703	14.6133	14.4755	0.142143	0.074189	0	9.74e-72	-7.50698	down
BnaA10g30530D	11.7227	6.10625	10.6416	0	0.03705	0.10489	3.49e-26	-7.48478	down
Brassica_napus_newGene_2964	2.52973	2.67658	2.60504	0	0.024016	0	3.96e-32	-7.46245	down
BnaC04g03090D	10.561	7.82022	9.92511	0.036689	0.022682	0	4.98e-45	-7.43425	down
BnaA10g26920D	7.40416	7.17395	6.19704	0.013749	0.053923	0.018621	3.55e-53	-7.40931	down
BnaC03g13350D	7.07952	10.124	6.6617	0.054058	0.019953	0.051742	9.24e-28	-7.34213	down
BnaC02g42360D	1.6403	1.05582	0.928034	0	0	0.018308	1.52e-14	-7.34048	down
BnaC03g62080D	4.52402	2.80626	5.08542	0	0	0.074876	1.5e-22	-7.33519	down
BnaC07g37580D	1.9151	2.51898	1.90847	0.005546	0.00534	0	4.07e-24	-7.32838	down
BnaC02g42560D	4.37538	9.72761	4.63927	0.054756	0	0.047016	1.13e-08	-7.32716	down
BnaC03g21840D	32.0087	25.3794	28.6202	0.158196	0.146455	0.11017	2.49e-51	-7.31687	down
BnaA01g00710D	7.68067	5.45335	4.94148	0	0.073866	0	4.11e-28	-7.31364	down
BnaCnng18090D	3.62996	1.69697	1.85038	0	0	0.031487	6.94e-11	-7.31179	down
BnaA10g27330D	55.7223	110.718	65.3488	0	0	1.427	2.74e-13	-7.28804	down
BnaA10g25940D	8.20683	8.30349	8.72711	0.023083	0.00964	0.024237	6.73e-65	-7.27836	down
BnaCnng41140D	2.40822	1.68318	2.91093	0	0	0.027119	4.57e-23	-7.25645	down
BnaA10g25270D	6.40071	5.23069	6.42969	0.023973	0.047722	0.028855	1.29e-68	-7.23951	down
BnaC03g76110D	22.0813	10.5535	9.00397	0.194676	0	0	1.59e-09	-7.23538	down
BnaC03g38190D	17.7511	15.9436	19.644	0	0.123855	0.172954	1.91e-48	-7.21826	down
BnaAnng35570D	2.52407	1.91835	3.73219	0	0	0.034644	1.77e-18	-7.20351	down
BnaAnng31130D	3.02466	1.79985	2.42384	0.036113	0	0	7.49e-24	-7.19865	down
BnaC02g00620D	7.83577	8.6871	12.2061	0	0	0.098907	1.6e-22	-7.19236	down
BnaC02g24000D	0.680156	4.89523	4.37262	0	0.061544	0	9.94e-05	-7.17827	down
BnaC04g51780D	2.07715	2.27413	2.69381	0	0.033551	0	2.21e-33	-7.17093	down
BnaCnng29080D	74.8553	82.6404	73.2997	0.55891	0.562455	0.46362	4.05e-91	-7.128	down
BnaC08g19810D	2.98932	2.40529	3.55379	0	0	0.058885	3.19e-46	-7.11443	down
Brassica_napus_newGene_11700	2.34561	2.52583	4.03641	0	0.026305	0	5.73e-23	-7.08152	down
BnaCnng53590D	2.24604	3.09033	4.49467	0.015791	0.030253	0.015702	2.4e-13	-7.068	down
BnaC02g15380D	3.8607	1.96124	2.68159	0	0	0.040847	1.08e-21	-7.06501	down
BnaA09g47050D	2.76187	1.93272	2.32558	0.015112	0.032132	0	9.8e-27	-7.05894	down
Brassica_napus_newGene_4905	3.95247	2.77875	5.44731	0.019237	0.03143	0.01792	2.11e-22	-7.05889	down
BnaA10g25690D	13.2613	10.865	12.2797	0.022248	0.107569	0.065216	2.22e-57	-7.03895	down
Brassica_napus_newGene_3814	5.76943	1.04628	5.53685	0	0.083872	0	3.19e-05	-7.03835	down
Brassica_napus_newGene_11862	2.71138	3.07686	2.04515	0.048866	0	0	6.55e-31	-7.01604	down
BnaC09g24810D	18.1988	14.5121	14.7118	0.286354	0	0.129827	7.01e-58	-7.00771	down
BnaA06g37880D	23.5621	32.1662	42.4853	0.377249	0.172658	0.144202	4.1e-25	-6.96677	down
BnaA10g26930D	20.9096	15.946	21.0668	0	0.237414	0.192104	1.69e-90	-6.9239	down
BnaC08g02170D	27.3908	25.0937	21.8173	0	0.500792	0	2.04e-75	-6.91397	down
Brassica_napus_newGene_7909	6.64915	6.14552	4.93122	0.03666	0.065147	0	1.14e-44	-6.88021	down
BnaA10g25000D	2.63911	3.2102	2.1686	0.048741	0	0	8.46e-25	-6.85659	down
BnaCnng31950D	1.33831	0.471855	0.728136	0	0	0.012839	1.88e-09	-6.84704	down
BnaA09g02410D	75.4031	107.917	67.9719	0.577026	0.775246	0.686423	2.54e-24	-6.82913	down
BnaA10g26610D	1.11961	0.970348	1.11984	0	0.022061	0	6.53e-19	-6.82781	down
BnaA10g25920D	1.73159	1.75521	1.65063	0	0.067815	0	1.38e-23	-6.82482	down
BnaA01g00680D	1.09212	1.52369	1.80612	0	0.028866	0	7.56e-26	-6.80679	down
BnaC04g34240D	9.32525	18.6177	10.6605	0.186771	0.074214	0.047215	8.3e-11	-6.8017	down
BnaA05g19010D	3.81908	6.18182	5.19306	0.093767	0.025871	0	3.6e-26	-6.7992	down
BnaC04g01200D	64.0605	75.0095	62.1237	0.548518	0	1.02408	7.07e-52	-6.79499	down
BnaCnng77840D	9.0406	10.7613	8.47774	0	0.083697	0.072531	6.55e-42	-6.78547	down
BnaA04g01890D	4.63137	3.92059	3.62533	0.055616	0	0	1.55e-28	-6.77538	down
BnaA03g27500D	74.2268	46.7654	75.45	0.406515	0.844115	0.390169	2.01e-83	-6.73712	down
BnaC08g48050D	1.39295	1.57166	1.85862	0.031145	0	0	1.34e-23	-6.71726	down
BnaC08g45660D	21.4468	21.3411	15.3952	0	0.376724	0.118547	5.41e-41	-6.70207	down
BnaC05g25090D	1.58073	1.59802	1.22612	0	0	0.025787	2.87e-22	-6.70146	down
BnaA03g10530D	5.84624	4.63404	1.68483	0.066931	0.030518	0	4.1e-06	-6.69099	down
BnaC04g46200D	1.55968	2.33118	1.79781	0	0.052632	0	9.22e-18	-6.68785	down
BnaC04g00020D	2.99794	6.69867	4.76099	0.16735	0	0	3.96e-13	-6.68496	down
BnaC03g23840D	16.4287	23.5616	18.3376	0	0.504135	0	1.61e-31	-6.66708	down
BnaC04g00190D	3.2168	2.77521	3.23244	0	0.051553	0.032779	1.63e-53	-6.62724	down
BnaC06g40380D	0.721757	1.22156	0.684688	0	0.013152	0	2.21e-10	-6.62678	down
Brassica_napus_newGene_14495	2.61957	4.18125	4.64675	0.049676	0.04241	0	3.04e-21	-6.62536	down
BnaA03g15390D	42.1031	32.3344	61.0005	0.349977	0.324645	0.496056	9.88e-24	-6.62042	down
BnaC04g03810D	1.22576	0.703075	1.20914	0	0.020656	0	7.27e-21	-6.60842	down
Brassica_napus_newGene_2757	1.34264	1.06932	1.59949	0	0.036496	0	3.09e-17	-6.60717	down
BnaC01g33820D	2.96537	2.3088	2.73513	0	0	0.083307	6.4e-21	-6.55687	down
BnaA10g25520D	89.4924	110.993	80.1798	0.290422	0.625941	2.03173	1.24e-44	-6.52471	down
BnaCnng33810D	4.39722	1.90428	5.10959	0	0	0.074713	4.18e-26	-6.50733	down
BnaA05g16300D	1.25756	0.92769	0.989351	0.03471	0	0	4.91e-17	-6.49712	down
BnaA10g30540D	29.578	28.1486	27.692	0.296837	0.277883	0.159346	1.13e-36	-6.48819	down
BnaCnng25210D	3.3877	2.78991	2.64866	0.034279	0	0.031932	7.74e-31	-6.48578	down
BnaA02g32040D	1.23437	1.41932	1.407	0	0	0.034325	2.2e-16	-6.48418	down
BnaAnng02700D	29.7915	53.1767	34.1077	0.352259	0.628307	0.047015	3.66e-15	-6.48319	down
BnaC02g38080D	1.04312	1.20456	1.69762	0	0	0.02458	6.92e-19	-6.45632	down
BnaA07g05870D	3.97404	3.31537	2.84023	0.078277	0	0	4.66e-34	-6.45117	down
BnaA09g21440D	32.6667	26.6613	32.9454	0.187944	0.585018	0.350152	4.4e-53	-6.44788	down
Brassica_napus_newGene_11671	0.534793	0.552343	0.381856	0	0	0.016766	6.26e-16	-6.44048	down
BnaA08g23090D	2.51698	1.26307	0.941977	0	0.028923	0	2.86e-10	-6.43518	down
Brassica_napus_newGene_11796	31.1029	24.4531	28.1596	0.383642	0.255572	0.279166	4.86e-82	-6.42978	down
BnaC09g52960D	1.88978	2.00527	1.95335	0.028322	0.018542	0	6.58e-27	-6.42897	down
Brassica_napus_newGene_3867	2.36305	2.6327	1.94813	0	0	0.057359	8.35e-16	-6.41681	down
Brassica_napus_newGene_10340	3.14311	1.74693	2.4655	0.019401	0.024653	0.009203	3.68e-17	-6.40745	down
BnaC08g04090D	2.0427	1.70159	2.025	0.057358	0	0	4.4e-27	-6.40077	down
BnaA06g13120D	4.3634	2.98196	3.37937	0.019267	0.048139	0.017948	5.14e-32	-6.40015	down
BnaC09g03520D	3.43142	3.20141	3.79377	0.033416	0.034603	0	2.85e-35	-6.39976	down
BnaAnng34020D	16.4897	13.9849	14.7743	0.112386	0.086834	0.09337	4.3e-29	-6.39146	down
BnaA10g25050D	40.0465	42.7399	38.9289	0	0.931426	0.462467	4.65e-69	-6.39028	down
BnaA10g26880D	27.2654	31.3805	28.1119	0.213061	0.298019	0.487885	2.78e-81	-6.38978	down
BnaAnng33740D	2.49411	2.80384	2.4668	0	0	0.090769	2.26e-28	-6.36824	down
BnaC06g40700D	57.5736	22.0937	47.6052	0.849478	0.378788	0.198883	4.28e-12	-6.3651	down
BnaCnng73280D	29.6247	21.9711	30.0523	0.228456	0.285631	0.429561	3.59e-69	-6.36319	down
BnaC03g32050D	1.97287	1.49076	2.01556	0.06022	0	0	3.81e-16	-6.36112	down
BnaA01g00030D	7.00479	5.9019	6.39063	0.304428	0.040709	0.078846	3.91e-60	-6.35219	down
BnaA06g19120D	12.2218	11.8929	12.8592	0	0.285964	0.108797	1.86e-33	-6.35065	down
BnaA10g11470D	1.59803	1.03224	1.1686	0	0.034065	0	6.2e-22	-6.34454	down
BnaA10g10660D	1.19566	1.26598	1.75446	0	0.023056	0.009925	8.91e-16	-6.3359	down
BnaC04g04010D	5.1866	3.64049	3.62252	0.02961	0.05297	0	9e-28	-6.31114	down
BnaA02g03980D	22.6961	6.55418	21.4174	0.758146	0.201372	0.351862	1.07e-07	-6.29995	down
BnaA01g05280D	0.89395	0.592078	0.988346	0	0.01961	0	5.28e-15	-6.29566	down
BnaC09g53580D	5.26929	5.84991	7.0597	0.128122	0.078336	0.037478	2.76e-54	-6.28088	down
BnaA09g43840D	3.30595	3.35159	1.59733	0	0	0.083537	1.12e-12	-6.25414	down
Brassica_napus_newGene_2657	2.43501	3.59704	3.78258	0	0	0.107356	2.58e-21	-6.25184	down
BnaA03g46390D	1.80093	1.68291	1.08043	0	0.042743	0	5.3e-18	-6.23589	down
BnaA02g36840D	134.786	99.3567	118.159	4.56329	2.64825	4.52405	3.06e-75	-6.22759	down
BnaA07g03480D	1.04336	0.762014	1.70376	0.031086	0	0	1.08e-10	-6.22341	down
BnaA07g13250D	2.28094	1.07529	1.43068	0	0.038522	0	5.07e-11	-6.2231	down
BnaC06g40660D	24.2203	16.7456	24.7048	0.326295	0.231415	0.233284	7.12e-60	-6.21896	down
BnaA10g25990D	1.71718	0.733963	1.40597	0.046087	0	0	1.19e-10	-6.19355	down
BnaC07g35160D	3.31663	2.92223	4.88171	0.064487	0	0.05807	2.49e-18	-6.19072	down
BnaC02g43960D	3.3972	2.216	2.29238	0	0	0.08308	2.92e-14	-6.18402	down
BnaA05g31220D	21.1027	21.0262	22.5972	0.27687	0.386859	0.202508	6.18e-70	-6.18167	down
BnaA10g25710D	4.21075	3.00411	5.08701	0.322549	0.082587	0	8.9e-10	-6.16048	down
BnaCnng36280D	7.48552	4.59897	6.74785	0.125982	0.04723	0.095013	7.4e-37	-6.15386	down
BnaA09g44440D	1.63616	1.24126	2.04914	0.031445	0	0	3.19e-18	-6.1496	down
BnaC06g40330D	9.97934	13.8083	11.8402	0.111924	0.306993	0.062356	9.17e-43	-6.14683	down
BnaA04g20510D	5.10755	3.04777	4.33678	0	0	0.081082	3.44e-25	-6.141	down
BnaA03g28020D	1.96569	0.837871	1.34331	0	0.316109	0	4.53e-12	-6.11733	down
BnaA09g47240D	1.37556	0.718603	0.539128	0.018351	0	0	1.26e-17	-6.10243	down
BnaA03g04600D	7.93703	8.55755	8.74874	0.067197	0.200349	0.063291	1.01e-34	-6.04424	down
BnaA03g29860D	1.74589	1.20886	1.75799	0	0	0.040183	1.18e-16	-6.04296	down
BnaA10g08850D	19.5516	21.7503	20.2414	0	0.218752	0.676208	2.15e-60	-6.03533	down
Brassica_napus_newGene_16196	1.82077	2.23445	1.74926	0	0	0.077009	5.24e-19	-6.02635	down
BnaCnng24590D	1.93043	1.04357	1.12865	0	0.021993	0.022141	2.73e-21	-6.02598	down
BnaA10g25020D	2.29868	2.33862	2.12089	0	0	0.070517	2.41e-16	-6.02012	down
Brassica_napus_newGene_2164	4.48332	3.47932	4.0749	0	0.059868	0.062768	1.72e-23	-6.0117	down
BnaA10g26060D	149.301	170.066	138.758	2.48629	1.47648	1.9651	2.29e-64	-6.00232	down
BnaCnng62740D	6.26571	6.74068	4.81177	0.687691	0.361122	0.188045	2.75e-37	-5.98965	down
BnaCnng44110D	3.25426	3.0452	5.40466	0.066321	0.02018	0.082461	2.86e-17	-5.97608	down
BnaC04g03460D	3.59576	3.21153	3.06448	0.079892	0.043649	0.022177	2.56e-37	-5.96668	down
BnaC02g17140D	8.936	18.1527	17.3081	0.211411	0.460422	0	1.79e-13	-5.95769	down
Brassica_napus_newGene_15066	1.34574	2.17835	2.43207	0.009371	0.053884	0	9.27e-16	-5.95521	down
BnaA08g26110D	2.56911	3.5726	2.78127	0.045561	0	0.066546	2.42e-33	-5.95162	down
BnaC08g34620D	11.7482	15.6811	13.7754	0.379031	0.198804	0.036118	4.7e-49	-5.92902	down
Brassica_napus_newGene_5351	1.80125	2.79652	3.40202	0	0.119321	0	3.94e-19	-5.91396	down
BnaCnng25540D	9.74428	5.60745	9.21888	0.033284	0.028307	0.212653	1.28e-30	-5.89377	down
BnaA03g26620D	2.98427	1.52408	1.75552	0	0	0.083942	1.01e-14	-5.87498	down
BnaAnng18000D	19.434	17.0492	16.9011	0.145914	0.372146	0.189218	1.26e-37	-5.85988	down
Brassica_napus_newGene_8303	0.986022	0.896876	0.703101	0	0.029447	0	5.83e-15	-5.85015	down
BnaC04g03290D	1.59346	1.97985	1.73316	0.016384	0.024718	0.015262	5.94e-22	-5.84489	down
BnaC04g01130D	19.2726	18.448	23.1016	0.35946	0.433878	0.238589	6.26e-74	-5.83253	down
BnaC04g52100D	11.9904	10.2622	14.4044	0.124101	0.222757	0.175749	7.78e-31	-5.82077	down
BnaA09g01220D	14.2146	7.91762	12.9043	0.290038	0.142888	0.15591	2.22e-25	-5.8203	down
BnaC02g09160D	13.5528	16.1354	13.4528	0.133117	0.213925	0.384717	1.97e-64	-5.7868	down
BnaC01g33880D	1.95675	2.12399	2.01362	0.035223	0	0.032874	3.05e-21	-5.75955	down
Brassica_napus_newGene_5897	19.4406	14.6124	20.5378	0.398127	0.230663	0.234273	6.8e-39	-5.75791	down
BnaAnng39780D	11.8597	7.95561	11.2178	0.148058	0.1522	0.166364	1.39e-44	-5.75306	down
BnaC02g38090D	4.22279	4.95326	6.83413	0.049601	0.395229	0.026579	1.96e-24	-5.74917	down
BnaC03g08930D	1.69203	2.91575	2.85766	0.031428	0.050651	0.033628	9.51e-17	-5.73473	down
BnaC04g52930D	5.9984	2.95369	4.66574	0.048949	0.073127	0.087477	8.21e-13	-5.73113	down
Brassica_napus_newGene_1820	1.96797	0.897149	2.11996	0	0.071893	0	1.03e-12	-5.71351	down
Brassica_napus_newGene_6538	4.82996	6.05868	10.3178	0.125459	0.147286	0.092154	8.3e-11	-5.6749	down
BnaA10g26570D	4.70334	4.55716	4.78018	0.105134	0.128875	0.023471	1.77e-42	-5.65975	down
BnaCnng00200D	12.2434	9.15263	13.6561	0.300925	0.109912	0.60321	5.73e-33	-5.63928	down
BnaC03g51700D	3.11297	3.65803	3.83122	0	0	0.168934	4.24e-27	-5.6073	down
BnaA03g26140D	3.31757	4.44785	4.14689	0	0.232366	0	9.77e-21	-5.60345	down
BnaC01g10220D	2.9555	2.92605	2.39404	0.077795	0.035053	0.032001	8.95e-32	-5.60277	down
BnaA05g14490D	1.60201	1.38631	2.67246	0.028013	0.012847	0.038884	8.14e-30	-5.56766	down
BnaC05g48840D	12.0288	7.70439	10.7677	0.2165	0.339047	0.049728	1.27e-38	-5.55931	down
Brassica_napus_newGene_488	15.1359	8.43625	16.2887	0	0	0.786914	8.76e-20	-5.5587	down
BnaC04g52940D	2.52425	2.0567	4.03899	0	0	0.214455	2.22e-13	-5.55571	down
BnaA03g30470D	1.47934	1.09706	2.24416	0.099396	0	0	1.3e-11	-5.54805	down
BnaA10g25650D	1.84339	2.84481	2.94015	0.058608	0.03836	0.03797	8.16e-30	-5.54052	down
BnaAnng17970D	4.21774	7.35947	2.77593	0.086277	0.042071	0.156453	6.23e-06	-5.53737	down
BnaA04g02770D	2.07068	2.65381	1.8615	0.074218	0.033947	0	5.85e-19	-5.53298	down
BnaC04g13030D	2.05936	2.04689	3.18742	0.100538	0.024705	0	1.33e-13	-5.53211	down
BnaC01g06450D	0.603681	0.65213	0.960364	0.04491	0	0	1e-13	-5.52197	down
Brassica_napus_newGene_10413	2.42888	1.82095	1.95766	0.045422	0.053519	0.028642	8.94e-38	-5.50751	down
BnaA05g19480D	0.833596	1.01408	1.40519	0	0.023166	0.024126	2.21e-18	-5.50337	down
BnaC08g39850D	0.779778	1.01949	1.07295	0.016011	0	0.038185	4.06e-15	-5.50235	down
Brassica_napus_newGene_2832	3.78589	3.82818	3.58571	0	0.23123	0.338263	8.19e-35	-5.49262	down
BnaC04g52430D	2.09357	2.44973	2.30146	0	0.085999	0	5.64e-18	-5.48004	down
BnaC04g52000D	4.90469	10.1797	5.44954	0.122304	0.15163	0.155576	7.4e-08	-5.47875	down
BnaC02g37010D	0.723475	0.761884	1.41355	0	0.055639	0	8.85e-06	-5.47817	down
BnaCnng54490D	15.8196	15.5693	15.7916	0.270812	0.350902	0.341283	4.47e-38	-5.47461	down
BnaC06g40570D	3.55874	3.53407	4.07298	0	0	0.243706	2.59e-26	-5.4638	down
BnaA10g26640D	45.172	53.0693	46.761	0.057236	2.26039	1.38674	9.04e-69	-5.46129	down
BnaA10g26390D	1.25828	1.7003	2.82928	0	0.072751	0.020923	7.5e-09	-5.43536	down
BnaC08g32270D	6.94718	4.72642	7.44088	0	0	0.435295	1.97e-14	-5.42751	down
BnaC02g43030D	0.597889	1.27625	1.25084	0	0.068755	0	2.25e-10	-5.40946	down
BnaA10g25630D	1.97087	2.92847	3.75794	0.648315	0.092611	0.079889	9.92e-45	-5.39432	down
BnaA10g13770D	3.14872	6.29431	3.75281	0	0.14318	0	2.48e-08	-5.38729	down
Brassica_napus_newGene_8645	6.539	8.59116	11.8005	0.217639	0.055367	0.272181	3.56e-41	-5.38728	down
BnaC04g00040D	41.0716	17.5812	35.438	0.116965	0.633017	0.830462	1.35e-13	-5.38331	down
Brassica_napus_newGene_8810	14.277	11.1732	17.3603	0.303025	0.308536	0.314895	3.53e-40	-5.37371	down
BnaA10g24920D	2.6684	2.63731	2.87197	0.050284	0.011636	0.111708	2.24e-43	-5.3705	down
BnaA05g07490D	15.7192	15.329	16.4976	0.224374	0.4808	0.335656	1.04e-31	-5.36043	down
BnaC04g52270D	4.06353	4.33133	4.1281	0	0.06972	0.159322	6.41e-28	-5.35085	down
Brassica_napus_newGene_14471	2.20396	2.61831	2.54231	0.062251	0.086405	0	5.57e-25	-5.34742	down
BnaA05g06230D	8.83726	6.01504	7.05915	0.153136	0.131145	0.231047	8.44e-46	-5.34401	down
BnaC02g48580D	7.5853	7.16169	8.88696	0	0.05554	0.115105	2.94e-19	-5.31433	down
BnaC04g53030D	6.96975	3.81597	4.94898	0.159645	0	0.210785	5.6e-18	-5.31253	down
BnaC02g43180D	13.1473	7.50477	12.6169	0.442174	0.072342	0.298365	5.48e-24	-5.29624	down
BnaC04g51720D	12.4692	9.83987	14.1882	0.416848	0.760835	0.254838	1.79e-60	-5.28492	down
BnaA10g26410D	12.5069	11.7826	11.6057	0	0.275614	0.352349	6.36e-29	-5.28276	down
Brassica_napus_newGene_8617	2.86974	2.34894	3.00453	0.056286	0.08495	0	2.63e-27	-5.27628	down
BnaA10g05840D	1.82377	1.26577	1.32973	0	0	0.112173	9.93e-28	-5.27233	down
BnaC04g37650D	20.6441	18.6355	20.048	0.441358	0.952812	0.078957	2.49e-46	-5.26247	down
BnaA10g27060D	33.4084	25.1128	17.07	0.564573	1.43839	0.590668	1.36e-24	-5.26016	down
BnaAnng06220D	16.0054	6.5449	7.61327	0.328709	0.087852	0.197286	2.36e-13	-5.2392	down
BnaC08g19800D	6.87981	5.92795	7.04875	0.088244	0.263174	0.131875	2.11e-40	-5.225	down
BnaA01g00440D	5.9584	7.54113	6.47444	0.317601	0	0	2.94e-47	-5.20908	down
BnaC04g01050D	7.99607	8.52295	8.45968	0.215871	0.176551	0.244068	4.23e-64	-5.20394	down
BnaC03g21260D	1.48564	1.26205	1.0672	0	0.040787	0.039786	3.44e-14	-5.19921	down
Brassica_napus_newGene_9449	5.02441	4.71209	7.21322	0.105645	0.075092	0.212209	1.2e-28	-5.19431	down
BnaC08g41470D	4.76377	4.27126	5.13131	0.134694	0.176452	0.334374	1.05e-45	-5.18307	down
BnaC04g00800D	2.97244	1.36485	2.79811	0.051148	0.046578	0.064139	1.62e-11	-5.17863	down
BnaC09g52200D	53.8342	31.5834	49.462	0.964037	0.627675	1.96073	6.27e-27	-5.17831	down
BnaA07g12440D	1.09967	1.00611	1.03747	0.04688	0.00953	0	4.46e-13	-5.1746	down
BnaC06g27730D	1.2545	0.81318	1.22578	0	0.051131	0.016668	2.04e-15	-5.17028	down
BnaC02g43680D	2.87824	2.54069	3.65536	0.148438	0.026803	0.063441	6.15e-38	-5.1586	down
Brassica_napus_newGene_8741	3.97045	4.16346	4.12755	0.131295	0.116846	0.030833	2.71e-21	-5.14872	down
BnaAnng25950D	6.22165	5.5991	6.29276	0.135581	0.109925	0.127246	2.91e-45	-5.13476	down
BnaC01g07050D	3.39507	5.11029	4.69239	0	0.120517	0.219754	1e-21	-5.13362	down
BnaAnng12480D	10.708	12.8913	13.0028	0	1.28527	0.118864	9.62e-46	-5.132	down
BnaAnng40850D	167.997	178.236	131.659	3.54924	6.1071	3.66851	9.22e-45	-5.13196	down
BnaCnng72240D	12.0979	8.88281	10.0094	0.495141	0	0.21453	6.98e-18	-5.12362	down
Brassica_napus_newGene_6160	10.88	8.05014	9.78437	0.821291	0	0	8.66e-41	-5.11147	down
BnaAnng38810D	1.90468	2.4425	1.89506	0.039072	0.088105	0	2.13e-12	-5.10737	down
BnaA08g23740D	6.77341	9.28304	7.15336	0.101729	0.886857	0.570752	5.68e-48	-5.09698	down
BnaC02g48850D	21.9763	13.9192	18.73	0.467605	0.393812	0.675868	6.72e-37	-5.08989	down
BnaA08g14480D	4.82032	3.33824	5.68718	0.228487	0.099487	0.23683	1.62e-24	-5.08027	down
BnaC08g42420D	5.03274	2.77305	3.18696	0	0.085693	0.192093	6.74e-11	-5.07809	down
BnaA08g20470D	45.9774	32.9082	44.5595	1.07058	1.41323	1.06807	1.48e-61	-5.07358	down
Brassica_napus_newGene_15883	1.34378	2.47551	1.09762	0.054687	0.038135	0	3.08e-08	-5.07145	down
BnaA04g04000D	2.35329	1.10741	1.91298	0.022358	0.027464	0.054032	3.52e-12	-5.06857	down
BnaCnng21910D	1.30141	0.916849	1.14866	0.0808	0	0	2.11e-16	-5.04876	down
Brassica_napus_newGene_2153	1.25441	1.31097	1.57765	0	0.101948	0	1.07e-17	-5.04706	down
Brassica_napus_newGene_9202	8.00925	4.56854	6.66157	0.103801	0.039791	0.327037	4.66e-22	-5.04346	down
BnaA04g19840D	2.83803	2.70243	4.94345	0	0.051498	0.207686	5.22e-11	-5.03648	down
BnaA10g28960D	13.3138	11.0138	12.9458	0.231799	0.235138	0.373188	2.16e-28	-5.01874	down
BnaC08g37200D	2.00502	3.13272	2.66225	0	0.40402	0	2.43e-17	-5.01707	down
BnaC04g00180D	31.7383	28.344	25.5201	0.758512	1.80061	0	8.56e-34	-5.01496	down
BnaC01g44570D	10.5773	2.22871	7.65896	0.079852	0.135397	0.316478	0.000547604	-5.0013	down
BnaC03g25770D	24.8448	68.4577	50.4323	0.659532	0.705789	1.02154	2.33e-56	-4.97915	down
BnaA10g25440D	4.53634	5.78958	5.47415	0.238394	0.129752	0.050547	1.79e-25	-4.96275	down
BnaCnng26780D	1.96707	1.73639	2.4566	0.048536	0.041387	0.087612	6.65e-21	-4.95534	down
BnaA09g11340D	22.2586	25.4235	19.1519	0.077294	0.165901	0.354058	2.18e-32	-4.95038	down
BnaC08g30030D	1.92921	1.2778	1.94287	0	0.113639	0	6.97e-15	-4.94934	down
BnaC06g33130D	3.34155	4.28506	2.82667	0.243291	0	0	3.87e-25	-4.94888	down
BnaAnng18620D	7.42907	4.62687	5.50866	0.11854	0.201184	0.091589	1.46e-34	-4.94801	down
BnaA08g01610D	1.00236	0.913312	1.02631	0	0.033355	0.048385	1.23e-17	-4.93722	down
BnaC09g53400D	1.97229	1.16204	2.1173	0	0	0.156946	1.44e-15	-4.93608	down
BnaC04g02150D	22.558	17.8853	24.595	0.661372	0.757832	0.65533	9.15e-60	-4.933	down
Brassica_napus_newGene_14217	1.34903	1.54678	2.07404	0.047317	0.097503	0	1.79e-20	-4.9242	down
BnaA05g11610D	2.27232	1.79428	1.87965	0.029471	0.127732	0	3.05e-18	-4.90524	down
BnaCnng28330D	1.29105	1.15596	2.08715	0.058403	0.030802	0.058267	1.21e-10	-4.8999	down
BnaC03g52010D	39.0427	13.8448	25.7355	0.328858	1.59125	0.1616	6.18e-07	-4.89872	down
BnaA09g47620D	10.0711	8.96256	9.47682	0.198688	0.545665	0.150596	1.14e-58	-4.89633	down
BnaC04g05640D	1.96241	0.397651	1.55793	0.040397	0.026339	0.019252	9.07e-05	-4.89609	down
BnaA02g07120D	83.9043	180.314	164.906	5.13747	4.40239	4.83915	3.64e-10	-4.87189	down
BnaA09g31510D	5.33619	4.72964	5.81245	0.132873	0.240144	0.126231	7.3e-19	-4.8642	down
Brassica_napus_newGene_10236	7.14259	11.517	7.10013	0.296786	0.226496	0.352957	2.97e-12	-4.86007	down
BnaA06g09750D	3.51664	4.5431	3.8199	0.379071	0.07644	0.85889	1.07e-27	-4.84098	down
BnaCnng33790D	0.683223	0.59311	0.396602	0.007532	0.20445	0.020644	1.92e-19	-4.83907	down
BnaC04g00120D	2.24532	3.09003	2.88535	0	0.054484	0.61782	5.37e-29	-4.8389	down
Brassica_napus_newGene_9563	1.22997	0.993975	0.952992	0.054655	0	0.031623	4e-14	-4.80634	down
BnaA03g21180D	14.3244	8.87232	15.7704	0.393105	0.28219	0.515886	3.92e-21	-4.79032	down
BnaC01g06410D	12.5694	7.79617	13.2961	0.566029	0.241081	0.346996	8.51e-24	-4.78637	down
BnaC01g06460D	38.2319	45.8449	36.4888	1.33207	1.43108	1.27114	2.91e-52	-4.78559	down
BnaA10g06550D	2.88825	2.1682	3.16593	0.284999	0.025861	0	5.79e-24	-4.77917	down
Brassica_napus_newGene_9945	1.64156	1.64995	1.90285	0.073615	0	0.095384	1e-18	-4.75623	down
BnaA09g48320D	105.195	122.476	98.6752	3.09731	3.36622	5.37963	5.92e-57	-4.75432	down
BnaA01g37170D	2.49993	1.88929	2.54834	0.077863	0.027394	0.072531	1e-13	-4.75061	down
BnaC04g01000D	6.3644	4.42139	5.37329	0.226269	0.132083	0.205784	1.54e-45	-4.74819	down
BnaC04g52920D	13.8579	10.5871	14.1766	0.024964	0	1.44105	7.04e-53	-4.74718	down
BnaAnng18420D	4.38955	2.85024	4.09886	0.080124	0.024862	0.221201	7.8e-24	-4.73482	down
BnaA03g02900D	53.9013	65.1364	47.0177	1.51765	2.18247	2.44696	6.09e-31	-4.719	down
BnaAnng11320D	0.753382	1.22379	0.93476	0.057861	0.021443	0.01201	1.64e-13	-4.71273	down
BnaC02g40730D	12.5875	13.1592	11.7931	0	1.23581	0.690605	4.09e-43	-4.70541	down
BnaC06g15240D	0.838922	0.941666	1.41923	0.07316	0.026393	0	1.06e-13	-4.70407	down
BnaA03g02950D	29.6041	34.4359	36.8335	0	2.3899	1.33899	1.22e-55	-4.70243	down
BnaA06g04320D	15.4881	20.4153	11.5973	0.235834	0.347823	1.01154	1.27e-12	-4.70216	down
BnaA10g22080D	14.5201	7.6767	13.4298	0.328025	0.279388	0.428975	1.53e-22	-4.69549	down
BnaAnng18020D	8.27722	7.08579	6.79103	0.176451	0.209311	0.24444	1.93e-32	-4.69466	down
BnaA10g14250D	14.2046	15.0772	13.5463	1.17095	0.457969	0	1.97e-48	-4.68863	down
BnaA01g05780D	8.8733	11.2978	10.0622	0.136443	0.305712	0.559318	9.95e-22	-4.68711	down
Brassica_napus_newGene_4425	5.31946	6.40483	5.38722	0.358569	0.256845	0	4.44e-24	-4.68608	down
BnaC08g04130D	3.42211	5.50366	1.57102	0.181469	0.126345	0.121913	0.000816853	-4.66612	down
BnaAnng25840D	2.75768	2.09398	2.17832	0	0	0.272999	8.31e-13	-4.66589	down
Brassica_napus_newGene_4564	29.7947	7.23916	19.6	0.577767	0.93276	0.578958	0.000282506	-4.66465	down
BnaC04g01170D	11.0373	6.40843	11.9282	1.27568	0.202426	1.67548	8.09e-24	-4.64315	down
BnaC04g00540D	3.95572	3.12827	3.80558	0.184708	0.108834	0.109258	5.89e-36	-4.64264	down
BnaA06g03570D	20.7403	20.7526	13.6475	0.809758	0.791119	0.55394	5.28e-22	-4.64263	down
BnaA03g02910D	3.65368	5.04767	6.52637	0.401807	0.184557	0.047779	1.7e-20	-4.63506	down
BnaC02g22730D	1.5175	1.05457	1.43057	0.021122	0.012595	0.073909	1.06e-20	-4.61956	down
BnaC04g01600D	34.2659	21.6906	33.4913	3.97861	3.47155	2.51314	4.31e-31	-4.61538	down
BnaC02g48740D	3.15338	3.36686	3.78193	0.178831	0.1356	0.087557	9.73e-39	-4.59998	down
Brassica_napus_newGene_13243	7.00772	4.86505	5.94181	0.099796	0.245646	0.186586	2.24e-32	-4.59258	down
BnaA09g47980D	6.64118	6.65055	4.28408	0.027313	0.060295	0.616293	2.39e-18	-4.59041	down
BnaC08g15630D	13.8712	4.29612	14.0958	0.495259	0.16413	0.53886	2.53e-05	-4.56857	down
BnaC04g44600D	5.97105	6.9789	6.95186	0.31394	0.301441	0.173429	3.67e-22	-4.56508	down
BnaAnng36570D	25.7384	22.3729	30.4704	2.05821	0.82191	0.598188	7.11e-48	-4.55666	down
BnaA09g21200D	1.08074	1.30403	1.12711	0.218197	0.203621	0.148078	3.26e-24	-4.5513	down
BnaC04g00940D	8.13866	7.48888	6.30891	0.278294	0.53845	0	1.19e-35	-4.53766	down
BnaA07g04270D	2.31216	2.39814	4.23036	0.125966	0.18304	0.105085	2.88e-15	-4.52804	down
BnaA05g19410D	3.40652	4.78841	5.16005	0.117793	0.079718	0.322851	6.02e-21	-4.51919	down
BnaA03g10350D	5.80919	5.84078	4.79327	0.312948	0.258217	0.095634	2.24e-29	-4.50521	down
BnaC02g42900D	6.00089	4.49666	6.90911	0.332164	0.194761	0.201444	5.22e-33	-4.50508	down
BnaC05g27800D	1.66666	2.06049	1.30366	0.0295	0.089231	0.05974	4.3e-15	-4.5001	down
BnaA08g15730D	0.669101	0.739399	0.61304	0.016031	0.032262	0.022399	3.25e-15	-4.4931	down
BnaA06g23270D	13.7637	12.8073	13.1997	0.273551	0.085878	0.826115	1.22e-34	-4.48667	down
Brassica_napus_newGene_12580	0.898658	0.77938	0.707069	0	0	0.08952	7.02e-11	-4.48568	down
BnaA01g05410D	48.7995	47.3028	39.1905	0.897971	2.07868	2.40732	4.61e-52	-4.47174	down
Brassica_napus_newGene_13415	2.96015	1.79774	2.00268	0.097646	0.055232	0.09142	1.05e-15	-4.47158	down
BnaA02g32750D	4.7012	1.61448	3.98437	0.154974	0.017356	0.248357	2.18e-06	-4.46986	down
BnaA03g55780D	7.44382	5.91984	8.81288	0.181314	0.411869	0.197969	1.06e-28	-4.46792	down
BnaA10g26780D	9.79315	9.43557	9.29455	0.329503	0.222738	0.679235	6.89e-30	-4.45666	down
Brassica_napus_newGene_2536	1.27584	1.1395	0.546695	0.047299	0	0.05107	1.31e-11	-4.45629	down
BnaA09g21050D	1.33039	4.58863	3.30961	0	0.055635	0.357311	0.000251764	-4.45539	down
BnaC07g40080D	2.15162	1.42856	2.46814	0.101	0.115909	0	1.86e-14	-4.45405	down
BnaCnng17610D	4.14702	6.20178	4.48627	0.161353	0.390495	0	5.26e-13	-4.45099	down
BnaCnng60320D	6.79487	6.70432	7.11596	0	0.385041	0.346583	6.03e-17	-4.4481	down
BnaC04g00600D	140.425	147.695	130.792	0	18.4558	0	2.59e-49	-4.44437	down
BnaA03g09540D	7.72061	10.3657	5.81513	0.170395	1.6516	0.203946	1.19e-16	-4.44317	down
BnaA01g05490D	4.42454	4.58721	5.41569	0.299096	0.106815	0.240694	1.48e-46	-4.44116	down
BnaA02g00300D	4.73003	5.72035	5.13846	0.314436	0.205136	0.122034	2.84e-30	-4.43681	down
BnaA06g13770D	0.790446	0.812064	1.1165	0.110877	0	0	4.67e-12	-4.43525	down
BnaA09g21180D	0.757389	0.552295	0.628247	0.05335	0.006596	0.025303	6.97e-15	-4.42005	down
BnaC03g66990D	6.13222	3.32144	5.14403	0	0.264437	0.339348	5.63e-16	-4.41859	down
BnaAnng19350D	6.65558	11.9469	6.16298	0.433834	0.422201	0.25961	4.95e-07	-4.41438	down
BnaC04g01250D	11.6686	3.74116	9.68498	1.28466	1.07462	0.661111	7.7e-06	-4.41354	down
BnaC02g34040D	2.47545	1.90829	2.56205	0.031455	0.15704	0.102114	8.44e-29	-4.40814	down
BnaC06g40530D	5.95427	5.78873	6.85621	0.352789	0.307198	0.165432	2.28e-40	-4.40639	down
Brassica_napus_newGene_13759	12.5304	12.5496	10.4349	0.297294	0.530415	0.662635	4.95e-38	-4.40618	down
BnaA09g14680D	12.5989	7.71418	14.5989	1.32314	0.155693	0.116571	1.75e-16	-4.398	down
BnaCnng72930D	3.34831	2.514	3.24181	0.034042	0.092317	0.175552	1.16e-19	-4.39648	down
BnaC04g55820D	69.0833	75.7139	76.3741	2.42098	2.2507	4.44312	1.6e-47	-4.39419	down
BnaA03g18910D	4.10899	3.12624	3.59692	0.071977	0.194304	0.134911	1.78e-12	-4.38146	down
BnaA05g33670D	5.6859	2.57428	6.55934	0.23465	0.314116	0.135694	6.77e-08	-4.37891	down
BnaA07g25310D	10.0178	3.94392	6.06831	0.228545	0.202816	0.481268	2.42e-06	-4.37397	down
BnaC04g52890D	8.94873	7.4877	8.29197	0.354705	0.413134	0.34152	8.5e-41	-4.36372	down
BnaA01g34710D	283.712	176.675	297.048	15.7712	12.6932	7.19739	1.85e-23	-4.3635	down
BnaA03g02820D	71.3215	55.9247	60.7278	3.04809	2.46153	3.54289	3.71e-50	-4.34217	down
BnaA09g00290D	6.74688	4.97005	7.08521	0.354778	0.372076	0.24768	1.38e-46	-4.33226	down
BnaC08g16820D	11.2723	12.0426	10.1227	0.625946	0.442223	0.484217	6.77e-21	-4.33124	down
BnaA04g06090D	48.4323	37.2114	60.4077	2.04673	3.08546	1.64382	4.95e-30	-4.32727	down
BnaA01g29630D	23.071	21.3537	28.5404	1.58202	0.925399	1.05659	5.52e-50	-4.32158	down
Brassica_napus_newGene_7609	1.36065	0.753236	1.48955	0.079837	0.072576	0	5.98e-12	-4.30617	down
BnaA09g54950D	2.64088	1.59202	2.89882	0.128566	0	0.299408	6.35e-15	-4.29865	down
BnaA10g10850D	2.59944	3.34485	2.0346	0.08455	0.182465	0.119735	5.24e-13	-4.29613	down
Brassica_napus_newGene_5416	10.353	7.17316	12.4585	0.273901	0.691035	0.469391	7.26e-21	-4.28547	down
BnaC03g67040D	1.72329	0.901081	1.32594	0.070734	0.045635	0.06335	2.4e-13	-4.28535	down
BnaC04g00080D	6.20344	8.6821	8.14545	0.252551	0.29095	0.378771	2.74e-36	-4.28451	down
Brassica_napus_newGene_15020	3.10909	1.49915	2.46402	0.034448	0.079418	0.158704	4.75e-11	-4.27217	down
BnaA02g27310D	6.54723	4.52335	4.71897	0.284087	0.189621	0.271603	6.62e-23	-4.27068	down
BnaC07g22250D	2.91332	3.20371	3.39093	0	0.109812	0.350045	4.03e-13	-4.24374	down
BnaA03g31400D	11.1658	8.76149	6.83518	0.50376	0.330148	0.454335	1.15e-17	-4.23514	down
BnaA03g56450D	3.04274	3.3797	3.64349	0.04454	0.093166	0.258174	3.62e-13	-4.23369	down
BnaC07g33600D	2.87903	3.99375	2.46427	0.155625	0.089095	0.199397	8.52e-13	-4.23261	down
Brassica_napus_newGene_11823	2.67936	0.810438	1.69156	0.061316	0	0.1877	0.00019472	-4.23191	down
BnaC04g03680D	12.8373	8.88425	13.8728	0.586896	0.643222	0.520082	9.59e-29	-4.23092	down
BnaA10g07180D	1.49604	1.21716	1.58292	0	0.661368	0.064406	2.04e-14	-4.22513	down
BnaC04g03590D	10.2857	5.31747	11.6639	0.372561	0.439422	0.539427	2.15e-11	-4.22482	down
BnaC07g09400D	1226.24	1377.97	1625.34	40.7229	106.96	73.244	1.73e-36	-4.22187	down
BnaC06g27090D	8.55875	2.87627	4.94166	0.559014	0	0.195277	0.000119137	-4.21592	down
Brassica_napus_newGene_5143	3.34703	2.48841	3.31723	0.028031	0.023032	0.319603	6.68e-22	-4.21554	down
BnaUnng03130D	3.05568	2.36984	3.77722	0.443479	0.03028	0	1.74e-12	-4.21338	down
BnaC06g40650D	10.5583	6.12502	9.34126	0.594329	0.316249	0.496131	6.2e-19	-4.1809	down
BnaC04g00640D	15.4272	9.76226	13.451	0.492427	0.501487	0.785739	6.65e-31	-4.17897	down
BnaC01g10230D	7.50166	7.95082	9.38738	0.219515	0.160136	0.273546	3.15e-34	-4.17808	down
BnaA06g39090D	19.4147	25.4554	22.5607	1.41566	1.30248	1.34772	2.47e-40	-4.16946	down
BnaC04g02130D	3.21138	3.3935	2.64824	0.237269	0.163735	0.080237	5.28e-27	-4.16757	down
BnaC04g51920D	11.2397	9.9651	10.9281	0.216044	0.509496	0.282957	4.73e-38	-4.16089	down
BnaC09g47750D	10.9373	4.75648	9.24477	0.259196	0.539141	0.635952	1.77e-08	-4.15787	down
BnaA04g29060D	48.1379	72.1639	46.9368	2.61935	3.32133	3.97377	3.09e-13	-4.15764	down
BnaC01g40070D	1.11026	1.58762	1.91997	0.030503	0.182864	0.026385	1.69e-14	-4.15665	down
BnaC03g49910D	32.1715	21.8471	10.1376	0.627884	1.42458	1.30039	9.3e-05	-4.15219	down
BnaA06g36680D	1.00802	1.01517	1.13226	0.073739	0.042166	0.044918	1.6e-17	-4.15163	down
BnaC01g36700D	1.76707	1.61612	1.57373	0.087568	0	0.177067	1.14e-15	-4.14682	down
Brassica_napus_newGene_11474	7.16094	5.27127	6.65798	0.169709	0.323077	0.550348	5.86e-35	-4.14383	down
BnaC02g43280D	26.6642	24.4329	27.4261	1.51994	1.05406	1.79928	2.1e-44	-4.13975	down
Brassica_napus_newGene_12277	5.16101	3.07422	5.84308	0.149864	0.42172	0.176303	2.54e-13	-4.1385	down
BnaA06g22030D	2.56324	3.88454	2.82365	0.550689	0	0.087594	8.04e-17	-4.13793	down
BnaC06g40420D	11.2185	11.3832	10.4405	0.399027	0.811587	0.499637	4.73e-39	-4.1298	down
BnaC01g32850D	6.51874	4.7537	3.66117	0.520201	0.07024	0.205147	6.5e-13	-4.125	down
Brassica_napus_newGene_3861	1.426	0.956105	1.66748	0.04355	0	0.157977	6.16e-11	-4.12068	down
BnaC02g42530D	2.78476	1.79975	3.29322	0.12814	0.186112	0.108802	6.03e-17	-4.12054	down
BnaC02g10050D	87.2145	105.428	133.091	10.0455	3.38302	6.07491	1.4e-27	-4.10935	down
BnaC09g04440D	10.8265	7.80398	8.94707	0.508636	0.446964	0.502239	8.54e-30	-4.10595	down
BnaC04g00410D	16.4683	15.6843	14.7855	1.01916	0.707332	0.83074	2.4e-40	-4.09564	down
BnaA03g10920D	8.79694	7.46837	7.70108	0.244756	0.757964	0.329098	5.24e-35	-4.09392	down
BnaA03g51210D	1.42982	1.98603	1.64831	0	0.108781	0.115445	1.71e-10	-4.08305	down
BnaA09g41750D	6.13951	3.64823	5.11677	0.253047	0.219316	0.398202	2.04e-21	-4.08148	down
BnaUnng01410D	7.15311	5.31117	3.92737	0.535009	0.444194	0.300072	7.16e-12	-4.07868	down
BnaC02g42300D	3.45006	2.05454	2.39966	0.276187	0	0.136533	9.65e-14	-4.07771	down
BnaCnng65170D	4.02743	3.10582	3.25106	0.210627	0.345816	0	1.92e-22	-4.0633	down
BnaC02g46120D	2.30979	2.23884	3.48654	0.160599	0.217412	0.131835	8.92e-17	-4.05762	down
BnaA01g31980D	9.98218	18.8289	11.4333	0.606506	0.830064	0.867821	2e-07	-4.05702	down
BnaA05g19280D	1.05196	0.499417	0.699075	0	0.107514	0	3.39e-11	-4.05581	down
BnaCnng35810D	14.1155	10.9667	10.7916	0.946248	1.09486	0.350357	3.93e-34	-4.05322	down
BnaC02g43850D	2.38436	1.77712	2.5573	0.105523	0.155025	0.045247	8.99e-21	-4.05196	down
BnaC08g31910D	3.0631	1.42891	2.46617	0.058782	0.172377	0.13984	4.57e-09	-4.05188	down
BnaUnng04070D	3.08715	3.46369	4.56816	0.198455	0.34211	0.077131	4.06e-17	-4.05175	down
BnaC04g02040D	3.30168	2.765	2.78164	0.172618	0.112958	0.203501	8.11e-20	-4.05063	down
BnaC04g01070D	6.91828	3.58813	7.11507	0.696166	0.5754	0.44649	6.25e-12	-4.04292	down
BnaA01g05170D	1.66266	2.71428	1.87451	0.064352	0.127823	0.153392	1.72e-10	-4.03161	down
BnaA09g52050D	54.88	61.0123	56.8529	4.41431	0	6.05731	2.7e-45	-4.02996	down
BnaA07g09080D	33.2886	23.0511	25.858	1.60265	1.59346	2.0739	2.57e-37	-4.0184	down
BnaAnng38870D	19.0629	16.8831	19.5075	1.15686	1.1229	1.01947	7.36e-38	-4.01673	down
BnaC03g25940D	2.84933	1.858	2.99361	0.175429	0.110366	0.172398	3.04e-22	-4.01416	down
Brassica_napus_newGene_6001	34.199	27.6052	36.2143	1.84811	2.21012	1.81864	9e-41	-4.01361	down
BnaA01g34560D	8.91399	6.84495	11.7387	0.814143	0.09874	0.691658	9.45e-19	-4.00498	down
BnaC06g11440D	0.829935	0.760022	1.35861	0.04478	0	0.116753	3.85e-09	-4.00371	down
BnaC04g51810D	4.09788	3.03538	5.93161	0.306849	0.2875	0.129912	5.23e-13	-3.9995	down
BnaC03g36000D	1.50792	1.88798	1.67959	0.0588	0.156389	0.078684	1.59e-14	-3.99813	down
BnaCnng28340D	32.1722	39.9892	34.7432	1.37461	2.33384	1.28347	1.53e-43	-3.98983	down
BnaA10g15590D	23.5745	22.3547	21.5135	1.28007	0.786701	1.4049	1.12e-43	-3.98581	down
BnaA04g20200D	3.28901	2.50169	1.53996	0.238332	0	0.189479	2.05e-05	-3.98393	down
BnaC04g03420D	9.86422	6.67191	8.92406	0.07943	0.290607	1.18995	2.72e-32	-3.97758	down
BnaA02g06190D	2.30234	0.654714	1.75813	0	0.086406	0.097161	4.82e-07	-3.97438	down
BnaA01g00140D	8.50397	8.77548	11.934	0.588487	0.551773	0.438435	8.53e-32	-3.97148	down
BnaA08g27570D	4.18028	3.09742	4.4701	0.188583	0.261674	0.257668	1.7e-20	-3.96609	down
BnaA03g22740D	1.03836	1.04661	1.36744	0.071574	0.043542	0.067347	7.58e-12	-3.963	down
BnaA09g20120D	28.6787	13.9218	28.3342	1.80261	1.53545	1.08664	2.25e-10	-3.95863	down
BnaA02g31900D	138.896	140.25	143.735	7.87755	8.8806	9.90239	4.93e-38	-3.95512	down
BnaCnng61990D	1.21579	1.06509	0.874691	0.106906	0.067423	0	2.03e-10	-3.9523	down
BnaA05g09720D	1.16825	1.3424	1.72306	0.023394	0.086798	0.089717	9.28e-11	-3.95135	down
BnaC04g03390D	7.61166	6.00532	6.14421	0.222173	0.259456	0.343574	1.91e-23	-3.94818	down
Brassica_napus_newGene_443	5.49319	6.18012	6.48695	0.8074	0.183146	0.265338	3.71e-26	-3.94712	down
Brassica_napus_newGene_5188	2.35663	1.37189	3.30912	0.109822	0.065051	0.175231	1.27e-09	-3.93118	down
BnaA01g32440D	0.195086	0.532354	0.350417	0.042894	0.004082	0	7.15e-07	-3.92884	down
BnaC07g40250D	8.72353	12.9064	8.06163	0.353862	0.6392	0.335025	1.99e-19	-3.92675	down
BnaA10g15050D	6.2081	3.46773	4.70217	0.220495	0.185125	0.291109	1.58e-14	-3.90889	down
BnaC01g31920D	4.04486	5.40682	2.93582	0.308855	0.174824	0.269965	8.27e-09	-3.90529	down
BnaC04g51970D	182.2	200.627	154.844	14.5347	12.951	7.96161	3.4e-39	-3.89902	down
BnaC03g57570D	3.8394	3.07476	3.44097	0.158237	0.162924	0.29284	3.8e-16	-3.89425	down
BnaC02g43350D	200.922	158.585	201.843	4.92211	15.6943	16.2313	8.82e-34	-3.89021	down
Brassica_napus_newGene_12471	6.67375	4.48294	8.75977	0.310333	0.499761	0.468772	2.09e-12	-3.88362	down
BnaA01g07160D	10.1145	4.97911	8.09848	0.324739	0.455486	0.296996	2.98e-11	-3.87183	down
BnaA10g02660D	17.2719	20.7948	17.3927	1.07918	1.34722	1.32323	7.11e-40	-3.86849	down
BnaCnng75980D	8.62072	7.9186	13.2436	0.501105	0.881368	0.635266	5.05e-10	-3.85248	down
BnaA04g23170D	10.7488	12.1209	29.2573	0.75078	1.88987	0.808896	0.00089293	-3.8507	down
Brassica_napus_newGene_2960	1.40357	1.00386	1.19754	0.187547	0	0	1.65e-10	-3.84341	down
BnaA06g11500D	19.092	6.7017	19.424	0.98542	0.304392	1.70656	2.55e-05	-3.84247	down
BnaC04g00290D	6.55403	5.03693	5.85483	0.607644	0.49138	0.054562	2.06e-32	-3.83472	down
BnaC02g38170D	3.68671	2.08419	3.35056	0.375284	0.182658	0.016056	2.1e-15	-3.83021	down
BnaA10g04810D	2.15135	1.98404	3.39771	0.300488	0	0.201039	3.89e-12	-3.8226	down
BnaC02g38430D	0.394913	0.587576	0.905415	0.050591	0.063353	0	1.71e-06	-3.817	down
BnaC02g42440D	9.76776	7.13166	10.2944	0.45218	0.335242	0.741021	2.04e-25	-3.81504	down
BnaC04g01010D	9.97905	4.98545	9.45943	0.541978	0.629745	0.38079	3.67e-11	-3.81431	down
BnaA01g00320D	25.6112	14.8332	20.6417	1.85194	1.20459	1.18309	1.23e-18	-3.81013	down
BnaC09g23900D	0.80211	0.449083	0.619333	0.042977	0.047211	0.010628	1.17e-10	-3.80749	down
BnaC09g52040D	1.42776	0.980028	1.99808	0.217739	0.079554	0	3.09e-11	-3.7996	down
BnaA01g32910D	0.496804	0.555365	0.544178	0	0.029848	0.065497	2.35e-10	-3.79836	down
BnaAnng05910D	2.98587	12.6288	2.79761	0.855396	1.59838	1.32875	2.17e-22	-3.78876	down
BnaC01g06400D	3.94875	3.89541	4.52927	0.309449	0.222034	0.303093	4.67e-27	-3.78228	down
BnaC08g14130D	2.31536	3.10383	2.39174	0.197262	0.097384	0.253242	3.98e-22	-3.77282	down
BnaA10g02710D	49.9421	16.1841	36.622	3.01349	2.26564	2.0175	6.33e-05	-3.77158	down
BnaC04g03580D	3.86641	3.38633	3.9225	0.298297	0.125873	0.374849	4.54e-20	-3.76793	down
BnaA06g00200D	12.6679	5.79883	11.5658	0.043532	1.27729	0.641558	1.05e-10	-3.7472	down
Brassica_napus_newGene_9825	0.76812	0.324189	0.475808	0	0.079009	0.026088	1.49e-05	-3.74394	down
[truncated: 2,196 more rows]
