# Supplementary material for: Integrated Analysis of Metabolome and Transcriptome Reveals Insights for Cold Tolerance in Rapeseed (Brassica napus L.)
Source: Front Plant Sci. 2021 Oct 8;12:721681. doi: 10.3389/fpls.2021.721681 (PMC8532563; doi:10.3389/fpls.2021.721681)
Supplement: Supplementary file 1 [file Data_Sheet_1.ZIP › Supplementary Table S9.xls]

## Sheet: C6-0_vs_C18-0
Supplementary Table 9. List of target metabolites with their associated genes, PCC values, log2FC values and annotation used for correlation analysis in C6-0_vs_C18-0.
Gene ID	metaName	PCC	log2FC	regulated	Pfam_annotation	Swiss-Prot_annotation
BnaA10g05680D	meta_1297	0.989202	-13.1059	down	Chitinase class I	Basic endochitinase CHB4 OS=Brassica napus OX=3708 PE=1 SV=2
BnaUnng01130D	meta_1297	0.825242	-6.58161	down	pfkB family carbohydrate kinase	Probable fructokinase-1 OS=Arabidopsis thaliana OX=3702 GN=At2g31390 PE=2 SV=1
BnaC04g05640D	meta_1297	0.99203	-3.67267	down	Nucleotidyl transferase;; MobA-like NTP transferase domain;; Bacterial transferase hexapeptide (six repeats)	Mannose-1-phosphate guanylyltransferase 1 OS=Arabidopsis thaliana OX=3702 GN=CYT1 PE=1 SV=1
BnaC02g43200D	meta_1297	0.985832	-3.54326	down	Glycosyl hydrolase family 3 C-terminal domain;; Glycosyl hydrolase family 3 N terminal domain;; Fibronectin type III-like domain	Beta-D-xylosidase 4 OS=Arabidopsis thaliana OX=3702 GN=BXL4 PE=1 SV=1
BnaCnng00430D	meta_1297	0.983449	-2.45293	down	Nucleotidyl transferase	Glucose-1-phosphate adenylyltransferase small subunit, chloroplastic OS=Brassica napus OX=3708 GN=AGPS1 PE=2 SV=1
BnaC06g18610D	meta_1297	0.901115	-2.14961	down	GDP-mannose 4,6 dehydratase;; NAD dependent epimerase/dehydratase family;; 3-beta hydroxysteroid dehydrogenase/isomerase family;; Male sterility protein;; RmlD substrate binding domain;; Polysaccharide biosynthesis protein	UDP-glucuronic acid decarboxylase 2 OS=Arabidopsis thaliana OX=3702 GN=UXS2 PE=1 SV=1
BnaA03g32270D	meta_1297	-0.951863	2.11205	up	Chitinase class I	Endochitinase CH25 OS=Brassica napus OX=3708 PE=2 SV=1
Brassica_napus_newGene_6302	meta_1297	-0.924049	2.22776	up	Glycosyl hydrolases family 18	Class V chitinase OS=Arabidopsis thaliana OX=3702 GN=ChiC PE=1 SV=1
BnaC03g68660D	meta_1297	-0.925181	2.57243	up	Hexokinase;; Hexokinase	Hexokinase-3 OS=Arabidopsis thaliana OX=3702 GN=At1g50460 PE=1 SV=1
BnaC08g25190D	meta_1297	-0.883095	3.13067	up	Chitinase class I;; Chitin recognition protein	Endochitinase EP3 OS=Arabidopsis thaliana OX=3702 GN=EP3 PE=1 SV=1
BnaCnng53900D	meta_1297	-0.892195	4.40138	up	UTP--glucose-1-phosphate uridylyltransferase	UTP--glucose-1-phosphate uridylyltransferase 2 OS=Arabidopsis thaliana OX=3702 GN=UGP2 PE=1 SV=1
BnaC05g48220D	meta_1297	-0.979577	5.16556	up	Phosphomannose isomerase type I	Mannose-6-phosphate isomerase 1 OS=Arabidopsis thaliana OX=3702 GN=PMI1 PE=1 SV=1
BnaC08g43300D	meta_1297	-0.976734	7.64621	up	NAD dependent epimerase/dehydratase family;; GDP-mannose 4,6 dehydratase;; Polysaccharide biosynthesis protein;; 3-beta hydroxysteroid dehydrogenase/isomerase family;; Male sterility protein;; Saccharopine dehydrogenase NADP binding domain	UDP-D-apiose/UDP-D-xylose synthase 2 OS=Arabidopsis thaliana OX=3702 GN=AXS2 PE=2 SV=1
BnaC08g44330D	meta_1297	-0.832696	10.2363	up	Glycosyl hydrolase family 20, catalytic domain;; beta-acetyl hexosaminidase like	Beta-hexosaminidase 2 OS=Arabidopsis thaliana OX=3702 GN=HEXO2 PE=1 SV=1
BnaA05g19780D	meta_1457	-0.832696	-3.42796	down	AMP-binding enzyme;; AMP-binding enzyme C-terminal domain	4-coumarate--CoA ligase 4 OS=Arabidopsis thaliana OX=3702 GN=4CL4 PE=1 SV=1
BnaC05g14570D	meta_1457	0.842239	3.81566	up	chorismate binding enzyme	Isochorismate synthase 2, chloroplastic OS=Arabidopsis thaliana OX=3702 GN=ICS2 PE=2 SV=2
BnaA04g20200D	meta_1678	0.95058	-5.11341	down	Cytochrome P450	Cytochrome P450 710A1 OS=Arabidopsis thaliana OX=3702 GN=CYP710A1 PE=1 SV=1
BnaC07g30250D	meta_1678	0.979127	-2.84426	down	Squalene epoxidase;; FAD binding domain;; FAD dependent oxidoreductase;; FAD binding domain;; NAD(P)-binding Rossmann-like domain;; Glucose inhibited division protein A	Squalene monooxygenase 1,2 OS=Brassica napus OX=3708 GN=SQP1,2 PE=2 SV=1
BnaA07g06500D	meta_1678	-0.969425	2.34173	up	Squalene-hopene cyclase C-terminal domain;; Squalene-hopene cyclase N-terminal domain;; Prenyltransferase and squalene oxidase repeat;; A-macroglobulin complement component;; Pectic acid lyase	Cycloartenol synthase OS=Arabidopsis thaliana OX=3702 GN=CAS1 PE=1 SV=2
BnaC02g02780D	meta_1678	-0.945024	3.50759	up	Domain of unknown function (DUF3336);; Patatin-like phospholipase	Triacylglycerol lipase SDP1 OS=Arabidopsis thaliana OX=3702 GN=SDP1 PE=1 SV=1
BnaC05g48230D	meta_1678	-0.942432	4.05414	up	Fatty acid hydroxylase superfamily	Delta(7)-sterol-C5(6)-desaturase 1 OS=Arabidopsis thaliana OX=3702 GN=STE1 PE=1 SV=2
BnaA06g14200D	meta_1678	-0.831392	6.72296	up	Emopamil binding protein	Probable 3-beta-hydroxysteroid-Delta(8),Delta(7)-isomerase OS=Arabidopsis thaliana OX=3702 GN=At1g20050 PE=2 SV=1
BnaA01g34610D	meta_190	-0.896955	-2.76214	down	Cytochrome P450	Cytochrome P450 79B1 OS=Sinapis alba OX=3728 GN=CYP79B1 PE=2 SV=1
BnaA08g20300D	meta_190	0.890354	2.17581	up	Aldehyde dehydrogenase family	Aldehyde dehydrogenase family 2 member B7, mitochondrial OS=Arabidopsis thaliana OX=3702 GN=ALDH2B7 PE=1 SV=2
BnaA08g20300D	meta_56	-0.974394	2.17581	up	Aldehyde dehydrogenase family	Aldehyde dehydrogenase family 2 member B7, mitochondrial OS=Arabidopsis thaliana OX=3702 GN=ALDH2B7 PE=1 SV=2
BnaA10g26450D	meta_908	-0.88089	-7.69671	down	Alpha amylase, C-terminal all-beta domain;; Carbohydrate-binding module 48 (Isoamylase N-terminal domain);; Alpha amylase, catalytic domain	1,4-alpha-glucan-branching enzyme 2-2, chloroplastic/amyloplastic OS=Arabidopsis thaliana OX=3702 GN=SBE2.2 PE=1 SV=1
BnaUnng01130D	meta_908	-0.83331	-6.58161	down	pfkB family carbohydrate kinase	Probable fructokinase-1 OS=Arabidopsis thaliana OX=3702 GN=At2g31390 PE=2 SV=1
BnaC04g01600D	meta_908	-0.897502	-3.60811	down	4-alpha-glucanotransferase;; Starch binding domain	4-alpha-glucanotransferase DPE2 OS=Arabidopsis thaliana OX=3702 GN=DPE2 PE=1 SV=1
BnaA06g17710D	meta_908	-0.947398	-3.59244	down	Carbohydrate phosphorylase	Alpha-glucan phosphorylase 2, cytosolic OS=Arabidopsis thaliana OX=3702 GN=PHS2 PE=1 SV=1
BnaC02g43200D	meta_908	-0.950305	-3.54326	down	Glycosyl hydrolase family 3 C-terminal domain;; Glycosyl hydrolase family 3 N terminal domain;; Fibronectin type III-like domain	Beta-D-xylosidase 4 OS=Arabidopsis thaliana OX=3702 GN=BXL4 PE=1 SV=1
BnaC08g42010D	meta_908	-0.961235	-2.68316	down	Pectinesterase;; Plant invertase/pectin methylesterase inhibitor	Pectinesterase/pectinesterase inhibitor 18 OS=Arabidopsis thaliana OX=3702 GN=PME18 PE=1 SV=3
BnaCnng00430D	meta_908	-0.971113	-2.45293	down	Nucleotidyl transferase	Glucose-1-phosphate adenylyltransferase small subunit, chloroplastic OS=Brassica napus OX=3708 GN=AGPS1 PE=2 SV=1
BnaA03g03230D	meta_908	-0.842317	-2.27711	down	Glycosyl transferases group 1;; Glycosyl transferases group 1;; Sucrose-6F-phosphate phosphohydrolase;; Sucrose synthase;; Glycosyltransferase Family 4	Probable sucrose-phosphate synthase 2 OS=Arabidopsis thaliana OX=3702 GN=SPS2 PE=1 SV=1
BnaA02g07850D	meta_908	-0.934567	-2.04629	down	Glycosyl hydrolases family 17	Glucan endo-1,3-beta-glucosidase 6 OS=Arabidopsis thaliana OX=3702 GN=At5g58090 PE=1 SV=2
BnaC02g12830D	meta_908	0.984283	2.04508	up	Glycosyl hydrolase family 14	Inactive beta-amylase 4, chloroplastic OS=Arabidopsis thaliana OX=3702 GN=BAM4 PE=2 SV=1
BnaUnng02770D	meta_908	0.965607	2.14798	up	Glycosyl hydrolase family 3 C-terminal domain;; Glycosyl hydrolase family 3 N terminal domain	Probable beta-D-xylosidase 6 OS=Arabidopsis thaliana OX=3702 GN=BXL6 PE=2 SV=1
BnaA01g37220D	meta_908	0.913555	2.84961	up	Glycosyl hydrolases family 32 N-terminal domain;; Glycosyl hydrolases family 32 C terminal	Beta-fructofuranosidase, insoluble isoenzyme CWINV1 OS=Arabidopsis thaliana OX=3702 GN=CWINV1 PE=1 SV=1
Brassica_napus_newGene_4562	meta_908	0.884857	2.89508	up	Trehalose-phosphatase;; haloacid dehalogenase-like hydrolase	Probable trehalose-phosphate phosphatase I OS=Arabidopsis thaliana OX=3702 GN=TPPI PE=3 SV=1
BnaA02g15500D	meta_908	0.872073	3.80698	up	Glycosyl hydrolase family 9	Endoglucanase 9 OS=Arabidopsis thaliana OX=3702 GN=CEL3 PE=1 SV=1
BnaAnng19210D	meta_908	0.959578	7.18507	up	Glycosyl hydrolase family 1	Beta-glucosidase 16 OS=Arabidopsis thaliana OX=3702 GN=BGLU16 PE=2 SV=1
BnaC08g41390D	meta_908	0.937993	8.0679	up	Glycosyl hydrolases family 32 N-terminal domain;; Glycosyl hydrolases family 32 C terminal;; Domain of unknown function (DUF3357)	Acid beta-fructofuranosidase 4, vacuolar OS=Arabidopsis thaliana OX=3702 GN=BFRUCT4 PE=1 SV=2

## Sheet: C6-1_vs_C18-1
Supplementary Table 9. List of target metabolites with their associated genes, PCC values, log2FC values and annotation used for correlation analysis in C6-1_vs_C18-1.
Gene ID	metaName	PCC	log2FC	regulated	Pfam_annotation	Swiss-Prot_annotation
BnaC09g51720D	meta_1297	-0.89079	3.93542	up	Chitinase class I	Endochitinase At2g43590 OS=Arabidopsis thaliana OX=3702 GN=At2g43590 PE=2 SV=1
BnaCnng30740D	meta_1297	-0.941831	2.03609	up	pfkB family carbohydrate kinase	Probable fructokinase-1 OS=Arabidopsis thaliana OX=3702 GN=At2g31390 PE=2 SV=1
BnaA05g03430D	meta_1297	-0.972556	3.76112	up	Chitinase class I;; Chitin recognition protein	Endochitinase At2g43620 OS=Arabidopsis thaliana OX=3702 GN=At2g43620 PE=3 SV=1
BnaC08g43300D	meta_1297	-0.988269	5.06844	up	NAD dependent epimerase/dehydratase family;; GDP-mannose 4,6 dehydratase;; Polysaccharide biosynthesis protein;; 3-beta hydroxysteroid dehydrogenase/isomerase family;; Male sterility protein;; Saccharopine dehydrogenase NADP binding domain	UDP-D-apiose/UDP-D-xylose synthase 2 OS=Arabidopsis thaliana OX=3702 GN=AXS2 PE=2 SV=1
BnaA09g25420D	meta_1297	0.936264	-2.07459	down	UTP--glucose-1-phosphate uridylyltransferase	UDP-N-acetylglucosamine diphosphorylase 1 OS=Arabidopsis thaliana OX=3702 GN=GLCNAC1PUT1 PE=1 SV=1
BnaA05g08640D	meta_1297	-0.972991	2.69657	up	Chitinase class I;; Chitin recognition protein	Endochitinase At2g43590 OS=Arabidopsis thaliana OX=3702 GN=At2g43590 PE=2 SV=1
BnaC05g48220D	meta_1297	-0.934674	4.23406	up	Phosphomannose isomerase type I	Mannose-6-phosphate isomerase 1 OS=Arabidopsis thaliana OX=3702 GN=PMI1 PE=1 SV=1
BnaA01g34980D	meta_1297	-0.960007	2.15829	up	Glycosyl hydrolases family 18	Class V chitinase OS=Arabidopsis thaliana OX=3702 GN=ChiC PE=1 SV=1
BnaCnng39650D	meta_1297	0.991754	-3.40141	down	Chitinase class I	Basic endochitinase CHB4 OS=Brassica napus OX=3708 PE=1 SV=2
BnaC03g37600D	meta_1297	0.89438	-2.61581	down	Chitinase class I;; Chitin recognition protein	Endochitinase CH25 OS=Brassica napus OX=3708 PE=2 SV=1
BnaCnng00430D	meta_1297	0.98554	-2.5855	down	Nucleotidyl transferase	Glucose-1-phosphate adenylyltransferase small subunit, chloroplastic OS=Brassica napus OX=3708 GN=AGPS1 PE=2 SV=1
BnaC05g48410D	meta_1297	-0.977507	2.99768	up	Reversibly glycosylated polypeptide	UDP-arabinopyranose mutase 1 OS=Arabidopsis thaliana OX=3702 GN=RGP1 PE=1 SV=1
BnaA06g08030D	meta_1297	0.907711	-2.14632	down	RmlD substrate binding domain;; NAD dependent epimerase/dehydratase family;; GDP-mannose 4,6 dehydratase;; Polysaccharide biosynthesis protein	Bifunctional dTDP-4-dehydrorhamnose 3,5-epimerase/dTDP-4-dehydrorhamnose reductase OS=Arabidopsis thaliana OX=3702 GN=NRS/ER PE=1 SV=1
BnaCnng53900D	meta_1297	-0.95305	6.2853	up	UTP--glucose-1-phosphate uridylyltransferase	UTP--glucose-1-phosphate uridylyltransferase 2 OS=Arabidopsis thaliana OX=3702 GN=UGP2 PE=1 SV=1
BnaCnng30450D	meta_1297	-0.989556	2.62243	up	Glycosyl hydrolase family 3 C-terminal domain;; Glycosyl hydrolase family 3 N terminal domain;; Fibronectin type III-like domain	Beta-D-xylosidase 4 OS=Arabidopsis thaliana OX=3702 GN=BXL4 PE=1 SV=1
BnaC04g45840D	meta_1297	0.938045	-2.03136	down	Glycosyl transferase family 8	Probable galacturonosyltransferase 7 OS=Arabidopsis thaliana OX=3702 GN=GAUT7 PE=1 SV=2
BnaA05g19110D	meta_1297	0.891267	-2.55795	down	Hexokinase;; Hexokinase	Hexokinase-4 OS=Arabidopsis thaliana OX=3702 GN=At3g20040 PE=1 SV=2
BnaC03g24270D	meta_1297	-0.948406	2.19077	up	Chitinase class I;; Chitin recognition protein	Endochitinase CHI OS=Arabidopsis thaliana OX=3702 GN=CHI PE=2 SV=1
BnaA10g05680D	meta_1297	0.990812	-10.9604	down	Chitinase class I	Basic endochitinase CHB4 OS=Brassica napus OX=3708 PE=1 SV=2
BnaA09g15430D	meta_1297	-0.973627	2.95298	up	Chitinase class I	Basic endochitinase CHB4 OS=Brassica napus OX=3708 PE=1 SV=2
BnaA05g03420D	meta_1297	-0.964918	3.64108	up	Chitinase class I;; Chitin recognition protein	Endochitinase CHI OS=Arabidopsis thaliana OX=3702 GN=CHI PE=2 SV=1
BnaCnng16380D	meta_1297	0.992752	-4.04713	down	ABC transporter transmembrane region;; ABC transporter	ABC transporter B family member 14 OS=Arabidopsis thaliana OX=3702 GN=ABCB14 PE=3 SV=1
BnaC01g15060D	meta_1457	-0.895089	-2.30196	down	Aminotransferase class I and II	Cystine lyase CORI3 OS=Arabidopsis thaliana OX=3702 GN=CORI3 PE=1 SV=1
BnaC05g30950D	meta_1457	-0.873065	-4.03056	down	AMP-binding enzyme;; AMP-binding enzyme C-terminal domain	4-coumarate--CoA ligase 2 OS=Arabidopsis thaliana OX=3702 GN=4CL2 PE=1 SV=2
BnaA04g13290D	meta_1457	0.91588	2.94067	up	--	--
BnaA01g13280D	meta_1457	-0.837525	-2.03256	down	Aminotransferase class I and II	Cystine lyase CORI3 OS=Arabidopsis thaliana OX=3702 GN=CORI3 PE=1 SV=1
BnaCnng16580D	meta_1457	0.88676	3.21661	up	NADPH-dependent FMN reductase;; Flavodoxin-like fold	NAD(P)H dehydrogenase (quinone) FQR1 OS=Arabidopsis thaliana OX=3702 GN=FQR1 PE=1 SV=1
BnaC08g44820D	meta_1457	0.878623	9.06879	up	Glyoxalase/Bleomycin resistance protein/Dioxygenase superfamily;; Glyoxalase/Bleomycin resistance protein/Dioxygenase superfamily	4-hydroxyphenylpyruvate dioxygenase OS=Arabidopsis thaliana OX=3702 GN=HPD PE=1 SV=2
BnaA05g19780D	meta_1457	-0.873911	-3.48816	down	AMP-binding enzyme;; AMP-binding enzyme C-terminal domain	4-coumarate--CoA ligase 4 OS=Arabidopsis thaliana OX=3702 GN=4CL4 PE=1 SV=1
BnaA03g14000D	meta_1457	-0.83491	-2.52503	down	Cytochrome P450	Trans-cinnamate 4-monooxygenase OS=Arabidopsis thaliana OX=3702 GN=CYP73A5 PE=2 SV=1
BnaA07g06500D	meta_1678	-0.945259	2.58667	up	Squalene-hopene cyclase C-terminal domain;; Squalene-hopene cyclase N-terminal domain;; Prenyltransferase and squalene oxidase repeat;; A-macroglobulin complement component;; Pectic acid lyase	Cycloartenol synthase OS=Arabidopsis thaliana OX=3702 GN=CAS1 PE=1 SV=2
BnaCnng10420D	meta_1678	-0.975477	2.13622	up	Domain of unknown function (DUF3336);; Patatin-like phospholipase	Triacylglycerol lipase SDP1 OS=Arabidopsis thaliana OX=3702 GN=SDP1 PE=1 SV=1
BnaA01g34610D	meta_190	-0.970071	-2.92601	down	Cytochrome P450	Cytochrome P450 79B1 OS=Sinapis alba OX=3728 GN=CYP79B1 PE=2 SV=1
BnaA06g20750D	meta_190	-0.949955	-2.43153	down	Aldehyde dehydrogenase family	Aldehyde dehydrogenase family 2 member B4, mitochondrial OS=Arabidopsis thaliana OX=3702 GN=ALDH2B4 PE=1 SV=1
BnaAnng27200D	meta_190	0.846076	4.70872	up	Sulfotransferase domain;; Sulfotransferase family	Cytosolic sulfotransferase 16 OS=Arabidopsis thaliana OX=3702 GN=SOT16 PE=1 SV=1
BnaA06g20750D	meta_56	0.890784	-2.43153	down	Aldehyde dehydrogenase family	Aldehyde dehydrogenase family 2 member B4, mitochondrial OS=Arabidopsis thaliana OX=3702 GN=ALDH2B4 PE=1 SV=1
BnaC01g27670D	meta_56	-0.83006	2.09666	up	ATP phosphoribosyltransferase;; HisG, C-terminal domain	ATP phosphoribosyltransferase 1, chloroplastic OS=Arabidopsis thaliana OX=3702 GN=HISN1A PE=1 SV=1
BnaA05g19110D	meta_908	-0.826862	-2.55795	down	Hexokinase;; Hexokinase	Hexokinase-4 OS=Arabidopsis thaliana OX=3702 GN=At3g20040 PE=1 SV=2
BnaA01g05270D	meta_908	-0.969007	-2.2974	down	Glycosyl hydrolase family 9	Endoglucanase 24 OS=Arabidopsis thaliana OX=3702 GN=At4g39010 PE=2 SV=1
BnaCnng53900D	meta_908	0.90173	6.2853	up	UTP--glucose-1-phosphate uridylyltransferase	UTP--glucose-1-phosphate uridylyltransferase 2 OS=Arabidopsis thaliana OX=3702 GN=UGP2 PE=1 SV=1
BnaCnng00430D	meta_908	-0.953223	-2.5855	down	Nucleotidyl transferase	Glucose-1-phosphate adenylyltransferase small subunit, chloroplastic OS=Brassica napus OX=3708 GN=AGPS1 PE=2 SV=1
BnaA08g13350D	meta_908	0.857678	4.06787	up	Type I phosphodiesterase / nucleotide pyrophosphatase;; Sulfatase	--
BnaA03g43320D	meta_908	-0.909055	-2.00444	down	Glycosyltransferase family 20;; Trehalose-phosphatase;; haloacid dehalogenase-like hydrolase	Alpha,alpha-trehalose-phosphate synthase [UDP-forming] 5 OS=Arabidopsis thaliana OX=3702 GN=TPS5 PE=1 SV=2
BnaA02g15500D	meta_908	0.82035	2.51499	up	Glycosyl hydrolase family 9	Endoglucanase 9 OS=Arabidopsis thaliana OX=3702 GN=CEL3 PE=1 SV=1
BnaA03g03230D	meta_908	-0.918171	-2.41377	down	Glycosyl transferases group 1;; Glycosyl transferases group 1;; Sucrose-6F-phosphate phosphohydrolase;; Sucrose synthase;; Glycosyltransferase Family 4	Probable sucrose-phosphate synthase 2 OS=Arabidopsis thaliana OX=3702 GN=SPS2 PE=1 SV=1
Brassica_napus_newGene_4562	meta_908	0.984205	2.14467	up	Trehalose-phosphatase;; haloacid dehalogenase-like hydrolase	Probable trehalose-phosphate phosphatase I OS=Arabidopsis thaliana OX=3702 GN=TPPI PE=3 SV=1
BnaA06g17710D	meta_908	-0.957914	-2.67265	down	Carbohydrate phosphorylase	Alpha-glucan phosphorylase 2, cytosolic OS=Arabidopsis thaliana OX=3702 GN=PHS2 PE=1 SV=1
BnaC04g01600D	meta_908	-0.916496	-4.4675	down	4-alpha-glucanotransferase;; Starch binding domain	4-alpha-glucanotransferase DPE2 OS=Arabidopsis thaliana OX=3702 GN=DPE2 PE=1 SV=1
Brassica_napus_newGene_1011	meta_908	0.9043	2.05452	up	--	Beta-glucosidase 4 OS=Arabidopsis thaliana OX=3702 GN=BGLU4 PE=2 SV=2
BnaUnng02770D	meta_908	0.952358	2.60784	up	Glycosyl hydrolase family 3 C-terminal domain;; Glycosyl hydrolase family 3 N terminal domain	Probable beta-D-xylosidase 6 OS=Arabidopsis thaliana OX=3702 GN=BXL6 PE=2 SV=1
BnaC01g37450D	meta_908	0.949743	3.93954	up	Glycosyl hydrolases family 32 N-terminal domain;; Glycosyl hydrolases family 32 C terminal	Beta-fructofuranosidase, insoluble isoenzyme CWINV1 OS=Arabidopsis thaliana OX=3702 GN=CWINV1 PE=1 SV=1
BnaC05g39500D	meta_908	0.841599	2.09806	up	Glycosyl hydrolases family 32 N-terminal domain;; Glycosyl hydrolases family 32 C terminal	Beta-fructofuranosidase, insoluble isoenzyme CWINV1 OS=Arabidopsis thaliana OX=3702 GN=CWINV1 PE=1 SV=1
BnaC05g46140D	meta_908	0.863324	2.23787	up	Pectinesterase;; Plant invertase/pectin methylesterase inhibitor	Probable pectinesterase/pectinesterase inhibitor 41 OS=Arabidopsis thaliana OX=3702 GN=PME41 PE=2 SV=2
BnaC02g43200D	meta_908	-0.860818	-4.73823	down	Glycosyl hydrolase family 3 C-terminal domain;; Glycosyl hydrolase family 3 N terminal domain;; Fibronectin type III-like domain	Beta-D-xylosidase 4 OS=Arabidopsis thaliana OX=3702 GN=BXL4 PE=1 SV=1
BnaA03g57460D	meta_908	-0.909234	-2.65661	down	Plant invertase/pectin methylesterase inhibitor	Pectinesterase/pectinesterase inhibitor 3 OS=Arabidopsis thaliana OX=3702 GN=PME3 PE=1 SV=2
BnaAnng19210D	meta_908	0.933325	7.36453	up	Glycosyl hydrolase family 1	Beta-glucosidase 16 OS=Arabidopsis thaliana OX=3702 GN=BGLU16 PE=2 SV=1
BnaC04g45840D	meta_908	-0.8192	-2.03136	down	Glycosyl transferase family 8	Probable galacturonosyltransferase 7 OS=Arabidopsis thaliana OX=3702 GN=GAUT7 PE=1 SV=2
BnaA09g51890D	meta_908	-0.939097	-2.23696	down	Glycosyl hydrolase family 14	Beta-amylase 2, chloroplastic OS=Arabidopsis thaliana OX=3702 GN=BAM2 PE=1 SV=2
BnaCnng30450D	meta_908	0.927518	2.62243	up	Glycosyl hydrolase family 3 C-terminal domain;; Glycosyl hydrolase family 3 N terminal domain;; Fibronectin type III-like domain	Beta-D-xylosidase 4 OS=Arabidopsis thaliana OX=3702 GN=BXL4 PE=1 SV=1
BnaA01g37220D	meta_908	0.952283	6.19048	up	Glycosyl hydrolases family 32 N-terminal domain;; Glycosyl hydrolases family 32 C terminal	Beta-fructofuranosidase, insoluble isoenzyme CWINV1 OS=Arabidopsis thaliana OX=3702 GN=CWINV1 PE=1 SV=1
BnaA01g35070D	meta_908	-0.899858	-2.0257	down	Trehalase	Trehalase OS=Arabidopsis thaliana OX=3702 GN=TRE1 PE=2 SV=1
BnaC08g41390D	meta_908	0.922212	7.13018	up	Glycosyl hydrolases family 32 N-terminal domain;; Glycosyl hydrolases family 32 C terminal;; Domain of unknown function (DUF3357)	Acid beta-fructofuranosidase 4, vacuolar OS=Arabidopsis thaliana OX=3702 GN=BFRUCT4 PE=1 SV=2
BnaA05g04020D	meta_908	0.839795	2.17325	up	Glycosyl hydrolase family 1	Beta-glucosidase 15 OS=Arabidopsis thaliana OX=3702 GN=BGLU15 PE=1 SV=1
BnaC08g30360D	meta_908	0.978594	4.2953	up	Glycosyl hydrolase family 1	Beta-glucosidase 27 OS=Arabidopsis thaliana OX=3702 GN=BGLU27 PE=2 SV=2
BnaCnng30740D	meta_908	0.939714	2.03609	up	pfkB family carbohydrate kinase	Probable fructokinase-1 OS=Arabidopsis thaliana OX=3702 GN=At2g31390 PE=2 SV=1
BnaC08g42010D	meta_908	-0.978281	-3.77734	down	Pectinesterase;; Plant invertase/pectin methylesterase inhibitor	Pectinesterase/pectinesterase inhibitor 18 OS=Arabidopsis thaliana OX=3702 GN=PME18 PE=1 SV=3
BnaCnng16380D	meta_908	-0.94719	-4.04713	down	ABC transporter transmembrane region;; ABC transporter	ABC transporter B family member 14 OS=Arabidopsis thaliana OX=3702 GN=ABCB14 PE=3 SV=1

## Sheet: C6-7_vs_C18-7
Supplementary Table 9. List of target metabolites with their associated genes, PCC values, log2FC values and annotation used for correlation analysis in C6-7_vs_C18-7.
Gene ID	metaName	PCC	log2FC	regulated	Pfam_annotation	Swiss-Prot_annotation
BnaC08g43300D	meta_1297	-0.92524	10.5909	up	NAD dependent epimerase/dehydratase family;; GDP-mannose 4,6 dehydratase;; Polysaccharide biosynthesis protein;; 3-beta hydroxysteroid dehydrogenase/isomerase family;; Male sterility protein;; Saccharopine dehydrogenase NADP binding domain	UDP-D-apiose/UDP-D-xylose synthase 2 OS=Arabidopsis thaliana OX=3702 GN=AXS2 PE=2 SV=1
BnaC02g43200D	meta_1297	0.946988	-3.26481	down	Glycosyl hydrolase family 3 C-terminal domain;; Glycosyl hydrolase family 3 N terminal domain;; Fibronectin type III-like domain	Beta-D-xylosidase 4 OS=Arabidopsis thaliana OX=3702 GN=BXL4 PE=1 SV=1
BnaC06g18610D	meta_1297	0.954441	-2.22701	down	GDP-mannose 4,6 dehydratase;; NAD dependent epimerase/dehydratase family;; 3-beta hydroxysteroid dehydrogenase/isomerase family;; Male sterility protein;; RmlD substrate binding domain;; Polysaccharide biosynthesis protein	UDP-glucuronic acid decarboxylase 2 OS=Arabidopsis thaliana OX=3702 GN=UXS2 PE=1 SV=1
BnaCnng53900D	meta_1297	-0.987748	5.13684	up	UTP--glucose-1-phosphate uridylyltransferase	UTP--glucose-1-phosphate uridylyltransferase 2 OS=Arabidopsis thaliana OX=3702 GN=UGP2 PE=1 SV=1
BnaA10g05680D	meta_1297	0.97807	-13.5768	down	Chitinase class I	Basic endochitinase CHB4 OS=Brassica napus OX=3708 PE=1 SV=2
BnaC05g48220D	meta_1297	-0.993834	5.44174	up	Phosphomannose isomerase type I	Mannose-6-phosphate isomerase 1 OS=Arabidopsis thaliana OX=3702 GN=PMI1 PE=1 SV=1
BnaA03g32270D	meta_1297	-0.929322	3.29252	up	Chitinase class I	Endochitinase CH25 OS=Brassica napus OX=3708 PE=2 SV=1
BnaA03g20290D	meta_1297	0.917711	-3.229	down	Chitinase class I;; Chitin recognition protein	Endochitinase CHI OS=Arabidopsis thaliana OX=3702 GN=CHI PE=2 SV=1
BnaC04g53030D	meta_1297	0.89502	-5.31253	down	Chitinase class I;; Chitin recognition protein	Endochitinase CHI OS=Arabidopsis thaliana OX=3702 GN=CHI PE=2 SV=1
BnaC04g05640D	meta_1297	0.977668	-4.89609	down	Nucleotidyl transferase;; MobA-like NTP transferase domain;; Bacterial transferase hexapeptide (six repeats)	Mannose-1-phosphate guanylyltransferase 1 OS=Arabidopsis thaliana OX=3702 GN=CYT1 PE=1 SV=1
BnaCnng00430D	meta_1297	0.988861	-2.40054	down	Nucleotidyl transferase	Glucose-1-phosphate adenylyltransferase small subunit, chloroplastic OS=Brassica napus OX=3708 GN=AGPS1 PE=2 SV=1
BnaC03g63440D	meta_1297	-0.978359	4.97504	up	Glycosyl hydrolases family 18	Class V chitinase OS=Arabidopsis thaliana OX=3702 GN=ChiC PE=1 SV=1
BnaA09g02390D	meta_1297	0.956847	-2.16323	down	ABC transporter transmembrane region;; ABC transporter;; RecF/RecN/SMC N terminal domain;; AAA ATPase domain;; P-loop containing region of AAA domain;; AAA domain;; Predicted ATPase of the ABC class	ABC transporter B family member 19 OS=Arabidopsis thaliana OX=3702 GN=ABCB19 PE=1 SV=1
BnaCnng16580D	meta_1457	0.875077	2.49552	up	NADPH-dependent FMN reductase;; Flavodoxin-like fold	NAD(P)H dehydrogenase (quinone) FQR1 OS=Arabidopsis thaliana OX=3702 GN=FQR1 PE=1 SV=1
BnaA03g14000D	meta_1457	-0.877773	-2.04628	down	Cytochrome P450	Trans-cinnamate 4-monooxygenase OS=Arabidopsis thaliana OX=3702 GN=CYP73A5 PE=2 SV=1
BnaA09g41170D	meta_1457	0.931784	3.01563	up	Aminotransferase class I and II;; Myb/SANT-like DNA-binding domain;; Beta-eliminating lyase	Probable aminotransferase TAT3 OS=Arabidopsis thaliana OX=3702 GN=TAT3 PE=2 SV=1
BnaC08g44820D	meta_1457	0.94793	7.69954	up	Glyoxalase/Bleomycin resistance protein/Dioxygenase superfamily;; Glyoxalase/Bleomycin resistance protein/Dioxygenase superfamily	4-hydroxyphenylpyruvate dioxygenase OS=Arabidopsis thaliana OX=3702 GN=HPD PE=1 SV=2
BnaC05g30950D	meta_1457	-0.936331	-3.13736	down	AMP-binding enzyme;; AMP-binding enzyme C-terminal domain	4-coumarate--CoA ligase 2 OS=Arabidopsis thaliana OX=3702 GN=4CL2 PE=1 SV=2
BnaA04g20200D	meta_1678	0.863309	-3.98393	down	Cytochrome P450	Cytochrome P450 710A1 OS=Arabidopsis thaliana OX=3702 GN=CYP710A1 PE=1 SV=1
BnaA07g06500D	meta_1678	-0.969698	2.23853	up	Squalene-hopene cyclase C-terminal domain;; Squalene-hopene cyclase N-terminal domain;; Prenyltransferase and squalene oxidase repeat;; A-macroglobulin complement component;; Pectic acid lyase	Cycloartenol synthase OS=Arabidopsis thaliana OX=3702 GN=CAS1 PE=1 SV=2
BnaC05g48230D	meta_1678	-0.985364	4.19438	up	Fatty acid hydroxylase superfamily	Delta(7)-sterol-C5(6)-desaturase 1 OS=Arabidopsis thaliana OX=3702 GN=STE1 PE=1 SV=2
BnaA10g14600D	meta_190	0.990926	2.25928	up	Molybdopterin-binding domain of aldehyde dehydrogenase;; FAD binding domain in molybdopterin dehydrogenase;; Aldehyde oxidase and xanthine dehydrogenase, a/b hammerhead domain;; CO dehydrogenase flavoprotein C-terminal domain;; [2Fe-2S] binding domain;; 2Fe-2S iron-sulfur cluster binding domain	Indole-3-acetaldehyde oxidase OS=Arabidopsis thaliana OX=3702 GN=AAO1 PE=1 SV=2
BnaA01g34610D	meta_190	-0.907886	-2.9947	down	Cytochrome P450	Cytochrome P450 79B1 OS=Sinapis alba OX=3728 GN=CYP79B1 PE=2 SV=1
BnaA06g14510D	meta_190	-0.812612	-2.06784	down	Catalase;; Catalase-related immune-responsive	Catalase-3 OS=Arabidopsis thaliana OX=3702 GN=CAT3 PE=1 SV=3
BnaAnng27200D	meta_190	0.964131	4.73832	up	Sulfotransferase domain;; Sulfotransferase family	Cytosolic sulfotransferase 16 OS=Arabidopsis thaliana OX=3702 GN=SOT16 PE=1 SV=1
BnaC08g41390D	meta_908	0.937069	7.14485	up	Glycosyl hydrolases family 32 N-terminal domain;; Glycosyl hydrolases family 32 C terminal;; Domain of unknown function (DUF3357)	Acid beta-fructofuranosidase 4, vacuolar OS=Arabidopsis thaliana OX=3702 GN=BFRUCT4 PE=1 SV=2
BnaAnng19210D	meta_908	0.985441	6.8802	up	Glycosyl hydrolase family 1	Beta-glucosidase 16 OS=Arabidopsis thaliana OX=3702 GN=BGLU16 PE=2 SV=1
BnaCnng53900D	meta_908	0.949476	5.13684	up	UTP--glucose-1-phosphate uridylyltransferase	UTP--glucose-1-phosphate uridylyltransferase 2 OS=Arabidopsis thaliana OX=3702 GN=UGP2 PE=1 SV=1
Brassica_napus_newGene_1011	meta_908	0.953339	2.46026	up	--	Beta-glucosidase 4 OS=Arabidopsis thaliana OX=3702 GN=BGLU4 PE=2 SV=2
BnaA01g35070D	meta_908	-0.835513	-2.36398	down	Trehalase	Trehalase OS=Arabidopsis thaliana OX=3702 GN=TRE1 PE=2 SV=1
Brassica_napus_newGene_4562	meta_908	0.91799	3.4629	up	Trehalose-phosphatase;; haloacid dehalogenase-like hydrolase	Probable trehalose-phosphate phosphatase I OS=Arabidopsis thaliana OX=3702 GN=TPPI PE=3 SV=1
BnaC02g43200D	meta_908	-0.949809	-3.26481	down	Glycosyl hydrolase family 3 C-terminal domain;; Glycosyl hydrolase family 3 N terminal domain;; Fibronectin type III-like domain	Beta-D-xylosidase 4 OS=Arabidopsis thaliana OX=3702 GN=BXL4 PE=1 SV=1
BnaA02g14790D	meta_908	-0.93787	-2.27528	down	Glycosyltransferase family 20;; Trehalose-phosphatase;; haloacid dehalogenase-like hydrolase	Probable alpha,alpha-trehalose-phosphate synthase [UDP-forming] 8 OS=Arabidopsis thaliana OX=3702 GN=TPS8 PE=2 SV=1
BnaA01g37220D	meta_908	0.964346	3.14015	up	Glycosyl hydrolases family 32 N-terminal domain;; Glycosyl hydrolases family 32 C terminal	Beta-fructofuranosidase, insoluble isoenzyme CWINV1 OS=Arabidopsis thaliana OX=3702 GN=CWINV1 PE=1 SV=1
BnaA02g04440D	meta_908	0.934452	2.75442	up	Pectinesterase;; Transferrin receptor-like dimerisation domain	Probable pectinesterase 53 OS=Arabidopsis thaliana OX=3702 GN=PME53 PE=2 SV=1
BnaC06g18610D	meta_908	-0.935424	-2.22701	down	GDP-mannose 4,6 dehydratase;; NAD dependent epimerase/dehydratase family;; 3-beta hydroxysteroid dehydrogenase/isomerase family;; Male sterility protein;; RmlD substrate binding domain;; Polysaccharide biosynthesis protein	UDP-glucuronic acid decarboxylase 2 OS=Arabidopsis thaliana OX=3702 GN=UXS2 PE=1 SV=1
BnaCnng00430D	meta_908	-0.989864	-2.40054	down	Nucleotidyl transferase	Glucose-1-phosphate adenylyltransferase small subunit, chloroplastic OS=Brassica napus OX=3708 GN=AGPS1 PE=2 SV=1
BnaC04g01600D	meta_908	-0.972256	-4.61538	down	4-alpha-glucanotransferase;; Starch binding domain	4-alpha-glucanotransferase DPE2 OS=Arabidopsis thaliana OX=3702 GN=DPE2 PE=1 SV=1
BnaA09g51890D	meta_908	-0.959675	-2.20298	down	Glycosyl hydrolase family 14	Beta-amylase 2, chloroplastic OS=Arabidopsis thaliana OX=3702 GN=BAM2 PE=1 SV=2
BnaA06g17710D	meta_908	-0.954373	-2.32969	down	Carbohydrate phosphorylase	Alpha-glucan phosphorylase 2, cytosolic OS=Arabidopsis thaliana OX=3702 GN=PHS2 PE=1 SV=1
BnaC02g12830D	meta_908	0.959322	2.19004	up	Glycosyl hydrolase family 14	Inactive beta-amylase 4, chloroplastic OS=Arabidopsis thaliana OX=3702 GN=BAM4 PE=2 SV=1
BnaA10g26450D	meta_908	-0.877392	-8.57099	down	Alpha amylase, C-terminal all-beta domain;; Carbohydrate-binding module 48 (Isoamylase N-terminal domain);; Alpha amylase, catalytic domain	1,4-alpha-glucan-branching enzyme 2-2, chloroplastic/amyloplastic OS=Arabidopsis thaliana OX=3702 GN=SBE2.2 PE=1 SV=1
BnaA03g03230D	meta_908	-0.97764	-3.35449	down	Glycosyl transferases group 1;; Glycosyl transferases group 1;; Sucrose-6F-phosphate phosphohydrolase;; Sucrose synthase;; Glycosyltransferase Family 4	Probable sucrose-phosphate synthase 2 OS=Arabidopsis thaliana OX=3702 GN=SPS2 PE=1 SV=1
BnaA09g02390D	meta_908	-0.992828	-2.16323	down	ABC transporter transmembrane region;; ABC transporter;; RecF/RecN/SMC N terminal domain;; AAA ATPase domain;; P-loop containing region of AAA domain;; AAA domain;; Predicted ATPase of the ABC class	ABC transporter B family member 19 OS=Arabidopsis thaliana OX=3702 GN=ABCB19 PE=1 SV=1
