# Supplementary material for: Integrated Analysis of Metabolome and Transcriptome Reveals Insights for Cold Tolerance in Rapeseed (Brassica napus L.)
Source: Front Plant Sci. 2021 Oct 8;12:721681. doi: 10.3389/fpls.2021.721681 (PMC8532563; doi:10.3389/fpls.2021.721681)
Supplement: Supplementary file 1 [file Data_Sheet_1.ZIP › Supplementary Table S10.xls]

## Sheet: C6-0_vs_C18-0
Supplementary Table 10. List of target metabolites with their associated genes, PCC values, log2FC values and annotation used for correlation analysis in C6-0_vs_C18-0.
Gene ID	metaName	PCC	log2FC	regulated	Pfam_annotation	Swiss-Prot_annotation
BnaA01g34720D	meta_217	0.848306	-10.4969	down	Class-II DAHP synthetase family	Phospho-2-dehydro-3-deoxyheptonate aldolase 1, chloroplastic OS=Arabidopsis thaliana OX=3702 GN=DHS1 PE=2 SV=2
BnaA05g11710D	meta_217	-0.881544	2.12644	up	Aminotransferase class I and II	Aspartate aminotransferase, mitochondrial OS=Arabidopsis thaliana OX=3702 GN=ASP1 PE=1 SV=1
BnaC09g02030D	meta_217	-0.909797	3.32617	up	--	Chorismate mutase 1, chloroplastic OS=Arabidopsis thaliana OX=3702 GN=CM1 PE=1 SV=3
BnaC01g06460D	meta_217	0.837143	-4.991	down	Aminotransferase class I and II	Aspartate aminotransferase, chloroplastic OS=Arabidopsis thaliana OX=3702 GN=ASP5 PE=1 SV=2
BnaA05g04750D	meta_217	0.839842	-2.65693	down	EPSP synthase (3-phosphoshikimate 1-carboxyvinyltransferase);; RNA 2'-phosphotransferase, Tpt1 / KptA family	3-phosphoshikimate 1-carboxyvinyltransferase, chloroplastic OS=Brassica napus OX=3708 PE=3 SV=1
BnaC05g44320D	meta_217	-0.859897	2.76828	up	Prephenate dehydratase	Arogenate dehydratase/prephenate dehydratase 2, chloroplastic OS=Arabidopsis thaliana OX=3702 GN=ADT2 PE=1 SV=1
BnaC04g03050D	meta_217	0.843434	-9.64516	down	Pyridoxal-phosphate dependent enzyme	Cysteine synthase, chloroplastic/chromoplastic OS=Arabidopsis thaliana OX=3702 GN=OASB PE=1 SV=2
BnaA03g35260D	meta_217	0.858813	-2.47962	down	D-isomer specific 2-hydroxyacid dehydrogenase, NAD binding domain;; D-isomer specific 2-hydroxyacid dehydrogenase, catalytic domain;; ACT domain;; Acetohydroxy acid isomeroreductase, NADPH-binding domain	D-3-phosphoglycerate dehydrogenase 3, chloroplastic OS=Arabidopsis thaliana OX=3702 GN=PGDH3 PE=1 SV=1
BnaCnng75920D	meta_217	-0.851959	6.96324	up	S-adenosylmethionine synthetase, C-terminal domain;; S-adenosylmethionine synthetase, N-terminal domain;; S-adenosylmethionine synthetase, central domain	S-adenosylmethionine synthase OS=Brassica rapa subsp. pekinensis OX=51351 GN=SAMS PE=2 SV=1
BnaC05g46930D	meta_217	-0.843208	4.11442	up	Pyridoxal-phosphate dependent enzyme	Bifunctional L-3-cyanoalanine synthase/cysteine synthase D1 OS=Arabidopsis thaliana OX=3702 GN=CYSD1 PE=1 SV=1
BnaC05g47450D	meta_217	-0.863124	4.69877	up	Glyceraldehyde 3-phosphate dehydrogenase, C-terminal domain;; Glyceraldehyde 3-phosphate dehydrogenase, NAD binding domain	Glyceraldehyde-3-phosphate dehydrogenase, cytosolic OS=Sinapis alba OX=3728 GN=GAPC PE=2 SV=2
BnaA03g10910D	meta_217	-0.871234	2.09108	up	Pyruvate kinase, barrel domain;; Pyruvate kinase, alpha/beta domain	Probable pyruvate kinase, cytosolic isozyme OS=Arabidopsis thaliana OX=3702 GN=At4g26390 PE=3 SV=1
BnaAnng40850D	meta_217	0.859424	-5.22915	down	Fructose-bisphosphate aldolase class-I	Fructose-bisphosphate aldolase 2, chloroplastic OS=Arabidopsis thaliana OX=3702 GN=FBA2 PE=1 SV=2
BnaA03g36910D	meta_217	0.850179	-2.06327	down	Pyruvate kinase, barrel domain;; Pyruvate kinase, alpha/beta domain	Plastidial pyruvate kinase 1, chloroplastic OS=Arabidopsis thaliana OX=3702 GN=PKP1 PE=1 SV=1
BnaC04g00410D	meta_217	0.886927	-3.89972	down	S-adenosylmethionine synthetase, C-terminal domain;; S-adenosylmethionine synthetase, central domain;; S-adenosylmethionine synthetase, N-terminal domain	S-adenosylmethionine synthase 2 OS=Catharanthus roseus OX=4058 GN=SAMS2 PE=1 SV=1
BnaC05g43970D	meta_217	-0.84585	11.3345	up	Metalloenzyme superfamily;; BPG-independent PGAM N-terminus (iPGM_N)	Probable 2,3-bisphosphoglycerate-independent phosphoglycerate mutase 2 OS=Arabidopsis thaliana OX=3702 GN=At3g08590 PE=1 SV=1
Brassica_napus_newGene_17126	meta_217	0.816548	-2.18879	down	S-adenosylmethionine synthetase, N-terminal domain	S-adenosylmethionine synthase 4 OS=Brassica juncea OX=3707 GN=MSAMS4 PE=2 SV=1
BnaC02g03240D	meta_217	-0.89496	3.09107	up	Isocitrate/isopropylmalate dehydrogenase	Isocitrate dehydrogenase [NAD] catalytic subunit 5, mitochondrial OS=Arabidopsis thaliana OX=3702 GN=IDH5 PE=1 SV=1
BnaA10g07180D	meta_217	0.823495	-3.05782	down	homogentisate 1,2-dioxygenase	Homogentisate 1,2-dioxygenase OS=Arabidopsis thaliana OX=3702 GN=HGO PE=2 SV=2

## Sheet: C6-7_vs_C18-7
Supplementary Table 10. List of target metabolites with their associated genes, PCC values, log2FC values and annotation used for correlation analysis in C6-7_vs_C18-7.
Gene ID	meta_ID	PCC	log2FC	regulated	Pfam_annotation	Swiss-Prot_annotation
BnaA05g11710D	meta_217	-0.8541	5.29898	up	Aminotransferase class I and II	Aspartate aminotransferase, mitochondrial OS=Arabidopsis thaliana OX=3702 GN=ASP1 PE=1 SV=1
BnaC05g44320D	meta_217	-0.838895	3.01931	up	Prephenate dehydratase	Arogenate dehydratase/prephenate dehydratase 2, chloroplastic OS=Arabidopsis thaliana OX=3702 GN=ADT2 PE=1 SV=1
BnaC01g00420D	meta_217	-0.84058	2.05307	up	Shikimate kinase;; AAA domain;; Dephospho-CoA kinase	Shikimate kinase 2, chloroplastic OS=Arabidopsis thaliana OX=3702 GN=SK2 PE=1 SV=1
BnaC01g06460D	meta_217	0.838593	-4.78559	down	Aminotransferase class I and II	Aspartate aminotransferase, chloroplastic OS=Arabidopsis thaliana OX=3702 GN=ASP5 PE=1 SV=2
BnaA05g34460D	meta_217	-0.825629	2.77612	up	Aconitase C-terminal domain	3-isopropylmalate dehydratase small subunit 1 OS=Arabidopsis thaliana OX=3702 GN=IPMI2 PE=1 SV=1
BnaA04g20510D	meta_217	0.864614	-6.141	down	HMGL-like	Methylthioalkylmalate synthase 1, chloroplastic OS=Arabidopsis thaliana OX=3702 GN=MAM1 PE=1 SV=1
BnaA02g19550D	meta_217	0.846466	-2.44948	down	Aminotransferase class-III	Acetylornithine aminotransferase, chloroplastic/mitochondrial OS=Arabidopsis thaliana OX=3702 GN=WIN1 PE=1 SV=1
BnaC06g40420D	meta_217	0.886112	-4.1298	down	Isocitrate/isopropylmalate dehydrogenase	3-isopropylmalate dehydrogenase, chloroplastic OS=Brassica napus OX=3708 PE=2 SV=1
BnaC04g52970D	meta_217	0.878168	-9.41595	down	Aconitase C-terminal domain	3-isopropylmalate dehydratase small subunit 1 OS=Arabidopsis thaliana OX=3702 GN=IPMI2 PE=1 SV=1
BnaC02g03240D	meta_217	-0.813228	2.84387	up	Isocitrate/isopropylmalate dehydrogenase	Isocitrate dehydrogenase [NAD] catalytic subunit 5, mitochondrial OS=Arabidopsis thaliana OX=3702 GN=IDH5 PE=1 SV=1
BnaAnng17940D	meta_217	0.828283	-2.52871	down	Peptidase family M20/M25/M40;; Peptidase dimerisation domain;; Peptidase family M28	--
BnaAnng25840D	meta_217	0.880882	-4.66589	down	Isocitrate/isopropylmalate dehydrogenase	Cytosolic isocitrate dehydrogenase [NADP] OS=Arabidopsis thaliana OX=3702 GN=CICDH PE=2 SV=1
BnaC06g40410D	meta_217	0.868635	-2.81789	down	Aminotransferase class-III	Acetylornithine aminotransferase, chloroplastic/mitochondrial OS=Arabidopsis thaliana OX=3702 GN=WIN1 PE=1 SV=1
BnaA05g04860D	meta_217	-0.846459	3.24757	up	Dihydrodipicolinate synthetase family	4-hydroxy-tetrahydrodipicolinate synthase 2, chloroplastic OS=Arabidopsis thaliana OX=3702 GN=DHDPS2 PE=1 SV=2
BnaA03g14000D	meta_217	0.816585	-2.04628	down	Cytochrome P450	Trans-cinnamate 4-monooxygenase OS=Arabidopsis thaliana OX=3702 GN=CYP73A5 PE=2 SV=1
BnaC05g30950D	meta_217	0.891632	-3.13736	down	AMP-binding enzyme;; AMP-binding enzyme C-terminal domain	4-coumarate--CoA ligase 2 OS=Arabidopsis thaliana OX=3702 GN=4CL2 PE=1 SV=2
BnaC05g47040D	meta_217	-0.829134	3.32757	up	Ribose 5-phosphate isomerase A (phosphoriboisomerase A)	Probable ribose-5-phosphate isomerase 3, chloroplastic OS=Arabidopsis thaliana OX=3702 GN=RPI3 PE=1 SV=1
BnaA04g03590D	meta_217	0.820695	-3.10603	down	Triosephosphate isomerase	Triosephosphate isomerase, cytosolic OS=Arabidopsis thaliana OX=3702 GN=CTIMC PE=1 SV=2
BnaAnng40850D	meta_217	0.877255	-5.13196	down	Fructose-bisphosphate aldolase class-I	Fructose-bisphosphate aldolase 2, chloroplastic OS=Arabidopsis thaliana OX=3702 GN=FBA2 PE=1 SV=2
BnaC03g13370D	meta_217	0.906994	-2.1633	down	Phosphofructokinase	ATP-dependent 6-phosphofructokinase 7 OS=Arabidopsis thaliana OX=3702 GN=PFK7 PE=1 SV=1
BnaC05g47180D	meta_217	-0.811963	2.63337	up	Beta-eliminating lyase;; Aminotransferase class I and II;; Cys/Met metabolism PLP-dependent enzyme;; DegT/DnrJ/EryC1/StrS aminotransferase family	Probable low-specificity L-threonine aldolase 2 OS=Arabidopsis thaliana OX=3702 GN=THA2 PE=1 SV=1
BnaC05g46930D	meta_217	-0.837049	4.32823	up	Pyridoxal-phosphate dependent enzyme	Bifunctional L-3-cyanoalanine synthase/cysteine synthase D1 OS=Arabidopsis thaliana OX=3702 GN=CYSD1 PE=1 SV=1
BnaA04g25390D	meta_217	-0.831007	3.15551	up	Pyridoxal-phosphate dependent enzyme	Cysteine synthase, chloroplastic/chromoplastic OS=Arabidopsis thaliana OX=3702 GN=OASB PE=1 SV=2
