# Supplementary material for: Integrated Analysis of Metabolome and Transcriptome Reveals Insights for Cold Tolerance in Rapeseed (Brassica napus L.)
Source: Front Plant Sci. 2021 Oct 8;12:721681. doi: 10.3389/fpls.2021.721681 (PMC8532563; doi:10.3389/fpls.2021.721681)
Supplement: Supplementary file 1 [file Data_Sheet_1.ZIP › Supplementary Table S11.xls]

## Sheet: C6-0_vs_C18-0
Supplementary Table 11. List of target metabolites with their associated genes, PCC values, log2FC values and annotation used for correlation analysis in C6-0_vs_C18-0.
Gene ID	metaName	PCC	log2FC	regulated	Pfam_annotation	Swiss-Prot_annotation
BnaCnng00430D	meta_291	-0.879976	-2.45293	down	Nucleotidyl transferase	Glucose-1-phosphate adenylyltransferase small subunit, chloroplastic OS=Brassica napus OX=3708 GN=AGPS1 PE=2 SV=1
BnaC03g68660D	meta_291	0.850574	2.57243	up	Hexokinase;; Hexokinase	Hexokinase-3 OS=Arabidopsis thaliana OX=3702 GN=At1g50460 PE=1 SV=1
BnaC08g43300D	meta_291	0.852866	7.64621	up	NAD dependent epimerase/dehydratase family;; GDP-mannose 4,6 dehydratase;; Polysaccharide biosynthesis protein;; 3-beta hydroxysteroid dehydrogenase/isomerase family;; Male sterility protein;; Saccharopine dehydrogenase NADP binding domain	UDP-D-apiose/UDP-D-xylose synthase 2 OS=Arabidopsis thaliana OX=3702 GN=AXS2 PE=2 SV=1
BnaA10g05680D	meta_291	-0.901101	-13.1059	down	Chitinase class I	Basic endochitinase CHB4 OS=Brassica napus OX=3708 PE=1 SV=2
BnaAnng25810D	meta_291	0.850692	7.90604	up	L-fucokinase	Bifunctional fucokinase/fucose pyrophosphorylase OS=Arabidopsis thaliana OX=3702 GN=FKGP PE=1 SV=2
BnaC04g05640D	meta_291	-0.915934	-3.67267	down	Nucleotidyl transferase;; MobA-like NTP transferase domain;; Bacterial transferase hexapeptide (six repeats)	Mannose-1-phosphate guanylyltransferase 1 OS=Arabidopsis thaliana OX=3702 GN=CYT1 PE=1 SV=1
BnaA03g32270D	meta_291	0.966791	2.11205	up	Chitinase class I	Endochitinase CH25 OS=Brassica napus OX=3708 PE=2 SV=1
BnaC08g25190D	meta_291	0.87573	3.13067	up	Chitinase class I;; Chitin recognition protein	Endochitinase EP3 OS=Arabidopsis thaliana OX=3702 GN=EP3 PE=1 SV=1
BnaC02g43200D	meta_291	-0.831613	-3.54326	down	Glycosyl hydrolase family 3 C-terminal domain;; Glycosyl hydrolase family 3 N terminal domain;; Fibronectin type III-like domain	Beta-D-xylosidase 4 OS=Arabidopsis thaliana OX=3702 GN=BXL4 PE=1 SV=1
BnaC05g48220D	meta_291	0.835402	5.16556	up	Phosphomannose isomerase type I	Mannose-6-phosphate isomerase 1 OS=Arabidopsis thaliana OX=3702 GN=PMI1 PE=1 SV=1
BnaA04g05180D	meta_291	0.935365	8.45667	up	Glycosyl hydrolases family 35;; Beta-galactosidase jelly roll domain	Beta-galactosidase 2 OS=Arabidopsis thaliana OX=3702 GN=BGAL2 PE=2 SV=2
BnaCnng62740D	meta_291	-0.912386	-6.11714	down	Alpha galactosidase A;; Melibiase	Alpha-galactosidase 1 OS=Arabidopsis thaliana OX=3702 GN=AGAL1 PE=2 SV=1
BnaAnng06140D	meta_291	-0.86346	-3.72729	down	Alpha galactosidase A;; Alpha galactosidase A C-terminal beta sandwich domain;; Melibiase	Alpha-galactosidase 2 OS=Arabidopsis thaliana OX=3702 GN=AGAL2 PE=1 SV=1
BnaC08g41390D	meta_291	0.926135	8.0679	up	Glycosyl hydrolases family 32 N-terminal domain;; Glycosyl hydrolases family 32 C terminal;; Domain of unknown function (DUF3357)	Acid beta-fructofuranosidase 4, vacuolar OS=Arabidopsis thaliana OX=3702 GN=BFRUCT4 PE=1 SV=2
BnaA04g03590D	meta_291	-0.889041	-3.326	down	Triosephosphate isomerase	Triosephosphate isomerase, cytosolic OS=Arabidopsis thaliana OX=3702 GN=CTIMC PE=1 SV=2
BnaCnng53590D	meta_291	-0.880092	-5.61284	down	Fructose-1-6-bisphosphatase, N-terminal domain;; Leucine rich repeat;; gag-polyprotein putative aspartyl protease;; Leucine Rich repeats (2 copies);; Aspartyl protease;; Retroviral aspartyl protease	Fructose-1,6-bisphosphatase, cytosolic OS=Brassica napus OX=3708 PE=2 SV=1
BnaAnng15770D	meta_291	0.894445	4.95769	up	6-phosphofructo-2-kinase;; Histidine phosphatase superfamily (branch 1)	6-phosphofructo-2-kinase/fructose-2,6-bisphosphatase OS=Arabidopsis thaliana OX=3702 GN=FKFBP PE=1 SV=1
BnaAnng40850D	meta_291	-0.881051	-5.22915	down	Fructose-bisphosphate aldolase class-I	Fructose-bisphosphate aldolase 2, chloroplastic OS=Arabidopsis thaliana OX=3702 GN=FBA2 PE=1 SV=2
BnaA10g15590D	meta_291	-0.888189	-2.92491	down	Aminotransferase class I and II	Aspartate aminotransferase, cytoplasmic isozyme 1 OS=Arabidopsis thaliana OX=3702 GN=ASP2 PE=1 SV=2
BnaA07g09080D	meta_291	-0.906307	-2.40882	down	Dehydrogenase E1 component;; Thiamine pyrophosphate enzyme, C-terminal TPP binding domain;; 1-deoxy-D-xylulose-5-phosphate synthase	Pyruvate dehydrogenase E1 component subunit alpha-2, mitochondrial OS=Arabidopsis thaliana OX=3702 GN=IAR4 PE=1 SV=2
BnaC05g39240D	meta_291	0.932454	5.60779	up	FMN-dependent dehydrogenase	(S)-2-hydroxy-acid oxidase GLO1 OS=Arabidopsis thaliana OX=3702 GN=GLO1 PE=1 SV=1
BnaA10g26650D	meta_291	-0.822761	-8.00148	down	Isocitrate/isopropylmalate dehydrogenase	Isocitrate dehydrogenase [NAD] catalytic subunit 5, mitochondrial OS=Arabidopsis thaliana OX=3702 GN=IDH5 PE=1 SV=1
BnaA05g11710D	meta_291	0.959593	2.12644	up	Aminotransferase class I and II	Aspartate aminotransferase, mitochondrial OS=Arabidopsis thaliana OX=3702 GN=ASP1 PE=1 SV=1
BnaC09g01420D	meta_291	0.902437	4.84013	up	Glucose-6-phosphate dehydrogenase, C-terminal domain;; Glucose-6-phosphate dehydrogenase, NAD binding domain	Glucose-6-phosphate 1-dehydrogenase, cytoplasmic isoform 1 OS=Arabidopsis thaliana OX=3702 GN=ACG9 PE=2 SV=1
BnaC05g47450D	meta_291	0.905872	4.69877	up	Glyceraldehyde 3-phosphate dehydrogenase, C-terminal domain;; Glyceraldehyde 3-phosphate dehydrogenase, NAD binding domain	Glyceraldehyde-3-phosphate dehydrogenase, cytosolic OS=Sinapis alba OX=3728 GN=GAPC PE=2 SV=2
BnaC02g00740D	meta_291	0.897126	10.5806	up	lactate/malate dehydrogenase, alpha/beta C-terminal domain;; lactate/malate dehydrogenase, NAD binding domain	Malate dehydrogenase 2, glyoxysomal OS=Brassica napus OX=3708 GN=MDH2 PE=3 SV=1
BnaC05g46930D	meta_291	0.867314	4.11442	up	Pyridoxal-phosphate dependent enzyme	Bifunctional L-3-cyanoalanine synthase/cysteine synthase D1 OS=Arabidopsis thaliana OX=3702 GN=CYSD1 PE=1 SV=1
BnaC01g38880D	meta_291	0.850203	2.31307	up	Pyridoxal-phosphate dependent enzyme;; C-terminal regulatory domain of Threonine dehydratase	Threonine dehydratase biosynthetic, chloroplastic OS=Arabidopsis thaliana OX=3702 GN=OMR1 PE=1 SV=1
BnaC04g03400D	meta_291	-0.899985	-2.02724	down	Methylenetetrahydrofolate reductase	Methylenetetrahydrofolate reductase 2 OS=Arabidopsis thaliana OX=3702 GN=MTHFR2 PE=1 SV=2
BnaA04g25390D	meta_291	0.926469	2.0413	up	Pyridoxal-phosphate dependent enzyme	Cysteine synthase, chloroplastic/chromoplastic OS=Arabidopsis thaliana OX=3702 GN=OASB PE=1 SV=2
BnaC04g02430D	meta_291	-0.854256	-8.67068	down	Phosphoenolpyruvate carboxylase	Phosphoenolpyruvate carboxylase 2 OS=Arabidopsis thaliana OX=3702 GN=PPC2 PE=1 SV=2
BnaC04g03050D	meta_291	-0.873487	-9.64516	down	Pyridoxal-phosphate dependent enzyme	Cysteine synthase, chloroplastic/chromoplastic OS=Arabidopsis thaliana OX=3702 GN=OASB PE=1 SV=2
BnaA01g00170D	meta_291	-0.842146	-4.52754	down	Serine hydroxymethyltransferase	Serine hydroxymethyltransferase 1, mitochondrial OS=Arabidopsis thaliana OX=3702 GN=SHM1 PE=1 SV=1
BnaC02g03240D	meta_291	0.886998	3.09107	up	Isocitrate/isopropylmalate dehydrogenase	Isocitrate dehydrogenase [NAD] catalytic subunit 5, mitochondrial OS=Arabidopsis thaliana OX=3702 GN=IDH5 PE=1 SV=1
BnaCnng54490D	meta_291	-0.881022	-3.91459	down	Lyase	Fumarate hydratase 1, mitochondrial OS=Arabidopsis thaliana OX=3702 GN=FUM1 PE=1 SV=2
BnaC06g14360D	meta_291	-0.864172	-2.08417	down	Pyruvate kinase, barrel domain;; Pyruvate kinase, alpha/beta domain	Pyruvate kinase 1, cytosolic OS=Oryza sativa subsp. japonica OX=39947 GN=Os11g0148500 PE=1 SV=1
BnaA01g00390D	meta_291	-0.898121	-3.48014	down	Acetamidase/Formamidase family	--
BnaC05g45090D	meta_291	0.8942	2.48614	up	Phosphotransferase enzyme family;; Acyl-CoA dehydrogenase, C-terminal domain;; Acyl-CoA dehydrogenase, middle domain;; Acyl-CoA dehydrogenase, N-terminal domain;; Acyl-CoA dehydrogenase, C-terminal domain	Probable acyl-CoA dehydrogenase IBR3 OS=Arabidopsis thaliana OX=3702 GN=IBR3 PE=1 SV=1
BnaAnng06200D	meta_291	-0.896611	-3.44801	down	CoA binding domain;; CoA-ligase;; Succinyl-CoA ligase like flavodoxin domain	Succinate--CoA ligase [ADP-forming] subunit alpha-1, mitochondrial OS=Arabidopsis thaliana OX=3702 GN=At5g08300 PE=1 SV=1
BnaA09g47050D	meta_291	-0.913685	-2.87134	down	D-isomer specific 2-hydroxyacid dehydrogenase, NAD binding domain;; D-isomer specific 2-hydroxyacid dehydrogenase, catalytic domain	Glyoxylate/hydroxypyruvate reductase HPR3 OS=Arabidopsis thaliana OX=3702 GN=HPR3 PE=2 SV=1
BnaC05g14320D	meta_291	-0.935127	-2.1071	down	haloacid dehalogenase-like hydrolase;; haloacid dehalogenase-like hydrolase	Phosphoserine phosphatase, chloroplastic OS=Arabidopsis thaliana OX=3702 GN=PSP PE=1 SV=2
BnaA03g36910D	meta_291	-0.9224	-2.06327	down	Pyruvate kinase, barrel domain;; Pyruvate kinase, alpha/beta domain	Plastidial pyruvate kinase 1, chloroplastic OS=Arabidopsis thaliana OX=3702 GN=PKP1 PE=1 SV=1
BnaA06g14510D	meta_291	-0.866663	-3.34339	down	Catalase;; Catalase-related immune-responsive	Catalase-3 OS=Arabidopsis thaliana OX=3702 GN=CAT3 PE=1 SV=3
BnaC02g01230D	meta_291	0.968466	8.59232	up	CoA binding domain;; CoA-ligase;; Succinyl-CoA ligase like flavodoxin domain	Succinate--CoA ligase [ADP-forming] subunit alpha-1, mitochondrial OS=Arabidopsis thaliana OX=3702 GN=At5g08300 PE=1 SV=1
BnaA09g51860D	meta_291	-0.916419	-3.8371	down	Malic enzyme, NAD binding domain;; Malic enzyme, N-terminal domain	NAD-dependent malic enzyme 2, mitochondrial OS=Arabidopsis thaliana OX=3702 GN=NAD-ME2 PE=1 SV=1
BnaC09g04440D	meta_291	-0.930995	-2.83393	down	Glucosamine-6-phosphate isomerases/6-phosphogluconolactonase	Probable 6-phosphogluconolactonase 5, chloroplastic OS=Arabidopsis thaliana OX=3702 GN=EMB2024 PE=2 SV=1
BnaA10g10850D	meta_291	-0.864626	-3.13413	down	lactate/malate dehydrogenase, alpha/beta C-terminal domain;; lactate/malate dehydrogenase, NAD binding domain	Malate dehydrogenase 3, cytoplasmic OS=Arabidopsis thaliana OX=3702 GN=MDH3 PE=2 SV=1
BnaA07g16660D	meta_291	-0.877957	-2.83344	down	Fructose-1-6-bisphosphatase, N-terminal domain	Sedoheptulose-1,7-bisphosphatase, chloroplastic OS=Arabidopsis thaliana OX=3702 GN=At3g55800 PE=2 SV=1
BnaC02g44970D	meta_291	0.882151	2.51564	up	Aldehyde dehydrogenase family	NADP-dependent glyceraldehyde-3-phosphate dehydrogenase OS=Arabidopsis thaliana OX=3702 GN=ALDH11A3 PE=1 SV=2
BnaA09g48290D	meta_291	-0.89343	-2.0594	down	Histidine phosphatase superfamily (branch 2)	--
BnaC08g45660D	meta_291	-0.879757	-6.08974	down	Dehydrogenase E1 component	Pyruvate dehydrogenase E1 component subunit alpha-3, chloroplastic OS=Arabidopsis thaliana OX=3702 GN=PDH-E1 ALPHA PE=2 SV=1
BnaA08g20300D	meta_291	0.934688	2.17581	up	Aldehyde dehydrogenase family	Aldehyde dehydrogenase family 2 member B7, mitochondrial OS=Arabidopsis thaliana OX=3702 GN=ALDH2B7 PE=1 SV=2
BnaA03g42900D	meta_481	0.912664	3.03681	up	Cupin domain	(S)-ureidoglycine aminohydrolase OS=Arabidopsis thaliana OX=3702 GN=UGLYAH PE=1 SV=1
BnaC09g01670D	meta_481	0.817292	6.13433	up	RNA polymerase Rpb6	DNA-directed RNA polymerases II, IV and V subunit 6A OS=Arabidopsis thaliana OX=3702 GN=NRPB6A PE=1 SV=1
BnaC05g47480D	meta_481	0.891442	3.12545	up	GDA1/CD39 (nucleoside phosphatase) family	Apyrase 1 OS=Arabidopsis thaliana OX=3702 GN=APY1 PE=1 SV=1
BnaA09g20120D	meta_481	-0.837545	-3.66988	down	Amidohydrolase family;; Amidohydrolase family	Allantoinase OS=Arabidopsis thaliana OX=3702 GN=ALN PE=1 SV=1
BnaC04g52450D	meta_481	-0.874163	-3.54916	down	NUDIX domain;; Nudix N-terminal	Nudix hydrolase 23, chloroplastic OS=Arabidopsis thaliana OX=3702 GN=NUDT23 PE=1 SV=2
BnaC05g45590D	meta_481	0.823146	8.03053	up	Guanylate kinase	Guanylate kinase 3, chloroplastic OS=Arabidopsis thaliana OX=3702 GN=GK3 PE=2 SV=1
BnaC04g01050D	meta_481	-0.86611	-5.42651	down	RNA polymerase Rpb2, domain 6;; RNA polymerase beta subunit;; RNA polymerase Rpb2, domain 2;; RNA polymerase Rpb2, domain 7;; RNA polymerase Rpb2, domain 3;; RNA polymerase Rpb2, domain 4;; RNA polymerase Rpb2, domain 5	DNA-directed RNA polymerase II subunit 2 OS=Arabidopsis thaliana OX=3702 GN=NRPB2 PE=1 SV=2

## Sheet: C6-1_vs_C18-1
Supplementary Table 11. List of target metabolites with their associated genes, PCC values, log2FC values and annotation used for correlation analysis in C6-1_vs_C18-1.
Gene ID	metaName	PCC	log2FC	regulated	Pfam_annotation	Swiss-Prot_annotation
BnaC09g51720D	meta_291	0.908134	3.93542	up	Chitinase class I	Endochitinase At2g43590 OS=Arabidopsis thaliana OX=3702 GN=At2g43590 PE=2 SV=1
BnaA05g03430D	meta_291	0.839708	3.76112	up	Chitinase class I;; Chitin recognition protein	Endochitinase At2g43620 OS=Arabidopsis thaliana OX=3702 GN=At2g43620 PE=3 SV=1
BnaC08g43300D	meta_291	0.865895	5.06844	up	NAD dependent epimerase/dehydratase family;; GDP-mannose 4,6 dehydratase;; Polysaccharide biosynthesis protein;; 3-beta hydroxysteroid dehydrogenase/isomerase family;; Male sterility protein;; Saccharopine dehydrogenase NADP binding domain	UDP-D-apiose/UDP-D-xylose synthase 2 OS=Arabidopsis thaliana OX=3702 GN=AXS2 PE=2 SV=1
BnaA09g25420D	meta_291	-0.915912	-2.07459	down	UTP--glucose-1-phosphate uridylyltransferase	UDP-N-acetylglucosamine diphosphorylase 1 OS=Arabidopsis thaliana OX=3702 GN=GLCNAC1PUT1 PE=1 SV=1
BnaA05g08640D	meta_291	0.832572	2.69657	up	Chitinase class I;; Chitin recognition protein	Endochitinase At2g43590 OS=Arabidopsis thaliana OX=3702 GN=At2g43590 PE=2 SV=1
BnaCnng39650D	meta_291	-0.910491	-3.40141	down	Chitinase class I	Basic endochitinase CHB4 OS=Brassica napus OX=3708 PE=1 SV=2
BnaCnng00430D	meta_291	-0.870881	-2.5855	down	Nucleotidyl transferase	Glucose-1-phosphate adenylyltransferase small subunit, chloroplastic OS=Brassica napus OX=3708 GN=AGPS1 PE=2 SV=1
BnaC05g48410D	meta_291	0.937537	2.99768	up	Reversibly glycosylated polypeptide	UDP-arabinopyranose mutase 1 OS=Arabidopsis thaliana OX=3702 GN=RGP1 PE=1 SV=1
BnaCnng53900D	meta_291	0.938105	6.2853	up	UTP--glucose-1-phosphate uridylyltransferase	UTP--glucose-1-phosphate uridylyltransferase 2 OS=Arabidopsis thaliana OX=3702 GN=UGP2 PE=1 SV=1
BnaAnng25810D	meta_291	0.866376	5.90844	up	L-fucokinase	Bifunctional fucokinase/fucose pyrophosphorylase OS=Arabidopsis thaliana OX=3702 GN=FKGP PE=1 SV=2
BnaCnng30450D	meta_291	0.868029	2.62243	up	Glycosyl hydrolase family 3 C-terminal domain;; Glycosyl hydrolase family 3 N terminal domain;; Fibronectin type III-like domain	Beta-D-xylosidase 4 OS=Arabidopsis thaliana OX=3702 GN=BXL4 PE=1 SV=1
BnaC04g45840D	meta_291	-0.871942	-2.03136	down	Glycosyl transferase family 8	Probable galacturonosyltransferase 7 OS=Arabidopsis thaliana OX=3702 GN=GAUT7 PE=1 SV=2
BnaC03g24270D	meta_291	0.842441	2.19077	up	Chitinase class I;; Chitin recognition protein	Endochitinase CHI OS=Arabidopsis thaliana OX=3702 GN=CHI PE=2 SV=1
BnaA10g05680D	meta_291	-0.90096	-10.9604	down	Chitinase class I	Basic endochitinase CHB4 OS=Brassica napus OX=3708 PE=1 SV=2
BnaA09g15430D	meta_291	0.822165	2.95298	up	Chitinase class I	Basic endochitinase CHB4 OS=Brassica napus OX=3708 PE=1 SV=2
BnaA05g03420D	meta_291	0.888269	3.64108	up	Chitinase class I;; Chitin recognition protein	Endochitinase CHI OS=Arabidopsis thaliana OX=3702 GN=CHI PE=2 SV=1
BnaAnng06140D	meta_291	-0.888993	-4.67831	down	Alpha galactosidase A;; Alpha galactosidase A C-terminal beta sandwich domain;; Melibiase	Alpha-galactosidase 2 OS=Arabidopsis thaliana OX=3702 GN=AGAL2 PE=1 SV=1
BnaA04g05190D	meta_291	0.90768	4.82818	up	Glycosyl hydrolases family 35;; Beta-galactosidase	Beta-galactosidase 12 OS=Arabidopsis thaliana OX=3702 GN=BGAL12 PE=2 SV=1
BnaAnng06130D	meta_291	-0.887653	-3.0487	down	Alpha galactosidase A;; Melibiase	Alpha-galactosidase 1 OS=Arabidopsis thaliana OX=3702 GN=AGAL1 PE=2 SV=1
BnaC08g41390D	meta_291	0.935673	7.13018	up	Glycosyl hydrolases family 32 N-terminal domain;; Glycosyl hydrolases family 32 C terminal;; Domain of unknown function (DUF3357)	Acid beta-fructofuranosidase 4, vacuolar OS=Arabidopsis thaliana OX=3702 GN=BFRUCT4 PE=1 SV=2
BnaA01g37220D	meta_291	0.870545	6.19048	up	Glycosyl hydrolases family 32 N-terminal domain;; Glycosyl hydrolases family 32 C terminal	Beta-fructofuranosidase, insoluble isoenzyme CWINV1 OS=Arabidopsis thaliana OX=3702 GN=CWINV1 PE=1 SV=1
BnaA02g04780D	meta_291	0.880966	2.35068	up	Raffinose synthase or seed imbibition protein Sip1	Probable galactinol--sucrose galactosyltransferase 6 OS=Arabidopsis thaliana OX=3702 GN=RFS6 PE=2 SV=2
BnaA04g05180D	meta_291	0.89832	7.86318	up	Glycosyl hydrolases family 35;; Beta-galactosidase jelly roll domain	Beta-galactosidase 2 OS=Arabidopsis thaliana OX=3702 GN=BGAL2 PE=2 SV=2
BnaC05g39500D	meta_291	0.900309	2.09806	up	Glycosyl hydrolases family 32 N-terminal domain;; Glycosyl hydrolases family 32 C terminal	Beta-fructofuranosidase, insoluble isoenzyme CWINV1 OS=Arabidopsis thaliana OX=3702 GN=CWINV1 PE=1 SV=1
BnaC01g37450D	meta_291	0.911305	3.93954	up	Glycosyl hydrolases family 32 N-terminal domain;; Glycosyl hydrolases family 32 C terminal	Beta-fructofuranosidase, insoluble isoenzyme CWINV1 OS=Arabidopsis thaliana OX=3702 GN=CWINV1 PE=1 SV=1
BnaA04g03590D	meta_291	-0.949238	-4.00971	down	Triosephosphate isomerase	Triosephosphate isomerase, cytosolic OS=Arabidopsis thaliana OX=3702 GN=CTIMC PE=1 SV=2
BnaCnng58510D	meta_291	-0.912607	-2.61176	down	PPR repeat family;; PPR repeat;; PPR repeat;; Cellulase (glycosyl hydrolase family 5);; Pentatricopeptide repeat domain	Mannan endo-1,4-beta-mannosidase 7 OS=Arabidopsis thaliana OX=3702 GN=MAN7 PE=2 SV=1
BnaA05g10520D	meta_291	0.813628	2.81098	up	Fructose-1-6-bisphosphatase, N-terminal domain	Fructose-1,6-bisphosphatase, cytosolic OS=Brassica napus OX=3708 PE=2 SV=1
BnaAnng40850D	meta_291	-0.876029	-4.02327	down	Fructose-bisphosphate aldolase class-I	Fructose-bisphosphate aldolase 2, chloroplastic OS=Arabidopsis thaliana OX=3702 GN=FBA2 PE=1 SV=2
BnaA01g15640D	meta_291	0.85336	2.98658	up	Fructose-bisphosphate aldolase class-I	Fructose-bisphosphate aldolase 5, cytosolic OS=Arabidopsis thaliana OX=3702 GN=FBA5 PE=1 SV=1
BnaAnng15770D	meta_291	0.888674	4.50596	up	6-phosphofructo-2-kinase;; Histidine phosphatase superfamily (branch 1)	6-phosphofructo-2-kinase/fructose-2,6-bisphosphatase OS=Arabidopsis thaliana OX=3702 GN=FKFBP PE=1 SV=1
BnaA10g10850D	meta_291	-0.898026	-3.10714	down	lactate/malate dehydrogenase, alpha/beta C-terminal domain;; lactate/malate dehydrogenase, NAD binding domain	Malate dehydrogenase 3, cytoplasmic OS=Arabidopsis thaliana OX=3702 GN=MDH3 PE=2 SV=1
BnaC08g45660D	meta_291	-0.901532	-5.87177	down	Dehydrogenase E1 component	Pyruvate dehydrogenase E1 component subunit alpha-3, chloroplastic OS=Arabidopsis thaliana OX=3702 GN=PDH-E1 ALPHA PE=2 SV=1
BnaC05g47450D	meta_291	0.891831	3.81264	up	Glyceraldehyde 3-phosphate dehydrogenase, C-terminal domain;; Glyceraldehyde 3-phosphate dehydrogenase, NAD binding domain	Glyceraldehyde-3-phosphate dehydrogenase, cytosolic OS=Sinapis alba OX=3728 GN=GAPC PE=2 SV=2
BnaC02g01610D	meta_291	0.926717	5.86325	up	Glutamate/Leucine/Phenylalanine/Valine dehydrogenase;; Glu/Leu/Phe/Val dehydrogenase, dimerisation domain	Glutamate dehydrogenase 2 OS=Arabidopsis thaliana OX=3702 GN=GDH2 PE=1 SV=1
BnaA03g10910D	meta_291	0.86391	2.68182	up	Pyruvate kinase, barrel domain;; Pyruvate kinase, alpha/beta domain	Probable pyruvate kinase, cytosolic isozyme OS=Arabidopsis thaliana OX=3702 GN=At4g26390 PE=3 SV=1
BnaCnng54490D	meta_291	-0.91688	-5.38895	down	Lyase	Fumarate hydratase 1, mitochondrial OS=Arabidopsis thaliana OX=3702 GN=FUM1 PE=1 SV=2
BnaA04g25390D	meta_291	0.911508	2.8625	up	Pyridoxal-phosphate dependent enzyme	Cysteine synthase, chloroplastic/chromoplastic OS=Arabidopsis thaliana OX=3702 GN=OASB PE=1 SV=2
BnaC04g02430D	meta_291	-0.863772	-5.54453	down	Phosphoenolpyruvate carboxylase	Phosphoenolpyruvate carboxylase 2 OS=Arabidopsis thaliana OX=3702 GN=PPC2 PE=1 SV=2
BnaC03g07750D	meta_291	0.948562	2.10472	up	Biotin-requiring enzyme	Biotin carboxyl carrier protein of acetyl-CoA carboxylase 1, chloroplastic OS=Arabidopsis thaliana OX=3702 GN=BCCP1 PE=1 SV=2
BnaC06g14360D	meta_291	-0.91811	-2.503	down	Pyruvate kinase, barrel domain;; Pyruvate kinase, alpha/beta domain	Pyruvate kinase 1, cytosolic OS=Oryza sativa subsp. japonica OX=39947 GN=Os11g0148500 PE=1 SV=1
BnaC05g47040D	meta_291	0.928425	3.11694	up	Ribose 5-phosphate isomerase A (phosphoriboisomerase A)	Probable ribose-5-phosphate isomerase 3, chloroplastic OS=Arabidopsis thaliana OX=3702 GN=RPI3 PE=1 SV=1
BnaC09g01420D	meta_291	0.888463	2.77386	up	Glucose-6-phosphate dehydrogenase, C-terminal domain;; Glucose-6-phosphate dehydrogenase, NAD binding domain	Glucose-6-phosphate 1-dehydrogenase, cytoplasmic isoform 1 OS=Arabidopsis thaliana OX=3702 GN=ACG9 PE=2 SV=1
BnaC02g00740D	meta_291	0.867697	11.1994	up	lactate/malate dehydrogenase, alpha/beta C-terminal domain;; lactate/malate dehydrogenase, NAD binding domain	Malate dehydrogenase 2, glyoxysomal OS=Brassica napus OX=3708 GN=MDH2 PE=3 SV=1
BnaC02g01230D	meta_291	0.816036	6.85218	up	CoA binding domain;; CoA-ligase;; Succinyl-CoA ligase like flavodoxin domain	Succinate--CoA ligase [ADP-forming] subunit alpha-1, mitochondrial OS=Arabidopsis thaliana OX=3702 GN=At5g08300 PE=1 SV=1
BnaA02g12810D	meta_291	-0.850569	-2.72295	down	Ribulose bisphosphate carboxylase, small chain;; Ribulose-1,5-bisphosphate carboxylase small subunit	Ribulose bisphosphate carboxylase small chain 1A, chloroplastic OS=Arabidopsis thaliana OX=3702 GN=RBCS-1A PE=1 SV=2
BnaA05g11710D	meta_291	0.887945	5.07655	up	Aminotransferase class I and II	Aspartate aminotransferase, mitochondrial OS=Arabidopsis thaliana OX=3702 GN=ASP1 PE=1 SV=1
BnaA03g36910D	meta_291	-0.923858	-2.09046	down	Pyruvate kinase, barrel domain;; Pyruvate kinase, alpha/beta domain	Plastidial pyruvate kinase 1, chloroplastic OS=Arabidopsis thaliana OX=3702 GN=PKP1 PE=1 SV=1
BnaA10g23060D	meta_291	0.818028	2.99792	up	CoA binding domain;; CoA-ligase;; Succinyl-CoA ligase like flavodoxin domain	Succinate--CoA ligase [ADP-forming] subunit alpha-1, mitochondrial OS=Arabidopsis thaliana OX=3702 GN=At5g08300 PE=1 SV=1
BnaC09g04440D	meta_291	-0.878697	-3.73283	down	Glucosamine-6-phosphate isomerases/6-phosphogluconolactonase	Probable 6-phosphogluconolactonase 5, chloroplastic OS=Arabidopsis thaliana OX=3702 GN=EMB2024 PE=2 SV=1
BnaC05g45090D	meta_291	0.860557	2.95728	up	Phosphotransferase enzyme family;; Acyl-CoA dehydrogenase, C-terminal domain;; Acyl-CoA dehydrogenase, middle domain;; Acyl-CoA dehydrogenase, N-terminal domain;; Acyl-CoA dehydrogenase, C-terminal domain	Probable acyl-CoA dehydrogenase IBR3 OS=Arabidopsis thaliana OX=3702 GN=IBR3 PE=1 SV=1
BnaA10g15590D	meta_291	-0.88067	-3.26911	down	Aminotransferase class I and II	Aspartate aminotransferase, cytoplasmic isozyme 1 OS=Arabidopsis thaliana OX=3702 GN=ASP2 PE=1 SV=2
BnaA10g26650D	meta_291	-0.848865	-9.09659	down	Isocitrate/isopropylmalate dehydrogenase	Isocitrate dehydrogenase [NAD] catalytic subunit 5, mitochondrial OS=Arabidopsis thaliana OX=3702 GN=IDH5 PE=1 SV=1
BnaAnng06200D	meta_291	-0.902122	-2.97787	down	CoA binding domain;; CoA-ligase;; Succinyl-CoA ligase like flavodoxin domain	Succinate--CoA ligase [ADP-forming] subunit alpha-1, mitochondrial OS=Arabidopsis thaliana OX=3702 GN=At5g08300 PE=1 SV=1
BnaA04g01540D	meta_291	-0.912359	-2.30221	down	Pyridoxal-phosphate dependent enzyme	Cysteine synthase, mitochondrial OS=Arabidopsis thaliana OX=3702 GN=OASC PE=1 SV=3
BnaA09g51860D	meta_291	-0.889205	-3.80103	down	Malic enzyme, NAD binding domain;; Malic enzyme, N-terminal domain	NAD-dependent malic enzyme 2, mitochondrial OS=Arabidopsis thaliana OX=3702 GN=NAD-ME2 PE=1 SV=1
BnaC03g05850D	meta_291	0.889012	2.94226	up	Transaldolase/Fructose-6-phosphate aldolase	Transaldolase (Fragments) OS=Capsicum annuum var. annuum OX=40321 PE=1 SV=1
BnaA07g09080D	meta_291	-0.903762	-3.11149	down	Dehydrogenase E1 component;; Thiamine pyrophosphate enzyme, C-terminal TPP binding domain;; 1-deoxy-D-xylulose-5-phosphate synthase	Pyruvate dehydrogenase E1 component subunit alpha-2, mitochondrial OS=Arabidopsis thaliana OX=3702 GN=IAR4 PE=1 SV=2
BnaA07g16660D	meta_291	-0.894925	-3.76504	down	Fructose-1-6-bisphosphatase, N-terminal domain	Sedoheptulose-1,7-bisphosphatase, chloroplastic OS=Arabidopsis thaliana OX=3702 GN=At3g55800 PE=2 SV=1
BnaC05g46930D	meta_291	0.903482	4.06261	up	Pyridoxal-phosphate dependent enzyme	Bifunctional L-3-cyanoalanine synthase/cysteine synthase D1 OS=Arabidopsis thaliana OX=3702 GN=CYSD1 PE=1 SV=1
BnaA02g19770D	meta_291	0.874858	2.05215	up	Phosphoribulokinase / Uridine kinase family	D-glycerate 3-kinase, chloroplastic OS=Arabidopsis thaliana OX=3702 GN=GLYK PE=1 SV=2
BnaC02g44970D	meta_291	0.895538	2.21558	up	Aldehyde dehydrogenase family	NADP-dependent glyceraldehyde-3-phosphate dehydrogenase OS=Arabidopsis thaliana OX=3702 GN=ALDH11A3 PE=1 SV=2
BnaA03g03400D	meta_291	0.887415	2.25956	up	Aminotransferase class I and II	Aspartate aminotransferase 3, chloroplastic OS=Arabidopsis thaliana OX=3702 GN=ASP3 PE=1 SV=1
BnaA03g04970D	meta_291	0.924024	2.37947	up	Isocitrate/isopropylmalate dehydrogenase	Isocitrate dehydrogenase [NADP], chloroplastic/mitochondrial OS=Arabidopsis thaliana OX=3702 GN=At5g14590 PE=1 SV=1
BnaC08g40850D	meta_291	0.947911	2.59906	up	Glyceraldehyde 3-phosphate dehydrogenase, C-terminal domain;; Glyceraldehyde 3-phosphate dehydrogenase, NAD binding domain	Glyceraldehyde-3-phosphate dehydrogenase GAPA2, chloroplastic OS=Arabidopsis thaliana OX=3702 GN=GAPA2 PE=2 SV=1
BnaA01g00170D	meta_291	-0.819591	-3.31183	down	Serine hydroxymethyltransferase	Serine hydroxymethyltransferase 1, mitochondrial OS=Arabidopsis thaliana OX=3702 GN=SHM1 PE=1 SV=1
BnaC02g03240D	meta_291	0.908406	3.1493	up	Isocitrate/isopropylmalate dehydrogenase	Isocitrate dehydrogenase [NAD] catalytic subunit 5, mitochondrial OS=Arabidopsis thaliana OX=3702 GN=IDH5 PE=1 SV=1
BnaA09g51510D	meta_291	0.885533	8.61143	up	Dehydrogenase E1 component;; Thiamine pyrophosphate enzyme, C-terminal TPP binding domain	Pyruvate dehydrogenase E1 component subunit alpha-3, chloroplastic OS=Arabidopsis thaliana OX=3702 GN=PDH-E1 ALPHA PE=2 SV=1
BnaC08g15120D	meta_291	-0.901614	-3.49474	down	2-oxoacid dehydrogenases acyltransferase (catalytic domain);; Biotin-requiring enzyme;; Biotin-lipoyl like	Dihydrolipoyllysine-residue succinyltransferase component of 2-oxoglutarate dehydrogenase complex 1, mitochondrial OS=Arabidopsis thaliana OX=3702 GN=At5g55070 PE=1 SV=1
BnaA03g04930D	meta_291	0.905071	2.45593	up	Aldose 1-epimerase	Putative glucose-6-phosphate 1-epimerase OS=Cenchrus ciliaris OX=35872 PE=2 SV=1
BnaA06g20750D	meta_291	-0.849918	-2.43153	down	Aldehyde dehydrogenase family	Aldehyde dehydrogenase family 2 member B4, mitochondrial OS=Arabidopsis thaliana OX=3702 GN=ALDH2B4 PE=1 SV=1
BnaA09g48290D	meta_291	-0.86088	-2.02453	down	Histidine phosphatase superfamily (branch 2)	--
BnaC01g17810D	meta_291	0.893111	2.29372	up	Aldose 1-epimerase	Putative glucose-6-phosphate 1-epimerase OS=Cenchrus ciliaris OX=35872 PE=2 SV=1
BnaA09g20120D	meta_481	-0.851191	-5.15439	down	Amidohydrolase family;; Amidohydrolase family	Allantoinase OS=Arabidopsis thaliana OX=3702 GN=ALN PE=1 SV=1
BnaA10g26640D	meta_481	-0.903732	-4.99794	down	pfkB family carbohydrate kinase	Adenosine kinase 2 OS=Arabidopsis thaliana OX=3702 GN=ADK2 PE=1 SV=1
BnaC05g47480D	meta_481	0.81144	2.81293	up	GDA1/CD39 (nucleoside phosphatase) family	Apyrase 1 OS=Arabidopsis thaliana OX=3702 GN=APY1 PE=1 SV=1
BnaAnng29570D	meta_481	-0.871091	-2.05621	down	RNA polymerase Rpb4	DNA-directed RNA polymerase II subunit 4 OS=Arabidopsis thaliana OX=3702 GN=NRPB4 PE=1 SV=1
BnaA09g02790D	meta_481	-0.831432	-2.09792	down	Adenylate kinase;; AAA domain;; AAA domain;; Thymidylate kinase	Adenylate kinase 2, chloroplastic OS=Arabidopsis thaliana OX=3702 GN=At5g47840 PE=1 SV=1
BnaC09g01670D	meta_481	0.898221	5.95838	up	RNA polymerase Rpb6	DNA-directed RNA polymerases II, IV and V subunit 6A OS=Arabidopsis thaliana OX=3702 GN=NRPB6A PE=1 SV=1
BnaA03g02560D	meta_481	0.956673	2.4926	up	Pyruvate kinase, barrel domain;; Pyruvate kinase, alpha/beta domain	Pyruvate kinase, cytosolic isozyme OS=Glycine max OX=3847 PE=2 SV=1
BnaA05g31080D	meta_481	-0.856785	-2.04806	down	Guanylate kinase	Guanylate kinase 3, chloroplastic OS=Arabidopsis thaliana OX=3702 GN=GK3 PE=2 SV=1
BnaC04g52450D	meta_481	-0.882783	-3.69169	down	NUDIX domain;; Nudix N-terminal	Nudix hydrolase 23, chloroplastic OS=Arabidopsis thaliana OX=3702 GN=NUDT23 PE=1 SV=2
Brassica_napus_newGene_7088	meta_481	-0.813165	-2.03196	down	--	Elongation factor Tu, mitochondrial OS=Arabidopsis thaliana OX=3702 GN=TUFA PE=1 SV=1
BnaC05g48080D	meta_481	0.861476	2.2524	up	3' exoribonuclease family, domain 1;; 3' exoribonuclease family, domain 2;; S1 RNA binding domain;; Polyribonucleotide nucleotidyltransferase, RNA binding domain;; KH domain	Polyribonucleotide nucleotidyltransferase 1, chloroplastic OS=Arabidopsis thaliana OX=3702 GN=PNP1 PE=1 SV=1
BnaC01g00790D	meta_481	0.922282	2.22454	up	Adenylylsulphate kinase	Adenylyl-sulfate kinase 2, chloroplastic OS=Arabidopsis thaliana OX=3702 GN=APK2 PE=1 SV=1
