# Supplementary material for: Integrated Analysis of Metabolome and Transcriptome Reveals Insights for Cold Tolerance in Rapeseed (Brassica napus L.)
Source: Front Plant Sci. 2021 Oct 8;12:721681. doi: 10.3389/fpls.2021.721681 (PMC8532563; doi:10.3389/fpls.2021.721681)
Supplement: Supplementary file 1 [file Data_Sheet_1.ZIP › Supplementary Table S12.xls]

## Sheet: C6-1_vs_C18-1
Supplementary Table 12. List of target metabolites with their associated genes, PCC values, log2FC values and annotation used for correlation analysis in C6-1_vs_C18-1.
Gene ID	metaName	PCC	log2FC	regulated	Pfam_annotation	Swiss-Prot_annotation
BnaA04g24530D	meta_216	-0.963992	-2.45285	down	Copper amine oxidase, enzyme domain;; Copper amine oxidase, N3 domain	Primary amine oxidase OS=Pisum sativum OX=3888 PE=1 SV=1
BnaC01g06460D	meta_216	-0.942375	-4.99807	down	Aminotransferase class I and II	Aspartate aminotransferase, chloroplastic OS=Arabidopsis thaliana OX=3702 GN=ASP5 PE=1 SV=2
BnaA03g03400D	meta_216	0.913666	2.25956	up	Aminotransferase class I and II	Aspartate aminotransferase 3, chloroplastic OS=Arabidopsis thaliana OX=3702 GN=ASP3 PE=1 SV=1
BnaA05g11710D	meta_216	0.945059	5.07655	up	Aminotransferase class I and II	Aspartate aminotransferase, mitochondrial OS=Arabidopsis thaliana OX=3702 GN=ASP1 PE=1 SV=1
BnaA10g15590D	meta_216	-0.945835	-3.26911	down	Aminotransferase class I and II	Aspartate aminotransferase, cytoplasmic isozyme 1 OS=Arabidopsis thaliana OX=3702 GN=ASP2 PE=1 SV=2
BnaC01g15060D	meta_216	-0.88123	-2.30196	down	Aminotransferase class I and II	Cystine lyase CORI3 OS=Arabidopsis thaliana OX=3702 GN=CORI3 PE=1 SV=1
BnaC08g44820D	meta_216	0.934006	9.06879	up	Glyoxalase/Bleomycin resistance protein/Dioxygenase superfamily;; Glyoxalase/Bleomycin resistance protein/Dioxygenase superfamily	4-hydroxyphenylpyruvate dioxygenase OS=Arabidopsis thaliana OX=3702 GN=HPD PE=1 SV=2
BnaA05g19780D	meta_390	-0.945155	-3.48816	down	AMP-binding enzyme;; AMP-binding enzyme C-terminal domain	4-coumarate--CoA ligase 4 OS=Arabidopsis thaliana OX=3702 GN=4CL4 PE=1 SV=1
BnaC01g06460D	meta_390	-0.919847	-4.99807	down	Aminotransferase class I and II	Aspartate aminotransferase, chloroplastic OS=Arabidopsis thaliana OX=3702 GN=ASP5 PE=1 SV=2
BnaA03g03400D	meta_390	0.949294	2.25956	up	Aminotransferase class I and II	Aspartate aminotransferase 3, chloroplastic OS=Arabidopsis thaliana OX=3702 GN=ASP3 PE=1 SV=1
BnaA03g14000D	meta_390	-0.915216	-2.52503	down	Cytochrome P450	Trans-cinnamate 4-monooxygenase OS=Arabidopsis thaliana OX=3702 GN=CYP73A5 PE=2 SV=1
BnaC02g17730D	meta_390	0.987479	2.95624	up	O-methyltransferase;; Methyltransferase domain;; Methyltransferase domain	Putative caffeoyl-CoA O-methyltransferase At1g67980 OS=Arabidopsis thaliana OX=3702 GN=At1g67980 PE=2 SV=1
BnaA05g11710D	meta_390	0.937404	5.07655	up	Aminotransferase class I and II	Aspartate aminotransferase, mitochondrial OS=Arabidopsis thaliana OX=3702 GN=ASP1 PE=1 SV=1
BnaA10g15590D	meta_390	-0.889924	-3.26911	down	Aminotransferase class I and II	Aspartate aminotransferase, cytoplasmic isozyme 1 OS=Arabidopsis thaliana OX=3702 GN=ASP2 PE=1 SV=2
BnaC01g15060D	meta_390	-0.957578	-2.30196	down	Aminotransferase class I and II	Cystine lyase CORI3 OS=Arabidopsis thaliana OX=3702 GN=CORI3 PE=1 SV=1
BnaC05g30950D	meta_390	-0.855413	-4.03056	down	AMP-binding enzyme;; AMP-binding enzyme C-terminal domain	4-coumarate--CoA ligase 2 OS=Arabidopsis thaliana OX=3702 GN=4CL2 PE=1 SV=2
BnaC08g44820D	meta_390	0.911954	9.06879	up	Glyoxalase/Bleomycin resistance protein/Dioxygenase superfamily;; Glyoxalase/Bleomycin resistance protein/Dioxygenase superfamily	4-hydroxyphenylpyruvate dioxygenase OS=Arabidopsis thaliana OX=3702 GN=HPD PE=1 SV=2
BnaA01g13280D	meta_390	-0.919986	-2.03256	down	Aminotransferase class I and II	Cystine lyase CORI3 OS=Arabidopsis thaliana OX=3702 GN=CORI3 PE=1 SV=1

## Sheet: C6-7_vs_C18-7
Supplementary Table 12. List of target metabolites with their associated genes, PCC values, log2FC values and annotation used for correlation analysis in C6-7_vs_C18-7.
Gene ID	metaName	PCC	log2FC	regulated	Pfam_annotation	Swiss-Prot_annotation
BnaA09g41170D	meta_216	0.949583	3.01563	up	Aminotransferase class I and II;; Myb/SANT-like DNA-binding domain;; Beta-eliminating lyase	Probable aminotransferase TAT3 OS=Arabidopsis thaliana OX=3702 GN=TAT3 PE=2 SV=1
BnaC01g06460D	meta_216	-0.941434	-4.78559	down	Aminotransferase class I and II	Aspartate aminotransferase, chloroplastic OS=Arabidopsis thaliana OX=3702 GN=ASP5 PE=1 SV=2
BnaC06g21150D	meta_216	-0.947003	-2.26566	down	Zinc-binding dehydrogenase;; Alcohol dehydrogenase GroES-like domain	Alcohol dehydrogenase class-P OS=Arabidopsis thaliana OX=3702 GN=ADH1 PE=1 SV=2
BnaA10g15590D	meta_216	-0.941439	-3.98581	down	Aminotransferase class I and II	Aspartate aminotransferase, cytoplasmic isozyme 1 OS=Arabidopsis thaliana OX=3702 GN=ASP2 PE=1 SV=2
BnaC08g44820D	meta_216	0.943589	7.69954	up	Glyoxalase/Bleomycin resistance protein/Dioxygenase superfamily;; Glyoxalase/Bleomycin resistance protein/Dioxygenase superfamily	4-hydroxyphenylpyruvate dioxygenase OS=Arabidopsis thaliana OX=3702 GN=HPD PE=1 SV=2
BnaA04g24530D	meta_216	-0.958361	-2.80974	down	Copper amine oxidase, enzyme domain;; Copper amine oxidase, N3 domain	Primary amine oxidase OS=Pisum sativum OX=3888 PE=1 SV=1
BnaA10g15590D	meta_390	-0.882618	-3.98581	down	Aminotransferase class I and II	Aspartate aminotransferase, cytoplasmic isozyme 1 OS=Arabidopsis thaliana OX=3702 GN=ASP2 PE=1 SV=2
BnaC01g06460D	meta_390	-0.869493	-4.78559	down	Aminotransferase class I and II	Aspartate aminotransferase, chloroplastic OS=Arabidopsis thaliana OX=3702 GN=ASP5 PE=1 SV=2
BnaC05g30950D	meta_390	-0.832367	-3.13736	down	AMP-binding enzyme;; AMP-binding enzyme C-terminal domain	4-coumarate--CoA ligase 2 OS=Arabidopsis thaliana OX=3702 GN=4CL2 PE=1 SV=2
